# Supplementary material for: Characterization of polyploid wheat genomic diversity using a high-density 90 000 single nucleotide polymorphism array
Source: Plant Biotechnol J. 2014 Mar 20;12(6):787–96. doi: 10.1111/pbi.12183 (PMC4265271; doi:10.1111/pbi.12183)
Supplement: Figure S1 — Cumulative distribution of the number of putative hybridization sites for genotyping oligonucleotides. [file pbi0012-0787-SD2.txt]

0!
10!
20!
30!
40!
50!
60!
70!
80!
90!
100!
0! 4! 8! 12
!
16
!
20
!
24
!
28
!
32
!
36
!
40
!
44
!
48
!
52
!
56
!
60
!
64
!
68
!
72
!
76
!
80
!
84
!
88
!
92
!
96
!
>1
00
!
C
um
ul
ati
ve
 p
er
ce
nt
!
Number of putative hybridisationsites!
Figure S1.Cumulative distribution ofthe number of
putative hybridization sites in the wheatgenome for 
genotyping oligonucleotides.!
