# Supplementary material for: Characterization of polyploid wheat genomic diversity using a high-density 90 000 single nucleotide polymorphism array
Source: Plant Biotechnol J. 2014 Mar 20;12(6):787–96. doi: 10.1111/pbi.12183 (PMC4265271; doi:10.1111/pbi.12183)
Supplement: Figure S2 — Sequential addition of mapping populations during cluster file development in polyploid version of GenomeStudio. [file pbi0012-0787-SD4.txt]

0 0.20 0.40 0.60 0.80 1
Norm Theta
BS00066444_51 (Notclustered)
-0.20
0
0.20
0.40
0.60
0.80
1
1.20
No
rm
 R
0 0.20 0.40 0.60 0.80 1
Norm Theta
BS00066444_51 (Notclustered)
-0.20
0
0.20
0.40
0.60
0.80
1
1.20
No
rm
 R
0 0.20 0.40 0.60 0.80 1
Norm Theta
BS00066444_51 (Notclustered)
-0.20
0
0.20
0.40
0.60
0.80
1
1.20
No
rm
 R
0 0.20 0.40 0.60 0.80 1
Norm Theta
Kukri_c43093_482 (Notclustered)
-0.20
0
0.20
0.40
0.60
0.80
1
1.20
1.40
1.60
No
rm
 R
0 0.20 0.40 0.60 0.80 1
Norm Theta
Kukri_c43093_482 (Notclustered)
-0.20
0
0.20
0.40
0.60
0.80
1
1.20
1.40
No
rm
 R
0 0.20 0.40 0.60 0.80 1
Norm Theta
Kukri_c43093_482 (Notclustered)
-0.20
0
0.20
0.40
0.60
0.80
1
1.20
1.40
1.60
No
rm
 R
0 0.20 0.40 0.60 0.80 1
Norm Theta
Excalibur_rep_c66618_87 (Notclustered)
-0.20
0
0.20
0.40
0.60
0.80
1
1.20
1.40
No
rm
 R
0 0.20 0.40 0.60 0.80 1
Norm Theta
Excalibur_rep_c66618_87 (Notclustered)
-0.20
0
0.20
0.40
0.60
0.80
1
1.20
1.40
1.60
No
rm
 R
0 0.20 0.40 0.60 0.80 1
Norm Theta
Excalibur_rep_c66618_87 (Notclustered)
-0.20
0
0.20
0.40
0.60
0.80
1
1.20
1.40
1.60
No
rm
 R
!"#$%&'"()*) !"#$%&'"()+) !"#$%&'"()*,+)
!"# !$# !"# !$#
!"# !"# !"#
!"# !"#
!$# !$#
!$# !$# !$#
!%# !%#
&#
'#
(#
)#
)#
)#
*+,-&# *+,-&#*+,-&#
