# Supplementary material for: Characterization of polyploid wheat genomic diversity using a high-density 90 000 single nucleotide polymorphism array
Source: Plant Biotechnol J. 2014 Mar 20;12(6):787–96. doi: 10.1111/pbi.12183 (PMC4265271; doi:10.1111/pbi.12183)
Supplement: Figure S3 — Calling genotypes at the targeted SNP locus. [file pbi0012-0787-SD6.txt]

!"#$%&'() !* !+ !, !"#$%&'() !* !+ !, !"#$%&'() !* !+ !,
!"#$%&'(-&./%01& 22 23 33 !"#$%&'(-&./%01& 44 4! !! !"#$%&'(-&./%01& 22 23 33
5/6#$(*(7+89 22 23 33 5/6#$(*(7:89 44 4! !! 5/6#$(*(7+29 22 23 33
5/6#$(+ !! !! !! 5/6#$(+ 33 33 33
5/6#$(, 33 33 33
4;&%<(=<"#& >?>> >?:> *?>> 4;&%<(=<"#& >?:> >?@: *?>> 4;&%<(=<"#& >?A@ >?B, *?>>
!"#$$$%&'()$*$+,-$./012$3"4456$78$9:;<3<=<35$>' !?#$$$%&'(@$*$+,-$.A0B2$3"4456$78$9:;<3<=<35$C' !9#$$$%&'($*$+,-$./012$3"4456$78$9:;<3<=<35$>/
0 0.20 0.40 0.60 0.80 1
Norm Theta
BobWhite_c10140_297 (OPT.Dist.= NaN)
0
1
2
3
No
rm
 R
0 0.20 0.40 0.60 0.80 1
Norm Theta
BobWhite_c10126_263 (OPT.Dist.= NaN)
0
1
2
3
No
rm
 R
0 0.20 0.40 0.60 0.80 1
Norm Theta
BobWhite_c10015_641 (OPT.Dist.= 0.055)
0
1
2
No
rm
 R
!"#
!$#
!%#
!"# !$#
!%#
!"# !$#
!%#
&# &# &#
'()*+# '()*+# '()*+#
