# Supplementary material for: Characterization of polyploid wheat genomic diversity using a high-density 90 000 single nucleotide polymorphism array
Source: Plant Biotechnol J. 2014 Mar 20;12(6):787–96. doi: 10.1111/pbi.12183 (PMC4265271; doi:10.1111/pbi.12183)
Supplement: Figure S4 — Calling sample genotypes for iSelect assays that detect multiple clusters in a population of unrelated wheat accessions. [file pbi0012-0787-SD8.txt]

Figure S4.Calling sample 
genotypes for iSelectassays 
thatdetectmultiple clusters in 
a population ofunrelated 
wheataccessions.!
!"#$%&'() !* !+ !, !"#$%&'() !* !+ !, !"#$%&'() !* !+ !,
!"#$%&'(-&./%01& 22 33 33 !"#$%&'(-&./%01& 22 33 33 !"#$%&'(-&./%01& 22 4#"" 33
!"##$%&'(&")*#()"+,$-*./0$"+($+(12'/0(-'+"3' !"##$%&'(&")*#()"+,$-*./0$"+($+(12'/0(-'+"3' !"##$%&'(&")*#()"+,$-*./0$"+($+(12'/0(-'+"3'
5/6#$(*(7+89 22 33 33 5/6#$(*(7+29 22 33 33 5/6#$(*(7+89 22 :: 33
5/6#$(+ 22 22 22 5/6#$(+ 22 22 ::
5/6#$(, 22 22 ::
;<&%=(>="#& ?@?? ?@+A ?@B* ;<&%=(>="#& ?@?? ?@,C ?@DE ;<&%=(>="#& ?@?? ?@,C ?@DE
!"#$$$%&'()*+$,$-./$01234$5"6678$9:$;<=>5>?>57$
@@@A'
!B#$$$%&'(CD+$,$-./$01234$5"6678$9:$;<=>5>?>57$
@@@A1
!;#$$$%&'(CCE$,$-./$01234$5"6678$9:$;<=>5>?>57$
@@@A'
0 0.20 0.40 0.60 0.80 1
Norm Theta
BS00023060_51 (OPT.Dist.= NaN)
-0.20
0
0.20
0.40
0.60
0.80
1
1.20
1.40
1.60
No
rm
 R
0 0.20 0.40 0.60 0.80 1
Norm Theta
BS00028315_51 (OPT.Dist.= NaN)
0
1
2
3
No
rm
 R
!"#
!$#
!%#
!"#
!$#
!%#
0 0.20 0.40 0.60 0.80 1
Norm Theta
BS00028028_51 (OPT.Dist.= NaN)
-0.20
0
0.20
0.40
0.60
0.80
1
1.20
1.40
No
rm
 R
!"#
!$#
!%#
&# &# &#
'()*+# '()*+# '()*+#
!"#$%&'() !* !+ !, !"#$%&'() !* !+ !,
!-'.(!" //(0'(%% %% // !-'.(#$ 11 11 22
!-'.(!$ // !! !! !-'.(%" 11 22 22
!"##$%&'(&")*#()"+,$-*./0$"+($+(12'/0(-'+"3' !"##$%&'(&")*#()"+,$-*./0$"+($+(12'/0(-'+"3'
304#$(*(5617 // %% // 304#$(*(5*87 11 22 22
304#$(+(5687 // !! !! 304#$(*(5+17 11 11 22
0' 0'
304#$(*(5617 %% %% // 304#$(*(5*87 11 11 22
304#$(+(5687 // !! !! 304#$(*(5+17 11 22 22
/-&%9(:9"#& ;.;; ;.66 ;.<= /-&%9(:9"#& ;.;; ;.** ;.,+
&'()))*+$%,-.-)/)012)34567)89::;')<=)>?@A8ABA8;B)
CCC!")9=')!$
&;()))*+$.D%,E)/)012)3"5F7)89::;')<=)>?@A8ABA8;B)
CCC#$)9=')%"
0 0.20 0.40 0.60 0.80 1
Norm Theta
RFL_Contig785_1156 (OPT.Dist.= NaN)
0
1
2
3
No
rm
 R
0 0.20 0.40 0.60 0.80 1
Norm Theta
Excalibur_c60487_1130 (OPT.Dist.= NaN)
-0.20
0
0.20
0.40
0.60
0.80
1
1.20
1.40
N
or
m
 R
!"#
!$#
!%#
!"#
!$# !%#
&'()*# &'()*#
+# +#
