# Supplementary material for: Characterization of polyploid wheat genomic diversity using a high-density 90 000 single nucleotide polymorphism array
Source: Plant Biotechnol J. 2014 Mar 20;12(6):787–96. doi: 10.1111/pbi.12183 (PMC4265271; doi:10.1111/pbi.12183)
Supplement: Figure S5 — LD decay in the populations of wheat cultivars and landraces. [file pbi0012-0787-SD10.txt]

0 20 40
0.0
0.2
0.4
0.6
0.8
Landrace
Genetic distance, cM
r2
−−−
A
B
D
0 20 40
0.0
0.2
0.4
0.6
0.8
Cultivar
Genetic distance, cM
r2
−−−
A
B
D
Figure S5.LD decay in the populations ofwheatcultivars and 
landraces.The rate ofLD decay was assessed using the SNP
markers genetically mapped to the A (red line),B (blue line) and D 
(green line) genomes.Inter-marker genetic distances were assessed 
using the consensus genetic map.!
