# Supplementary material for: Characterization of polyploid wheat genomic diversity using a high-density 90 000 single nucleotide polymorphism array
Source: Plant Biotechnol J. 2014 Mar 20;12(6):787–96. doi: 10.1111/pbi.12183 (PMC4265271; doi:10.1111/pbi.12183)
Supplement: Table S1 — Summary of sequencing data generated for wheat transcriptome. [file pbi0012-0787-SD11.xlsx]

## Sheet: Table_S1
Supplementary Table S1. Summary of sequencing data generated for wheat transcriptome
Accessions	Sequencing type	Number of reads generated	Number of mapped reads (%)
AC Barrie	RNA-seq, pair end	3413718	2,355,465 (69%)
Alsen	RNA-seq, pair end	1709879	1,105,294 (64.6%)
Baxter	RNA-seq, pair end	1915056	1,413,477 (73.8%)
Caledonia	RNA-seq, pair end	17393579	13,566,991 (78%)
Chara	RNA-seq, pair end	1132585	788,215 (69.6%)
Excalibur	RNA-seq, pair end	5188893	3,946,848 (76.1%)
Grandin	RNA-seq, pair end	88510111	70,365,538 (79.5%)
ID0444	RNA-seq, pair end	67326797	54,559,573 (81%)
Jaypee	RNA-seq, pair end	68698364	53,058,620 (77.2%)
Kukri	RNA-seq, pair end	3873351	2,672,897 (69%)
Pastor	RNA-seq, pair end	2591257	1,865,705 (72%)
RAC875	RNA-seq, pair end	4858744	3,498,295 (72%)
Steele	RNA-seq, pair end	80373978	58,673,003 (73%)
Stephens	RNA-seq, pair end	86262648	69,527,694 (80.6%)
Truman	RNA-seq, pair end	85666657	64,763,992 (75.6%)
VolcaniDDI	RNA-seq, pair end	1769668	1,256,464 (71%)
Westonia	RNA-seq, pair end	1949260	1,325,496 (68%)
Xiaoyan54	RNA-seq, pair end	2024641	1,336,263 (66%)
Yipti	RNA-seq, pair end	2180363	1,744,290 (80%)
Total		526839549	407,824,120 (77.4%)
