# Supplementary material for: Characterization of polyploid wheat genomic diversity using a high-density 90 000 single nucleotide polymorphism array
Source: Plant Biotechnol J. 2014 Mar 20;12(6):787–96. doi: 10.1111/pbi.12183 (PMC4265271; doi:10.1111/pbi.12183)
Supplement: Table S2 — SNP validation. [file pbi0012-0787-SD12.xlsx]

## Sheet: Table_S2
Supplementary Table S2. Re-sequencing of sites polymorphic between accessions Kukri and RAC875
Contig	Contig Sequence (5'-3')	Fwd Primer Name	Fwd Primer Sequence (5'-3')	Rev Primer Name	Rev Primer Sequence (5'-3')	Expected amplicon size (bp)	Observed amplicon size on gel (bp)	PCR Comment	Sample to which PCR comment applies	Sequencing Comment	Samples to which PCR comment pplies	Multiple sub-genome	SNP	Kukri	RAC875	SNP validated
Kukri_mira1_c58961:76:748	CTGAACAGTGTTGGGAATGTCAACATCCATCTTGACCTCCAGGAGATAAAGGTAGAACAGTAGCGTGCCAAGGCC[G/A]CCAACAGCATGGAGGTCGTTCATGCCCATGTAGGTGATGTCGGCCACTGTCATCGGGATGCCCATGGCCCTGCACATCCAGCTCCTTTGCAATCACTTCT	90kSNPval.273fwd	TCAACATCCATCTTGACCTCCA	90kSNPval.273rvs	TGATTGCAAAGGAGCTGGAT	154	150, 200	Multiple PCR products	both	Background - High	both. Potential intron	NA	[G/A]	TAG	TG	NA
Kukri_mira1_c31725:838:2100	TCTTACGGTTATCAGCGTTCTTTTGGCTGCGTTCCTGAAATTTTGAATCAGTGCCAAAGTACTCAATCATCCATTCCCACTCTTCTGGTTGTAAATCTTC[A/AT]GGCAGATTAGCCAATCTAGCTGCATCTGTTTTGTATGCCTTGTAAGTGGAGCTTAGAGTTGATCGCCAGCCTCTATATCTCTCTTTCGCAATTTTGAGAA	90kSNPval.15fwd	TTTGGCTGCGTTCCTGAAAT	90kSNPval.15rvs	GGCTGGCGATCAACTCTAAGC	153	.	No visible PCR product	both	Failed	.	NA	[A/AT]	NA	NA	NA
RFL_Contig4646:564:1082	CGAGGATGTCCGTAAGGAACTTGGTTACTGTGAGAAAGCAAATGTGGAGTACCAACCATCTATAGTTCATTTTAAGCACAAGAATCTGATTAAGCTCACC[G/A]TTTACGGCTTCCAACCTGAGGACAACTTTGTGCGATACGTTAGGCGTGTCATGGAGATTGCAGTGAACCTGAAGGAGATATCTCTGTATGACTGGCAGGT	90kSNPval.45fwd	GAGGATGTCCGTAAGGAACTTGG	90kSNPval.45rvs	CACGCCTAACGTATCGCACA	150	150	.	.	Failed	.	NA	[G/A]	NA	NA	NA
BobWhite_mira1_c3603:148:641	GGTGAGGGCCATGGTGAAGGTTATGGTCAAGGAAGTGGTGCCGGGCAAGGATCTGGATATGGCGAGGGTCATGGCGAAGGTTATGGTCAAGGTAGTGGTG[TC/T]CGGGCAAGGATCCGGATACGGTGAGGGCCATGGCGAAGGTTATGGTCAAGGAAGTGGGGTCGGGCAAGGATCTGGATATGGCGAAGGTCATGGCCAAGGC	90kSNPval.87fwd	GAGGGCCATGGTGAAGGTTA	90kSNPval.87rvs	CCGACCCCACTTCCTTGAC	163	.	Smear	both	Failed	.	NA	[TC/T]	NA	NA	NA
Excalibur_mira1_c28681:1046:1160	GATTTCAAGTGGAAGAACCGCTGTCCGTTGTTTTCAGGGTCCAAGAAGTATGTTTTCTTGTTTTGATAGGTAGAGCCATGTACTGCTCACGGTGCAGCTC[AG/A]CCATGACATGACGAAATTGGTTGACTTTGACTAGTAATCCTTCTGTAAAGAAATACAACCTAGCATTTAACCTAGGATAGCTTGGCCGCTCGTCTGAGAC	90kSNPval.121fwd	CCGTTGTTTTCAGGGTCCAA	90kSNPval.121rvs	AGACGAGCGGCCAAGCTATC	174	.	No visible PCR product	both	Failed	.	NA	[AG/A]	NA	NA	NA
CAP8_mira1_c1522:110:440	ATACAAGCGAGAGTGGTACCTTACGGCCGGGGGGCTCCATAGCCTCAGGGTGCTCCTGGAAGGCCAGTGATCTCCGACGACGGCGCGCCATTGTCGCCTT[C/T]TTCTTCTTCTGCATTGCTGAGTGTCAACTGTAAGTACCGATCCACCGTCGTCGTCGACATGCCAGTTGTGGCTCCATTGTTACCTTGGAGGAATAAAACC	90kSNPval.185fwd	TCCATAGCCTCAGGGTGCTC	90kSNPval.185rvs	AGCCACAACTGGCATGTCG	141	150	.	.	Failed	.	NA	[C/T]	NA	NA	NA
tplb0040h02:970:1538	AGCCCAAGATCAGCGAGTGGGAGCGCTCGTTCGCGTCCGGCGGCGACCCCGTGAACCCGGCGGCCGGCTCCATGCTCGAGCCCAACGGCGGCTTCGGCGG[C/TC]GACCCGCTCCTCCAGGACATCCTCATGTACTGGGGCAAGCCGTTCTAGGCAGCGAAGAAACCGATCGGTCGGTCGAAGCGAGTACCTCCTATCCTTGGCG	90kSNPval.193fwd	GCCCAAGATCAGCGAGTGG	90kSNPval.193rvs	TAGAACGGCTTGCCCCAGTA	149	.	No visible PCR product	both	Failed	.	NA	[C/TC]	NA	NA	NA
RAC875_mira1_c50475:270:702	AAATCCTTRCGRRTGCTGGATACAGCATGAATCAAGCAAATGCTACTGATTCTGGTTCTCAGTATGGGGCTGGGGCAGCGCACAGTTCCTGGGGCGCCTA[TC/C]GACATGCAAAGAGCTCCAGGACGGAGATGAATACCGACATCCTCCYCCTCTTTATTTTATTATTAAGGCCGCGTTCGGCTCCTCTCCGCTCCCTCCACTC	90kSNPval.221fwd	TGGATACAGCATGAATCAAGCAA	90kSNPval.221rvs	CCGAACGCGGCCTTAATAAT	165	.	No visible PCR product	both	Failed	.	NA	[TC/C]	NA	NA	NA
Kukri_mira1_c17827:337:1623	ATGCACAAACTGTGCCCAAGGACCTCATCCTTTATATAAGCCAGCAAAAGAAAAGATAGTCCCTCCCAGGGATTTGCTATGTCAAGAGTTGCAAGGCGAT[C/CG]AGAACTACTGCGAAACTTGCAAGCAATGTGATTATGAGATTGAATATGCCGATAGAAGCTCGTCTATGGGTGTTCTTGCAAAGGATGATATGCATCTAAT	90kSNPval.229fwd	CTGTGCCCAAGGACCTCATC	90kSNPval.229rvs	TTGCAAGAACACCCATAGACGA	175	.	No visible PCR product	both	Failed	.	NA	[C/CG]	NA	NA	NA
BobWhite_mira1_c1993:472:1628	GAATGGTGATCCTAATGACGGGCTTGAAGAGAGAAGGTGGAAGATGATTGGGCAGTATATTTCATCGAATGGTGGAGTTGTTACGGCAGAAGAACTGGCA[TC/C]CGTATCTTGATGTACCGGCACCTGCAGAGCAAACCAACTCCAAGGATGATGAATCATTTATTCTTCCAGTTCTTTTACGCTTCCAGGGACATCCTTTAGT	90kSNPval.245fwd	GGTGGAAGATGATTGGGCAGT	90kSNPval.245rvs	GGATGTCCCTGGAAGCGTAA	162	.	No visible PCR product	both	Failed	.	NA	[TC/C]	NA	NA	NA
RAC875_mira1_c40539:89:459	GCTGCAGCAGGACACGTCCAGGGTGAGCGTGCACCCGAAGATGCCGGATTTCGACGAACTTGCTGCGCGGATCAGCGCTTTGAAGAGG[G/C]CATGAGTTGCCTGTCACCAGACCGTGTGTTTTACCACAGCAACAGATCTCATGACGGCGATCACATGATTCAGAGGATCTCCTGAGGTAGTTGCATGCCT	90kSNPval.265fwd	CAGGACACGTCCAGGGTGAG	90kSNPval.265rvs	ATGTGATCGCCGTCATGAGA	150	.	No visible PCR product	both	Failed	.	NA	[G/C]	NA	NA	NA
RAC875_mira1_c58253:127:757	GACCCCGCTTCGCGAGGAGAGGAGATCACAAGGTTCAGACTTCAGATCCGGAATGGCGTCGATCTCGAGCCCGCTGCCGGTGGCCTGGTACCCCGCTCTG[T/G]CCGTCCTCACGGTCGCCGTCGGCCTCATGCTCACCGCCTCCTTCTTCATTTTATGAAGCGACCATATCCACGCGCAGCCGAAGCTTAGCCAAGGAGCTCA	90kSNPval.99fwd	GCTTCGCGAGGAGAGGAGAT	90kSNPval.99rvs	AAGAAGGAGGCGGTGAGCAT	143	.	No visible PCR product	both	Failed	KUK	NA	[T/G]	?	T	NA
RAC875_mira1_c31051:490:800	TGACCTCTCTCTGTTTTTCCTCCCTCTAGGAGGGCGTTGCCGGAGCAGTTAAGCCATGCGGAGGTTTGAAAATGGCACAGGAGGCGGCCTAAGGGTGGCA[C/TC]GGCGTACAATCCCTCTACTGTCATTTTATATCTCTGTAATTTTTTTTGCTGCATGCGCAGGTGTTTCAGGCAGAAACAGTAATAGCATCGACTAGGAGGA	90kSNPval.231fwd	CTCCCTCTAGGAGGGCGTTG	90kSNPval.231rvs	CTGCGCATGCAGCAAAAA	144	150	No visible PCR product	RAC	Failed	RAC	NA	[C/TC]	TC	?	NA
BobWhite_mira1_c6782:180:859	TCGCCGGCGCCGCCGCGGAGCAGCACAAGCACAGGCAGCAGCCAGCAGCAGCAGCGAGCCCCGGCGAGCGAGCGAGGATGCACTCCTTCGGGCACCGCGC[G/AG]AACGCGGTGGCGACGTTCGCGCTGACGATACTCGCCGCCATGTGCTTCGCCGCCTCCTTCTCCGACAGCTTCAACTCCCCCACCCCCGCCGCCTCCGTCA	90kSNPval.205fwd	GGAGCAGCACAAGCACAGG	90kSNPval.205rvs	GGTGGGGGAGTTGAAGCTGT	171	.	No visible PCR product	both	Failed	.	NA	[G/AG]	NA	NA	NA
BobWhite_mira1_rep_c56841:296:368	GCAAGAGCTCCAAGGCCAACAGGTTCACAGTCATGGCAGCGGAAAACATCGACGAGAAGAGGAACACAGACAAGTGGAAGGGTCTTGCCTACGATATCTC[C/TC]GACGACCAGCAGGACATCACCAGAGGGAAGGGCATCGTGGACTCCCTCTTCCAGGCGCCCACGGGCGACGGC	90kSNPval.283fwd	TCCAAGGCCAACAGGTTCAC	90kSNPval.283rvs	CTGGAAGAGGGAGTCCACGA	149	150	.	.	Background - Low	KUK	No	[C/TC]	C	C	No
RAC875_mira1_c6827:572:2005	GAACAATGCCGTTGAGACTCGTGGATTTTAGCATCACTTTCCTCGGTGCGGCGGACGGTACTTGAAGAGGATACCGGCAGGGGACCTTTATGTCCTGGAC[AG/G]CTTGCTAGAGACTCCACGACGGCCCTCATCGTAGGCCTTTCGGATGGATCCCTATGAAGGCACTTCAGAATGATGTCTGCCACAGTCCTAGCAGCCTTGG	90kSNPval.1fwd	CAATGCCGTTGAGACTCGTG	90kSNPval.1rvs	TCCGAAAGGCCTACGATGAG	144	150	.	.	Clean traces	.	No	[AG/G]	G	G	No
RAC875_mira1_c16310:252:1140	ATTCTATGGAAGATCGATTCATTACCTCTGTTTACTCGTCAAGGTCCAAAAAATGGAGTGTCGTCGTTTCAAAAGAGGCTCCATGCTCCGTTGATTCTGA[TC/C]GTTCCGGCGATCCTGGTTAATAATCGACTCTACTGGCTGCTTTCGTCTAAAGCCCGTGGTCTCCTTGAGTTTGATTTGAATAGGCAGAGCCTAACTGTGA	90kSNPval.115fwd	CCTCTGTTTACTCGTCAAGGTCCA	90kSNPval.115rvs	CAAGGAGACCACGGGCTTTA	146	150	.	.	Clean traces	.	No	[TC/C]	C	C	No
BobWhite_mira1_c29813:158:410	CTTCGTCCAGGCCATCGTCACCGGCAAGGGCCCCCTCGAGAACCTCGCCGACCACCTTGCCGACCCCGTCAACAGCAACGCCTGGGCCTTCGCCACCAAC[T/TC]TCGTCCCCGGCAAGTGAGCGCAGTCAGCTCAACCTCTAGGCCGACAACTTCATGGCTGATGGATGCTGCTGCATGTGTGTCGTCGTCGATCTCTGCTTCT	90kSNPval.151fwd	AACCTCGCCGACCACCTT	90kSNPval.151rvs	ATCGACGACGACACACATGC	153	150	.	.	Clean traces	.	No	[T/TC]	T	T	No
RAC875_mira1_rep_c114704:187:601	GCCAGTATTCGAGAGATTTGATGTTCCTGGCCAATTTGACAGCCCAATTATCGGAAAAAGGTCATTTGAGTCCCTTCACGATTCTTGCCAATTAGGCACC[AG/A]TCAGCTCAGGTCCTCCAAACAAGTATAATACCAACACAGCGAGTAGTTTGCATCAGCTATTGACAACTATGTCACCAAGAAACAGTCGCGGCATTATGGA	90kSNPval.181fwd	TGACAGCCCAATTATCGGAAA	90kSNPval.181rvs	CCATAATGCCGCGACTGTTT	166	160	.	.	Clean traces	.	No	[AG/A]	A	A	No
RAC875_mira1_c8333:171:2331	AATACATGATATGGAGGTAGAGCAAGGGTGGGAAGCATGTGCATCCCCTGAATTGGATTCTCAAATTGCTCCGTGCCCCATGAGTGAGGACAGGGTTGGT[G/CG]AACTAGATGGATCTTCGTCATGCAATGTCCAAGTGGAAGCAGAGAATGCATCCTATTGCTCACCTGAATCTGATTCCCAAATTGCACCGGGTTCTTTGAA	90kSNPval.43fwd	ATGTGCATCCCCTGAATTGG	90kSNPval.43rvs	TTCAAAGAACCCGGTGCAAT	167	150, 310	Multiple PCR products	both	Background - High	both	Unclear	[G/CG]	G	G	No
RAC875_mira1_rep_c112127:461:822	AATCGATATCCTTGCTTGTGTACAAGCATGAGGAGAGTGCGATCGAAGAGCTTGCTAGGGACTACAACGCAAACTGGATGACTGCAGTTGAGATGATTGA[TC/T]GACGACATCTATGTCGGTGCAGAGAACAGCTACAACCTTTTCACCGTGCGCAAGAACAGCGATGCAGCCACAGATGAGGAGAGGGGCAGGCTGGAGGTGG	90kSNPval.63fwd	AGTGCGATCGAAGAGCTTGC	90kSNPval.63rvs	TGCCCCTCTCCTCATCTGTG	156	150	.	.	Background - Low	KUK. Low signals at SNP pos	Unclear	[TC/T]	T	T	No
RAC875_mira1_c1701:2387:3965	CGTTGTGCATGGCTGTTGAAGTTCAGCATCGCCATGATGTGTATTGTTTCTCTATTTTCCTCATATTGCCATGTTCCCAATTTTACAAACTGCTATGTGA[TC/T]GCACAATGGCCACGCCACGCACTGGTGAGATTCAAGGTGCAGTCGAGCAAGAGTCAGTTCGAGGTGAGGTGTCTCACGTCGATCTCCTGTTGCTCACCAG	90kSNPval.17fwd	CGTTGTGCATGGCTGTTGA	90kSNPval.17rvs	TTGCTCGACTGCACCTTGAA	153	150	.	.	Background - Low	both. Low secondary peaks or background?	Unclear	[TC/T]	TC	TC	No
Kukri_mira1_c16367:112:673	GAAGACGAGTCAGGGCCGATTGACAAGACTAGCTATGCTGACCTTCCAGCCATACTCCATCCAATATCGAACGGAAGTGCTAAAGGTTTCATGTGATGCT[G/AG]ACCTCAATGAACCAGACCTCGAGAATTCGTTCATCCCTTCGCTCCGAGGATTGGTCGAGTACTTGGCCACATGCATGAGTAGGCATGTTGCCGGGATGTC	90kSNPval.41fwd	AAGACGAGTCAGGGCCGATT	90kSNPval.41rvs	CTCGGAGCGAAGGGATGAAC	150	150	.	.	Clean traces	both. Possible HSV at primer pos	Unclear	[G/AG]	G	G	No
CAP12_mira1_c821:262:552	TATGCATGCCGGAGATTTTGCAGTGGATGGATCTTCCGGGGTCTTCTAGGGGCACTGGAAGCCGGAGGGGACGTTCTTGCCGCAGTAGTTGACGAGGAGG[TC/T]TGAGGTCGACGGGCACGTTGAGGTGGATGCCCAGGATGTTGGCCTTGAGAGCCGTGCACAGGCACACAGCGGGATCCAGGTCCGCCAGCCCCTGGAGCAG	90kSNPval.79fwd	ATGCCGGAGATTTTGCAGTG	90kSNPval.79rvs	GCTCTCAAGGCCAACATCCT	150	150	.	.	Background - Low	both	Yes	[TC/T]	T	T	No
Kukri_mira1_c4539:392:1359	TTGACCCAAATACTGGCATGTATTACATCCCTATGCAGCGTCCAAATGCACCTCAGCAGTATAGCATTCCTGCTGGTGCTGTAGCCCCTATGGCTGCTCC[AG/G]ACACTTGTTGACAGCGTACCGAAGCCAACCGTGCCGATTCCTCAGCAATATATGAAGCCTGAATTGCAGCAGCCTGGCATGTACCGAACCGCGGCRCCTK	90kSNPval.195fwd	ATCCCTATGCAGCGTCCAAA	90kSNPval.195rvs	GCTGCTGCAATTCAGGCTTC	150	150	.	.	Background - Low	KUK	Yes	[AG/G]	G	G	No
Kukri_mira1_rep_c116508:664:1206	GAGTAGCTACGATGGCCTTCCATACCATCTCAAGTCTGCTTTCTTGTACCTGTCCATATTTCCAGAAGACCACCGCATTAGGTGGGGTCGCTTGATGAGG[C/TC]GGTGGATTGCAGAGGGTTACGCAAGGGACATGCTTGGCATCACCGCAGCTGAACTTTGTCGAAGGTACTTTGATGAGCTTTTGGATAGGAGTATGATCCT	90kSNPval.3fwd	CGATGGCCTTCCATACCATCT	90kSNPval.3rvs	AAGTTCAGCTGCGGTGATGC	150	150	Faint PCR product	RAC	Background - Low	RAC	Yes	[C/TC]	C	C	No
CAP12_mira1_c1056:216:434	GACGGCCGGTGAACCACCATCATCGTCATCGCCATCATCATGTCTACAAGAAATAAGTACATTGTCTCTCCTGGACCTCCCTCCCCTGTTTTCGCACAGC[G/CG]CTCGATCTTGTAGGTAAAGTAAAAGGAGTTCGTCGTCGTCCATGTGCTTGTGTTTCTGCCGCCGCCGCTGTAGATAGACATCTTGTTTTTGTTCTTGTTC	90kSNPval.21fwd	TCATCGTCATCGCCATCATC	90kSNPval.21rvs	CGGCAGAAACACAAGCACAT	145	150	.	.	Clean traces	.	Yes	[G/CG]	C	C	No
RAC875_mira1_c21656:242:942	TGGTTATTGTGTATGCCTTTGACTGCACTGACTCRACCCCAGCCTGGCACACGGTGGATAATGGGGTCTTTTGGTTGGTGCAAGAGAAGCTGACCCATTT[TC/C]CCTGATAGTTGCATGGGTTACGTCTACGTCGACGTCACCCCAAACACATACACGTCGGACATGAAAGTAGTTGACCCAGCCGAGACAAAGAAAACTGGCT	90kSNPval.75fwd	CCTGGCACACGGTGGATAAT	90kSNPval.75rvs	TTGTCTCGGCTGGGTCAACT	149	150	.	.	Clean traces	.	Yes	[TC/C]	C	C	No
Excalibur_mira1_c10916:799:1191	GGCCCCACTTTGCGATGGCCTTCTTTGCTGCTGCTGCCGCAAGCTCTGGAGCAGCCTTGGCCACGATATCATGCCGAGCCTCACGGGACGGTGACGTGTT[CG/G]TCCAGCAAGACAGGGTGGGAGTTGAGCAGTTCATCCGTGTGGTAGAAGAAACGATTCTCCGTGCCCGTTAGACCACATATTATCTTGAATGTGTCTTTAT	90kSNPval.135fwd	GATGGCCTTCTTTGCTGCTG	90kSNPval.135rvs	TCTAACGGGCACGGAGAATC	162	150	.	.	Clean traces	.	Yes	[CG/G]	GC	GC	No
Excalibur_mira1_c3730:1380:2549	CTGGGTATGAGGGCTCTGAGGAAATTAAAGGAATGCTAAATCTGTTTACTAACAATCAAACAAAGATGGTGGCTCCAACATCAGAAGGTTCTTCCCAAAC[TG/T]CGTTTGCTCAAGTTCTTGATATATGGCCGGACAGGATGGATTGGTGGACTTCTTGGCAAAATATGTGAGAAGCAAGGAATTCCATACGAGTACGGAAAAG	90kSNPval.153fwd	TGGGTATGAGGGCTCTGAGG	90kSNPval.153rvs	TCCACCAATCCATCCTGTCC	150	160	.	.	Clean traces	.	Yes	[TG/T]	TG	TG	No
RAC875_mira1_c37075:548:756	CACGCAACGGGCGCTGGAATATTGCGAGGAAGAAGCTGATTAGGACCAGCTCTGTCAAGAGGTGGTCCGTCGTCAACTTCTCTGCACGCTGTGATCTTCG[T/TC]GGTCTTGTCCAAGACCTTAAAAGGGTCGCGACTGGAATGGGACTCGAATATGAGGACCCCTCACACTGTAATTGAAGAGAGCCCGTCACTGAGACGAGCT	90kSNPval.239fwd	AAGAGGTGGTCCGTCGTCAA	90kSNPval.239rvs	TCGTCTCAGTGACGGGCTCT	144	200	.	.	Clean traces	.	Yes	[T/TC]	T	T	No
RAC875_mira1_c4036:1020:1589	TCGATTGCCGGCATTTTACCAACACATTTTTTCTATAGAATCAGCCCCTCCACAGCACCTCAGCAGCCTCCATTGAGCATGAACCAAATTAAATTTTGTA[T/TC]ATCAAAGAGTTTGCCATCACCCCCCATCCTGTTGCTAGTCCTGAGTCCTGACCCTTCATTCGACCTATTCTTGGATCATTTAGGCTCCCTCATTTCCTAC	90kSNPval.241fwd	GATTGCCGGCATTTTACCAA	90kSNPval.241rvs	GGTCGAATGAAGGGTCAGGA	166	200	.	.	Clean traces	.	Yes	[T/TC]	TC	TC	No
Kukri_mira1_c51022:195:459	GTGTACGGCGACTGGGAGGAGTGTCGGAGACAGGTTCACCGTTTCAGCGGTACCAGTTACAAAGGGTACACCACTAGGGCGGAGGCGGAAGCTAGATACG[C/TC]GCGCTATCTAGCGGGAGAGAGGAGGGAGCGTTGGAGGAACAGGATGAAGAACAGTTTCATCGCGATGATGCTCATCGTGACCACAACTCTCTTCTATGTG	90kSNPval.113fwd	GTACGGCGACTGGGAGGAGT	90kSNPval.113rvs	CCAACGCTCCCTCCTCTCTC	135	150	.	.	Clean traces	both. Adjacent C/T and C/G HSVs	Yes	[C/TC]	C	C	No
RAC875_mira1_rep_c116002:204:295	TTGCGAGGTGCTCGTTGGTCAAGGACCTTGAAACGTTGCCATATGGTGATTGTACCCAAATTGGGGAGAGAGGCATAAATCTTAGTGGTGGTCAGAAGCA[G/AG]CGCGTCCAGCTTGCTCGTGCACTATACCAAAATGCAGACATCTATCTTCTTGATGACCCTTTCAGTGCTGTTGATGCCCATGGCCGCTCGT	90kSNPval.261fwd	GGACCTTGAAACGTTGCCATA	90kSNPval.261rvs	ATGGGCATCAACAGCACTGA	162	150	.	.	Clean traces	both. Low signals at SNP pos	Yes	[G/AG]	AG	AG	No
CAP12_mira1_c667:143:635	CGTTTTTGCTGCTGAAACTCCAAAAAACTGGAGGTGGGACAGTGTTCTATGTCTGCTCGGTCTAAATCTGCACGCATTCGCCGAAGAAAATTAACGCAGC[T/C]AGTATCAACAAGGTGGCCATTCCAGCTCACGATGTTGAGCCGAGGCTGCCCGCGACGTCGATGACGAAGCGGTAGCGGACGTCGTTCTTGGCGAGCCGCT	90kSNPval.169fwd	CGTTTTTGCTGCTGAAACTCC	90kSNPval.169rvs	GCTCAACATCGTGAGCTGGA	143	.	Different product sizes	RAC 200bp, KUK 150bp	Background - High	KUK	Unclear	[T/C]	?	C	Unclear
RAC875_mira1_c29471:461:1187	AAAGCTGAACTTGTTGTCGCAGTCTTGGTTGAGATCACAGAGCAACATGCCTTTGAGCAGATCCACCCAGCAAAGGGTAGAGCCCCGGTAAGAGAAGCAC[A/AG]AGTCAACGGTGAATCTGCTGGGTGGAAGGGGATGGCTCCCGGGTACCGAGACCCATTTCGGTTCTGGGGCGGACGACTTCCACAGCCAGACCCCAGCCAG	90kSNPval.27fwd	CATGCCTTTGAGCAGATCCA	90kSNPval.27rvs	GGTCTGGCTGTGGAAGTCGT	150	150	.	.	Background - High	RAC, Failed KUK	Unclear	[A/AG]	?	A	Unclear
Kukri_mira1_c17913:1912:2252	ATCGGTCTTGGCAGCTATTGGTGAAGTGGTCTCCAAAAAAATTAGTATGAATTTGCTGCTGAAGCCATTAAGTTGTTCAGTGTGCATCATTGGACAAGGC[T/AT]GTGCATCATCCGACCTAGATTCACTTGTCTGGACTTTCTATTGCCTTTTACCTTTACTGCAACGAGTTTCCTTTATGACAGTCTAATGATCAATTCTGGA	90kSNPval.175fwd	TCGGTCTTGGCAGCTATTGG	90kSNPval.175rvs	GGCAATAGAAAGTCCAGACAAGTGA	147	150	No visible PCR product	RAC	Background - Low	KUK, Failed RAC	Unclear	[T/AT]	AC	NA	Unclear
Kukri_mira1_c17916:86:1790	AGGGGAAAGGGGAAGCTCAGCATCACCACTCAGACACAGAATACTGTTAGGGCATGGAACAGATGAAACGTCCCTTTTCCAAAAT[G/AG]CTTTGATGGATCGAAGTGTCAAATGGTTAGATCAATCACTTGGAATTTCATAGATCCTTGGCTTGGAACATACATGGATTACTTCAATGACTGGAACGTT	90kSNPval.269fwd	GGGAAGCTCAGCATCACCAC	90kSNPval.269rvs	CCATGTATGTTCCAAGCCAAGG	156	150	Faint PCR product	both	Background - High	both	Yes	[G/AG]	AG	AG	Unclear
RAC875_mira1_c32222:301:772	GCTGGCCTGGTTACCCTATGCCATTTGTTCCGGTGCAAGGGTACGGAGCTCCACCTGGTGCGTACCCTCAACCCGGAGGATACCCTCCAGCTGGGTATCC[AG/A]CAACAACATGGCCATGCGCCGCAAGCTGGTTATGCCGTCCATGATAAATCGAAGAAGAAGTCTTCAAAGAAAGGAAAAAAGGGCGGGGTGGTGGCTTCGG	90kSNPval.71fwd	GCTGGCCTGGTTACCCTATG	90kSNPval.71rvs	ATGGACGGCATAACCAGCTT	145	150	.	.	Background - High	KUK	Yes	[AG/A]	AC	AG	Unclear
RAC875_mira1_c26260:680:1842	AAGTACAAAATGGAAGTTGTGCTTCATATGCCAAAGAAACTTATTTTCCAATGAATCTGCTTGAATGGATAGATCAGCATATGTTTGGAAGTAAAGAGCC[A/AG]TGTTTCAAGCATAAGAATAAAGTTATCAAGATTACTAATGATATGGTCAACAAAATTTTCGATTTCCCTGGTGGCACTGAGCCTTTTATATTCAGTAGTG	90kSNPval.51fwd	CCAATGAATCTGCTTGAATGGA	90kSNPval.51rvs	AAAAGGCTCAGTGCCACCAG	143	150	Faint PCR product	both	Background - High	both. Low signals at SNP pos. Possible HSV	Yes	[A/AG]	ACG	ACG	Unclear
RAC875_mira1_c23959:446:1634	CTTAGCTGATCGCCCTGYGTATGAGATTTTGTGCCACCTTCTCAACGCTGATAAGAGTTCCATTGATAAGCTGATCTATGGGTTCAATACCCATCAAAGT[CG/C]AAGAGAAAAAGATCATGTGATGCATCTCAGCTGATTGATTGTTTCATCTCTACTAAGGTTGTGGAKCTCTAAACTTCTCTGGAATAGCTGCAACACAAAA	90kSNPval.81fwd	TTTGTGCCACCTTCTCAACG	90kSNPval.81rvs	TGTGTTGCAGCTATTCCAGAGAA	173	150	.	.	Background -High	KUK	Yes	[CG/C]	CG	CG	Unclear
CAP7_mira1_c4833:141:248	TTAACATATGTTCATACATAGATAGATAATATAAGACACAGAGATCGATCGGCTCAACTGAGATTAATTCTGTTCGGTTCTTGTGCTCATGCTTGTCTAC[G/T]CCTCAGTATCTCCACCCCGAGGTAGTCCACGACGCCCTGCACCGCGACGTGGGGCTTCCCGACCTTCACCCGGCCGTAAGGTACCACTCTCGCTTGTATC	90kSNPval.9fwd	CACAGAGATCGATCGGCTCAA	90kSNPval.9rvs	GTACCTTACGGCCGGGTGA	151	150	Faint PCR product	RAC	Low signals	both	Yes	[G/T]	AG	AG	Unclear
BobWhite_mira1_c12960:138:496	GGCAGGCACATACCTAACTGATGATGGGCAGGACGCCGATGAAAGCGGTTTTGCTTTGCCCAAATGAATCCGAATCCGAATCCGAAAATGGGGCAGTACC[A/AG]TTGCTCGTCCACGCCGACTGATCTTGTGGTGCGTGTCATCTGGACATCATCAGCCATTCTCACCTGCATTTGTGTCTCATGGCACCATGTTATGTAAACT	90kSNPval.249fwd	TGAAAGCGGTTTTGCTTTGC	90kSNPval.249rvs	TGGTGCCATGAGACACAAATG	151	150	Faint PCR product	RAC	Clean traces	.	NA	[A/AG]	AG	A	Yes
RAC875_mira1_rep_c107847:493:790	TATCTGCAGGGGATTCTGCTGATCTTTGGGTTATGAGTGCTTGTTTTTAATTATGAAATCCACCCTTCCTAGCTTATGTGCCGAGCCTGCGAGGAGCTAC[AG/G]TCCAAGTGAAAGCAGGCTGATGCTGGTATTGTATGTGTATACAAGAATAAATATGGTGCCGTCACGAGGTCCTGGAGTTGCTGCTGTGCTGCCCTGTAGT	90kSNPval.13fwd	CTGCAGGGGATTCTGCTGAT	90kSNPval.13rvs	CCTCGTGACGGCACCATATT	169	150	No visible PCR product	KUK	Clean traces	.	No	[AG/G]	G	A	Yes
RAC875_mira1_c9082:267:1145	AAGGAGAAGCGGCTGTTGCGACCTCTGAACCGGTGAGGGAGGAACTGGTCCAGAGTGCCGTTAGTTTTCTGAGTCACCCCAAAGTCGTGGCATCTTCCGA[TC/T]GTCCAGAGGCGTTCCTTCCTGGAAAATAAAGGGCTCACCATGGACGAAATCGAAGAAGCGTTTCGGCGTTTGCTTCTTAGCCCGCCTTCAAACTCTGCAA	90kSNPval.19fwd	GCTGTTGCGACCTCTGAACC	90kSNPval.19rvs	CGCTTCTTCGATTTCGTCCA	152	150	.	.	Clean traces	.	No	[TC/T]	T	C	Yes
RAC875_mira1_c14852:2171:2580	GGTTCCTCAGGGACGCGAAGCGTACCAACGTGGCTCTCACAAGGGCCAAGCATTGCTTGTGGGTGATTGGCAACGCGGCGACTCTGTCCAAGAACAGGTC[TC/T]GTCTGGCAGGACATTGTGTACGACGCTCGGAGGCGACAGCGCTTTTTCCATGCCGACAGGGACAAGGGTCTGTCGGACGCAATGCAGGCGGCAGCTGTTG	90kSNPval.109fwd	AGCGTACCAACGTGGCTCTC	90kSNPval.109rvs	ACAGACCCTTGTCCCTGTCG	158	200	.	.	Clean traces	.	No	[TC/T]	T	C	Yes
tplb0025c03:882:2266	GAAATCAACAGCCTTCAGAAGGATCTTGAAGAAAAGGTCCGTTCATTGGAGAGTATCAAAGAAATTAGCAGTGAAAAGGAGGATTTGGAAGCTGCAGTTC[A/T]GGAAAACAAGAACAAGTTCGAGGAATTAAAAGGGGAAATGGCCTTAGCAGCCAAGCATCATGAGGCCCAACTTTCATATCGTGACCTTGAAATTGAGAAA	90kSNPval.125fwd	GAAAAGGTCCGTTCATTGGAGA	90kSNPval.125rvs	GTTGGGCCTCATGATGCTTG	144	150	Faint PCR product	both	Clean traces	.	No	[A/T]	T	A	Yes
RAC875_mira1_c3008:810:1351	AGTATGGAGCATATTGTGGTTGCACAACAACGTACTGGACATTCGGTGGGTATAGGTGTTGCTGTGGGTATTGGTGGAAAGGGATATTCATGGCATACGG[C/TC]GGTTGTGAAAGTTGCATATGCTGAGGAAACTGCGGGTGGCAAAAATTCGCAGGATTGGGTATTGATGTTGGCTCATTTGGACAATTCTTACGATTTAATG	90kSNPval.47fwd	GGTTGCACAACAACGTACTGGA	90kSNPval.47rvs	CCCAATCCTGCGAATTTTTG	145	150	.	.	Background - High	RAC	No	[C/TC]	T	C	Yes
RAC875_mira1_c39852:592:2372	CATCAAGCCTCTTTCGTGAAAATCACAGTAGTGGTTCTCATGCTTATGGACGGCAAAAACAAGAATATGTTTTGGACAACAAAGCAAGTGACAAGTACGC[AG/A]GATCAGCTAATAACACCGGATGATGCTTCTTTGCCCTCGGACTCGGTAGAGTCTGACGAGTTACTGCTGGTGTGGGGAAAAAAGAGAGGCAACCCATTAA	90kSNPval.123fwd	TCATGCTTATGGACGGCAAA	90kSNPval.123rvs	CCCACACCAGCAGTAACTCG	142	600	Large PCR product	both	Background - High	RAC	Unclear	[AG/A]	A	AG	Yes
RAC875_mira1_c16149:1170:1917	GTGCGGTTTGCCATTTGATGCAACCTTCTCTGTTCCTGTATTCTTCAAGTGGATCGGCTTGAACTGTAGACCTGGTGCAATCTTGCCATTCTTTAGGGGT[AC/A]GTGGCACAATACCTTTAGTAGAGCATGAGCCGTTCTGCTTCACTAATGGTATCTTCAGGGGCTCACTACATGCGGCACTTGATATGCCATTCCCATTGGT	90kSNPval.187fwd	CAAGTGGATCGGCTTGAACTG	90kSNPval.187rvs	TGGGAATGGCATATCAAGTGC	153	150	.	.	Clean traces	both. Low C signal at SNP pos	Unclear	[AC/A]	A	AC	Yes
Kukri_mira1_c24488:278:1688	GCTGGGAATGAGTCTCGTAACAAATTCGCCCATGACATCTTCCCTGGCATCGAAGTCACTTGTCGTCGTCTCACTTCTTCTTCTTCAGCTTGTCATCTTT[CG/C]TCGCCCTTTCCGCCGTCCGGGTTCTTCCTCTTGTCGATCCTTGCTTGCATCTCATGGCGTGCCGCATGGATGGTTGGTTGTGGTTGCCTCTTCACAGATG	90kSNPval.227fwd	GGCATCGAAGTCACTTGTCG	90kSNPval.227rvs	TGAAGAGGCAACCACAACCA	152	150	.	.	Clean traces	both. Low G signal at SNP pos	Unclear	[CG/C]	C	CG	Yes
RAC875_mira1_c7654:502:713	GAATCAGGGGATTCGCCCGTTGGTTTTGTTCACTTGACAGTTTGGCAGGCGTGTGGTATCTCAACAAAACAGGACCCTCATTTTTGTTTGGACACCACAT[A/G]CTCAATTGTAGTAGCTCACATTGGTGCTTGCATGTTTGAGTTGGAAAAATGAAGAAGTATCATGATACTGTAGATGCCTCGGCTTTTTGTGAGTGAAAGT	90kSNPval.31fwd	GTTTGGCAGGCGTGTGGTAT	90kSNPval.31rvs	CAAAAAGCCGAGGCATCTACA	153	150	.	.	Background - High	both	Yes	[A/G]	G	A	Yes
RAC875_mira1_c868:105:2969	GGAAAATGGCATATGTTTCTCAGAATGCATGGATCCAATCAGGAACTGTGCGAGACAATATTCTTTTTGGATCGTCGATGGATGAGGAAAGATACCACAA[T/C]ACACTCACGAGGTGCTCGTTGGTCAAGGACCTTGAGATGTTGCCATATGGAGATTGTACTCAAATTGGGGAGAGAGGGGTAAAATCTTAGTGGTGGTCAG	90kSNPval.127fwd	TGCATGGATCCAATCAGGAAC	90kSNPval.127rvs	CCCCTCTCTCCCCAATTTGA	157	150	.	.	Background - High	both. Low signals at SNP pos	Yes	[T/C]	C	TC	Yes
Jagger_mira1_c4202:187:331	TAATCTTGTCACGCCATTCATTGTTGTGAAGGGTTCCTTGTTGGTTGAGGGTTGATTGGCATCTTATTACTGTATATGCCGGAGACATGGTCCTGTGAGA[A/T]CTCTGGCCCGTCTTTCATTTCTAGCGCCCCTCCRGTTGGTTTTGTCTCGGCCGTGGGTTCTGTCCGAACCACCGACGGCGGAACCGAGTTTGACGACAAT	90kSNPval.131fwd	CACGCCATTCATTGTTGTGAA	90kSNPval.131rvs	ACGGCCGAGACAAAACCAAC	148	150	.	.	Background - High	both. Low signals at SNP pos	Yes	[A/T]	AT	A	Yes
Kukri_mira1_c7162:445:881	ATCCTCAAGTACTTACCGGGTGCCAAAGACCTATCCATCGATGACTTTTTGCAAGATGATACCAAAGACTCGCCGGAGTGGCACTATCTTGTTGATAGAT[AT/A]CAGGCAGATGAATCACAGAGCAGTAGTAGTGAGTGCACTTCTGGAGCCTGTACATTACATGCATGATATAGGTGGCATCTCAGACGATGATCATGAAGAT	90kSNPval.191fwd	ACCGGGTGCCAAAGACCTAT	90kSNPval.191rvs	TCATCGTCTGAGATGCCACCTA	179	200	.	.	Background - Low	.	Yes	[AT/A]	A	AT	Yes
Kukri_mira1_c16835:988:1722	TGTGCTAACTGCTAAGCTTTCCCTGCTTTTCCAGCTTGTGTGTTTCATTGATGGAGGAGGTATAAATCTGTTCCTTAAAGCGAGCAAATCAAAACAAAAA[C/TC]GCAGGAGGTATCCGACAACATTGACGAACGCTACACCATTCCACTTAGACCTGAGGGTAACATCAAAGGATGCCACCGGCAGCAGAGATCAACAAGTTCT	90kSNPval.145fwd	CCCTGCTTTTCCAGCTTGTG	90kSNPval.145rvs	CGGTGGCATCCTTTGATGTT	161	150	.	.	Background - Low	Dose difference	Yes	[C/TC]	TC	Ct	Yes
RAC875_mira1_c30348:182:1223	ACATGGAACTTGCTYTCTACGCCGCTGATAGGCTCCTTGAGCWCAAGCCGAAAGTGATTGAAACATATGTCTTGCTGTTGAACATGTACGTGTCTACTGG[T/C]AGATGGCGTGACGTCGCCAGGGTGCGGAAACTGGCCAAACATGAAGATGTCGGGGTTCTCAGAGACCGTAGCTGGATTGCAATCAGAGACAAGGTGTATT	90kSNPval.83fwd	GCCGCTGATAGGCTCCTTG	90kSNPval.83rvs	GGTCTCTGAGAACCCCGACA	150	150	.	.	Background - Low	KUK	Yes	[T/C]	C	TC	Yes
Excalibur_mira1_c8973:637:1427	CATTGATAGGTCCACGGCGAGGATTAGTTCAGTTAGATAATATTTATTTTGAGTTGAATCTGAGGGTGAAGGGTGATGCTGGCGACGAAGATTTTAGCAA[AT/A]GGTGTGGTAGTGCTCCATGTTGGTCCCTATGATCCTGAACCAATCACAAGGGTGCTGAGCAGTTGGCTAAGCAGAGTGGAGTTGGTGCTTGCAACTGTTG	90kSNPval.163fwd	ATAGGTCCACGGCGAGGATT	90kSNPval.163rvs	GCACCCTTGTGATTGGTTCA	153	160	Faint PCR product	RAC	Background - Low	KUK	Yes	[AT/A]	A	AT	Yes
Excalibur_mira1_c17447:635:744	CTCGACCTTGAGGTGCATCGCAGGCGTCTTTGGTTCAGGTGCATCTATGTTGGTCCCACCCTGGACACATTCCATGCCCACTTCTTGTGTCGTTTCAGTG[G/T]CCACTTCCTGTGTTGTTTTAACAGCCACCACTACTTGCGTTGTTTCAACAGCCACTTCCTGTGTCATTTCAGTGGCCACTTCCTGTGTTGTTTCAGTGTG	90kSNPval.243fwd	CAGGCGTCTTTGGTTCAGGT	90kSNPval.243rvs	TGACACAGGAAGTGGCTGTTG	149	150	.	.	Background - Low	KUK	Yes	[G/T]	T	G	Yes
Kukri_mira1_c15391:468:713	AAAATGGCCCTTCAACTCTGAATTCGAGAATAAGATGTGTGTCAGCCGCTGCTTGCTACTACCGCTCAACTCATGGATAAGCTGGCACCGGTGCAGATAG[A/G]GTACGTAATGTAATGTTAAACCCTGTTAATCGCGCGGCGCACACGTACTGGCGACAAACTGTATGTGGTGATAACATCGGTCCACGAATAAAAAAGAAAC	90kSNPval.209fwd	GTCAGCCGCTGCTTGCTACT	90kSNPval.209rvs	TGGACCGATGTTATCACCACA	147	150	.	.	Background - Low	RAC	Yes	[A/G]	G	A	Yes
BobWhite_mira1_rep_c62018:89:505	ATGGGGGGTTCAAGGCCGGCGCCCAGATCTTCTCCGAGGGCGGCCTCGACTACCTGGGCAACCCCAACCTGGTGCACGCGCAGAGCAT[C/TC]CTCGCCATCTGGGCGGTTCAGGTGGTGCTCATGGGCTTCATCGAGGGTTACCGCGTTGGTGGCGGCCCCCTGGCGAGGGCCTCGACATCATCTACCCGGG	90kSNPval.267fwd	ACTACCTGGGCAACCCCAAC	90kSNPval.267rvs	CCCGGGTAGATGATGTCGAG	143	150	.	.	Background - Low	RAC	Yes	[C/TC]	TC	C	Yes
Excalibur_mira1_c50559:246:889	GCGCTGCGGAGGAGAACATATTGAAGATGGCTACCCCCAGCAGGAAAGGGGTTGACGCTACCTTAGCAGCTACACGTGTTGTTGCCGCCGAGAAGTCCAT[CG/C]AAGAAGGCTGAAAGCGCCACCACACCAGAAGAGGCCGCGGCTGCCAAGCAAGATGGAGCAAAATCTGCTTCTGCTGCATTAAAGTACAATGCCATCTCTC	90kSNPval.67fwd	AAGATGGCTACCCCCAGCAG	90kSNPval.67rvs	GCAGATTTTGCTCCATCTTGCT	148	150	.	.	Background - Low	Both. Low G signal at SNP pos	Yes	[CG/C]	C	CG	Yes
CAP11_mira1_c2057:216:466	GTTGCAATGGGAGGGAGAGCGGGCTTTCCCTATCACGGAGGCAGCAGCGGTGGCGGCGGGTCGTCTTCTTCGTCGGGGTTCGGACGGAAAGAGGGGTGAC[A/G]TCTTTTCTTTTCTTTTCGTTTTGAGCTGACCAAAGTGAGTGATTTCAACATATGTTCCTCTCTTGGATGAAGCCGTGACTTGTAGCTTAGGGAAATCCAT	90kSNPval.11fwd	GAGCGGGCTTTCCCTATCAC	90kSNPval.11rvs	CGGCTTCATCCAAGAGAGGA	162	150	No visible PCR product	RAC	Background - Low	both. Potential intron or indel	Yes	[A/G]	AG	A	Yes
RAC875_mira1_rep_c75189:110:591	CGTCCATCTTTGCCACCGGTATATTGGAGCYCCGATGGAGCGGTGTCGGCATCGAGGACTGGTGGAGAAACGAGCAGTTCTGGGTCATCGGTGGCACATC[T/TC]GCCCATCTTTTCGCGGTGTTCCAGGGCCTGCTCAAGGTGCTGGCCGGGATCGACACCAACTTCACCGTCACGTCCAAGGCGAACGACGAGGGACGGCGGA	90kSNPval.5fwd	TCCATCTTTGCCACCGGTAT	90kSNPval.5rvs	TGACGGTGAAGTTGGTGTCG	171	160	.	.	Clean traces	.	Yes	[T/TC]	TC	T	Yes
Kukri_mira1_c13952:1478:3277	TCAAGCGGATCAAAGCGCAGATGATGTGGTAAAGTTAGGTATTAATGACCTTTGGACTCCACGTAACCATTATCGATGGACCAGATCAAGATATGGTGGC[C/TC]ATTTGTCAGCAAATGTAGATTCAATCTACCCGTCGCGCCTCTTCATGTGCGACGTGAATGTTAGTGACATTGAAATGCTTCGATCTGAGAAGGATGAACA	90kSNPval.29fwd	TCAAAGCGCAGATGATGTGG	90kSNPval.29rvs	TCACGTCGCACATGAAGAGG	151	160	.	.	Clean traces	.	Yes	[C/TC]	TC	T	Yes
RAC875_mira1_c16795:246:503	CACCAAAGACTCAAGCAACAAATGTTTCTGAACTCAGATGAGAAGTTTGAGTCTTGCCAATTAAACCAACTACCACTGATTCACATGATAGGAAGTATTC[AG/G]CACAAAACTCCAGATGATCCACTTGTATCAAGTGAAGTCCCGGAATTTTATGCAATATATGAACCAGAAGTAGCACGAGAGGAAATAAGGGGATCCCTCG	90kSNPval.33fwd	TGCCAATTAAACCAACTACCACTG	90kSNPval.33rvs	CGAGGGATCCCCTTATTTCC	149	150	.	.	Clean traces	.	Yes	[AG/G]	A	AG	Yes
Kukri_mira1_rep_c71838:1163:1354	TATGATACCCTCCTGGAGCAGAACCTGTGCAGGCTGATTGAAGCCTACTCAAGGGTGGAGATTGCGCACGTAGCAGAGATGATTGAGCTGCCAATTGAGC[A/G]TGTTGAGAAGAAGCTGTCACAGATGATCCTGGACAAGAAATTCGCAGGGGACTCTGGATCAGGGTGCGGGCTGCCTCATCATCTTCGAAGACGCCAAGAC	90kSNPval.53fwd	ACCCTCCTGGAGCAGAACCT	90kSNPval.53rvs	ATCCAGAGTCCCCTGCGAAT	156	150	.	.	Clean traces	.	Yes	[A/G]	AG	A	Yes
RAC875_mira1_c25203:969:1941	TCTCTGTGAATGGGTTGTTTGCAGAAGTTAACTGGACATGGAAGGAGTTTTTCGTGATGGGCATCCAGTGGGCGTCGGTATATCACCCCGCACTGCAGTG[C/TC]GTTCTTGCTCTGATTTTCACACTGCTTCTTGTGCCACGAGCTTCAGTAGTGCTACTTAAGGATCAACAATCTGTGTACACATATCTGCGTGCAGGCGGTA	90kSNPval.57fwd	TCTGTGAATGGGTTGTTTGCAG	90kSNPval.57rvs	TGAAGCTCGTGGCACAAGAA	146	150	.	.	Clean traces	.	Yes	[C/TC]	TC	C	Yes
BobWhite_mira1_c15155:478:865	TCAGAGGGGAGCATCTGTCACGTGCCATTGGGCGCCTGTCAGGGAAAGGAGGCAAGACCAAGTATGCCATCGAGAACTCTACGAGGACTCGCATAGTTAT[C/T]GCTGATACGAAGATCCACATACTCGGATCCTTTGTTAACATCAAGGGTTGCCAGGGATTCACTCTGTAGTCTTATCTTAGGTTCTCCTGCCGGCAAGGTC	90kSNPval.59fwd	AGAGGGGAGCATCTGTCACG	90kSNPval.59rvs	AATCCCTGGCAACCCTTGAT	160	150	.	.	Clean traces	.	Yes	[C/T]	TC	C	Yes
RAC875_mira1_c28848:433:1845	CAGGAATTGAGGTTTGTGACCCAAATGGCCATTGGTACCTAGCTGATGGGGTTTCAGGCCCAAATAATCTATTGCTTCTGACTGGAAGGGCCCTAAGTCA[TC/C]GTTACTGCTGGTCTTTGCCCAATTTCCCACTACAGGGTCACTAATGAGAATAGGGCATCACTCACCTTTAGGTTGGTGCCTCATGCCAGTGCTATATTGG	90kSNPval.61fwd	GGGGTTTCAGGCCCAAATAA	90kSNPval.61rvs	GGCATGAGGCACCAACCTAA	143	200	.	.	Clean traces	.	Yes	[TC/C]	C	T	Yes
BobWhite_mira1_c973:1269:1615	TATGGCAAGGTGATCAGCAGCAGCGGTCAGAGCCGATTCTGCAAGGGGAGCAGCATCACTCACCGTCGCCAACACAGCAGCCACATGATGAGTTGCAACC[A/AG]CCATTGCAACAGCAAGAGGGACAGGATCAGTTGCACCCACCTTTACAACCACAGGAGCAGCAGGACTTGCAGGAACAACCACCATTGCCACCACAGAATG	90kSNPval.69fwd	AGGGGAGCAGCATCACTCAC	90kSNPval.69rvs	GTGGCAATGGTGGTTGTTCC	151	150	.	.	Clean traces	.	Yes	[A/AG]	AG	A	Yes
RAC875_mira1_c3057:115:2500	TACATTTATCAAATACCTGTCGACCAACATGGGCATCTAATGCACTGAGCGGATCATCAAATAGGTAAACATCTGAATCAGAATAAACAGCTCTTGCCAT[AT/T]GAAACTCTTTGTTTTTGCCCCCCACTAATATTCACTCCCCTTTCTCCAATCTCTGTGAGATCGCCACCTGGGAGTAGGTCAAGGTCATGTCGTAATGCAG	90kSNPval.91fwd	TCGACCAACATGGGCATCTA	90kSNPval.91rvs	CAGGTGGCGATCTCACAGAG	154	150	.	.	Clean traces	.	Yes	[AT/T]	T	AT	Yes
Excalibur_mira1_c4984:162:3725	CCGCTACAACCGATCCTGTCGTGCCGAAAGCAACGCTGACATCCGCATAATCTTTCAGGCTCTTGCTCATTTTTACAGATGGGTACAGCCAGGGCTTGAC[A/G]GCGTCCACAAATGTGCCAGGATCCGGGGACAGGATCGCCTCCCAGTCAACCTGAACGCCTGGTGGGATGCTTGCTGTCACATCCATGCTTGCTGCCAGGA	90kSNPval.95fwd	CCGCTACAACCGATCCTGTC	90kSNPval.95rvs	GTTGACTGGGAGGCGATCCT	153	150	.	.	Clean traces	.	Yes	[A/G]	AG	A	Yes
Excalibur_mira1_c1999:1451:2120	CGCACGCGTAGTGCGCGAGGGCCAGCTCGTTCTTGCAAGAGCATCCAAGGTTCACGATGTCGTCTTGCTGTTGCAAATGGCCTGATTCGATGTCGGTGGC[G/AG]CACTTGAAGATTTCCCCCTCGGGGCTTATGAACTCAAGAAATGTGGGAGCATCCTTGCTGGTGGAAGTTTTGGTGGTGTCATTGCTTGGGTCCTTGTCGG	90kSNPval.117fwd	CGATGTCGTCTTGCTGTTGC	90kSNPval.117rvs	CGACAAGGACCCAAGCAATG	148	150	.	.	Clean traces	.	Yes	[G/AG]	AG	G	Yes
RFL_Contig3966:1476:3384	TACACCCCCTGCTAATGTTACCATCATGTTATCTGGAAACCCCGTATGTCAGTCCCAGAACCAACTGAACATAGCTCAGTATTGTCAATCAACTCCAGAA[C/G]TTAATCCTGGAGGAGGCTCCATAGATAACAGCACACTTTGTGCGCCATGCGCAACCGACCTTCCTTTAGAAAGCGTACTCAAGGCACCAAATCCATGCTC	90kSNPval.147fwd	CCCCGTATGTCAGTCCCAGA	90kSNPval.147rvs	AGCATGGATTTGGTGCCTTG	163	160	.	.	Clean traces	.	Yes	[C/G]	G	C	Yes
Excalibur_mira1_c4244:1624:2001	TAGGGTGCGGACCTTGTGCATCACGATTGGGAGTACCAGCAGAACCAACACTATCAAAAAACATTTGCTGGAAATTGGGATCCATTAGTGCAAAAGGGTC[AG/G]TGCAGAGCTTCAGGGAACAATGGTCTTTGAAACGTGTTATCAAGTGGTCCGTCCAGCTCCATATCATCATGATTAACAGGTGGAATACTTTGATTGATTG	90kSNPval.167fwd	TGTGCATCACGATTGGGAGT	90kSNPval.167rvs	TATGGAGCTGGACGGACCAC	152	150	.	.	Clean traces	.	Yes	[AG/G]	G	AG	Yes
RAC875_mira1_c818:1185:2104	CTGTAGCGAACCATGATGCAAGTAAGTACAGGGTGGTTGTAGAAGGGCCTACGTGTAAAGGAAACCGAATCACTGGATGGAACACAATCCCGAAGAAGGG[C/T]GCACCCCGTCGATTCCCAATTGGTTTCTCTGGGTTTGCTTTCAACAGTACAATGCTTTGGGATCCTCAAAGGTGGAACCGCCCAGCTATGGATTCTGTTA	90kSNPval.171fwd	GGGTGGTTGTAGAAGGGCCTA	90kSNPval.171rvs	GCGGTTCCACCTTTGAGGAT	154	150	.	.	Clean traces	.	Yes	[C/T]	T	TC	Yes
Excalibur_mira1_rep_c77206:397:505	AGGAAGATAAGGAAAATTGCTGAATTATCAAGTTTTGAGAAGAACAGCAGAGATGATGATGGTTGGTATGCTGGAGAGCCCAGCCAGATGAACTCCTCAC[A/G]TGATAGGTTGGGTCGGGATGGTAACAGGAAAAGCAAAGAAGTAATGGGAGGTGATGAATCCTGGAGAGCTTTTAAAGAGCAGCGAGAGAGACAGGAGTGG	90kSNPval.217fwd	CAGCAGAGATGATGATGGTTGG	90kSNPval.217rvs	TCCTGTCTCTCTCGCTGCTC	155	150	.	.	Clean traces	.	Yes	[A/G]	AG	A	Yes
RAC875_mira1_rep_c70146:1587:2422	CTGTGCATCCGAACTATATATTTTCTCAACAGGGCATTGCACCGAGGAGGCTTCGGCTACTGGATTCATTGTCTGATGTCAATGTTGAGAGTAGAGAGTG[C/T]ATGACCAGAGATGAACATGAAGGTGAAGAGTCAGATATTGTAACTTCGAAGTGTACGAGTGAATCTGTTGAGTCATCTGCAGATGTAGATGATTCTGAGT	90kSNPval.223fwd	GGAGGCTTCGGCTACTGGAT	90kSNPval.223rvs	TCTGCAGATGACTCAACAGATTCAC	141	110	.	.	Clean traces	.	Yes	[C/T]	TC	C	Yes
Kukri_mira1_c5411:2228:2880	GCATCACCGGATTTCTCTGGTATAACTAGGAAGGCGATGCCAACTGCTCAAACCATGCCTACTGAAGCTGCTGCAACTATACATAATTTACAGTTCCCTC[G/AG]CGCACTGGCCCTCCTTGAAAGTGCCAAAAAAATTGTTGGACAAAGCACATTTCTAAAAGCTTTTCCTGGGAATGTGAATGACACTGCGGAGCCAGCTTTA	90kSNPval.225fwd	GATGCCAACTGCTCAAACCA	90kSNPval.225rvs	TAAAGCTGGCTCCGCAGTGT	168	150	.	.	Clean traces	.	Yes	[G/AG]	AG	G	Yes
RFL_Contig3721:1170:1881	GGCAAATAGAAGAGAAGCAGCCAAAGAAGAAGCAGCTGCCAAAAGGGTCCATCCGACATTGCACTTGCCTGCTCCTGTACAGCCCACAACACAAGTTGCT[G/T]CACCAGCAACAAGCCAACCACAGCAATCTTTGCTCCCTTCTGGAGGAACTTCCTCGAGTGCCTTCACAGCTTTTAGCATGCCGGCCTCTGCTCCATCCAC	90kSNPval.237fwd	TCCATCCGACATTGCACTTG	90kSNPval.237rvs	AGAGGCCGGCATGCTAAAAG	145	150	.	.	Clean traces	.	Yes	[G/T]	GT	G	Yes
Excalibur_mira1_c10056:416:2065	AACCTCATACTCTATGGGTGGCATTTGCAAAGATGTAYGAGAAACATAACCGCTTAGATAGTGCTGAAGATATCTTTAAAAAGGCCACACAAGTGAACTA[T/TC]AAAGCAGTGGACCACTTGGCTACTATTTGGTGTGAATGGGCCGAAATGGAGCTCCGCAACCAACATTTTGACAAGGCAATTGAGCTGATGAGGTTAGCCA	90kSNPval.247fwd	TGGGTGGCATTTGCAAAGAT	90kSNPval.247rvs	GGTTGCGGAGCTCCATTTC	150	150	.	.	Clean traces	.	Yes	[T/TC]	TC	C	Yes
Excalibur_mira1_rep_c105783:228:718	GGGGCATTTACGAGCTCAAGGCTGCCAAGGAATTCCCCGACATTGATCCTGAGCATCTCAAGGCTGCCAGGAAATTCCCCAAACTTCGTGTCAAGGATGC[TC/C]GATGCTACGGCTCTGAATGTCTTCAAGATTCTCCGGGACAGTCCAGTCGATGGTCATAAAAATGTAACCCTTCGTGAAGTGCGCATGACTCTGAGGACCT	90kSNPval.253fwd	TCCCCGACATTGATCCTGAG	90kSNPval.253rvs	GCGCACTTCACGAAGGGTTA	154	150	.	.	Clean traces	.	Yes	[TC/C]	C	TC	Yes
RAC875_mira1_c86670:439:804	CCACAACAGAAGGATATGAAGAACCCAACCGGTGCTTCTTAGTTGAGGCATGTCAGAAGCTCCCCTCCTATCGTGTAGTGGTACAAAACTGTGTGTGGAC[AG/G]CTTTGTTGTGTCAGCTGAAGAAGTTCAATGCAGGGAAACAGGAACTACGCCAKGTACAAGGGCTATGTGCCGGCATCGGTGAAGTTCTACTAAGCTATAC	90kSNPval.211fwd	GAACCCAACCGGTGCTTCTT	90kSNPval.211rvs	CCGGCACATAGCCCTTGTA	156	150	.	.	Clean traces	Dose difference	Yes	[AG/G]	aG	Ag	Yes
Excalibur_mira1_c19137:357:788	TAGCCTCCATCTCCATGGGCTTGTAAAAACATGGCCTGTGAACTCTTACTGATTGCTCAACTCATGGATGCACATACTTTCAAATGGAAAGTTATGAGCT[CG/C]AAGTATCAACTTGCGGATCGCAACGCTCCTCTCGAGTTTGTAGGATATGCGGCAGAGGGGCAGTTATCTTCACCATCTTATTCGTGGTTGGATGAGAAAG	90kSNPval.235fwd	CTCCATCTCCATGGGCTTGT	90kSNPval.235rvs	CCCTCTGCCGCATATCCTAC	158	150	.	.	Clean traces	Dose difference	Yes	[CG/C]	Cg	cG	Yes
RAC875_mira1_c829:1375:2603	TGCGCATACTGTCAGGGATTGAGATTGTTGGGGGATTGGCAGACCTTCATCATCTAACTGAGCTGAGGAAGCTTGCCATCTACAAGCTCAGCACCATGAG[TC/T]GACGATCCGAGTTTCAAAGATTTAAGCTCCTCTATCGAGTACCTTGGGGGCTACTCTCTGAACACCCTCATAATTGATGACGAGGCATCCAAGTTTATCA	90kSNPval.251fwd	TGAGATTGTTGGGGGATTGG	90kSNPval.251rvs	TTCAGAGAGTAGCCCCCAAGG	146	150	.	.	Clean traces	Dose difference	Yes	[TC/T]	Tc	TC	Yes
RAC875_mira1_c56933:321:577	GTCAGGCTAAGATGTACCCCAATTCCTTCGCGAGGACCTTCCTGTACAGGCCAGCAATGTTCACTGTGATGGGCGTCGCCGTGATCTGCGTTTGTGTTGG[C/G]ATACTCCTCCATACCCTCCCCAAGGTTTATGCTGCACCAAATTTCAGATGGGAGCTGTTAGAGCGTGGAGCCATGTGAGGGGTCCGGGTCGAAATAAGGT	90kSNPval.255fwd	TTCGCGAGGACCTTCCTGTA	90kSNPval.255rvs	TCACATGGCTCCACGCTCTA	155	150	.	.	Clean traces	Dose difference	Yes	[C/G]	cG	Cg	Yes
RAC875_mira1_rep_c111261:94:623	ATTATTACCTGTTCTTGGCTTTCAAGTTGCTGGGACCTTCCTGTTGGGCTCAAAGACATACTTGATCAACGAGTCTTTGATCGATAGCAGCTC[AG/G]GGGAACTCTCTCTTCAGCTTTGTCGCGTCCATCTCGTTGTTGCTCCGAGGTGCAACTATGACCTTAGCCTGTTCTTCTAGCGCGAAGTTTTGTCCACTTG	90kSNPval.257fwd	TTGCTGGGACCTTCCTGTTG	90kSNPval.257rvs	TCGCGCTAGAAGAACAGGCTA	155	150	.	.	Clean traces	Dose difference	Yes	[AG/G]	Ag	AG	Yes
RAC875_mira1_rep_c111379:93:803	GGACCGTTGAGAGTCGCACAAGAAAAGTGTCGCCCGACTCCTTGGCCCCTCCTCCTCCGGCGGTGCTGCCGTCGTGAGCGAGCATGGGGAAG[TG/G]TAGCCAGGTCTCTCCTCCGTCAAGTAGGTGTAAGATTAGGTTTAGGACTGAGTCTAGGTTTGCCTCTATGGCGTTTGACGTGATGTCGAGTTGGAGCTTC	90kSNPval.259fwd	CCGTTGAGAGTCGCACAAGA	90kSNPval.259rvs	TCAAACGCCATAGAGGCAAA	170	150	.	.	Clean traces	Dose difference. Low T signal at SNP pos	Yes	[TG/G]	G	Gt	Yes
RAC875_mira1_c42648:115:556	AGAATCTGAAGTTACTGGAAACATTTTGTGGGATGTTGGTCCTGAGGGCACAGAAAAGGCTTCATCTGTCCTCGTAACAGCATTACGTTCATTCAGAGAA[G/A]CTTTGGTTAAGGACGGCGAAGCAAATGTTGCAGAGATAGATGCCTTCCTACTTTCTGTTGACGCTGAGGATGAGAAGAACTCTCTTGTGAGTAAAATCAC	90kSNPval.37fwd	TTGTGGGATGTTGGTCCTGA	90kSNPval.37rvs	TCATCCTCAGCGTCAACAGAA	151	150	.	.	Clean traces	Failed rvs RAC, unusual trace near SNP pos	Yes	[G/A]	AG	a	Yes
Excalibur_mira1_c1830:620:990	TGGGCAAGATCTCCACCATGATATATGGGGCCGTGGCGTCGATCATCTTCTGTGGCTACATCATCTTCGACACGGACAACATCATCAAGCGCCACACGTA[TC/C]GACGAGTACATCTGGGCTGCCGTGTCCCTCTACCTCGACATCATCAACCTGTTCCTGAATCTGATGCAAATTCTGCGGGCAGCTGATAGCTGAGCGCACC	90kSNPval.213fwd	CGTGGCGTCGATCATCTTCT	90kSNPval.213rvs	CTATCAGCTGCCCGCAGAAT	161	150	.	.	Clean traces	KUK	Yes	[TC/C]	C	T	Yes
Kukri_mira1_rep_c70220:321:1055	TGGCCTCTGCTTACAGCATGCAGAACCGAACTCTATGGCAGGCATCATTTGATGCCTTCTTCGGGCTGCTTATGGGGTATTGCATGAGTAAATTTGATAC[T/TC]GTGGTTCATACAGTGCAAATGCAACCTGCTGCTGCAGCTGTGATAAGCAGGGAAACACCAGTGGAGCTGTTGCGTGCCAGCCTTCCTCACACAAATGAGT	90kSNPval.161fwd	CAGCATGCAGAACCGAACTC	90kSNPval.161rvs	TCCACTGGTGTTTCCCTGCT	155	150	.	.	Clean traces	both. Low C signal at SNP pos	Yes	[T/TC]	TC	T	Yes
RAC875_mira1_c48999:131:1130	AGGGAGTTGACTCAAACAATAATGCAACAGTGTACACTGATCTTAACAAGTCGCCGGAAAGTGATTTTGAGTACTGTGAAAATCCTGAGATCCTTGATTC[AC/A]GACAAAGTGCCTCATCACCCCAATGGGCCTAGCAATAACTTGCAAAACATGCAGATAGTTGCAGCTAGGGTACCAGAGGTCACTGAACTGGAGGAAGCTC	90kSNPval.197fwd	AACAAGTCGCCGGAAAGTGA	90kSNPval.197rvs	CCTCCAGTTCAGTGACCTCTGG	153	150	.	.	Clean traces	both. Low C signal at SNP pos	Yes	[AC/A]	A	AC	Yes
Kukri_mira1_c47259:416:653	CTTGGGCATGGCTCTGAATTTGGCCCTCTGCTACGCCCAGATGCAGTTCTTCCTCATGATGCTTTGGCGGCTGAAGAACGCCATCCTTGCCTACTATGCC[A/AG]TGTGGATTTGGTCGTGATTAAATTAGGTTCTGCACATAAACCACGGCTAGACGGTAGCCCCGTGGAGTAGTTCAGTGGATCTGAATCTGTGATGCTATYC	90kSNPval.111fwd	GGCTCTGAATTTGGCCCTCT	90kSNPval.111rvs	GGCTACCGTCTAGCCGTGGT	153	150	.	.	Clean traces	both. Low signals at SNP pos	Yes	[A/AG]	AG	A	Yes
RAC875_mira1_rep_c120644:74:376	ATGCTGTTAGAACCTGAGGCCACAACTGTCAGCTATTCCTTTGACATTACTGTATTTCCATGGTGACTTGTGG[AG/A]CCCGTATTTCATTCGTGACCTTTTTCAATCACCTCGTAAGTGCCCAAGGAATGATTGATGCGTCTGTTCCGAGCTGTCAATTTGTGGACGTTTGTGTAGT	90kSNPval.281fwd	AACCTGAGGCCACAACTGTCA	90kSNPval.281rvs	TTGACAGCTCGGAACAGACG	146	150	.	.	Clean traces	Potential dose difference	Yes	[AG/A]	AG	AG	Yes
Excalibur_mira1_c62735:71:397	TGGAGGCCTTCCAAAGCATCACATATGCAATGCAAATATGTTTCGCAATGGTGCAGATTATGCAGTCTAT[A/AG]TCAACACAGCTCAAGAGTTTGATGGAAGCGACTCAGGAGCACACCCAGATGAAGCAGTTTCATGGGGAAAGATCAAAGGTTCAGCAAAGCCTGTAAAGGT	90kSNPval.287fwd	AGGCCTTCCAAAGCATCACA	90kSNPval.287rvs	TGATCTTTCCCCATGAAACTGC	145	150	.	.	Clean traces	both. Low G signal at SNP pos	Yes	[A/AG]	Ag	Ag	Yes ?
														SNP validated by DNA sequencing	53	0.726027
														SNP not validated by DNA sequencing	20	0.273973
														Unclear if SNP validated by DNA sequencing	8	.
														Failed PCR and/or sequencing rxn	11	.
