# Supplementary material for: Characterization of polyploid wheat genomic diversity using a high-density 90 000 single nucleotide polymorphism array
Source: Plant Biotechnol J. 2014 Mar 20;12(6):787–96. doi: 10.1111/pbi.12183 (PMC4265271; doi:10.1111/pbi.12183)
Supplement: Table S5 — Annotation of SNP loci. [file pbi0012-0787-SD15.xlsx]

## Sheet: Table_S5
Supplementary Table S5. Annotation of SNP loci.
Locus_Name	Sequence	Assay_Type	Amino_Acid_Change	Type_of_change_I	Type_of_change_II	Discovery_panel
BobWhite_c10015_641	AGCTGGGTGTCGTTGATCTTCAGGTCCTTCTGGATGTACAGCGACGCTCC[A/G]ctcatcacgccgatgtcgtagccgaggaggatggaggtcatggaggcgag	InfiniumII	S->S	Transition	synonymous	USA/AUS
BobWhite_c10016_302	CTCGTCGGTTTCGACCACCATGTTGTCATGGGCATAGCATAGTGAACTCC[A/G]CTCACAGCTAAAAAGGAACGGTGCCTGCCTTCTTTTCAGTATCTAATTAC	InfiniumII	no_hit	Transition	.	USA/AUS
BobWhite_c10016_380	CCTTCTTTTCAGTATCTAATTACCGCATTCGTCGGAACTCTTCCGCTGCT[A/G]CATCTAATTTGTTGGACGGGGATATGCTGGGAAAACGAAGAGCAAATCTG	InfiniumII	no_hit	Transition	.	USA/AUS
BobWhite_c10016_431	CATCTAATTTGTTGGACGGGGATATGCTGGGAAAACGAAGAGCAAATCTG[T/C]GCCCACTGTGCTGGTCGCTGCAGAATCTATTCCCCATTATGTTGCCTGTT	InfiniumII	no_hit	Transition	.	USA/AUS
BobWhite_c10017_174	TCTGAACCAGGAGGAGGAGGAGGAGGAGGAGAAGAATTGATTGCTGATCC[T/G]GCGCAAACCAATAAATTCCTCCTGCCCCGCCGCGCGCGCGCGAGATCATC	InfiniumII	no_hit	Transversion	.	USA/AUS
BobWhite_c10017_644	atgaagggccatggccaaagatgactgcctatgagagatcccggattctt[T/C]TGCGATTTGCTGATTTGATAGAGAAGCACAATGACGAAATTGCTGCACTG	InfiniumII	L->L	Transition	synonymous	USA/AUS
BobWhite_c1002_263	CCTTACAGGCAAACAGGTGGTGCACTTGGACTTCATGGTTCACACAGCTC[A/G]TCACATGTGCATGCACTGGACACCAGAGAACACAATGCTTCCAATGGTGC	InfiniumII	no_hit	Transition	.	USA/AUS
BobWhite_c10022_471	GACCTTTCAAACTCTAAAAAACGTTACATGGAGCTTCTTGAGCAGAGAGA[T/C]gacttgaaaagaggcagggaagacactgatgagagagaagacgctttgga	InfiniumII	D->D	Transition	synonymous	USA/AUS
BobWhite_c10038_503	CCCTTCTTCTGGGGCGTCGACTCTGAAGACCACCTTGTGTTCTCTGACGA[T/C]AATGAGCTTCTCAAGGCAGGCTGTGGAAACTCATTTGCGCCATTCCCCAA	InfiniumII	D->D	Transition	synonymous	USA/AUS
BobWhite_c10076_601	GAGCGCCAGTTCCCGGGCCCGTGCTGCTGGATGTAGGAGACAAGGATGAT[A/G]TCCTCCTCCGGCGTCCATGGCCCCTTCTTCACGCTGGCGCCACCATTGTC	InfiniumII	D->D	Transition	synonymous	USA/AUS
BobWhite_c10082_241	CGACCAAGGAGGCGCCGGTGCTCGACTACAAGCTCGCGCTGCTCTTCCAG[A/C]CCATGCTCATGCTCGGGATCACCATCGGCGTCGAGCTCAGCGTCGTCTTC	InfiniumII	T->P	Transversion	nonsynonymous	USA/AUS
BobWhite_c10090_559	catatgcaggataagcagcctgctgtgcgtaagcagccccccattgctgc[A/G]CTGATGCTTCAGAAGTCGCAGGCCAAACTGCAGGATTATGAGCATTTGGA	InfiniumII	no_hit	Transition	.	USA/AUS
BobWhite_c10098_535	GACGGTGATGGGAAGCTGGAGTTGGATGGCTCTGTGACTCTGCCAAGGAC[A/G]TTTCCAGATGTTGATAGCTGCGCTAGCTTCTGCTTTGGCTTCATCTTGGT	InfiniumII	N->N	Transition	synonymous	USA/AUS
BobWhite_c10108_260	AAGCTTCACTGAAAAGACTGTACCTGAGAAACTCTGTTGTTGGAACATTT[A/C]TCTTGTAATATGAATGTATTTTGACAATCCTTCTTCATGTGCTAGAATCA	InfiniumII	no_hit	Transversion	.	USA/AUS
BobWhite_c10109_1022	AGAAAACCAACTTTCCTCCAAGACATTTCAAAGTGATCAAAACCGAAATT[A/G]TAGTAATTCTTCAGCCAAGGAATGTCCAGCCAATCATAGACAATGACTCC	InfiniumII	Y->Y	Transition	synonymous	USA/AUS
BobWhite_c10109_234	TGTAAGGGCAGCGAAAAGCAAGTTGCAAAACCCCTCCTTCCAAGAACCGG[T/C]GGTATCAAGCGTGCCATTTGCTCAAATGGACAAATTAATTTACAGTTTAC	InfiniumII	no_hit	Transition	.	USA/AUS
BobWhite_c10116_389	TCCCCGTAACCCATCTTTGCGGGTATCCTTAGCTTCCGCTTTTCGCCGAC[A/G]cacatacctagtaaaccttggtcccaaccttttatcacctgcccattccc	InfiniumII	C->C	Transition	synonymous	USA/AUS
BobWhite_c10126_263	GCGGGTCGCCCATCGACTTCAGCACGTGGACCAGCATCCTGGAGCCCCTC[A/G]TCGCGCATCACGGTCAGACCATTGAGATGTTCACTTCGGTGTAATGTAAG	InfiniumII	I->V	Transition	nonsynonymous	USA/AUS
BobWhite_c10126_346	acttcggtgtaatgtaagcgccttttatatgttggaaccaaaggatggct[A/G]CCAGCGGCTGGCTATTGTACAGACAGCAGCCCTGTGTGTGTAAAGCGGTC	InfiniumII	no_hit	Transition	.	USA/AUS
BobWhite_c1014_412	aggtaagggtgctccagcgcctcttcaactgtgatcctctgcagcgggtt[A/G]AAGGTGAGCATCCTCTCGATGAGGTCCAGCGCGGCGGGCTGCACCTTGGG	InfiniumII	F->F	Transition	synonymous	USA/AUS
BobWhite_c10140_297	TCCACCCTTCACATGGTGCTCCGTCTCCGTGGTGTGGTGGTCCGTAATTG[T/C]CCTGGCGTCCTGTCGTTCATTTGAACTGTTTTCTCGTTCGTGTCAGTCCT	InfiniumII	no_hit	Transition	.	USA/AUS
BobWhite_c10150_488	CCTTCTCAACAATGAACTTGGCACGCTCAGCTTCCTGAGCAGCAACCTGT[T/C]tggcttcaatggcatgagtgaacctcccccat	InfiniumII	K->R	Transition	nonsynonymous	USA/AUS
BobWhite_c10160_369	GTTAAGATGCTCTTAACTGTCAGCTGTGGGGCCTTTGTGTTCTTGAAAAA[T/C]GAATGCTTTAGTAACTTCTCAGCTGTTGGCCGCTTAGTTTGATCTTTTAC	InfiniumII	S->S	Transition	synonymous	USA/AUS
BobWhite_c10160_696	CAGCACGGTGTTCCCACAAATGTATTCCTGGATCTTTGCCTATCGCCTCT[A/G]TCAAACAAGCAAGCAGATACACCAAAGTCCCCAAGCTTCACTACACCAGG	InfiniumII	D->D	Transition	synonymous	USA/AUS
BobWhite_c10169_627	GCGAAGAGCTTGGCGGCGGCCATCTGGCGCTCGACCTCCCTCCTCTTGTA[T/G]CCCTGGATCTTCTTGAGCCGGAAGAAGTCCTCGCGCTCGAGMYMGTGCSM	InfiniumII	G->G	Transversion	synonymous	USA/AUS
BobWhite_c10171_302	gctagcaagcattctacttcaggcaaactggagctgccatccgtgtcgtc[A/G]GCTTTGGTTTTAGCTGCTGCTATTGGTACAATCGAAGCATTGGCATTGTT	InfiniumII	no_hit	Transition	.	USA/AUS
BobWhite_c10171_323	GGCAAACTGGAGCTGCCATCCGTGTCGTCGGCTTTGGTTTTAGCTGCTGC[T/G]ATTGGTACAATCGAAGCATTGGCATTGTTCCTAGGATCAGGATTGTTTCT	InfiniumII	no_hit	Transversion	.	USA/AUS
BobWhite_c10171_80	GTCGGCATCGACCTCATTCTCCTAGCCCTGCCTGCAGTCTTAGGCCAGGC[T/C]ATCGACCCCATGGCGCAACTCATGGAGACCGCGTATATCGGCAAATTAGG	InfiniumII	A->A	Transition	synonymous	USA/AUS
BobWhite_c10173_317	TTTGTGATGCCATCAAAATATGGTCCAGACTTGCCTCAGGCAAAAGACCC[A/G]TCTGTGACTATCAAGGAGGTGCCCAGCAAAATTGTAGCGGTTGCGGCCTT	InfiniumII	P->P	Transition	synonymous	USA/AUS
BobWhite_c10198_625	TATGACTTCTGAATCGTGCATGCATCTGTTGCTATTGGTGTGGGGGTATG[T/C]ACTTGCGCTACATTAATCACCATGTAAATGTTCACTCTAATTTAAACCTG	InfiniumII	no_hit	Transition	.	USA/AUS
BobWhite_c102_2612	ATAGCGATGGACGTCGCGTTGGCTCTGGATTATATGCACAACCAGTTAAC[A/G]CCTCCTCTAATCCACTGTGATTTGAAGCCCGGAAATGTTCTTTTGGACTA	InfiniumII	T->T	Transition	synonymous	USA/AUS
BobWhite_c1020_62	GGNAGCCGAGGTCACACAAGCCCGCACCCGCCCACCAGAGACACAGAGCA[A/G]GCGACGCACCACCCAGGTCCAGCTCCGGCGAGATCTCCGGCGACCCTTCG	InfiniumII	no_hit	Transition	.	USA/AUS
BobWhite_c10215_242	GCGTCATGATCCACTCGGCTCGGCCACGCCAGATTCAGATAGTAGGAAAT[A/G]TCAGGTGCTTGACTAGGACAGTTCCCGAGACCGTGTCCGGGCAATTAAGA	InfiniumII	no_hit	Transition	.	USA/AUS
BobWhite_c10229_415	TGACACATGAGACATGCCTTGTGGAGCTCTTTTTTCATGAACTGCATCTT[A/G]GCCCCTCTGTGTGGCAAAGTATTGTTTGGAATCTGCTACATTGTGGCCAT	InfiniumII	no_hit	Transition	.	USA/AUS
BobWhite_c10236_192	GGCAAAGCATTGAGATAAATCAACATGCAAAATCTATTTCTTCTTGTCCG[T/C]agcaccaccaccaccagacctcatcttcctgaggacacttgacatctcct	InfiniumII	no_hit	Transition	.	USA/AUS
BobWhite_c10237_506	ATTTGTATGCCTCGCAGCAAACCAAAACAGGAATTCCAAATGCATGTGCC[A/G]CCATAGCCACGGATGCTGTGCCAACTCGGGAATAAACTGTTCCATTTGAT	InfiniumII	V->A	Transition	nonsynonymous	USA/AUS
BobWhite_c10238_127	CTTGACAAGGGCACAGATAGTTGGAGATGTTCTAGACCCATTTGTTAGCT[T/C]GGTGCCTCTAACTGTGATGTATGATGGGAGGCCTGTGTTCAATGGCATGG	InfiniumII	L->S	Transition	nonsynonymous	USA/AUS
BobWhite_c10239_519	TAGAGGAAGACAGACAAAAATCTTAGTTCCTACCGCGCTAAACCAGCAGC[A/G]CTACCATATACGGTGTCAGGAGTATTTTGCCACATAACCTGTGCGATGCT	InfiniumII	no_hit	Transition	.	USA/AUS
BobWhite_c10240_434	AAGAGGGCTTCCAAGAGAAATGCGTCTGTTCCCCCAAGACAAAGTAATCG[T/C]AGGTACGTAATCATTTGAGGAGGAAGAGATTCACCGAGGACGACATACGA	InfiniumII	L->L	Transition	synonymous	USA/AUS
BobWhite_c10245_305	GAGGCTTCCAAGGTGGCCCGACAGGAGATGTCAACGAAGTTCAACTGGCC[A/G]CTGGGTCTAGCTGCCCTGCTCAAGAATGGTGACAAATAATCAGGCGATGA	InfiniumII	P->P	Transition	synonymous	USA/AUS
BobWhite_c10247_316	CTCTAATCGCGCGCGGCCACCGCTCTAATTACTACACGCAGGCCCCATGC[A/G]ACGTACGGATCACGCGGCGCCGTCGACGCGGGCCTTGGTGACGCCGGCGC	InfiniumII	no_hit	Transition	.	USA/AUS
BobWhite_c10251_382	CAGAAGAAGGAGGAACTGTACGAACTCCTCGCCAATGCCCACGCCAATTC[T/C]GCGGCCTCCTCGCTGGACAAGAATCTGCTCAAGGATCTCTCTACACAAAT	InfiniumII	no_hit	Transition	.	USA/AUS
BobWhite_c1027_1127	AGTCTGGGAAGCGCGCACCAGCTGGAGCTGGGCGATGGTCGACTCCGACC[A/G]CTCCCAGGTAGACTAGAAGGCAAAGATACGCTCAGGCGACTGTGCTGCCA	InfiniumII	no_hit	Transition	.	USA/AUS
BobWhite_c1027_360	TCTGCTTTGAGGAGTTATGATGAATTCGGTATGTACTCCTTATCAGGCAC[A/G]CATGAGGGCCCTGCGAGTTACAGCATGGGTATGGGCATGCCCAGCATGAG	InfiniumII	T->T	Transition	synonymous	USA/AUS
BobWhite_c1027_474	GGGAAAGGATATAGAAGAATGAGAAGCTCAGCCCCAGATCTGCCATCATT[A/G]ctgttggactcccgaattatatttcttggaatgccaattgttccagctgt	InfiniumII	no_hit	Transition	.	USA/AUS
BobWhite_c10287_421	CTCGTGGCAGCTCTGAAGGTGTCCGGTTTCCCTGAGTTGCTCTTCACCAA[T/C]gcagggaagatactgcaccgagagaaagctgtccggtcggccgaggtgtt	InfiniumII	N->N	Transition	synonymous	USA/AUS
BobWhite_c10290_234	GGCGGCGGCGACGGCTGGTTCGCCGACAACCTCAACCGCGCCCACCTCGA[T/C]TACTTCTACTGGCTGCTCGCCGGGCTCTCGGCCGCTGAGCTCGTGCTCTT	InfiniumII	D->D	Transition	synonymous	USA/AUS
BobWhite_c10301_452	TTTGAATCAAGTGTGTTTTCCTTTTCTTGTACTATTTTGATTTTGTTTTG[T/G]gtattttctttgggtggcccatgtgttttttgtyatttcagaaagtaaaa	InfiniumII	no_hit	Transversion	.	USA/AUS
BobWhite_c10318_1009	TCAGGAACGTAGGTACCATACAAGAGAACCATGTAGGTGATTGTGATGAG[T/C]aagcctgcgagtagttgatatctgtatctcttgatcaaatcaagtccaga	InfiniumII	L->L	Transition	synonymous	USA/AUS
BobWhite_c1032_190	ATCGCCGAGGCGACCGCGCCGCGCTGTCCCGCCCACTCGATTCGGTCGTG[T/C]GCGCGCTAGGAAGTTCGTCCGTCACGCGCCTCGCGGTTTTGTGTTCGTTT	InfiniumII	no_hit	Transition	.	USA/AUS
BobWhite_c10323_698	ccaacttgtggtgccgagagaccaatgccatcagtcttgtacatgacatc[A/G]AACATCTCGTCCGCGAGGGAGCGAAGGTTGTCGTCGAAGGTGTTGATGCG	InfiniumII	F->F	Transition	synonymous	USA/AUS
BobWhite_c10331_182	tacaagrmgamktrysrggacaactacgggcaggacgagttctggatcgg[T/C]TGCGACATGTGCGAGAAGTGGTTCCACGGCAAGTGTGTCAAGATCACGCC	InfiniumII	G->G	Transition	synonymous	USA/AUS
BobWhite_c10331_517	ACTTTATTAATCTGGCTTCGAGTAGAGGATTCTTCTTATTTTAGCTGGGA[T/C]GAATGTGGATTTGATATCTGTTGTATTATACTATTAATTAAATTCATAGT	InfiniumII	no_hit	Transition	.	USA/AUS
BobWhite_c10342_117	CAGTACAAGCTGAAGCCTATTGGTGATGCAGGCCCGGTTATTGAGGCCGG[T/G]gggatcttcgcttatgctcggaagactggaatgattgcgtccaaatctgc	InfiniumII	G->G	Transversion	synonymous	USA/AUS
BobWhite_c10343_320	AAGAAGAAGGTGAAGACAAAGCTCTCAGCACTGGGAAAAGCCAAGGCCGC[A/G]CAAGCCATGGAGCTCGACAACTGACTGATTCCCATGGCCTAAACTGTTGC	InfiniumII	no_hit	Transition	.	USA/AUS
BobWhite_c10345_165	CAGCTGTCTGAAGCCACCTATCAACATTGCTGACCATGGCATTGGAATAA[T/C]GGAAAACAATCCTGAGTGTCTTCACACCAATGCGTGAGCGGTTTTTTAAG	InfiniumII	no_hit	Transition	.	USA/AUS
BobWhite_c10352_775	TCTTCATGATGCTTCACTTGAACTTGCACACCGCAACCTAACCCCACAAA[T/G]AACTCTCACGAAGATCATGGGTTAGTACACAAAGCGTAATTGACAATGCT	InfiniumII	no_hit	Transversion	.	USA/AUS
BobWhite_c10364_57	AGTATGCTGAACTGAAACCAGTGCCCTGCATAACCTACTCTGATGCTTTC[A/G]ctctaagagagaagtgtgctacccctatcctcaagcaggtcaggagtgat	InfiniumII	T->A	Transition	nonsynonymous	USA/AUS
BobWhite_c10385_374	ggagaataaagttctccagaaggaactcgtggagaagcagaaggcccatg[T/C]GGCGCAGCAAGATCAAACTCAGCCTCAAACCAGCTCTTCATCTTCTTCCT	InfiniumII	no_hit	Transition	.	USA/AUS
BobWhite_c10399_401	GCTCATGTATATGTGAGACTGAATAAAGGTCAAACAATGGATGACATAAG[T/C]GAAGGTTTGCTGGAAGATTGTGCCCAGCTTGTTAAAGCGAACTCCATTCA	InfiniumII	S->S	Transition	synonymous	USA/AUS
BobWhite_c104_89	GCATATATACACAACTAAAAGATTTATTAACATGCAAATAGGTAAATGCA[T/G]CCGTAACCAAACATATATACAAATCGAGCATCTAGGAAAGGCTGGGTAGT	InfiniumII	no_hit	Transversion	.	USA/AUS
BobWhite_c10402_140	GTCTTGATGGGCTTCAGCTTCACCCCCATGCTCTCGGGCGACAGCAGCTC[T/C]GGCGATATGCAGAACGGGTTCAGGGTGCTTCGGGGGCTGCTCTCGAGCTG	InfiniumII	P->P	Transition	synonymous	USA/AUS
BobWhite_c10402_170	CTCTCGGGCGACAGCAGCTCTGGCGATATGCAGAACGGGTTCAGGGTGCT[T/C]CGGGGGCTGCTCTCGAGCTGGGACGGTCTGTACATCCCGTATCCCATCAA	InfiniumII	R->R	Transition	synonymous	USA/AUS
BobWhite_c10421_156	ACTATTACAAGTGCTGTTGTAATGATTGGCATGGATGGTAAATCAAGGTG[T/C]TTCGGCTTCGTCAATTTTGAGAGCCCAGATGATGCTGCTCGTGCTGTTGA	InfiniumII	C->C	Transition	synonymous	USA/AUS
BobWhite_c10429_147	AATAAACCGAGATTTTCTGAAGCACCGGTGCCTATTTCTACAGAAGAGAC[A/G]CTTAGTTAAGCGTCTACCCTATACAAATAAGCACCAGTGCTTAAAGAAAG	InfiniumII	no_hit	Transition	.	USA/AUS
BobWhite_c1044_413	TACTTCTTGCGGAGGCAGCCGACGAGGCACACCGGGTCGACGCCGTTGCC[T/G]ACCACCTCCAGCATGTCCTTGCTGTCGCCGGTTATCCCCACGGAGCTCAC	InfiniumII	V->V	Transversion	synonymous	USA/AUS
BobWhite_c10448_80	GACAGCAAAATTCAACAGGAGGAACAGAGCGCTGAAATTACAGAATTGCT[A/C]TAAAACAACGAGTAACTTGTTTTGCATTTTAGCACAAGCCTTAGACGAAA	InfiniumII	no_hit	Transversion	.	USA/AUS
BobWhite_c10451_147	TTGGAGAAGGTGGACTTGAGGAGCTCAAGAAGCATCGCCAAGATCGTCGG[A/C]ACCGTCGTCTGCCTCGCCGGAGCAATGCTCATGGCGTTCTTCAAGGGCCC	InfiniumII	G->G	Transversion	synonymous	USA/AUS
BobWhite_c10452_483	gttttcactggcaaggacaaggctgcaactcacattaagggtggtgccaa[T/G]AAGGTCATCATTTCTGCTCCCAGCAAGGATGCTCCCATGTTTGTCTGTGG	InfiniumII	N->K	Transversion	nonsynonymous	USA/AUS
BobWhite_c10452_700	gtttgatgacaacagttcatgccatgactgcaacccataagactgttgat[T/G]GTCCTTCCAGCAAGGACTGGAGAGGTGGAAGGGCTGCCAGCTTCAACATC	InfiniumII	C->G	Transversion	nonsynonymous	USA/AUS
BobWhite_c10453_396	GCATTGTCACCGTCGCCAAGGAAGTTCCTGAAATCTTCATCCGAACCATC[A/G]ctgctggagtctgaaggctggagttcccttctccggtctcggtgaatagc	InfiniumII	no_hit	Transition	.	USA/AUS
BobWhite_c10466_704	AGACTCTCTCATGGTTACCGTTGTGTTGCGGCGAGCTTCGTGCTCTTGGT[A/G]TTGTCTCGGCTCATCTTTGCTCAAGGATGGCACAAGATGCCTCTCAAACT	InfiniumII	no_hit	Transition	.	USA/AUS
BobWhite_c10469_116	TTCTTCTCGTGTGTCGTCATAGGACGCCCGTATGTCTGCTTCACAGCTTC[A/G]ACGATTGGCAGTATGCTGTGCTCTCCTGGACCAATTCCAAACATCTCTCT	InfiniumII	no_hit	Transition	.	USA/AUS
BobWhite_c10469_171	TTGGCAGTATGCTGTGCTCTCCTGGACCAATTCCAAACATCTCTCTTATC[T/C]GTGTCACCACTGCCTCCGGAACAGCGTGGTCTGGAGGGCGAACAGGAGCA	InfiniumII	no_hit	Transition	.	USA/AUS
BobWhite_c10472_988	GATGTCGGTGCAATGGAGCAGATAATTGCAGCGGCATGGGCATCAGAGGG[T/C]AAGAGGCCTCTCCAGGCCTGGCTGGATCAGGTGTTCGCTGGAAGCCTTGG	InfiniumII	G->G	Transition	synonymous	USA/AUS
BobWhite_c10476_790	TATTGTACCGATGCCACTTATGGTGGATGCAGAATATCAGTTAGAAGTAC[A/G]TCTTATTTAGACACTTTTGCAATGCAAAGGTCCACCAAATACTGGCATAC	InfiniumII	no_hit	Transition	.	USA/AUS
BobWhite_c10483_531	GCCATTGCCTGGTCCTACATGCCGGCGAGCCAGTCCCAGGCAGGGGACTC[A/G]AATAGCACCAACACCAACAGCGATTAGAGCTAGCTGAAGATGCATCTTCT	InfiniumII	no_hit	Transition	.	USA/AUS
BobWhite_c1049_338	GCGCGTGAGCGAGATGGCTGCGAGGAAGGGTTGCACGTCGTCTCAGCTCG[T/C]GCTGGCTTGGGTTCACCACCAGGGAAGCGATGTGTGCCCCATACCCGGCA	InfiniumII	V->A	Transition	nonsynonymous	USA/AUS
BobWhite_c10520_1517	GTGCTAGGATATTGATCTGAAGCTGCTGCATTTTGCCTCTGTCGGTCTCT[A/G]tagcactatgcaaaagttatataatgcccgtgtttctavdggtttaatat	InfiniumII	no_hit	Transition	.	USA/AUS
BobWhite_c10524_739	AGAAGGAAACTAGAGCTTGTATCAAGGGTGGGAATTTCACCACATTACAG[T/C]gtgataaggtcactctggcacccaaggattaatcaggtgttcgcaacagt	InfiniumII	S->S	Transition	synonymous	USA/AUS
BobWhite_c10529_1331	CGGGAGGACAATCTACCAACGTACAAGCGTGCGTTTCCATAACGATCATC[A/G]taacgaggcatctcctcgggagcagcggggcggcggcggagcagaaccct	InfiniumII	no_hit	Transition	.	USA/AUS
BobWhite_c10532_715	CTAAGGCCCTCATGCAAGTAGCCCACACCACATCTCAGCGTATTTTTAAG[T/C]GTTTCTTCATTGACACCTCCAATGAAAGTATCCATCTCATCCTGGGACCC	InfiniumII	T->T	Transition	synonymous	USA/AUS
BobWhite_c10539_201	GTGCGCAACGGAGAGAGAAACGTAGCTGGCATGAGTTCCAAGGTATCGAC[A/G]CTCATGAGATGTTTGGAGCGGTTTACCAGGGCTGAGAGGCTAGATGCTGA	InfiniumII	T->T	Transition	synonymous	USA/AUS
BobWhite_c10542_472	CTGCAGCCAAACTTTTTACCCAAGCGTGTCTTGAAATTAATAACGACTTC[A/G]TACTGAGCCCCCAATATACGAAGCCGTTTCAACCAGAAGAACTTCTTGGC	InfiniumII	Y->Y	Transition	synonymous	USA/AUS
BobWhite_c10542_532	CCCAATATACGAAGCCGTTTCAACCAGAAGAACTTCTTGGCCAGTTCATG[T/C]GTCTCCGCTGTTTTCTCCACAAACACTTTCTTCACATGCGTTGAGAATTG	InfiniumII	T->T	Transition	synonymous	USA/AUS
BobWhite_c10542_736	TTGTTCTTCTGGTTATTGAAAGATTTCATAATTATGCGTATCTTGGCAGG[T/C]GACTTGTGGGTCCTCGGGTACACATCTTCCTTGGTCTCCTTAATAGGCTT	InfiniumII	S->S	Transition	synonymous	USA/AUS
BobWhite_c10542_777	CTTGGCAGGTGACTTGTGGGTCCTCGGGTACACATCTTCCTTGGTCTCCT[T/C]aataggcttgccaagctgcttggcctgggagccgagagccctgcgctgca	InfiniumII	K->E	Transition	nonsynonymous	USA/AUS
BobWhite_c10551_69	CTCATAAACCATACTAGCAGTTCGCCTGATAAGGTACCCTGCTTACACGA[A/G]AGGCAAACCACGGTGCACGAGCGACCACACACCATATTTCACCGGAGCGC	InfiniumII	no_hit	Transition	.	USA/AUS
BobWhite_c10562_376	CTTGGGACTGAGCTGCTTCGTGCTATTGAGAAGGTTGGGTACAAGAAACC[A/G]TCACCCATCCAGATGGCTGCCATTCCGCTTGGTCTCCAGCAGCGTGATGT	InfiniumII	P->P	Transition	synonymous	USA/AUS
BobWhite_c10574_193	AAGAAAACTATTTCCACTTGTGTTTTCCACCAAAGAGGCCATGCTTCCCT[A/C]CAAAGAGGCGCATGTGCTTGCCATGCTTGAACTTGCCGCCATGGCCATAA	InfiniumII	no_hit	Transversion	.	USA/AUS
BobWhite_c10575_119	CAAGGAGGTCATCCCGGACGTCGACCGCATCGCCGAGTTCGCCAAGCACG[A/G]TCTGCTGCCGCTGCTCCAGAAACTGCATAGTACGAAAAACTGACCAGTGA	InfiniumII	no_hit	Transition	.	USA/AUS
BobWhite_c10578_272	CAAGACGAAGTTGATCCTATGGTATCTGTGATGAAAGTTGAGAAAGCTCC[A/G]CTGGAATCATATGCGGACATTGGTGGGTTGGATGCTCAGATTCAAGAAAT	InfiniumII	P->P	Transition	synonymous	USA/AUS
BobWhite_c10583_352	GTAACACTTGGCTTGCCACTCATAAATAACTTGATGTTACTGAAATCTCT[A/G]CTGATGGCTTTCCTGTTGGTCCTGAAACCTGGAAATATTCAGTAAAAAAC	InfiniumII	no_hit	Transition	.	USA/AUS
BobWhite_c1059_1825	ACAAGAAAGATGAACAGCATGCTCCAGCATCTTATAGCATTTTGTGTATC[A/G]ttccaccatcaaaggttgatgatactaaagaaaagggggtttcagttgaa	InfiniumII	I->V	Transition	nonsynonymous	USA/AUS
BobWhite_c1059_518	CTTAACCCAAAATTTCACGAYGATGCGAGTAATTTGGAGCAATTGGTTCC[A/G]TTTGAGGAGTGCCTGCAGCTGCATTCCACTGATAGCTCTGTTATTAATAT	InfiniumII	P->P	Transition	synonymous	USA/AUS
BobWhite_c10600_566	TCCTGAAGGTCGTTCCAGCTGGAACCACCGGAGGCGGGAAGAAGGCTTTC[A/G]TCGCTGCCTAAGCCCAGACTCTGATTCATGAGTAGTTCATAGTCAGAACT	InfiniumII	no_hit	Transition	.	USA/AUS
BobWhite_c10610_1096	CGTCAAGTTCACAGGTGCTAACACTTACTGTACCTTCACAAACTTGATGC[A/G]TCATCGGATATTCAGCAGCAGCAACAGGGATACCAATCAGACGATGCATG	InfiniumII	M->T	Transition	nonsynonymous	USA/AUS
BobWhite_c10610_149	CGCTCGCGTCTGACATAGCATATGATACTTGTTCTTTTTGAGCTTCCAAT[A/G]CTTCTAGACAATATGTCTGGTTGATAAGCTTTTGGTGTGCCTGAACTTTT	InfiniumII	no_hit	Transition	.	USA/AUS
BobWhite_c10612_321	TCGCCGGTCCCAGCGAGGCGGCGATGGAGAACCCCAAAGGCCCAAGCCGG[T/C]GCAGCACCTGCAGAAAGAGGGTCGGGCTGACCGGATTCAACTGCCGGTGC	InfiniumII	C->R	Transition	nonsynonymous	USA/AUS
BobWhite_c10614_157	CATCTCCCCGGCGATCCCGGCGGCGGCCACTGAAGGCTTCATCCCCCTCT[T/C]ccgattcgatcgattgcggagcctagctgaggtgggaaggaagatcgatg	InfiniumII	no_hit	Transition	.	USA/AUS
BobWhite_c10622_159	GCGCTGGGGCTCCTCTACACCGTCGCCAGGTTCTTCTACTTCAAGGGCTA[T/C]gccaccggcgtcccggagaaccgcctcaagcttggggggctcaacttctt	InfiniumII	Y->Y	Transition	synonymous	USA/AUS
BobWhite_c10624_426	GAGCTATTGCAGGCATTTCCTGCGTTAGCTATGACGACGAGTTCTGTGAA[T/C]GCCACAGCTTTAGACACCGCCGCAACCCAGGGCCACATTGGTATTGTCAA	InfiniumII	N->N	Transition	synonymous	USA/AUS
BobWhite_c10624_925	GCTTGTTAACATCCTGCGGGAGGTTGGTGGAATAACTGCAAAAGAGCAAG[T/C]AAATCCTCCGAAATCAGCCAAGCAGCTTAAGCAAACAGTGAGCGATATCA	InfiniumII	V->A	Transition	nonsynonymous	USA/AUS
BobWhite_c10627_354	AGTGGGCACAAAACGACCTGGGTTGCTTGCCACCCAAAGCTTCCAATACT[A/G]GTTACAATGTTAGATGACGGGACTGTATGTTTGTGGGATGCCAGTACCTA	InfiniumII	L->L	Transition	synonymous	USA/AUS
BobWhite_c10644_85	TGGCAAGCGGGGAATGGGGGATTAMCTGTGAGTAGTGGTCGGTGCTGATG[T/C]TGAGCCAGCCGGTGAGACGAAGTGGCGTCCGTGGTCCTCGGCAGCCGGAG	InfiniumII	no_hit	Transition	.	USA/AUS
BobWhite_c10648_54	GGGGCATTTGATCTCTCAGATGGATCTTCCCACAGCAGCCTCTGGAACAT[A/C]GAGATTCTCTACACAGCCTCCTGAACACCTGAACCTGTATGTGACCTTGA	InfiniumII	no_hit	Transversion	.	USA/AUS
BobWhite_c10654_567	GAAAGCAGAAGGGTTTTCATTTCAGAAATTCATAGAGTGGGCAGAGAAGG[T/C]GCTAAGGTGTTGCGCGAGCTTGGAGACAATGTGAAGACAATGACCAAGTT	InfiniumII	G->G	Transition	synonymous	USA/AUS
BobWhite_c10654_681	ATTCTACTGGAAGTTCACTTGGCAGCTGAGGAGTTGCAAAAAAAGATTGA[T/C]GAGAAGTCATATCTTCTGGTGAACACTGAAAGATGGGACACTAGCAAGCG	InfiniumII	D->D	Transition	synonymous	USA/AUS
BobWhite_c10657_83	AAATACTCCAACCACCCCACGAATCCGTTATTCCTAAACGAGTCATGAAG[A/G]GAATTACGAACATACCTTGTCTCCACATTGGATCCAGAACAGGATCAGAG	InfiniumII	L->P	Transition	nonsynonymous	USA/AUS
BobWhite_c10659_188	TTCCTTGACCGTGGCGCCTGGATCGAGCACGGATCCGACCCCCAATCTGC[A/G]GCAGCTTTCTTCTGCAGCATCTTGACGATCCGATTTCTCCGGCAGTCTCG	InfiniumII	no_hit	Transition	.	USA/AUS
BobWhite_c10673_138	TCCTYTTTCACTTGCAGGAAATCCCGGAAGATGTCACCTCCATTCCGCGT[T/C]GTCCTGCACAATGACAATGAAAACAGGCGGGAGTACGTTGTCCAAGTCCT	InfiniumII	V->V	Transition	synonymous	USA/AUS
BobWhite_c10673_330	TCGCAGCCGGAAGCGGAGGAGCACTGCACAGCGCTGAGGGGCAATGGCCT[A/C]CGAAGCTCAATTGAACCTGCAAGTGGTGGCTGCTGAAATAAGGGTTGCTT	InfiniumII	L->L	Transversion	synonymous	USA/AUS
BobWhite_c10698_170	CCTCTGCCATCTCTCTTCTCCATCCTCCCAGAGAACTCCTCCCAAAGAAA[T/C]AGTGTTCCATGGACGTCGGTCCTTGATTCTGATGAAGGAGACCATCCCAG	InfiniumII	no_hit	Transition	.	USA/AUS
BobWhite_c1072_100	AACAGCCAGAAAAGAWTCTGAAGCGCAACAACAGAACGGAGACAAAAGAC[A/G]CACGAGTCACAACACAACCAGTGCAAAATCTGCAGTTTACGAACAGGGTT	InfiniumII	no_hit	Transition	.	USA/AUS
BobWhite_c1072_593	TCCTCTCAACCAAGACCCCGCCAATCATCCTGTAGCAACGCCTTGTGGGG[T/C]CCAGGGGCTCTATTGCGCCAATCACAAGGGAGTGCTCACTGACTTCCATT	InfiniumII	D->G	Transition	nonsynonymous	USA/AUS
BobWhite_c1073_81	gactctgagttgttgaaacgagggggggaatggaaatatatccacttgca[A/G]TTAAAGCTGAAACAACATTGGCTGCTGATCAACCATCGGAGGGGGAAGAC	InfiniumII	I->V	Transition	nonsynonymous	USA/AUS
BobWhite_c10740_179	GCCGCCGCAGAGGGGGCCGGATATATAGGTGGGGAAGAAGAGGCTGGTCA[T/C]GTAGGAGCCGAAGACGAGCACCGGGAGGAGGAAGGCCCAAGCTTGGGCCA	InfiniumII	M->V	Transition	nonsynonymous	USA/AUS
BobWhite_c10751_291	CAAATTGTCAAGGATATTAAAGGAGGTTCTGCTAATGATTCTGGTTATAA[T/C]GATGAGAGCCTTCTGACATACGATGATGATGATGATGTTGATGATGATAT	InfiniumII	no_hit	Transition	.	USA/AUS
BobWhite_c10751_585	GATGATCACTCACCAGGAGATCGGTCAGAGATCTGCAATGATATTAAGAC[A/G]TTATCTTCCATTCAGCATGCTTTGAGGGAATCTAACGATGATACAAATGG	InfiniumII	T->T	Transition	synonymous	USA/AUS
BobWhite_c10764_251	GCCACCATGGCCAGCGCCAACTAACGAACGGACCATGAAAGAAAGCGCCA[T/C]GGAGACGAAGAAACGAGCATTTCATCATGTATCCGCATCCGTGACGGCGT	InfiniumII	no_hit	Transition	.	USA/AUS
BobWhite_c10764_350	GTCGTCTTGGTCCAATAATCCTCATTTGCGGTGCTTTAAACATGGTGTGG[T/C]CTGGTGTCCTCATCGAATCCAATAATCGTTGATAGACATGATGTGGAACT	InfiniumII	no_hit	Transition	.	USA/AUS
BobWhite_c10774_95	AGATGTACTGTGGTCAAGAACTGCTCTCTGCCGCGGGAGTAGATTGGAAA[T/G]GCTGCTGCTGCTCCTGGACAATGCGGCTGCTGCTGCCACTACCACTCGCC	InfiniumII	no_hit	Transversion	.	USA/AUS
BobWhite_c10779_437	tgatagatggccccataaccaggaagaacccatatcgaatctatcacaaa[T/G]AGACAAATCACTGTTGCTGCTATCGTCCCCCATACGAACGCATGTATAAT	InfiniumII	L->L	Transversion	synonymous	USA/AUS
BobWhite_c1082_134	CACAGCTTTGGGAAAACGACATGCTTCCCGCTATTTGGTTTATCTTTAGT[A/C]GAAGAGGATGTGATGCAGCCGTTGAATATATTGAGGATTGTAGACTTCTG	InfiniumII	R->R	Transversion	synonymous	USA/AUS
BobWhite_c10820_142	ATGGGTGTTCCAGCCCTTGGATTTTCTCCAATGATAAATACTCCAATTTT[A/G]cttcacgatcataatgagtttctggaggataaagtgttcctgaggggcat	InfiniumII	L->L	Transition	synonymous	USA/AUS
BobWhite_c10823_405	ACGCGCCTCGGGGTGACCATCGCCGCGCTTCTCGGCAGTAACAGTTGGTA[T/C]GCCACTACGGTCAACATAGAAACAGCAAATGTAGTCGCTGTTGTTGATGT	InfiniumII	I->V	Transition	nonsynonymous	USA/AUS
BobWhite_c10832_1131	CCGCACTGACCATAACCTTACAACAGGAAGATACAAGTTTCTTTTTGCTT[A/C]TTTTGCTCCTGCAATGCAAACAGGAAGACACCATCATCTCAACTGCAGGA	InfiniumII	no_hit	Transversion	.	USA/AUS
BobWhite_c10832_972	AAAGAGTTCAAGTTCAGCAATGTCGATGCCCCTCATGTGGAGGAGACGGG[T/C]GCGCTCGGGTCCGACTGGTGGGCGAACGAGAAGGTGGCCGCGATCACAAC	InfiniumII	G->G	Transition	synonymous	USA/AUS
BobWhite_c10837_533	TAGCTTTCAAAGATGAATTATGCATCTGCGTGTGCTGTGAAGCTTTTAAG[T/C]ACTGAACCTGGTCAGCTCGATGTTGGATACTTCCATTGTAATGTTTAGAA	InfiniumII	no_hit	Transition	.	USA/AUS
BobWhite_c10837_67	AGAGAGCTTCAACTCCATATCTTGGAGCTAGCGGATATTTTAGTGGAGAG[A/G]CCATCTCAGTATGCCCGCAGGGTTGAAGACATTTCACTTATTWTSRRGAA	InfiniumII	R->R	Transition	synonymous	USA/AUS
BobWhite_c1085_412	TAACCATTTCATTTTGCAACCAGACATGCTCATGCACCATCATCATCTTC[A/G]acagtgttgacgcgctcgcactcatcgatccattcgctgtatatatcaat	InfiniumII	V->V	Transition	synonymous	USA/AUS
BobWhite_c10852_309	aacccttcactgcaaattcaataaacaaatattctttaaggagcactagt[A/G]CGAATTATGACCGTGGTTTTATAAAGTTGGTGCCAATTGGAAGAAGTAGT	InfiniumII	no_hit	Transition	.	USA/AUS
BobWhite_c10853_650	TGTGTGGAGGAGCCACACGCCGCTGTGTTCGCCGACGGGCTTGCCAAGTA[T/C]GCTTTGCTGGATGCTGCTTCTTGGCCATGGCCGAGTACATGTTCTCATAC	InfiniumII	no_hit	Transition	.	USA/AUS
BobWhite_c10864_436	gcaattccaacaattctcctgatcattttggccgaaccaaatccaagact[A/G]TCATGAAGTAAACCTGTCATGTACTTCTTCTGTACAACGCTCAAAAGCTC	InfiniumII	D->D	Transition	synonymous	USA/AUS
BobWhite_c10869_58	AGCAACATAATTCTGGCCAAACTTGTCCCCTCAGATCTTGGCAAGAGCTC[T/C]gggctttcaacctcccctgaagcacaccatatttgcagcccaggggaggg	InfiniumII	no_hit	Transition	.	USA/AUS
BobWhite_c10872_859	ATCGGCAGCAAAATAGTTAACAAACATCCCAGATGAAGAGAGTCCTGCGA[T/C]GGGCAGTGCGAGCGCTTGTAACTCGAGTGCATCAGAATCCACACCCGAAG	InfiniumII	I->V	Transition	nonsynonymous	USA/AUS
BobWhite_c10873_88	GTCTGTCGAAAAAGGGGAAGTCCAAAGCAGTTGGTCGCTCGCTCCCTCGC[T/C]CGCCACCGCCGCGTTGGACTTTTCCCTCGCCGGAGAAACCGCCGCGACCA	InfiniumII	no_hit	Transition	.	USA/AUS
BobWhite_c10876_278	agagactcccacgtccccattttggcgccgcttccgattgggttcgcggt[A/G]TTCCTGGTGCACCTGGCGACGATCCCCATCACGGGGACCGGCATCAACCC	InfiniumII	V->V	Transition	synonymous	USA/AUS
BobWhite_c10896_923	CTAGCGCGGTCATCGGTATAGATACTGATCTTAAAATGTTTGAGTCATTC[A/G]CAGAGAACATGTCGAGCCTGTTCCTGGACTCTCATCAGGATTCTGCAGCA	InfiniumII	T->A	Transition	nonsynonymous	USA/AUS
BobWhite_c10901_240	aatgagatacgcttacccatggtggaaagagaaagtgatcgactccaagg[T/C]GAAGAGGAAAGACGGGCTCTGTCCATTAACACCAGAGGAGATTGCGATGG	InfiniumII	V->A	Transition	nonsynonymous	USA/AUS
BobWhite_c10901_578	atggcaaaagttgttgaaggccatcgcagatacttggggttcaagaagac[A/G]GTGCTACTAGACCGGAAACTTATAGTTGAGCTGGTCGATGAGTACAAAAA	InfiniumII	T->T	Transition	synonymous	USA/AUS
BobWhite_c10903_399	TCGATCTGGTGCTTGAAGAAGTCACCGAGCTTCCGCTCGAACTGAGACCT[A/C]CCGCCCTTCTTCGACGATGTGGATGACGAAGAGGATGAGGATGTCGATGC	InfiniumII	no_hit	Transversion	.	USA/AUS
BobWhite_c10905_801	attgcaagcttagagtacgtatggtgcttgaacactgcttagacaatgcc[A/G]CTGCCGGTTTCATGTGATGGGTCGGCAAGCCATTGACGTTTACGGAACAC	InfiniumII	no_hit	Transition	.	USA/AUS
BobWhite_c10911_493	ATCTCAGATGCCTGGCAGGACTGCGCCGCCGAGGGCTCAGCGTTGTCTTC[A/G]TCCCAGAATACGCACTGGCATGCCTGTACGCCGTTGTTGTACTCGGCGCC	InfiniumII	D->D	Transition	synonymous	USA/AUS
BobWhite_c10911_715	AGAGATAAGTCTCCTGCGCCTCTTTCCTCGACAGGCAGGCTCTGGTACTC[A/G]TCACACCCCATCATGATGTGCCAAGGCACTCCACAGTTGATACAGATATC	InfiniumII	D->D	Transition	synonymous	USA/AUS
BobWhite_c10915_295	gagttgtcggccagtgctcttgaaacaccctgacgaatccaccagtatac[A/G]TAAGTGGAAATTCTGAAGCCCCTGGATGCATCGAACTTTTCGATCCCGCG	InfiniumII	Y->Y	Transition	synonymous	USA/AUS
BobWhite_c10915_707	TACCGCGAAGGTAGATGCGGTTTCTGCTCTGCAGCAGCTCGGGGCTGATG[A/C]TCAGGTGCACGGCGCCGCTGCCTTTCTTGGACCTCCCACGCCTCCGGCCG	InfiniumII	no_hit	Transversion	.	USA/AUS
BobWhite_c10916_695	CATGCCCCACAACAGCAGATGGCCACGCTGGCAAGAATCTGCGTCATCGA[T/C]GCCAAGATGGCTGCCACCACACCGCATGGCATCGCCGGCGATCGCCGGTA	InfiniumII	A->A	Transition	synonymous	USA/AUS
BobWhite_c10921_1183	CCGATGGAAGAATGGATTTTCTTGTAGACTAACATCTTTGCCAGATTATG[T/C]aaaggccacaaaagagcagcgacgattcttgcccgtagatccmattgaac	InfiniumII	L->L	Transition	synonymous	USA/AUS
BobWhite_c10928_438	tcaccaattgagtccctccgaagggcagttaaatgagcacagcttcgaag[T/C]GCTTTCCCCAAGTCTGCACAGAGGGACCGAATGTATGTTCCCTTCGAGCA	InfiniumII	A->A	Transition	synonymous	USA/AUS
BobWhite_c1093_494	tatattgcggtggatggactacattcagaatgtagttgattttggtatga[T/C]GCTGCAAAAGATAAACTTGACCAAATCTATCTTCAACCCACCTGCATCTG	InfiniumII	M->T	Transition	nonsynonymous	USA/AUS
BobWhite_c10931_124	aaagccattgacaaagttgcagagcctgctccagcctttgcctccacaac[T/C]TCTGTACCACCGTTCTGTATGCGATTAGTCAAATAGCTGATTTCATCTGG	InfiniumII	E->E	Transition	synonymous	USA/AUS
BobWhite_c10935_352	ACGGAGCGGTCCCATGAGCCCGAGACGATGGTCGGGGCGAAGTTGTTGGG[T/C]GAGAAACGGACGCAGGACACCCAGCCGGTGTGGCCCTCGCCACCTCCAAG	InfiniumII	S->S	Transition	synonymous	USA/AUS
BobWhite_c10935_394	TTGTTGGGTGAGAAACGGACGCAGGACACCCAGCCGGTGTGGCCCTCGCC[A/G]CCTCCAAGGTCACCGCCGATGGTGTACTTGCACTCACCGAGGGTGTTCCA	InfiniumII	G->G	Transition	synonymous	USA/AUS
BobWhite_c10948_112	tctttgtttgtatatacaaaactagccatacactgtttaaacattattag[T/C]TTCAAATTGTTAATCCAGCCTCGCTTTCCTATCTAGTCGGCTCACGCCCC	InfiniumII	no_hit	Transition	.	USA/AUS
BobWhite_c1095_651	GGAGATGTTGGTGACGCGGATTCGGCGCTCCCGGTACTTGGGAGGTGGAC[T/G]CAGTCCATCCCCACAAAGAAGGACGGCGGTGCATCGATGCGACATCGGGG	InfiniumII	no_hit	Transversion	.	USA/AUS
BobWhite_c10954_467	CAAATTGACGACGAATGCCCTACATTGGTGAAGTGGTGTAAATCAGAGAA[T/G]aacaagatgaagctcgctcacataaaaaaagtgaacttcctattcgactc	InfiniumII	no_hit	Transversion	.	USA/AUS
BobWhite_c10956_71	taacgtttgtcatccccatccttcttcttggacacctgtctggtttgatg[A/G]ACGACGGGACAAAAATGAGCCTCTTAGGAGTGTGGATGGCGCTCTTCACC	InfiniumII	N->D	Transition	nonsynonymous	USA/AUS
BobWhite_c10960_510	CGCAACCTTCCAACAAGAGATTTGTTTGCTTCAAGGTCAGCCCTGAGCTC[A/G]TCCATGAGAGCAATCCATTTACTCTCAGCTCCAGCATAATCAGCAGCTTC	InfiniumII	D->D	Transition	synonymous	USA/AUS
BobWhite_c1097_796	TCCAGCATCGCGAAGTTCTGGCCGATGCAAATCCTCGGGCCCCAGCCGAA[T/C]GGGAAGAAGACCGGCTGGTCCTTGGTTGCCTTGGAGATCCCCTCCGCAAA	InfiniumII	P->P	Transition	synonymous	USA/AUS
BobWhite_c10975_60	GAAGACTGGTCCTTAAGTGTGGAAGAGAGCCAGACATTGCTGCCTTGTCT[T/C]AAGTCACTGCACATACAGTTCTACCCTAAACTCAAAGCTCTGCCAGAAGG	InfiniumII	L->L	Transition	synonymous	USA/AUS
BobWhite_c10977_834	GAACTGCAAACGGATTCAAGTCAGCATCAGGTTGGACGAGTCATCAACTA[T/C]GGCCTGCAACGAGGGAGATACCTTTCTATAAGTTATAAGAGGAAAACTAG	InfiniumII	no_hit	Transition	.	USA/AUS
BobWhite_c10992_350	CAGGAAAATCTGACTCTTGAAATAAAGATGTTGGCGTACTTCTGTAGAAC[A/G]caagtgggacttgttttatccgccgccgggcctcatctcggaaaactgtt	InfiniumII	V->A	Transition	nonsynonymous	USA/AUS
BobWhite_c10997_282	CAACTTCTCCAAACCACTGCCATGAGTTCACCGATCTGTTGTCGAATGCG[T/C]GGGGAACAACCATTCATGGCCAGATATAACCAGTTCACCCCGCCATATTT	InfiniumII	no_hit	Transition	.	USA/AUS
BobWhite_c10997_421	GCTTCAAGTAGGATGTTTGTGGCTACATTGATATCATTTCTGGCTCGCAC[A/G]AGGGCCTGTCTCGCAGCATTGCTGTCAAAGCCCATCGATACCAGCATAGC	InfiniumII	L->L	Transition	synonymous	USA/AUS
BobWhite_c11000_1049	CTGATTGGAAACCTTCTGTTTGGTTTTGCGGATGGTCCAATGGTCCTGAA[T/G]ACCATTCGCCCAGCTGGCGAGCCTCTTGCTGATGACTGGAGTTGTCTCAA	InfiniumII	N->K	Transversion	nonsynonymous	USA/AUS
BobWhite_c11000_458	aagcacgctgctggaacctacaaaagcctggtattttatcttgaagcctg[T/C]GAAGCTGGGAGCGTCTTTGAGGGGCTTCTGCCAAATGACATCGGTGTCTA	InfiniumII	C->C	Transition	synonymous	USA/AUS
BobWhite_c11000_782	CATGTGATGCAATACGGTTCTTTGGATCTGAATGATCAACATCTCTTCTT[A/G]TACATTGGGTCAAATCCTGCTAATGACAACACTACATTTGTTGAAGATAA	InfiniumII	L->L	Transition	synonymous	USA/AUS
BobWhite_c11000_806	GATCTGAATGATCAACATCTCTTCTTATACATTGGGTCAAATCCTGCTAA[T/C]GACAACACTACATTTGTTGAAGATAACTCACTGCCGTCCTTCTCAAGAGC	InfiniumII	N->N	Transition	synonymous	USA/AUS
BobWhite_c11000_935	tatttctggcacaagtaccagaaattggctgagagctcccctgagaaaaa[T/C]GATGCTCGGAAGCAATTGCTCGAGATGATGGGTCATAGATCTCATATTGA	InfiniumII	N->N	Transition	synonymous	USA/AUS
BobWhite_c11005_236	TCTCTCACAAAAAAAGCCCTCTTCGGGCAGAGATTATTACCCATTTCCTT[A/C]TCTAAATGCTACTCAAAACGAGAACAAAGCTAGCAACTAGTAGTACTATA	InfiniumII	no_hit	Transversion	.	USA/AUS
BobWhite_c11006_801	CTTTTGGGAGCATTGGCGACACTTGAGGGCACGATATTGTTCGAGTAAGA[T/C]ggatactgttgaaaaggcagattttgaacccttgtgcagtgattgcaata	InfiniumII	P->P	Transition	synonymous	USA/AUS
BobWhite_c11022_78	ATGGTAATCAAGGAGGCCATGAGGCTATACCCAGTGGTGCCAATGTTAAT[T/C]CCCCATGTCTGCCGAGAGACCTGCGACCTTGGCGGGTTTGAGGTCACCAA	InfiniumII	I->I	Transition	synonymous	USA/AUS
BobWhite_c11029_523	CTGCGCCTCCTTGGCCTTGAGCGCCTGCAGCTTCACGTGGTTGTAGTAGC[A/C]CACGCCCAGGAAGGCGATCCCGTAGCCGAAGAGGTTGATCGGGGTCACCG	InfiniumII	C->G	Transversion	nonsynonymous	USA/AUS
BobWhite_c11034_415	GACATCCTCAAGGCGGGCAATGTCCTCCCCGGAATCAAGGTGGACAAGGG[T/C]ACCATCGAGCTTGCTGGAACCAACGGTGAGACCACCACCCAGGGCTTTGA	InfiniumII	G->G	Transition	synonymous	USA/AUS
BobWhite_c11034_905	ccgtccctgctgccgtcccccgccattgtcttcctctccggtggacagag[T/C]GAGGAGGAGGCGACCCTGAACCTGAACGCCATGAACAAGCTCCAGACCAA	InfiniumII	S->S	Transition	synonymous	USA/AUS
BobWhite_c11036_842	CGTGTCTCCAAACCAAGAGACAGTGGCGTAACATCAAGAAGCACAATATC[A/G]ctcacatcgcccgacaatactcctgcctgcaccgctgctccaagagcaac	InfiniumII	no_hit	Transition	.	USA/AUS
BobWhite_c11038_312	gtacatgatggatatgttcttcccaagctgtatgccaaggtgcaccactg[T/C]GTTTCCTGTGCCATCCATGCTCACATTGTCCGTGTCCGCTCCCGTGAGAA	InfiniumII	C->C	Transition	synonymous	USA/AUS
BobWhite_c11038_605	CTAGTTTTACTCGTATCTGGATATTGGACTATTCTACCTAGTTTTTGCTG[T/C]AATCGGTTGTACTGAAAGTTGGTTGGTCAAGCACAATTTGTGATCAGGTC	InfiniumII	no_hit	Transition	.	USA/AUS
BobWhite_c11042_284	GCGAGAAGCAATGGATTCCAGGAAGGGTTCTCTGCTATTTTACAGCTTAC[T/G]CAAACTCTAGCCGATGCTGCAAGGTCGCCACTGGGGTGTATCCCATCAGC	InfiniumII	no_hit	Transversion	.	USA/AUS
BobWhite_c11044_322	GACGACCAAGGTTGGGCTACACGCGGCCCAGTAATCACCTACCGGAGTAG[T/C]ATTCGCCTAAATAAAATTGCCGCTCAACAAGTAGTGCCTCTAATGGCACC	InfiniumII	no_hit	Transition	.	USA/AUS
BobWhite_c1105_299	TCCCGCTCCAAGTTCTTCCTGGTGGCGCTCATCTGCAGCTTCGCGTGGTA[T/C]GTCGTCCCGGGCTACCTCTTCCCAACGCTGACCTCCATCTCATGGGTGTG	InfiniumII	Y->Y	Transition	synonymous	USA/AUS
BobWhite_c1105_745	ACCTCAGCACCTTTTTTGCACTCGCTTATGGGCTCAACTTTGCCACCATC[A/G]cctcaaccatcacacacgtcggcatcttctacggaatagagatctaccac	InfiniumII	T->A	Transition	nonsynonymous	USA/AUS
BobWhite_c11059_169	TACGTGCGGGAGAACATGATCTGCGTCTTCGAGCGCTACGCCGGCGACAT[A/C]gcgtggcgacactccgagagccccatcaccggcatggacataagggagtc	InfiniumII	I->I	Transversion	synonymous	USA/AUS
BobWhite_c11072_254	ACGTCGAAGAAGTCGTCGCCGGCGGTTTCTGGTCGGCGGTAGAAGTGGAC[T/G]AGTGGGGTGTAGCCTCTGTTGGCTAGCATGAGGTCGAACGGCGACAGCCG	InfiniumII	no_hit	Transversion	.	USA/AUS
BobWhite_c11077_231	GCGCTATGTTCAGTGGTGCTCATGTCCGGGCTCATCATAATCCTGAGCAG[T/C]GCCGCCAAGATCACTCACCAAGCGCAGGCCCTCACGGGCCAGACCACCAA	InfiniumII	S->S	Transition	synonymous	USA/AUS
BobWhite_c11081_1619	skacgwcygssykgakcgagcgagcgagggagctcaaggggatctgtatg[T/C]AGATCAGAATCGCCGCGCTGGATTTCTGAGAGTCGGAGAGGGGATTTTGG	InfiniumII	no_hit	Transition	.	USA/AUS
BobWhite_c11081_181	GCTGCATTAGGGAGGATCTTCTTCAACTGGGAAAAGGCAAATTGAGCAGC[A/G]GCCTCATCCGACATCTTTTCAATGTCACAAGCAAGCCGGCCTGCAGGCAT	InfiniumII	A->A	Transition	synonymous	USA/AUS
BobWhite_c11111_288	CTGATTTTCCGCATTTCTTCAAATACATCACCCATGTATGATCGTTCTTC[A/G]TCAGCAAAGTGCACTATACCATCAAGGTGATGCTTTTTAATATGATAGAT	InfiniumII	D->D	Transition	synonymous	USA/AUS
BobWhite_c11119_83	CTACAAAAACAAGCGTGCGACCAACAAGGCCAGTTCATCAGCGACACTGC[A/G]GAATGTTACAGTTGCATCCAAGACCAATAGCGACCGACACATTGCGGAGC	InfiniumII	no_hit	Transition	.	USA/AUS
BobWhite_c11128_303	TGCTTCTAGTTGCAACGAAAGCTGTACCAAGAAAAGCATCAATCAGGTGA[A/G]CCTTGACATTCTTCTCAATCGTTTGAGGCCATGCCACAGCTAGCACGTGC	InfiniumII	no_hit	Transition	.	USA/AUS
BobWhite_c11131_382	GAAGATGATGTGATGTACGACGACGATGGCCTTTCTCCTGCTGATGACAA[T/C]ACTGCAGAAGCTGCAGCCGATGTAGGCAAAGAAGAGCTAGAGGAGGGGCA	InfiniumII	N->N	Transition	synonymous	USA/AUS
BobWhite_c11135_430	CAGTGACGCCAAGAACTCGGCCTCCGACAGCTACAAGGTTGCCGTCTCCA[T/G]CCAAAGCTGTCCCAGCATGGAATATCTTGACAGCAGGAGAAACCTGCTCG	InfiniumII	D->A	Transversion	nonsynonymous	USA/AUS
BobWhite_c11137_236	AACTGCTGCAGTAAGACATCGTGTCAGTTTAATGGCCAGTGTTTATGAGT[A/G]CCGGAGTACTTGTGTGATCTAGTTGGTTTGGTTTGGGACTTGCCATGGCA	InfiniumII	no_hit	Transition	.	USA/AUS
BobWhite_c11152_617	TGGACATACACAGGTTTGTTCTGTGACCGCTTTCTCACGGCCCACCGCAC[A/C]GCTGACTCAATCTGTGGTGGCTGAGGCGCCCTTGTATCCCATGTAGCGAC	InfiniumII	A->A	Transversion	synonymous	USA/AUS
BobWhite_c11153_266	agttatcggtgaaatggaaatgttttggaacgaagagcccaagcgggtca[T/C]GGCGAGGACGATGATCTCGAGAGACGACGATGCCGTCAGATGGCCTAAAT	InfiniumII	no_hit	Transition	.	USA/AUS
BobWhite_c11154_279	tcgctgctcctgctcacggccgccgctcgcagcctgctgacgaagcaggg[T/C]ATACACTTCTACTTCCTGCTGTTCCAGGGCATCTCCTTCTTGTTAGTAGG	InfiniumII	no_hit	Transition	.	USA/AUS
BobWhite_c11161_270	AGGTGCGTGTCTTTCTTGACACACACCAGGGAAACAATGTCAGGATTGAA[A/G]TAGACAGGTTGGACCTCAAGAGTCAGACAAGGGTAGCACTGAGCTCAGGG	InfiniumII	no_hit	Transition	.	USA/AUS
BobWhite_c11161_463	CTATTTCACAACTCCCCGCCTCAGAGAGCGCCATGCTTTTGAGCATCGCC[A/G]TAACCAATGGAGCGGCGTGAAGGTCTATGACCTGAAAAGACAGACACTTG	InfiniumII	no_hit	Transition	.	USA/AUS
BobWhite_c11161_873	GGGTTGGGATCCTCTGCAGTACTGTACGGTACAGTAAAGTCACTGACATG[T/C]GGACCTGGCCCCACATGTCATCCGCACTACATCCCCAGAAAAGTGTTGCA	InfiniumII	no_hit	Transition	.	USA/AUS
BobWhite_c11165_219	CCGGCACCATCGGCTCGCTCATGACGAGAGAACTGGAGGCCATCAAAGTC[A/G]CGCCGCAAGGAGCTGCCACCCCGCGCCTGAGACGCCAAAGCAGTCCGGTT	InfiniumII	T->A	Transition	nonsynonymous	USA/AUS
BobWhite_c11168_490	TGTCACGGCTTGTTGTAGGTCTACCCCTCGGCCGTTTGTTCTGCTGTCCT[A/G]CAATCACTGAACAACTTGATTCACCATCACACTCAGACCYTGTCGCACAG	InfiniumII	no_hit	Transition	.	USA/AUS
BobWhite_c11178_1124	GAGGCATTATCGTTCTCAAATATGTATGCTCCTGAGCATTTGATCATCAA[T/C]gtaaaggatgctgagcaatgggaggagctcatcgagaatgcagggtcagt	InfiniumII	N->N	Transition	synonymous	USA/AUS
BobWhite_c11178_53	GGGGCTCTGTTGATGGGCAGCTTGCGCGCTCCGCCTCAGCTCGCCGGCGG[T/C]ACCAGCCTTGGTCGCGGTTACCGGCCCTGTCTTGCCTCTTCCGGGGTCCC	InfiniumII	G->G	Transition	synonymous	USA/AUS
BobWhite_c11178_914	tatgccaacccagttcatgttgccgctgatctgctatctcaggcagaaca[T/C]GGCCCAGATAGTCAGGTTGTTCTAGTTATTGCGGGAGATGGTGTTGATTT	InfiniumII	H->H	Transition	synonymous	USA/AUS
BobWhite_c11184_418	ACGTCCAACGAGAGCACTACGGAAACGTAGATCTAGACGATACGGGGAGA[A/G]GGGAAGGAATCGCCGTACCTTGAGGCGGTGGGGATTCGACGAGCCTGGAG	InfiniumII	no_hit	Transition	.	USA/AUS
BobWhite_c11201_410	GATGGTGCTGAGGTCCCCGACCTTGGCGCCGACGACCCTGCCCTTCTCCA[T/C]GCCTTGCTTGAGCAGCAGGAACGTCGGCAGCGCCTCCACTCGGTACCGCT	InfiniumII	M->V	Transition	nonsynonymous	USA/AUS
BobWhite_c11225_941	GTCGCTAGTTCCGCGTCCAGTCTTTCCCATGCCTTCGACATGTCACATAC[T/C]gacttggagcagagcgggcatgcaaattggcaatgctccttcatctcttt	InfiniumII	S->S	Transition	synonymous	USA/AUS
BobWhite_c11231_615	CTCTGATTCAAATAAATTGGAATGAGGTTCCAACTGAATGAAGTCATTCA[T/C]gatagcctctatctttgcttctgtttgtcccacgctgaccccataaaatg	InfiniumII	M->V	Transition	nonsynonymous	USA/AUS
BobWhite_c11232_706	atcttgtggaacaactttcttatgacgttttcattaggtgagccgtcatc[A/G]TTAAGTAGCCGGCCCAGTGCTTGCTTTTGGGCATGCTGTAGGATCCCAGA	InfiniumII	N->N	Transition	synonymous	USA/AUS
BobWhite_c11235_370	ATGAAGCTTTCTATGTGGGCCTATATCATCATATTAATCTCGTTGATGTC[A/G]TCCATTGGGATCTCGAGGCCCATCAAGTCGAGATCCTGGAACCCATCGTC	InfiniumII	D->D	Transition	synonymous	USA/AUS
BobWhite_c1124_305	ATGGGAGCGATAACCTCGGCGGAGCTCAACTTCCTCGTCTTCCGCTACCT[A/G]caggagtccggttttgttcatgctgcatttactttagggtatgaagcagg	InfiniumII	L->L	Transition	synonymous	USA/AUS
BobWhite_c11259_123	CCGGAGAACTTCCTCTTCGCGAGCACGGCCGAGGACGCCCCACTCAAGGC[T/C]acggactttgggctttccgtcttctacaagcctggagataaatttgcaga	InfiniumII	A->A	Transition	synonymous	USA/AUS
BobWhite_c11283_352	AGGAGCGAGTTCTGGGGCTCCATCTCCTCATGCCACAGTGGCAGCTTGTC[A/G]ccaggatggaagctcctcttcacgccctcctcatttatagtaacggtgcg	InfiniumII	G->G	Transition	synonymous	USA/AUS
BobWhite_c11287_560	AGCTTTAATTTCTGCAAAGAGAGTTGACTTTGGTACAGACGTTGGTTGGC[T/G]TCTACTATGTGAGCACTGGAGTAGTACTGAATTTAGAGGGTTATCTTTAA	InfiniumII	L->R	Transversion	nonsynonymous	USA/AUS
BobWhite_c11298_512	AGAATTCCCTCGAATTTGGTGCTGCTGGAGGTGTTGAATCACGTGCTTGC[A/G]GGATTTACGCCTTCGGAAGGGAGGGGAGGACAGAGATCGAGGCCACAAAA	InfiniumII	no_hit	Transition	.	USA/AUS
BobWhite_c11301_226	CGAGTGGCCATTTTCTTCGACCAAGGCGGGGTGCTACTACCACCCGCACA[T/C]GGAGCTGGAACTCATGCCGCGGGGTGCTACATTTGTTGGTGCGCGGAGCG	InfiniumII	no_hit	Transition	.	USA/AUS
BobWhite_c11309_738	TCTGGGTCACTCCACATCAGATCACAAAAAGGTCCTTCATGAGGAATTTC[A/G]cagttgcgatcaattgtccgcatctgatcaactgtgcgtacatcaggtga	InfiniumII	C->C	Transition	synonymous	USA/AUS
BobWhite_c1131_328	AGCGGAGGTCCGGCGGTAGGGTTTGGTGGTGGTTGCTTTAGGTTCGCGCG[T/G]TGCTGCTGCTGCTGCACAGGTGTTTGGTTCGCCTTGATGTCGTTAGGTAG	InfiniumII	no_hit	Transversion	.	USA/AUS
BobWhite_c11312_346	ATCCCAACGGCGCGATCAGGCCCAGGCTCTGCATGATCTTGATCTGGCGC[A/G]cgctacgctgctccgatccccccttggccgccgcgccyacggagaagagt	InfiniumII	V->A	Transition	nonsynonymous	USA/AUS
BobWhite_c11327_185	TATGCTGCGACCTGAATCCGCCCTGTGGTCTCCCTCGGGACGAGCAACGT[T/C]GCCGGGGGATGCAGCCGCAGCGTCTCCTTCACCACCATCTTCAGGTATTT	InfiniumII	A->A	Transition	synonymous	USA/AUS
BobWhite_c11327_248	AGCCGCAGCGTCTCCTTCACCACCATCTTCAGGTATTTGAGCTTGGGCAT[A/G]TCGTCGTGCTGCAGGAGCTCTGTCTTGCCTCCGACAGCCCTGATTTCGTC	InfiniumII	D->D	Transition	synonymous	USA/AUS
BobWhite_c11327_491	CCTGCAGGATTTTTCCAAAGGTCCACAAGCTCTTGCACGAGTACAGATGC[A/G]CACTCGTCACCGGGCTGCCTTCTGCGACTGGGATTGTCGTCGACGCACTG	InfiniumII	no_hit	Transition	.	USA/AUS
BobWhite_c11335_244	TGCTGGGCCATGGCCTGGGAGTATAGCTGGGAGAGGGAATTGGCGGCGCC[A/G]CAGAAGCTGGAGTAGAGCGTGCGGTCGGCCTCGTCCAACCGCGGTGCGGC	InfiniumII	C->C	Transition	synonymous	USA/AUS
BobWhite_c11338_605	ACCCATGATGCGCACATGCGATCTGCGCCTCCTGAACATTAGTATGATGT[A/G]CTGAGTAGGAGCTCTATGTGACCAATAAGTTCTTCGTAATAAGATATTCA	InfiniumII	no_hit	Transition	.	USA/AUS
BobWhite_c11347_194	GTTGCGGGATTTGGCCTGACAATGGTTGTGGATTTGGGTCAGGATGCGGT[T/C]CTGGTAATGGTTGAGCGTTCGGATCAGGTTGTGGCTCTGGCAGTGGTTGT	InfiniumII	E->G	Transition	nonsynonymous	USA/AUS
BobWhite_c11354_376	TAATTCTGACGCCTGCCTGCCAAAGCAGACGGATGCTACTCCTTGAACCC[A/G]aaatcgtcaaatatcccctcggcgtcgtttatcccatatgcaacacaata	InfiniumII	F->F	Transition	synonymous	USA/AUS
BobWhite_c1136_385	GGTCTTGTCATCGATTAAGGGGTACACAATCTTCCACGCAGCCATGAATA[T/G]GTAGGGCACGTGGATCAGGAACACGCGGCCCAGCCGCTCTGGGTAATAGC	InfiniumII	I->L	Transversion	nonsynonymous	USA/AUS
BobWhite_c11362_424	GCAACAGAGGAATCCATTGACGCCAACATCCTCATGTGCTCTTCGGTGAC[T/G]ATGAACAGCTTGTCGTTGTCCCGGATCACGTCCAGCGAGTCGATCTCCGC	InfiniumII	I->I	Transversion	synonymous	USA/AUS
BobWhite_c11365_273	CAATCACTACTACAGCTCCACAATAAACAGTGAACCTAAATTTTCAGGGT[A/G]TTGATGAACCTCTTCCCTTGACGGAAATGTTCAAAGAGCCCAGCCACGAA	InfiniumII	no_hit	Transition	.	USA/AUS
BobWhite_c11365_873	acatccctgaaagactccgggtgactgggccacttggcgaaattcctctc[A/G]TCTTCCGGCTCCACTCTCAGATGCAGCCGGTCGCTCCAGTTGAGGACCTG	InfiniumII	D->D	Transition	synonymous	USA/AUS
BobWhite_c1137_1369	TTTCAGCATCTTCTAGTACCAGACAAGCTGCTAGATATTGCTTTAGGCAT[T/C]GCCAGAGGAATGGAGTACTTGCATCAAGGGTGCAATCAGCGCATCCTCCA	InfiniumII	I->I	Transition	synonymous	USA/AUS
BobWhite_c1137_1405	ATTGCTTTAGGCATCGCCAGAGGAATGGAGTACTTGCATCAAGGGTGCAA[T/C]CAGCGCATCCTCCACTTTGACATCAAGCCTCACAATATCCTGCTGGACTA	InfiniumII	N->N	Transition	synonymous	USA/AUS
BobWhite_c11374_530	TATGCTTCTGGTTCTAGTTTTGATGAAGGTATCGATGCGTCCTTTGAATT[T/C]tcagaaggtggccaggccgtttttgcaggatttgtttttacaagaggtgg	InfiniumII	F->F	Transition	synonymous	USA/AUS
BobWhite_c1138_339	CGCGCTTTCATGACGAGATCCTTGTTTGTTATCTTTCCATCATCGCTCGC[A/G]AGAATGGCCTGGATGGCATTGCTCATCGCGCCAAAGGACGTACCCCCCGG	InfiniumII	L->L	Transition	synonymous	USA/AUS
BobWhite_c11385_112	CATTCAGTCCTACACAAGTAATACCCGACCACCTTCACTTGAAACAACCA[A/G]CAGCCACAATCTGCTGCAACTCAACTGGAGCACAAACTCCACCTCTAAAA	InfiniumII	no_hit	Transition	.	USA/AUS
BobWhite_c11394_235	CGTGGCCATCACCATGGTTTTGCTCCTCGAGCAAGAATACCAAAGAGGTG[T/C]ATGGAAGGCGCCGTGGGAAGGCAGGGATGCCATCAGATACATGACCCTTT	InfiniumII	no_hit	Transition	.	USA/AUS
BobWhite_c11397_208	AGTAGAAACTTGAAAGGGCGCGCCGTTCGTATTAAACAGTGCAAAGGTAC[A/G]ACGACTATGGGTACAAGAGCAATAAGAAACTTTGGCATCTCACAAGCCTG	InfiniumII	no_hit	Transition	.	USA/AUS
BobWhite_c11397_231	CGTTCGTATTAAACAGTGCAAAGGTACGACGACTATGGGTACAAGAGCAA[T/G]AAGAAACTTTGGCATCTCACAAGCCTGGCAACAAGAAAATACCCTGTCAA	InfiniumII	no_hit	Transversion	.	USA/AUS
BobWhite_c11405_356	ATTGCTAATTCATATGAAGAGAGATTCAAATCTGGCCTTGAACCTGAAAA[T/C]gttgacaaggagttcttaaggctgtggtttaagaataattgcaatccata	InfiniumII	N->N	Transition	synonymous	USA/AUS
BobWhite_c11407_177	TATGGGTTCCTCTGTTCATAGATGCAGCTTGCATATGGAACCTAACGGTA[A/C]AGCTTGCCGAAAACATGGAGCACAGCAACGACGGCAACAAACCCTATGCT	InfiniumII	no_hit	Transversion	.	USA/AUS
BobWhite_c11433_636	TTAGGCGACATGTTCAACAGTTAGGTGTGGCGGAGATGCGTATGTTGAGA[T/G]GGATGTGTGGCCACACGAGGAAGGATCGAGTCCGAAATGATGATATACGA	InfiniumII	W->G	Transversion	nonsynonymous	USA/AUS
BobWhite_c11460_291	GACGAGAATGAAAAGCTGCGTCAGGTGCTCATAGAGGAACTTAAGATTTC[A/G]CCAGCTAAATTACAACCGGATCGGACAAGTGGAGTGAAGACCTACTATCC	InfiniumII	S->S	Transition	synonymous	USA/AUS
BobWhite_c11478_388	AGACGAAAAATCCAAGCACGATAGGTCCAACAGGATAATCATTTCCTTTC[T/C]TGACTGTCTCGGGAACAGAACCCCTCTTAGTGATATTCTTCTCAAATACT	InfiniumII	K->R	Transition	nonsynonymous	USA/AUS
BobWhite_c11479_157	GGGATGTACTTATGCAATGATCAAACCATTGTACACTATGTGGTGTAGCT[A/G]CTCCACAATTTGTTCCTAACTACTCGATGAGCTTGACAATCTGCGGAATT	InfiniumII	no_hit	Transition	.	USA/AUS
BobWhite_c11480_1129	tgcccttagttttcgagaactttcctgattcatagttgagatattcagtc[A/G]CACTAATATTCTTCATCAGAGTCCAGTTTTCACCAGTACCAAGTAGAGCA	InfiniumII	V->A	Transition	nonsynonymous	USA/AUS
BobWhite_c11480_1370	gaaccagacatagaacaccttatccttgtacttctcatgtgggacaggga[T/C]GCCCCATTTCAAATCCCTGGTGATGCAGCGAGGCCTCAGCCCTTCCTTCA	InfiniumII	I->V	Transition	nonsynonymous	USA/AUS
BobWhite_c11480_520	ATAAGATCCCAAGGCCTTTTCGCCTTGTCACTCTCCCCCTTTTCATCGGC[A/G]aaagaaatatgctcattcggacagagattcagctgttgcaagacatcttt	InfiniumII	F->F	Transition	synonymous	USA/AUS
BobWhite_c1149_539	CGAACTCATCGCACCAAAGTAAATCATTCCTGTTGCAATGCACGACGTAT[A/G]TATGTTTCCGTGTAGTATTTGTTTTGACATTCAGTCTTTTCTACTTGTCT	InfiniumII	no_hit	Transition	.	USA/AUS
BobWhite_c11490_479	CTGTTGGACGCCGGGTATGTCATCGTTGGCAACATCGGTGACCAGTGGAG[T/C]GACATCCTCGGCACGCCAGAGGGCGCTCGCACCTTTAAGCTGCCCGACCC	InfiniumII	S->S	Transition	synonymous	USA/AUS
BobWhite_c11493_1202	ATTGAGAACCTCCAGATGAGGAACTCGAGGAACGCATCGAGTTCAGGCTC[A/G]tactgaaataagagtcctggcttcatcaaagagaatactttgactaactg	InfiniumII	Y->Y	Transition	synonymous	USA/AUS
BobWhite_c11495_120	CCTCATACCAGAACTACAACAAATCGAAACATGTCCATCAGAAAGGTACA[A/G]ACGTGCACAGTTCATCGGCTCCGGACGAGCAAAATACCAAATCACCATCG	InfiniumII	no_hit	Transition	.	USA/AUS
BobWhite_c11495_351	GACGATGCCGATGGTGTTGGACACGCCATTGGCCTTCCTGAAGGCCTCCC[T/G]gaagcctcctgacaccctgatgtgctcttgaagcagcsyakcacccgatg	InfiniumII	R->R	Transversion	synonymous	USA/AUS
BobWhite_c1150_1127	TSTAGAAGAGCTCATTTCACATGTCGTGCTGTAACCAACTGGAAGAGTTT[A/G]TTTTGTTCACCGGTCCGCAAGAAATAGTATGGAGATGAAACCTGTGGTGG	InfiniumII	no_hit	Transition	.	USA/AUS
BobWhite_c11503_296	TAGGAATATGGCACGGAGCTGCGGATCCTCTCTGCTGACCCTCTTCAGAC[A/G]GAATGCCCCAAAGTGGTGTATCTTGTTCGCTCCCAGTTGAACTTCATGAA	InfiniumII	T->T	Transition	synonymous	USA/AUS
BobWhite_c11512_157	ACCGCAGCAACTCCCACCTCCACCGTGGTGGCGCAGTGGCGGCCGGGGAT[T/C]GAGACCAACGCGAGAAAAAGTCTGGTGCCGTCCAGCTTCCAGGATTCTCC	InfiniumII	no_hit	Transition	.	USA/AUS
BobWhite_c11533_363	GAATATCATGCCATGGCTCTCTTGGGCCACCTTTGGTGATGGATGCAGTC[A/G]CAAAGTTAGGCTGGTGGAAGTCATCATGGTGGACAGTGTCAAGTGTCCTA	InfiniumII	V->A	Transition	nonsynonymous	USA/AUS
BobWhite_c11539_336	GAAAGGAGTTCCAGCTTATACTGCTCCACAGCCAGAAGAGGCAATGGTTG[T/C]tctcaaacgaagagcttcagaattgggcatttcattccaagtcgttgatc	InfiniumII	V->A	Transition	nonsynonymous	USA/AUS
BobWhite_c11540_60	AAGGAGCTCTAGTTTGGCCCTGGAGATGGGCAGCTGCACTATTATCTCTA[T/C]AATTACCGCATTCGCAATGGAATCAAGCCATCTGAGCTTGGGCTTGTGCT	InfiniumII	Y->Y	Transition	synonymous	USA/AUS
BobWhite_c11549_468	TGATCTCATGCGACTCCACGTCCTCCTCGCCCTTCAGCATCCGGGTCACC[A/G]TCGACATGTCGGGCCGCCGTTTCGTCACGTT	InfiniumII	no_hit	Transition	.	USA/AUS
BobWhite_c11562_133	AACATGTATAAATCAATGCCCCCTCGCTACAACATGTATAAAACAATCCC[A/C]AATTCTCCTAGGACCAGGGCTCACCGAAGGAGATCACACCAACCCAGTAC	InfiniumII	no_hit	Transversion	.	USA/AUS
BobWhite_c11564_189	TTGTGAAGTACCTATATCATCTAAACATTTCACGGGATGGTATGAAGCGT[A/G]TGTTGGTGGTCCAACCTACGATTTTCTGTCTTGATTTAGAGACAGTAATT	InfiniumII	M->V	Transition	nonsynonymous	USA/AUS
BobWhite_c11594_152	caggttagcgcgagatttggtaaatgccttcttgaacttagtgggaacaa[T/C]GCCATTATTGTCATGGATGATGCAGACATTCCACTAGCTGTGCGTTCTGT	InfiniumII	N->N	Transition	synonymous	USA/AUS
BobWhite_c11608_78	GCAGAGACATATTTCAATCATCTCATAAGAAGGAAGATCATCCGACCAGT[T/G]GAGCACAGCAGCAACGGGAAGGTGAAGAAATGCATAGTGCACGACATGGT	InfiniumII	V->V	Transversion	synonymous	USA/AUS
BobWhite_c11615_191	GTGGTGAGGGCGATAGTGTTTTTGGTGTCGGTGAAGCAGAGAAGCATCTT[A/G]ctattcttgaaacaaacgttgtggagttgtatttacagattgtggacatc	InfiniumII	T->A	Transition	nonsynonymous	USA/AUS
BobWhite_c11615_268	TTGTATTTACAGATTGTGGACATCAAGAATTTACCATCTGCAATTCCTGA[T/G]AAAAGCGTTTATGTATGGTACACCAAGACTAAACCAGATGCATTCATCCG	InfiniumII	D->E	Transversion	nonsynonymous	USA/AUS
BobWhite_c11619_255	cgtcactaccctgtccaatatcgtgctcttgtcggtcttgttgacggcta[T/C]GCTGGCGTCCTCCTGCGCCTCGTACTGCACGAAAGCAAAGTTCTTGCGGA	InfiniumII	I->V	Transition	nonsynonymous	USA/AUS
BobWhite_c11619_532	AGCCTGCGGCTGGTATGGCCGAACTCGGCGTTGCTGAGGCGCCTTATTGC[A/G]tcctcggcgtcgcgctcgtcttggaagtagacaaaggcgtagccggattt	InfiniumII	D->D	Transition	synonymous	USA/AUS
BobWhite_c11621_123	CCTTGAGCCGAATTGAATATCGGCCACAACTATATGGATAGATCTCCGTT[A/G]CAGCAATATGATGGGATAAACCAATTCTATTATACAGTGTAGTTCACAAA	InfiniumII	no_hit	Transition	.	USA/AUS
BobWhite_c1163_162	ggcatctgagtgtgctaaaaaatggatatgcagtaaagcccgtaaaaggt[A/G]ACGCCCTGCTGTTCTTCAGCCTCCACCCTGATGCAACGACAGACCCTGAC	InfiniumII	N->D	Transition	nonsynonymous	USA/AUS
BobWhite_c11652_421	TTGTGTTCCAATCATGTGTCTTTGCTTTAGCCCTTTGCCATCCGTTCAGC[A/G]AACCATGTTTTCCAGTCTGTAACGTTTTCATCACCATTTGCCACCTCGAA	InfiniumII	F->F	Transition	synonymous	USA/AUS
BobWhite_c11652_523	ATGAGTGTTGTCTGGGGAATGGCATCCAGGGCCTCCACACAAATTGTAGC[A/G]gcatcctctctgcttattttccccttggctgctataccctctgtaaaatt	InfiniumII	A->A	Transition	synonymous	USA/AUS
BobWhite_c11655_343	CGCGATGACGATGACGTCTGTGGCGTATGGCTCGGTGTAGCTCGCGTCGA[T/C]GGCGACCACGGTGAAGTTGTGGCCGGACACCTTGAAGAAGAGCTCGACAT	InfiniumII	I->V	Transition	nonsynonymous	USA/AUS
BobWhite_c11686_575	CGACTGATTCAGGATTTGATTGGGAGAGAAGGACCTTTTCTGGAGACAGC[A/G]TGTGTGCCATTCGCAGGTCTTGCTATTCTTCTCTGGCCATTTGCGGTACT	InfiniumII	A->A	Transition	synonymous	USA/AUS
BobWhite_c11691_181	GACTGTAGCTGTCAATGCACCATAAACTGTTATTTTGTTTCATAGCCAGC[T/C]AAGAAACATTCAGTGAATCATTTCATGTGTAGCAAGAAAGACGGGCATCC	InfiniumII	no_hit	Transition	.	USA/AUS
BobWhite_c11692_148	TTCSATCGAGAAGGGTGTCAAGTTCGCGCAGGAGAGCTAGGCGGCGACCT[T/G]CTCAGCCTATATCGAACGGTTCACACTTGAACTCATGCAATTTTTGTTCG	InfiniumII	no_hit	Transversion	.	USA/AUS
BobWhite_c11696_445	CCGGCCTCGTCATCATCGTCATCTGCCCCACATCCCCCACCGCCTCCGCC[A/G]TCGCGAGCTGCATCATCAGCAGCCGGTGCTGACGGCTTGAGGGAAAGGAA	InfiniumII	no_hit	Transition	.	USA/AUS
BobWhite_c11698_167	CGTCAGTGGTCTATCTCTCAACTTGATGTTCAGAACGCTTTTCTCAATGG[T/C]GAGTTGCGTGAGGAGGTTTATATGCAGCCACCACCGGGGTACTATGCTCC	InfiniumII	G->G	Transition	synonymous	USA/AUS
BobWhite_c11698_207	TTCTCAATGGCGAGTTGCGTGAGGAGGTTTATATGCAGCCACCACCGGGG[T/C]ACTATGCTCCTGATGGTATGGTCTGTAGACTTCGCCGCTCCCTCTATGGT	InfiniumII	Y->H	Transition	nonsynonymous	USA/AUS
BobWhite_c11724_123	ATTCACGCTGGTGCCATGTAGATGCCACGTCAAGCCCATTTTTGTATAGC[T/G]TCTCCAAATCCATGACGGACTAGTCTGTCATAGAGGACCGGGCCTGGGCG	InfiniumII	no_hit	Transversion	.	USA/AUS
BobWhite_c1173_367	aggctcaagaagatcagggagctccgcatccgagtttcagccatcctcta[T/C]AGCAAGGAGCTCTGGGCCAAAGGAGCAAGCAGCACTGCTAGTTCATTGAG	InfiniumII	no_hit	Transition	.	USA/AUS
BobWhite_c11739_325	GGATCAAGACTTTCAATGCGATTCGTAGCTAGAATAACTTTAACATCTCC[A/G]CGTGAGTCAAAACCATCTAGCTGGTTCAGCAACTCCAACATAGTTCTTTG	InfiniumII	R->R	Transition	synonymous	USA/AUS
BobWhite_c1174_127	TGGGGACGGAAGGAGCTCCAAGGTGATGTAATCCATTCCATCCTGAGACC[T/C]GAAATCCATCCATCACGCCCTTGGCCTTGGCAGCCGCAGCAGACGACTCG	InfiniumII	no_hit	Transition	.	USA/AUS
BobWhite_c11754_279	GGTATTGCTCTTTGATCCGAACAACAAGGTGGCAAGGCCGCGCCGAGACG[A/G]CCTCAAGTCGCGTGTGGGCATGTACAAGGGGGTGCCGGTGAAGACGACGG	InfiniumII	D->G	Transition	nonsynonymous	USA/AUS
BobWhite_c11756_79	CAGAGCTACAATTGTTTGGGCAACTTGGGATCTCATTGCATTAGTTGAAA[A/C]TGGAAGACATGATGGCACTCCTACACATTCAGTGTGCTTTGTTTGGAACA	InfiniumII	N->T	Transversion	nonsynonymous	USA/AUS
BobWhite_c11761_295	GGAGAACTCAGACAGTCCCATACCTGAACTGTGACCGGTACAATATGTTT[A/G]CCGTCGTGACACCAATACAAAATAGGATATGTGTTTGAATCAACGGTAGA	InfiniumII	no_hit	Transition	.	USA/AUS
BobWhite_c11800_119	AAGAGGCAGGAAATCAGAATGACACTACGCATCCAGATGCAAGGGAAGAC[A/G]atgctggtagccatcttttcaactccgattggacttgcactatgtgccct	InfiniumII	N->D	Transition	nonsynonymous	USA/AUS
BobWhite_c11800_96	ATATACTGGTGATGAAACTTGCAAAGAGGCAGGAAATCAGAATGACACTA[T/C]GCATCCAGATGCAAGGGAAGACAATGCTGGTAGCCATCTTTTCAACTCCG	InfiniumII	M->T	Transition	nonsynonymous	USA/AUS
BobWhite_c11808_975	CGGTGACAGTGGCGAGTTGCATTTAAGAGTGCATGTACCCAAACCAGTTG[A/C]GGTCTTCGTCCGCGCCCCACTGCCCGTCGGTAAAGCGGCGTCGCAGTGGT	InfiniumII	E->A	Transversion	nonsynonymous	USA/AUS
BobWhite_c11811_327	ttggggttcaggtacaggtggtagggcgagatgatctcgagggtgcatcc[T/G]ACGGTGGTGAGGACGGCGGCGGTGAGGTAGGAGCGCGTGATGATGGGCAT	InfiniumII	V->V	Transversion	synonymous	USA/AUS
BobWhite_c11817_376	AGTAACCACATTWTGGAAGTGAACAAAACACTTGGAATTGAAGCTGCAAG[A/G]AGATCTATCATTGATGAAATTCGGTATACCTTTGAAAATAACAACATGAT	InfiniumII	R->R	Transition	synonymous	USA/AUS
BobWhite_c11861_535	GAGCGAGAGGTCCTCTCGCTAGCTGTGCGCAATGTAAATTAATTAAGCAC[A/G]AGGTGTGCACGAGGGAATGGATGGAAGAATCGTGTGTCATCACTCAAGAT	InfiniumII	no_hit	Transition	.	USA/AUS
BobWhite_c11861_557	CTGTGCGCAATGTAAATTAATTAAGCACGAGGTGTGCACGAGGGAATGGA[T/C]GGAAGAATCGTGTGTCATCACTCAAGATCATCAACTGGCATGGCGCGCGC	InfiniumII	no_hit	Transition	.	USA/AUS
BobWhite_c11861_606	ATGGAAGAATCGTGTGTCATCACTCAAGATCATCAACTGGCATGGCGCGC[A/G]cgtatatggtatactagatcggcaacgcgccttggcgagggtgccggtcc	InfiniumII	no_hit	Transition	.	USA/AUS
BobWhite_c11863_720	TCTTCCCGGCGGGCGCCTTCTCGGCCTTCTCCGCCGCGGGCTCCTCCTCC[A/G]CGGGCTTCTTCGCCGCCGGCTTCTTCTCCGCCTTCGGCGCCATGGGGTGC	InfiniumII	no_hit	Transition	.	USA/AUS
BobWhite_c11864_312	tggccgtacgtcatgaacgacctccgcctcagggcctcctacctgcgcta[T/C]GACCTCAAGACCGTCATCTCCTCCAAGACCACCAAGGAGGAGAAGAAGGA	InfiniumII	Y->Y	Transition	synonymous	USA/AUS
BobWhite_c1187_2752	ATTTGGAGGTATGCATGCGAGCATAACAAGAGCTAACATCCAGCCTCTTA[T/C]gaatccgatgataaaacatccaacaarkgtyaaaagctagtgcatacttg	InfiniumII	I->V	Transition	nonsynonymous	USA/AUS
BobWhite_c11872_122	CTCATCTGGTACTCGTCGGTCATCTCGATCGGCAGATTCTTGAGGAACCA[T/C]gggtggttcttgatctcttggatggttattcgttgctcagggttttgcca	InfiniumII	P->P	Transition	synonymous	USA/AUS
BobWhite_c11872_65	tggccatcgacctcctccgaggtcgtgcggggagcgttgacgccgaccat[A/G]TGCAGGCTCATCTGGTACTCGTCGGTCATCTCGATCGGCAGATTCTTGAG	InfiniumII	H->H	Transition	synonymous	USA/AUS
BobWhite_c11895_332	AACCCTTGCTCCTCACACAGAAGCATGAATTCATCCTGTCGCCTCTTTAT[A/C]TCCCTTGCATGTCATCCTTTATTTTATAATATAAGCGCCATCACGATGCA	InfiniumII	no_hit	Transversion	.	USA/AUS
BobWhite_c11902_88	GGTGTATTCGTAGCGACAACCTTCTTATCCACCCCCACGAACAGCGGCCT[A/G]ttctctatcgatgcactaaagccactgagacagattgggggkccagtgaa	InfiniumII	L->L	Transition	synonymous	USA/AUS
BobWhite_c11917_124	GGATTACTTATGTGATTTTGGCAAGGGTTGTCCGTTCAAGAATGCACGAG[T/C]GCAATCCAAAGGCGGTTGCTAATGCTGAAGACTCCTCCTCAGGGTCTGCT	InfiniumII	C->R	Transition	nonsynonymous	USA/AUS
BobWhite_c11918_807	CTGGGGTCGGTGCTGGGGCGGTACGACGGGGACGTGTACCCGGCGCTGTA[T/C]GAGGAGGCGTGGAAGGACCCGCTGAACGAGACGGTGGTTCCCGACGGGTA	InfiniumII	Y->Y	Transition	synonymous	USA/AUS
BobWhite_c11923_547	ATCTCATAGTTGTGTGCCTCCAGCACAAATTCTTCATCTTGAAGTACCCC[A/G]ttgaccagtaacttgccatcrcgcacttcgacgtagtcccctcccttggc	InfiniumII	N->N	Transition	synonymous	USA/AUS
BobWhite_c11935_137	CCAGTCTTATTACCCGTCATGGGTGTATGACAGACTAACTGCACAAGAGG[T/C]GGATGCGATATCTCTGGTTGCTGACATGCATGAGTTGGAGAGAAAGCTGT	InfiniumII	V->A	Transition	nonsynonymous	USA/AUS
BobWhite_c11938_64	CACACCGACGTCGGTGAGCTTGAGGAATTAATCGGTTACAATTTCAAACA[T/C]AAGGGTCTAATTCTCGAAGCATTTGTGCATCCTTCATTCAATAAACATTC	InfiniumII	H->H	Transition	synonymous	USA/AUS
BobWhite_c11946_277	AAATATAGCAAACTCTGACAACGCAGCAATCACACCACCTATGCCCAGAA[T/G]AAACTCTACCTACATTTGCCAGGCTAATCACCGCCCAGTCCCATGCCACC	InfiniumII	no_hit	Transversion	.	USA/AUS
BobWhite_c11949_788	AGTGAGTGGGGTGGCGGCACACCAGTCGGCATGGAGCACCTGTTACGCCT[T/C]CAGAAGATCCATCTGTATAGGGTTGACTCCGGTGATGCCACCATAGTGTC	InfiniumII	no_hit	Transition	.	USA/AUS
BobWhite_c1196_297	gacatgggggcttttgttattgtggttaatgcagagaaggttgctgtttc[T/C]GGTAAAAAGAGGTCACAGAAGCTCTATAAAAGGCACTCTGGACGGCCCGG	InfiniumII	S->S	Transition	synonymous	USA/AUS
BobWhite_c11971_441	CTGCTTACGAGGCTCGAGTCGAGGTAGAGTATGATGACGGTTATGTCGTC[A/G]TGGAAGTGGCGACGGACACCTCGGTCGATCTTTTTGAGATCGGAATACCT	InfiniumII	H->H	Transition	synonymous	USA/AUS
BobWhite_c11977_428	GGTCAAAACCCACCACATACGCACCCTCGCGCCACTGAGATCCTCACGGT[A/G]ctcgaggggacactgtacgttggctttagtcaacaataccaaaccaagac	InfiniumII	V->V	Transition	synonymous	USA/AUS
BobWhite_c11981_105	CTGCCACGGACTGCTCCGCCCAGCGCCCCCACACCCCGCGTGTCGCCTGC[A/G]TGCCACACCGTAGCCACCTCTCCCACAAGTTGATGAAGAGGTAAGTCGTC	InfiniumII	no_hit	Transition	.	USA/AUS
BobWhite_c11996_103	CTCGTGCCGCAGGCCGAGGGCCAGTCGCTCGCCAGGCAAAAGTTCGTCGA[T/C]gaatgcgaggccgccatcaacgagcagatcaatgkgggtagtacaatgcc	InfiniumII	D->D	Transition	synonymous	USA/AUS
BobWhite_c11997_246	actgctgattttaccaaagttcccgcaccaaacagatggcctgtgcctaa[T/G]CCATATTGGTGCTATCCGGTGTGGCATGAACGGAAGGAAGGAACAGACTT	InfiniumII	no_hit	Transversion	.	USA/AUS
BobWhite_c1201_114	GGCGTGCGTCTTCGCTGCTTGTGGTCTCCCAAATGGAATCCTCTTCCTCG[T/C]CATCTGGAGCACGCTCGTCCTCCCATGGTGGACCTCCTGGCTATTCTCCG	InfiniumII	no_hit	Transition	.	USA/AUS
BobWhite_c1201_384	GGATTGATGACCCTACTACGCCCTTTCTTCGCCAACTTTTGGTCGATCTG[T/C]GTGACGCGGTGAACAACCTCCGGAGGGAGAACACTCAGCTCAGAGGAGTA	InfiniumII	no_hit	Transition	.	USA/AUS
BobWhite_c12011_190	tgtttatcaagatgagcgtccgtttataagtgcaagaaaggttatgtttg[A/G]CATGGGTCCTCCAGTAAGCAGGGAAGTTCAGCTGATTTCTTTCCATACTG	InfiniumII	D->G	Transition	nonsynonymous	USA/AUS
BobWhite_c12013_1151	gccctgttcctgaaacagtttgttgacgagaaggttcagtggatgcacat[T/C]GACATGGCCGGGCCGGTGTGGAACGACAAGAAGCGTGCCGCCACCGGATT	InfiniumII	I->I	Transition	synonymous	USA/AUS
BobWhite_c12013_275	ATTGGACTGGGTTCTGGTTCAGAGCTGGACCAGAAACTTAAGTATGTGAA[T/C]GATCTTTCCTCAGGCGTGATTTTCGGGAAAGAGCTTGTCAACGCACCTGC	InfiniumII	N->N	Transition	synonymous	USA/AUS
BobWhite_c12013_683	GGCTCCGCAGCAGTATTCGGTGCAGCAAAAGCTTTGGCCCAAATCAAGCC[T/G]cctggagtagaggttcactttattgttgccgcctgtgagaatatgattag	InfiniumII	P->P	Transversion	synonymous	USA/AUS
BobWhite_c12013_977	GCTGGAATCTTCACGCCAAGTGATGAACTAGCCCAGGAAGTCGCCGCTGC[A/G]TCTGAGTTATCGGGGGAGAAGTTCTGGAGATTGCCCATGGAGGAAAGCTA	InfiniumII	A->A	Transition	synonymous	USA/AUS
BobWhite_c12016_88	GATAATCTCCGACAAAATGACAAAATATCCGATATACAACAACATATGAC[T/C]GACCATGTTTCACACCGACAAGCGAAAAAAAGGCGACGATAGGGCCCATG	InfiniumII	no_hit	Transition	.	USA/AUS
BobWhite_c12017_125	GATTTTCTTTCACCACTACTATCGTAACGCACAGAAAACACTGACGTTTC[T/C]GCTCGCTTTCAACCACTGCCACTTTACCTGAGCACTGTGACGCAGTCGGT	InfiniumII	no_hit	Transition	.	USA/AUS
BobWhite_c12032_371	GACATTTTTATATCCATCTGGAACCTTCATCGCTGCCCAAAGCATTGGGA[T/C]GATGCGGATGTTTTCAATCCAGAAAGGTGGCCTTTGGACGGACCGAATCC	InfiniumII	D->D	Transition	synonymous	USA/AUS
BobWhite_c12032_86	GATGATCTGATGACAATGCTCATAGCTGGCCATGAGACCTCTGCAGCAGT[A/C]ttgacttggacattttatcttctgtctaagtatccgaatgtaatgtccaa	InfiniumII	V->V	Transversion	synonymous	USA/AUS
BobWhite_c12037_723	CGAGCAAGCTTGTTGGCATTGTTCTTGAGCTCTGTAGCAAGCACAGCTCC[A/G]cgctgggactcgagcttctgctyccagtcaacacccccatgtactctgcg	InfiniumII	R->R	Transition	synonymous	USA/AUS
BobWhite_c12044_111	tggagagcgtgttggtgctttaagcatcgtttgtgggagtgctgatatag[T/C]TGTTAAGGTTGAAAGTCAACTTAAGCTTGTAATTAGGCCTATGTATTCGA	InfiniumII	V->A	Transition	nonsynonymous	USA/AUS
BobWhite_c12048_145	AAATAGGAATGATACAGATGACAAGTGCAGTCTCACAGAATGGCGAGGGC[A/C]ATTCCCATCATGGTAATTGCGATGACCATGCTTGTGCTGATTCACATGCC	InfiniumII	N->H	Transversion	nonsynonymous	USA/AUS
BobWhite_c12052_610	CACATCATGAAGGAACGCTCTGGGTGTGGCATCATAGCAAGGTGCCTTCC[A/G]TTAGGGGAACAAAGGGCCGCGATACCAAGAGGAGAACCATTAGGGTTAAA	InfiniumII	N->N	Transition	synonymous	USA/AUS
BobWhite_c1206_155	CCGGATATCTTGGAGGCGCTTTCGATGTAGAGTCACTTGTGGAAAATTTG[T/C]TGCGGCAGCTAGCTGGCAATCAGGAGCTGGTGGTGAATGTTTATGATGTC	InfiniumII	L->L	Transition	synonymous	USA/AUS
BobWhite_c12064_639	tcaaggacataggagaccttagaggtcttgcaggatatcttgcattcaag[A/G]CCATTAGCAACTTTGATACCATCCATGGCCTTCAACGAATCTGAAGGCTC	InfiniumII	G->G	Transition	synonymous	USA/AUS
BobWhite_c12067_311	GTGGTGTGCCCTGGCTGCCAGACGGTGCTCTGCCAACCCACCGGAGGAAA[A/G]GCGAGGCTCACCGAGGGATGCTCCTTCCGCCGGAAGGGCGACTAAGCTGC	InfiniumII	K->K	Transition	synonymous	USA/AUS
BobWhite_c12072_201	gtgaagtggaatgtgttggagatctcgctttttcggagctcgggccttgt[T/C]ACATGAGCGACGACTTCGACATTTACCAGGGGCTGCCATTTATTCTCAAG	InfiniumII	V->V	Transition	synonymous	USA/AUS
BobWhite_c12078_316	GGCCTTGTTGCATACATCAACCTTGGCTGCTACTACATTTTCGGATTGCC[A/G]ttgggatatctcctcggctacaagttcaactatggagttggggggatttg	InfiniumII	P->P	Transition	synonymous	USA/AUS
BobWhite_c12088_1047	ATCTCTCCATTGTGTCCAAGCAACCTCATTGGTTGTGCAAGAGGCCATCT[A/C]GGGCTTGTATTGGTACTGAATCTTCGATGATATATGGCAAAAGGAGATTT	InfiniumII	P->P	Transversion	synonymous	USA/AUS
BobWhite_c12088_261	TCAAAGAGCATGTGTGGCTTTTGTGACAACACGGCTAATGGAATGTCATC[A/G]CCCATGCAAAATGTTGGCTCCTTCCCTTGTGAAGCCATTGTTTCAATTAC	InfiniumII	G->G	Transition	synonymous	USA/AUS
BobWhite_c12090_117	GATGCTACTGATCATCGAGCAATTAGTTCTGAGCTGCATTTGCCATTTTG[T/C]GCCCAGTGTGAGCACCACCTCCTGCCGTTCTACGGAGTAGTGCACATTGG	InfiniumII	C->C	Transition	synonymous	USA/AUS
BobWhite_c12090_70	RGGGTTTTACACTTAACAGTGCAAGTGTATATGAGAGACCAGGCGAAGAT[A/G]CTACTGATCATCGAGCAATTAGTTCTGAGCTGCATTTGCCATTTTGCGCC	InfiniumII	T->A	Transition	nonsynonymous	USA/AUS
BobWhite_c12110_317	TCCCGCAGTCCCTGCAAGAACTCCTTGGTGGCACTGTGAATCCCACCCTC[A/G]CCCTGCACGGGCTCGACAAACACAGCAGCAATCTTCCCCGACTGTATCAC	InfiniumII	G->G	Transition	synonymous	USA/AUS
BobWhite_c12128_187	GAGGACCACCTTGCAGAAGCACACGCCTGACTATCTCTGAGAGAGACGCC[A/G]TCGGAACTCGGCGTGATGTAGTGAAACGTCACCGTGTTGTCCTGGGGACG	InfiniumII	no_hit	Transition	.	USA/AUS
BobWhite_c12129_801	GAATCTCAGTTCCACCAAGATGAGCCTGTTGGAAGAAAGTGGTTTGAGCT[A/G]CTCAAAGCACAGAAATCAGCCAGCGCACCATCGTTGAGAGGCCAAGGATG	InfiniumII	L->L	Transition	synonymous	USA/AUS
BobWhite_c12134_1068	TACCATTAGGTCCAAGGAATCGGTCTCGCTGATAGAGAAGCAAACGCAGG[A/C]TCTGTTTGGTCGGCCGGATATCAAAGTGCTGGATGATGGCTCTGTTAATG	InfiniumII	D->A	Transversion	nonsynonymous	USA/AUS
BobWhite_c12134_1140	CAAAGTGCTGGATGATGGCTCTGTTAATGCTAAAGATGGTAAAACGGTAA[T/C]GCTTACGTTCACGGAGCTCACACACCTTGTCCTGGAGGCGGCTGGTTTTG	InfiniumII	M->T	Transition	nonsynonymous	USA/AUS
BobWhite_c12134_539	TGGAAGAGATCATCTACTGCTGGATTTTGTTCAAGTTCATGGAAAATGAC[A/G]TACAAATGACACCTGCATTATCATCATCAGGTGGCCCTGTAGGCGACGTC	InfiniumII	I->V	Transition	nonsynonymous	USA/AUS
BobWhite_c12134_823	TTCCTCAAGAGGGTGGACGAGCGATTCCAACTCGAGAAAACCATGAAGAC[A/G]CTCCCACCAAGCCTCAACGAAAAACTATTTACGGAGAGAGACATTAAGCC	InfiniumII	T->T	Transition	synonymous	USA/AUS
BobWhite_c12134_880	CCAAGCCTCAACGAAAAACTATTTACGGAGAGAGACATTAAGCCTAATCC[A/G]TTCATGGACATGGAGTCCCTGGTACGGATGACGCCTGATGGGGAGATGGT	InfiniumII	P->P	Transition	synonymous	USA/AUS
BobWhite_c1214_171	AGCAACATCGACCTTGTTCTGACAGAGGTCTTCATGCACGGCGGTCTCTC[T/C]GGGATCGACCTGCTCGGCAGGATCATGAACCACGAGGTCTGCAAGGACAT	InfiniumII	S->S	Transition	synonymous	USA/AUS
BobWhite_c1214_1776	GACAAAAGAAGCAACATGATGCACATGAAACGGGAGCGCCGGGTGGCTGC[T/C]GTGAACAAATTCAGAGAGAAGAGAAAAGAGAGGAACTTCGGGAAGAAGGT	InfiniumII	A->A	Transition	synonymous	USA/AUS
BobWhite_c1214_798	AAACCAACAGATAATGGACGGTGTGAGTATCTGCCACAGAACAACTCCAA[T/C]GATACAGTTATGGAAAATTCGGATGAGCCAATTGTTCGAGCTGCTGACCT	InfiniumII	N->N	Transition	synonymous	USA/AUS
BobWhite_c12144_216	agaggagaggagaggagaggagaggaagacaagaccatgtatgataacta[T/C]AGAAATCCTCATCCTCCCGGGATGCAGATGCCCCCACCAAACCCTCAGCC	InfiniumII	no_hit	Transition	.	USA/AUS
BobWhite_c1215_240	CATGGACACCAGAAGAACCTCAGAGTTTTATTACAAAGTACAAACGCCTC[A/G]AAAAATAGCTGCATTTTTCACTGAGGGAGCGAAGGCGCGTCTGGCTGGTT	InfiniumII	no_hit	Transition	.	USA/AUS
BobWhite_c12154_199	TTGCTATCCTCTCATCGTGTCTATTGGTGCAGTATCTCATATCCTCTCTC[A/G]AAGAGATGAGATAAGGATTAAAGGACTACCAACTGAGTTCTACAGCTCAC	InfiniumII	no_hit	Transition	.	USA/AUS
BobWhite_c12157_747	TTTCTTTCCAGATTTTTCCACCTGGGACCAGCCCAGCGGCAGGTGCAACC[T/G]CAACAGCAGACTTCTTGCTCGACTTGCCCATAGTATGTATTTTCTAAGCC	InfiniumII	no_hit	Transversion	.	USA/AUS
BobWhite_c12159_729	TTGCCCTGCTTCATGTCGCACGCGAGCATCCCTTCCTCGGTGCGAGAGGA[A/G]CGTGGGTTGACTGATGATCTAGTACGGATATCGGTGGGCATTGAGGACGT	InfiniumII	E->E	Transition	synonymous	USA/AUS
BobWhite_c12160_181	GAGGTGTTCGAGCGGATGGCCTACTACGGCATCTCGTCCAACCTGGTGCT[A/G]TACCTGACGACGGAGCTGCACCAGGGCACGGTGCTCTCCGCCAACAACGT	InfiniumII	L->L	Transition	synonymous	USA/AUS
BobWhite_c12174_290	TCATCTGATCAGAATTCGGCAGGAACAGTTCCAGCAACCTGGTCCAGATC[A/G]cgccttccctgggaggtgatgagccttccacccttggggtcgacatcaat	InfiniumII	R->R	Transition	synonymous	USA/AUS
BobWhite_c12175_177	TCTCTTCCATCATCATCTTCTTGCGTAACAACAAACGAGAGGAAAACTAG[A/C]GCAAAGGAAGAGCCTTTTTCATGGCGCGGTGGTGCCATGCGCCTACTTCT	InfiniumII	no_hit	Transversion	.	USA/AUS
BobWhite_c12202_81	TCAGATCCTCACTCTCATTAACCTCGTTCTTGTCTCCTTCTGATTCATCG[T/C]CAAAAAGTTTGGATCTAAATACAGTAGACCGTGCAGCCAACACCAACTTA	InfiniumII	D->G	Transition	nonsynonymous	USA/AUS
BobWhite_c1221_367	AGAGCGACCCGCCGCCGGAGAGCGATGCCGCGCCCACCGACAGCAAAGGG[A/G]CCTGGTGGTTCAAGTCGCTCTTTGGTAAATGATGGATTCATCCGTATGTA	InfiniumII	T->A	Transition	nonsynonymous	USA/AUS
BobWhite_c12229_182	TCACGCTGGAGGGAACTTTCCCCGTGACATGTACTCTGATAGCCAAACGC[A/G]CCTTGACGGTCTCCATGATGATATCCTCCCCCATTGGGATGCACATGTAA	InfiniumII	no_hit	Transition	.	USA/AUS
BobWhite_c12232_243	GGCGCCGGGTACTTGACGGCGTTCTTCACGATCTTCTTCAGGGCCGCGTC[A/G]CCGAGGTCGACGCCGCACATGTCGGAGAGACGGATCAGGTAGAGCAGCAC	InfiniumII	G->G	Transition	synonymous	USA/AUS
BobWhite_c12246_187	gctccaagggcggcactggaaggagaggcaggtgcggaagatcaccgaca[A/G]GGTGTTCGACCGGCTCACCGAGGATACCCAGAAGCCCGAGAAGGACGCCC	InfiniumII	K->R	Transition	nonsynonymous	USA/AUS
BobWhite_c12248_442	GTGTGTCTCACCGGGAGGAAGAGGCAAAGCTAGTTTCCTCTGGTGAGGTA[T/C]GCGTGCGTGTGTGTGTTGAGTCTTCTTTCTCTTGTGTGTGTTCTTGAGAG	InfiniumII	no_hit	Transition	.	USA/AUS
BobWhite_c1225_235	CCGGGAGGCCCCGACTCCGACTTCGAGTACAGCACCCAGTCCTACACTGG[A/C]tacgagcccaccagcatgcgcgccatccgggcaaggtacaatccatatgt	InfiniumII	G->G	Transversion	synonymous	USA/AUS
BobWhite_c1225_376	catagtgmkgrkaaggtcgagttcattttgatgggtgggactttcatgtc[A/G]TTACCGGCTGATTATCGTGATTATTTCATCAGAAATCTCCATGATGCTTT	InfiniumII	S->S	Transition	synonymous	USA/AUS
BobWhite_c12252_476	CGCAGATCCTCCTCGGTCGCTGTTCGCTGTCTAGAAACCATGGAGTAGTC[A/G]CTATCCTTGCTTGAGTCACTTGTCTCATGCTTTGTCCCTTCTTTCACYGC	InfiniumII	S->S	Transition	synonymous	USA/AUS
BobWhite_c12256_96	TCACTCCTCCCCTGAACGGCCGAACCCTCGTCCCTATCCATCCATCTCTC[T/G]TCCTCTGCCCCGTGAGCCACCGTCGTGCTTCTCCTCCACGCTTGTTGTGC	InfiniumII	no_hit	Transversion	.	USA/AUS
BobWhite_c12261_130	CGGCATCCTCAGCCTAGGCCTGGTCAAGTAGCCGCTGTCCGTCCATGTTA[T/C]GGTTGTCTCGGCAACATATGATACGATTAGCACGAAAGGTATGGAATGAT	InfiniumII	no_hit	Transition	.	USA/AUS
BobWhite_c12264_248	GTGAGGGAGATGTCAAATGCTTCTGACATGGACGATGCGCGGGCTCGTGC[A/G]TCAAGAGCTCTGGAAGCCTTGACGAAGTCCATCCTGGAGGGTGCAGGAGC	InfiniumII	no_hit	Transition	.	USA/AUS
BobWhite_c12281_752	TTCCTCCTCCATCTTCACCCTTCTAGAGTAGATTTGGGTTTGAACTCTTG[A/C]CATTGTTTGTGTGCAATGCAAGGTGTGGGCAGTTTGGCGTTTGACGGCAT	InfiniumII	S->A	Transversion	nonsynonymous	USA/AUS
BobWhite_c1229_846	AGCCATAACTTCAGGATGACTTGTGAGTTCTGACATGGCCCACTCCAAAG[T/C]ggttcctgtagtctctgaagcagctccaaacatgtccmmcawgacagtga	InfiniumII	T->A	Transition	nonsynonymous	USA/AUS
BobWhite_c12300_376	ttgtggaagcaatactcactgacacttccctgcaacacactctgaataag[A/G]CTTCGACCACGTGTGCCAATAATGACGGCTGCTGGCTTCAATCGCTCTGC	InfiniumII	S->S	Transition	synonymous	USA/AUS
BobWhite_c12302_368	AATGGCGTTCATCGATAGTAGTGTACATCTCACCGAGTCGGATTTGCTCT[A/G]ttattactttcatgatatcgtcttgacttgcgccaagtgcgctgcgaagc	InfiniumII	no_hit	Transition	.	USA/AUS
BobWhite_c12302_389	tgtacatctcaccgagtcggatttgctctgttattactttcatgatatcg[T/C]CTTGACTTGCGCCAAGTGCGCTGCGAAGCAGCTTTAGACTTACCCCATGA	InfiniumII	no_hit	Transition	.	USA/AUS
BobWhite_c12305_959	ACGACGGAGTGGCGGATCCAGAAGAGCGCGTAGGTGGAGATGCGGAAGCC[A/G]CGCTTGGGCTCGAAGCGGTCGATGGCCGTGATGAGCCCGTTGGCGCCGGC	InfiniumII	R->R	Transition	synonymous	USA/AUS
BobWhite_c12316_383	ATGCAACTGGCTCGACATGCCAAAACCCAGATGTCTCTTGGGAGCAAGAC[A/G]TCGATATTTGGAGAATGGTTGGCTCAAAGAAATTTGCGGCTGCCGAACTT	InfiniumII	I->V	Transition	nonsynonymous	USA/AUS
BobWhite_c12334_362	TCGAATCTTGGCTCCTTGGCCTCGAACTTCTGCTTGTTGTACACGTCCAT[A/G]TAATCCCCGAACACGTAGTCCGGGTACGCGGCGGCGGCGCCTTCGCCCAC	InfiniumII	Y->Y	Transition	synonymous	USA/AUS
BobWhite_c1234_238	GTCTTTAGCTTCGCTTCCTCCCTATCAATCTCCTCGAGCGCGTTCCACAG[T/C]TTCTGGTCTTCATAGTCACTGATGATCAATGCGGCCCCAGCTTCCTGTAG	InfiniumII	K->K	Transition	synonymous	USA/AUS
BobWhite_c1234_261	ATCAATCTCCTCGAGCGCGTTCCACAGTTTCTGGTCTTCATAGTCACTGA[T/C]GATCAATGCGGCCCCAGCTTCCTGTAGGGACTTCTCCGGGTTCCTCGTCG	InfiniumII	I->V	Transition	nonsynonymous	USA/AUS
BobWhite_c12343_253	TTGGGTTACAGCTGTGCCGACGAGAAGGAACTTGAGCATGCTTTGCGGTT[T/C]TGCTGATATTCTCCCGGGGATTTGATCCTTCAGACCTTCACTCATGCTCG	InfiniumII	no_hit	Transition	.	USA/AUS
BobWhite_c12355_1548	TGTTGATAAATTCCAGATTTCACTGCAGTTCCTTGTCTAGCCTTTGACTC[A/G]TTAACATCATTTCCAGCATGAAGCTGTGGAACCTGCATCTGTACTTGCTG	InfiniumII	N->N	Transition	synonymous	USA/AUS
BobWhite_c12355_1590	TTTGACTCATTAACATCATTTCCAGCATGAAGCTGTGGAACCTGCATCTG[T/C]acttgctgctgtttctgtaattgttgctgtattgggaactgccyswtgaa	InfiniumII	no_hit	Transition	.	USA/AUS
BobWhite_c12355_603	GTGCATTTGATGACTGTCCCTTCAGATGTGGCAGCGAGTGACTCATCATC[A/G]TCCTCGCATACACGGAGCTCCGTGTCTATGAGCCCTTGGTTTATCTCTTC	InfiniumII	D->D	Transition	synonymous	USA/AUS
BobWhite_c1236_1429	CCTCCTATAGAGGACGAGAAGCAAAGAGTATTAGGGAAGCGACATAGGGG[T/C]GACGATGATGAACAAGACTGCGACGGGGAAGTAGGCGTAGACTTAGATGT	InfiniumII	no_hit	Transition	.	USA/AUS
BobWhite_c12360_139	CTGCGCACTCACGACCACGTCTTTGCATCACGGCCCCACTCCGTCGTCTC[T/C]GACACCATCATGTATGGCTCGGCTGACATCGGCTTCGCCCCATACGGTGA	InfiniumII	S->S	Transition	synonymous	USA/AUS
BobWhite_c12360_373	gctgcagtagacatgagcgagctgctccacacattcgcgaatgacatggc[A/G]TGCCGCATTGTGTCGGGGAAGTTCTTCTTGAAAGATGGTCAAAGCAAGTT	InfiniumII	A->A	Transition	synonymous	USA/AUS
BobWhite_c12360_401	ACACATTCGCGAATGACATGGCATGCCGCATTGTGTCGGGGAAGTTCTTC[T/C]TGAAAGATGGTCAAAGCAAGTTGTTCCGGGAACTCATCAAGGATACCTCA	InfiniumII	L->L	Transition	synonymous	USA/AUS
BobWhite_c12360_988	CTTGCCATGGCTGACTGCATCATCGATGGATACATAGTTCCTGCTGGGAC[T/G]CGTGTGGTCATCAATGCTTGGGCCATTGGTAGGGATCCGAGCTCCTGGGA	InfiniumII	T->T	Transversion	synonymous	USA/AUS
BobWhite_c12363_95	AAGCTGTGTATCTCATCAGGGGTTGAGATAGCGTGACGAGGATTCCCTCC[T/C]gtatgttcttgtgctatcaagccaacagctgttcaatccagactatattg	InfiniumII	no_hit	Transition	.	USA/AUS
BobWhite_c12365_719	TCGTCCCAAGGATCATCCCCAACAAGCATCATATCATCCTCTTCATCCGC[A/G]TAAACAACCTGCCATTTCTTGAGTGTGGAACATAGCTCCCCCTGTATATC	InfiniumII	Y->Y	Transition	synonymous	USA/AUS
BobWhite_c12365_743	AGCATCATATCATCCTCTTCATCCGCGTAAACAACCTGCCATTTCTTGAG[T/C]GTGGAACATAGCTCCCCCTGTATATCAAACATCTCCTCCAACTTGCGGTG	InfiniumII	T->T	Transition	synonymous	USA/AUS
BobWhite_c12379_648	TGTTGGTAGCAAGACCGTCAGAGCTGCAACTCCGACGACCTTGAGGGGCA[A/G]cccagtggccaccagatccttgatggtgatgtggccggtgctgaagccga	InfiniumII	L->L	Transition	synonymous	USA/AUS
BobWhite_c12379_952	GTCGGCGATGGCGAAGCCCGCGCCGAGGAGGAGCACGATGTTCCACTGGA[T/G]CTTCCTGCACTTGTTCCAGTCCATGAGCTTCTCACCCCCGTTCTTCCCCC	InfiniumII	I->L	Transversion	nonsynonymous	USA/AUS
BobWhite_c1238_1826	CTCAGATTCTTGGCCCGGACAGCGGAAGAAGCAAGAAGCGGATGGATGGG[T/C]GGTCGGAGTCGGGGTCAGGGGTGGAGGTGCTCCGAGTAGTACAAGAGCTG	InfiniumII	no_hit	Transition	.	USA/AUS
BobWhite_c1238_495	CTGCTCAACAAGAGTCACCACCCTAGGGGACAGGCTCTTGATCATTCTTA[T/C]GATCCTGTCCCGGTGATTTTCCACGCTCACGCTTTCATCAGGAGTATGGT	InfiniumII	I->V	Transition	nonsynonymous	USA/AUS
BobWhite_c1238_913	ATAGCCTCTGCTATGGCACCATTGGCCGACATGTAACCAAACTTGTAGAA[T/C]GGGCAGATCTCACAGAGGAGATGCATGTAAGACATGAGCTCAGAGCTTGT	InfiniumII	P->P	Transition	synonymous	USA/AUS
BobWhite_c12392_149	CGCCTATGACGAGAACAAGGACGGCCGGATGGACTTCCAGGAGTTCCTCA[A/C]CTTCATGGAGAGGAGCAGCTCGTGAAGTGGCCGCCGGCGTCCGATGACCG	InfiniumII	no_hit	Transversion	.	USA/AUS
BobWhite_c1240_1470	TCTGGTAGTATGCCATGTCGCAGAAGTTGACGCCACCGTCCTGGCCGCTT[A/G]CGGCACCAATTATCCCGGGGAACTTGCCCSCTTCCATCATTCTCAGATAA	InfiniumII	V->A	Transition	nonsynonymous	USA/AUS
BobWhite_c12410_196	CCAACATAACCCTTAACAGTCCAACATAACAGGCACACATTAGTTATAAA[A/G]TTGCCTCTGACATAAACCCTTAACCGTCCAGCATCAGTTCAACCATCACA	InfiniumII	no_hit	Transition	.	USA/AUS
BobWhite_c12410_396	TCAGCTCCAAGCTTCCCAACATCCAAAAGCTTCTTGATATCCTTTGCTCA[T/C]gtgccatttcaaatttacgagtagaggctgttgacgttcttggtcttctt	InfiniumII	no_hit	Transition	.	USA/AUS
BobWhite_c12412_163	cgactgggagaatttccagcatgksgtccgatatcatcgatgtcttgagc[A/G]CGATACACGCGCAGGTGCCTAACAGCATAGTTCTGGGAGACTATGTCATC	InfiniumII	T->A	Transition	nonsynonymous	USA/AUS
BobWhite_c12412_252	GACTATGTCATCGAGTATGGGGACGATGATGCTGGAGACGACTATGAAGT[T/G]CTCCACAGGGTCAGGGGAAACTGGTGGACGTCCTGTATTTTCTGCAAGTC	InfiniumII	V->V	Transversion	synonymous	USA/AUS
BobWhite_c12412_297	GAAGTGCTCCACAGGGTCAGGGGAAACTGGTGGACGTCCTGTATTTTCTG[T/C]AAGTCGTTCGGGTCTTCGAGAGGCCGAAGAAGAGCAAGGACAAGGGAAAG	InfiniumII	C->C	Transition	synonymous	USA/AUS
BobWhite_c12412_324	TGGTGGACGTCCTGTATTTTCTGCAAGTCGTTCGGGTCTTCGAGAGGCCG[A/G]AGAAGAGCAAGGACAAGGGAAAGGAGAAGTGGYGGAAGGAGGAGCGGCAA	InfiniumII	no_hit	Transition	.	USA/AUS
BobWhite_c12424_886	GCAGCCGTGATGCGAGTCACCGATGAGGACACCATGCTAGCCGTCACCGA[T/C]ACCGTGAGGCTTGAAATGATCAAGGAGCGACTGTCCTACCTTCTCCGAGG	InfiniumII	D->D	Transition	synonymous	USA/AUS
BobWhite_c12426_84	CCCTGGAAAGTACACTGGTCGTAGAAATGTCCAGGGTGAGTATCTCTGAT[T/C]GTGATGAAGAATAAGGAGCAAGCTTCATATTAGATATCAATAATGTACGC	InfiniumII	Q->R	Transition	nonsynonymous	USA/AUS
BobWhite_c12428_371	AGGGACAAGAGCACCTGCTTGATACGCTCTCTGATTTCGGCGTCAATCAG[A/G]TTACCATCACTGTCAAACTTGGGCGGCTGCTGAAATGCTTGGACGAACAG	InfiniumII	N->N	Transition	synonymous	USA/AUS
BobWhite_c12434_462	AYTATATCAGATTTGTCTTGAACGTGATACTTTATTGACTGTACTGGACA[T/C]GGGAAGTTAACTGTTTTAATTATATAGGATTAGTCTGCACCAATTGCTGC	InfiniumII	no_hit	Transition	.	USA/AUS
BobWhite_c12435_393	AAGGAAGAAACAGGGATTGATCTTGTGATACGGCTTCCGAGCTGTTACCC[T/G]ctgcggcatgtggaggttgaatgcacgagaagcctgggcatcagcgaggt	InfiniumII	P->P	Transversion	synonymous	USA/AUS
BobWhite_c12445_466	GGTTGTTCGAATCACATGGAACCTACATTTGAGCCCCCAGACCCGTCTTC[A/G]TTCAGTACCGTATTTCCGTACGACAAGACTGCCGTGCCTACTTGGTCTGG	InfiniumII	S->S	Transition	synonymous	USA/AUS
BobWhite_c12447_108	gaacgccgaggttgacaagcatctcagcactgacttcaccggtgaaagca[T/C]CGCCCTTCTTCACCCAGCAGTTCTGAGCAGCAACTTGGATCTCTGGGCGC	InfiniumII	D->G	Transition	nonsynonymous	USA/AUS
BobWhite_c12457_433	ATGAAGATGCAAGTCAAGTTGCAACTGATGCTGTTGGTAGTATCAGAACT[A/G]TAGCATCTTTCTGTGCAGAGAAAAGAGTGGTTACAGCGTATAACAAGAAA	InfiniumII	I->V	Transition	nonsynonymous	USA/AUS
BobWhite_c12469_173	GGCCGTCGTTCCGGCGGAGGACGTGGGAGACTGACCAGTGCTGGTAGGAC[A/G]TACGGCCGGCAAACGCGGCGGCCCTCCGGGCCCCCAACCGGCTGCCGCCC	InfiniumII	no_hit	Transition	.	USA/AUS
BobWhite_c12486_101	AAGGACCCGGCACTCTCTCACTTGTTCCTAATGAACAATGTGCACTATAT[T/C]GTGCACAAGGTAAAGGACTCGCCTGAGCTCCGGGGACTCATTGGCGATGT	InfiniumII	I->I	Transition	synonymous	USA/AUS
BobWhite_c12490_106	GCTACCCGACTGTCTGGAAAATTACATATTCAGAATCTAACAAGTTCATG[T/G]ATACATGGCGGAGTTAGAATAACTGTAACAAGTTCCCCAAAGGAATTACT	InfiniumII	no_hit	Transversion	.	USA/AUS
BobWhite_c1252_85	GATTCCCGATTGGGCCATCAAATTGGGCGTGTGCCCGCCACGCGGCCCAC[A/G]AGGAGGAAGAAACTGCGACAGCTTGAGGTAAGTTGAGTGGATTGCAATTG	InfiniumII	no_hit	Transition	.	USA/AUS
BobWhite_c12527_342	AAAGCCCTGCATCATTCGTTCTTCTTCACGGATTTCGCCTTGTCAGCGCC[A/G]CTGTACGGAGCGACGTGGTACGCATATTGCTGGAGGACTGAGAAGATGAC	InfiniumII	S->S	Transition	synonymous	USA/AUS
BobWhite_c12527_378	GCCTTGTCAGCGCCACTGTACGGAGCGACGTGGTACGCATATTGCTGGAG[A/G]ACTGAGAAGATGACCATTTCCAGGATAATCAAGATATTCTGGATTGCCTC	InfiniumII	V->V	Transition	synonymous	USA/AUS
BobWhite_c12528_370	GCGGGGACGCCGTTTTCTTCTAGTGATGTGCGGATGGTGAACTGCTCGCC[A/G]ggattcaccccgagcccagggagtgggagtatcggggataggatatgtgc	InfiniumII	no_hit	Transition	.	USA/AUS
BobWhite_c12541_117	acgtcagtattgatgtgccctgatggtaaaaccatcgaagctgaagctgc[T/C]CATGGCACAGTTACCCGCCATTTCCGTGTTCACCAGAAAGGTGGTGAAAC	InfiniumII	A->A	Transition	synonymous	USA/AUS
BobWhite_c12541_168	CATGGCACAGTTACCCGCCATTTCCGTGTTCACCAGAAAGGTGGTGAAAC[T/C]AGCACAAACAGCATTGCTTCAATCTTTGCTTGGACAAGAGGACTTGCACA	InfiniumII	T->T	Transition	synonymous	USA/AUS
BobWhite_c12562_256	ACCGGGCGAAATGTTGCTAGCATTTCAAGATTTTGACCAAGCTATCTTTC[A/G]GACATTGTTAGGAAGCCACGCGTGTTTCGCCGACAGAACTGACTTGTGCA	InfiniumII	no_hit	Transition	.	USA/AUS
BobWhite_c12568_428	ATAGCTTTATTCAGACGGTCAGARCTCGAAACAGCCTGTGAAGATTTCAG[T/C]AATGTAATCGGTACGCTACCTGGATGTACATTGTATAAAGGAACTCTCCC	InfiniumII	S->S	Transition	synonymous	USA/AUS
BobWhite_c12568_900	gcaaagatttcagacatcggtttcggcgatgactggaaagaaggcgagga[T/C]GAATTCGATGAGCCTGAAGAGTGCACCATAGTGTATAGGTTTGCCTTGCT	InfiniumII	no_hit	Transition	.	USA/AUS
BobWhite_c12573_827	GGTGCGCTGTTCATCGCCGATGATGTTTTCCCGCAGACCCCTTACATCCA[T/C]GCTGCATGGCATCTAGCTGCAGCGTTAGGCGTCTGCACATGCAACAAGCT	InfiniumII	H->H	Transition	synonymous	USA/AUS
BobWhite_c12593_361	GAGGAGCGGTACCCAGAGCCGAAAAGGTTATAGTGATTCAGGTAGTGGTA[T/C]AGGAGATACAGGTCCCTCCTCTTCTCAAAGCCTGGCTGCTTCGGCATCAC	InfiniumII	no_hit	Transition	.	USA/AUS
BobWhite_c12593_529	tttgkgtccatagtagcatgccggatccagtattacaggatctccattag[T/C]ATCAGCGCTTATATTTCCACTCCATAAATCTCCATGAAGCAGGCATGGCT	InfiniumII	T->A	Transition	nonsynonymous	USA/AUS
BobWhite_c12605_222	CACTGTGCTCAAACCTGCAAAATCCAAAATAGTAACACTCAGTGAGCCTT[T/C]TGCGGTGTCTCTACTTCTTAGTGTCTGGACTTCTGCAGTATCTCTGAGTC	InfiniumII	no_hit	Transition	.	USA/AUS
BobWhite_c12649_113	GCTTACTACATCGGCGACTCGTCTCAAACAACACAGCCCAGTTCCTGACG[A/C]ACACATAGCCTGAGCATGCTGAATCGCAGCACACAAACACACCACCAGTC	InfiniumII	no_hit	Transversion	.	USA/AUS
BobWhite_c1265_247	AAATGGTACCTCAAGGGAATGCGGGACAGCCCCTCCTCCGCCGGCGCCGC[T/C]GTGACCAAGTATGTCAACCTGAACGTGCGGTCGTACTTGAAGTTCTTGAG	InfiniumII	A->A	Transition	synonymous	USA/AUS
BobWhite_c1265_607	ATGGCCTATGTATTTACGTTTTGGACCTGCTATGTACTTAAGAATGAGTA[T/C]GAAAGAGTCGCGACTATGAGGTTGCGCTTTCTTGCTTCAGAGAAACGCCG	InfiniumII	Y->Y	Transition	synonymous	USA/AUS
BobWhite_c12655_541	attttcggggatgctrkkggtgtatctagtgttgttgctgcaatgcttgg[A/G]CTCTCTATTCTTCTCCTGCTTGGTGTGCTAGACTGGGATGATTGCTTGAG	InfiniumII	no_hit	Transition	.	USA/AUS
BobWhite_c12656_180	CAAGCCCCATTTGACATGCCACAAGCGATACGGCATGATCCCCGCCGTTC[T/C]TTCCCACCTAACATGAATCCTATGCAACACACACTAAATGCTCCAGGGGT	InfiniumII	S->S	Transition	synonymous	USA/AUS
BobWhite_c12658_571	TTACGCGCTGTCCACAAGCTGTCATCGAAACTGAAGAGAGAAATTATCCT[T/C]ggctcatctagccttgatgatccacccaaattcatcacgaaactgaagat	InfiniumII	L->L	Transition	synonymous	USA/AUS
BobWhite_c12658_649	aaattcatcacgaaactgaagatgatgtcgaatgaggagctgtcgctgga[T/C]GATCTGCAAATATAACAATAGGAGGGACACGTCGGTTGTAATTATCTACT	InfiniumII	no_hit	Transition	.	USA/AUS
BobWhite_c1266_424	CCTGGTGGGGGAGGTCCTGGTGGGGGTCCATATGGTGGTGGGGGCGGCGG[T/C]GGAGGTGGCCCTCGCGGTCCTCGCACACTATCTGACCTCCGATCAAACGA	InfiniumII	no_hit	Transition	.	USA/AUS
BobWhite_c12666_121	accagcttcagcaacatcgactcacagtttggctcgtctctggacatgcc[T/C]GGCATGGACGACTACCTGCAGCTGCAGCAGGACTCCGTCGCCTGCAGGGT	InfiniumII	P->P	Transition	synonymous	USA/AUS
BobWhite_c12674_1191	CCACCAGCTTCTGCTGGGAGGACTATTGACAATACTAAACCATCAAACCC[A/G]TTCGCAATGTCACAAGTTTCAAATTTTGCTGAAGGGCTGGCTTCTGGTAG	InfiniumII	P->P	Transition	synonymous	USA/AUS
BobWhite_c12687_131	ATCATTCTATCAATATTCTACTCCCACGCGCAACAATCAATTTGTAGAAT[T/C]ATACATAAGAACATACAACCCTCTTCTCTGTTAGATGCCTTCTAGCTTTT	InfiniumII	no_hit	Transition	.	USA/AUS
BobWhite_c12695_394	GAGAGAATCAGCATATCCTCGGTAATATTCAGCGAATACTCCCTGACCAA[T/C]GGTGAGGAATTGCTCGGCGGAGTGAAATTGTCAAGTAACACAACATGCTG	InfiniumII	P->P	Transition	synonymous	USA/AUS
BobWhite_c12695_427	GAATACTCCCTGACCAACGGTGAGGAATTGCTCGGCGGAGTGAAATTGTC[A/C]AGTAACACAACATGCTGGGTGGACACTTTGAACTTTGCCGCGGCAAGATC	InfiniumII	L->L	Transversion	synonymous	USA/AUS
BobWhite_c12732_205	GCCGATGAACCGCCCACGCTTAGTATCGTAGTATTCAGGCCATTTATCCG[T/C]GGAAATACGCCTCTCAGCCACCTCCACGGCTCTTGCTGCAATCTCAGGCC	InfiniumII	no_hit	Transition	.	USA/AUS
BobWhite_c12733_215	GGCCGAGGCCCGCTCGGAGGAGCGGCGTGTCGTGGCTGTGGTGTCCGCCG[T/C]GCCCGGAGGACTGATGCTTCTGCGACCGTCCTCGACGAGGTTGTTGCCGC	InfiniumII	no_hit	Transition	.	USA/AUS
BobWhite_c1274_465	GATGAAACTCATCGAAGCTGGAATTTAAGAATCTTATACTGCATGTTCAA[T/C]AAGGAAAGTGCTTTCCTTGTGTATAATACCCTGGTGGGAATGTGTGTATG	InfiniumII	no_hit	Transition	.	USA/AUS
BobWhite_c1275_304	CTCGGCTGCAACTCCTTCGTGGACGGGCTCATCGACAACGTCGTGGACGT[A/G]CTCTTCTCCGACGACCAGATGCAGGACTGGTCCGACGACGCCTGAGCGCA	InfiniumII	V->V	Transition	synonymous	USA/AUS
BobWhite_c1275_359	TCTCCGACGACCAGATGCAGGACTGGTCCGACGACGCCTGAGCGCACAGA[T/C]GCAGATGCACCACGTACACGTGTAGATACGATACGGCTACTAGACACAGA	InfiniumII	no_hit	Transition	.	USA/AUS
BobWhite_c12752_410	ACATTCCATCAATGAAAAGAAAGAGGACAGCAGCAAACAGAAGGAAGGCG[T/C]GGGGCTGGGGAAGAGTAACGAGCAGAAGGCGCCTTCGACAAATTAGATTA	InfiniumII	V->A	Transition	nonsynonymous	USA/AUS
BobWhite_c12757_841	GCTGTGCTTCCACCAAAGCCTGCATCCAAGCTGACCGACATGGAGCTCGA[T/C]GAATGCGAGGAGACGACGATGCATGATGTCAACATGGAGGAGGAGATGCG	InfiniumII	D->D	Transition	synonymous	USA/AUS
BobWhite_c12767_148	CTGCTGTCGGTCATGGGATCTCGCTTCAAGAAGTCCGGAAAGATATTCCC[A/C]GCCGGCGTCGTGTCCCTCCTTTCCTTGGTCATGGTCGGAGGCTACGCCCA	InfiniumII	no_hit	Transversion	.	USA/AUS
BobWhite_c12770_158	ACTCGTATATAAAGTGTGTACATATATATAGAAACAACCCACACAAAAGC[A/C]TGTTGCTATAGTTGCAACCGGAGTTTAACACGGCTGTATTCAGCTCGTAG	InfiniumII	no_hit	Transversion	.	USA/AUS
BobWhite_c12772_134	AGCTCGACGGGTTCCACTACGAGATCCAGGCAACTGACCCGACCGAGGTG[A/G]AGCTCGATGTCCTCCGCGACCGGGCGCACTAGGGCGGATCCATGATCACC	InfiniumII	K->E	Transition	nonsynonymous	USA/AUS
BobWhite_c12775_188	TTCTTGGCGAGGTACAGGGGTAGTCTCCAGGGAGGGTCGTCTCTGCAGGA[T/C]GGCGCCGAGGACTCCAGCGGGTACTGGCGCTTTGACGTMKRGGGCAGCGA	InfiniumII	no_hit	Transition	.	USA/AUS
BobWhite_c12775_299	AACTACTTCATGCTCAGCGATCGGCACCGAGCGATGAGGATGGACATCGA[T/C]ggcatgtcctacgaggaattgctcgcgttgggtgaccggatcggcacggt	InfiniumII	D->D	Transition	synonymous	USA/AUS
BobWhite_c12775_326	cgagcgatgaggatggacatcgatggcatgtcctacgaggaattgctcgc[A/G]TTGGGTGACCGGATCGGCACGGTGAACACCGGGCTTTCGGAGGACGCGTT	InfiniumII	A->A	Transition	synonymous	USA/AUS
BobWhite_c12775_437	CTGAAACGAAGCCTGTACACGCCCACAGCCCCAGAGACACACCAAGACTG[T/C]gacagaaaatgcagcatatgccaggaggagtactcaggtcggtgaggagg	InfiniumII	C->C	Transition	synonymous	USA/AUS
BobWhite_c12775_523	AGGTCGGTGAGGAGGTGGGGAACATGGCGTGTAAGCACTACTACCACATC[A/G]CCTGCATACAGCACTGGCTCCGGCAGAAGAACTGGTGCCCCATCTGCAAA	InfiniumII	T->A	Transition	nonsynonymous	USA/AUS
BobWhite_c12814_493	GATCAATCTCAAGTGATATACAAGGGGGCACAATTCTTCCTGGACCGTCT[A/G]CACCATCCTCGAGCAGCAGCCCTGTTCGCCCCACAAAGGACAGGAAGCGG	InfiniumII	no_hit	Transition	.	USA/AUS
BobWhite_c12823_247	AGGAGTTCTCGGCGATGAGCAGGCTGGCGTCGGAGCTCCACCGGTTGCGG[A/C]GGTCGCCATGGGAGGTGCTGTGCTCCGCGCTGGTATCATGCGGCCTGGTG	InfiniumII	no_hit	Transversion	.	USA/AUS
BobWhite_c12832_302	GGCAGCAGGTAGAAACTTCATGCAAATTGGTGGTTTAATCTTGGCAAGAG[A/C]AAGTATTGAAGCAGGAAACGTCCATATGCCATCCCCACATATCAAAGCGG	InfiniumII	S->A	Transversion	nonsynonymous	USA/AUS
BobWhite_c12841_56	agtgggatttgcatggtttgtgttatctgtgtaagtagagggccagcacc[A/G]TGCATTCCAGAAGGTCGTAATGCTGACAAGGCAGGATCTCGCCCATATAA	InfiniumII	H->H	Transition	synonymous	USA/AUS
BobWhite_c12846_196	AAAACAAGCTGCAAATAGTGTATAGAGACGAGAAGACGATCGAGTGAGCT[T/C]GGGGCAAATGTGTGTCAATATCTACATTGGTCGGTCGACCAGAGGATCCA	InfiniumII	no_hit	Transition	.	USA/AUS
BobWhite_c12846_389	CAAACTGGAGTGAAAACGAAAACTAGGTGGGAGAAACATTAGCATATGCA[T/C]GCAAGTCCTTCCATGGTAATGCCACGATGATGATGATCAGTAGACTTCGA	InfiniumII	no_hit	Transition	.	USA/AUS
BobWhite_c12853_660	ATCAAGTGGAACTTCTCCAAGTTCTTGGTTGACAAGGAGGGTCACGTTGT[T/G]gaccgctatgccccgaccacttccccactaagcattgagaaggatatcaa	InfiniumII	V->V	Transversion	synonymous	USA/AUS
BobWhite_c12859_257	ctggaaggctagacccaggtttcgaccatattcgtatgcaagcactgaaa[T/C]CTCAGCAGTGTGCCCTGCAAGAATAGCAACAGCCTTGCAACTGTTTGATA	InfiniumII	I->V	Transition	nonsynonymous	USA/AUS
BobWhite_c12860_202	GCATTTGAACCATGGGTGTACTCTTCCTCGTATCTAATTGAACCATTTGC[A/G]CCACCAGTTCTTGTGTTCACATCATACGTGCCAGCATCGTGCCATGCGAG	InfiniumII	G->G	Transition	synonymous	USA/AUS
BobWhite_c12861_652	AATTATATTCTTCCGAGTTCATCTCTAATGGGCGCCACAATTCTGGCTCT[A/G]TTATTTGATTCCCACAATCATCATGGTCTGGGAGAATTCTGCAGCTAGGT	InfiniumII	no_hit	Transition	.	USA/AUS
BobWhite_c12861_857	GATAGTGCTATGTTGATATCTATATCAAGTTCAACGCGCTTCTTGTAATC[A/G]ctgacattattcgcagtgttttgatctttgtcaatgttgttttgatgttc	InfiniumII	no_hit	Transition	.	USA/AUS
BobWhite_c12873_605	AAGTTGATGAGCAGCGCCTCGGCGCCGTACTTGCCGACGAGGCGCGCGGG[A/C]GGGGACTGCAGGAAGGTGAGCTTCTCGAGGAAGCCGAGCTGCGCGTTGCC	InfiniumII	P->P	Transversion	synonymous	USA/AUS
BobWhite_c12883_272	GGTATATATTGACCATCGAGTGTCGTGTTGTTTCGCTGTGCCGGGGTTTT[A/G]TCGTCAGATTTTCATTTTCCTTCGGTTCTTTGTTTCTTTCACACGGTAAA	InfiniumII	no_hit	Transition	.	USA/AUS
BobWhite_c12889_390	CTTTATTCTCCTGTAACCAGGCTGAAATCTCCGAGGAAAAGGCATTGCAG[T/C]GTGCATTGTCTGTTGGTTTGAAAGATTATGACCATTTACAGCCTTATATG	InfiniumII	C->R	Transition	nonsynonymous	USA/AUS
BobWhite_c12889_926	GCTCCTCCAACCGACGATTTGTTGCTCTATGCCATTGCGGCCTGCGTCCT[A/G]CAGAGGAGGAGGCTGATCATCGAGAGGTACAGCAGCATGGATGAGATACT	InfiniumII	L->L	Transition	synonymous	USA/AUS
BobWhite_c12890_758	GTCTACCAGAAATTCCGCATGTCTCGTATTGTGTTCCGCACCTTGGCAAA[T/C]AAGGGTGAACTGATGGGTGTTAAGAAAGCGTCTTGGTAGATGTTACCAGA	InfiniumII	N->N	Transition	synonymous	USA/AUS
BobWhite_c12892_140	ACAGCCGGAGCGCGCCAGAGCAAGAAGGCGAGGGTGGAGCTGCCCGACGA[T/C]GACGACGAGGACTACCTCATCGTTCCCGATCTTGGATGAGATATCTGAAC	InfiniumII	D->D	Transition	synonymous	USA/AUS
BobWhite_c12908_381	GGATGTAAAGTTTCTAGATGAAAAACTGTGGGGAAGAAACCTGGAAAATG[T/C]GTTGCCTCCAATGAATGATGTAGAGAGAAAAAAAGGTCATCTGAAAAAAA	InfiniumII	no_hit	Transition	.	USA/AUS
BobWhite_c12911_649	aatgccgacgtgaatgctcaggacaacgaagggcagacagcgctccacta[T/C]GCCGTCCTCTGCGAGAGGGAGGACATCGCCGAACTGCTCGTCAAGCACCA	InfiniumII	Y->Y	Transition	synonymous	USA/AUS
BobWhite_c12911_788	CCCGGGACTTGTGCTCCTCGGCCTGGCCGTTCATGAAGCCGGCAAACTGA[T/C]GGCACAATGAACCCGATGATACAGAGTTGACGCCTGCTGCTACTACCACT	InfiniumII	no_hit	Transition	.	USA/AUS
BobWhite_c12933_1043	GAATTTATGCCTAAATTTGCATCGTTCATAAGAGATGAAGACGGGTTAGG[A/C]TGGACAACACTAGTGCCTTGATTATACAGATGAGATGCAGGAGAGCCAGA	InfiniumII	no_hit	Transversion	.	USA/AUS
BobWhite_c12938_141	ATGCCAAATGGAAATATTTCTAAGGACGAACAACCTGATCTTTTTGAAAT[T/C]GTCTCTTTTCGGTCTGAAAATTTTGTACAGAGCAAACACAAATATGCAGA	InfiniumII	I->I	Transition	synonymous	USA/AUS
BobWhite_c1294_197	AGCTTTGGTCCTGACGTCGTTGGGCTGGTGGTAGGCGTCGGGGCAGCTGG[A/G]GTCGCGGCACTGGATGTTGACGCCGGTGCTGCAGGAGAAGTCCATGGGGA	InfiniumII	S->P	Transition	nonsynonymous	USA/AUS
BobWhite_c1295_470	GACGATGCTGCAAAGTACTGTGACCTTCTACAGGGCGGTGGTCAAGGATG[T/C]gagggaattgcagagctagaggcttcatcagttttcaacatgtgccgtca	InfiniumII	C->C	Transition	synonymous	USA/AUS
BobWhite_c12960_138	TTGCTTTGCCCAAATGAATCCGAATCCGAATCCGAAAATGGGGCAGTACC[A/G]TTGCTCGTCCACGCCGACTGATCTTGTGGTGCGTGTCATCTGGACATCAT	InfiniumII	no_hit	Transition	.	USA/AUS
BobWhite_c12960_168	TCCGAAAATGGGGCAGTACCATTGCTCGTCCACGCCGACTGATCTTGTGG[T/C]GCGTGTCATCTGGACATCATCAGCCATTCTCACCTGCATTTGTGTCTCAT	InfiniumII	no_hit	Transition	.	USA/AUS
BobWhite_c12963_193	AAGGGTTGTGGGGATGTAGCTCAGCAAATGCCTAATCTGGTGGTTGAAGT[A/G]ATGAAGGAAAATGAAGGGGAAATGGATACCGTTGATAAGCTGTACCTGTA	InfiniumII	V->V	Transition	synonymous	USA/AUS
BobWhite_c12967_378	ACCGTTTCTGGTGGCGCAACGCCTTCAGTGCCTTATATTCAATTGGCATG[T/C]AGCATAGTATTCTTTCTTGGAGCTGCATCCTCGCAATTCTTAGGCTCGTC	InfiniumII	no_hit	Transition	.	USA/AUS
BobWhite_c12968_317	TGAAATCGTCCTTAACCCGAACCAAGAAAGCAATTGGCATCTGTTGCCCC[A/G]ctgattccacagcaaccacacagtatgtgaagccgtcctcgacgaggtag	InfiniumII	V->A	Transition	nonsynonymous	USA/AUS
BobWhite_c12977_65	GATTTATTGAGTGCGCGCACCTGCACCATTATGCCCACACAGATGGACGG[A/C]CAGAGTGGTACGTTGCCAGGTTGGTTCATACAGGATGCAGCCCCGCACCA	InfiniumII	no_hit	Transversion	.	USA/AUS
BobWhite_c12978_388	ATTGTTTCAGCTGTAATGAAGGATGAATCGTCGGATGCCAGGAAAGCGGC[A/G]GCTGAAGCCATGTCTTCCACGCTACCCAATCTCTTAAGTATGCTCCTCTC	InfiniumII	no_hit	Transition	.	USA/AUS
BobWhite_c12980_151	CACCTGTTTTCTGCACGGTGCTCTCTATGTTCACATGAGGAGAGGAGAAG[A/G]ACAATCCCTTCTCCGGCTCTCCATACCAATAAATATAGTCAGATACTGCT	InfiniumII	no_hit	Transition	.	USA/AUS
BobWhite_c12988_415	AGTACAGATGATAAAACTGGTGTAGAAGTTAAGGACAAGGGTTCTGATGG[T/C]ATGTCACAAGATGAGGATGGTGGGACAGGTGACAATGATTCATCAGGCAA	InfiniumII	no_hit	Transition	.	USA/AUS
BobWhite_c13013_81	ACTGGAAAGACTATCACCCTTGAGGTTGAGAGCTCTGACACCATCGACAA[T/C]GTCAAGGCCAAGATCCAAGACAAGGAGGGCATTCCCCCGGACCAGCAGCG	InfiniumII	N->N	Transition	synonymous	USA/AUS
BobWhite_c13030_406	ACGAGGAAGATGACCCGGAGCAGGTAGGGGATGATGCTCCCGGGCTTGAT[A/G]TCCGCGTAGGTGCTCCGGATGTCGTCGAAGTCGAGCGTGATGGGCACCTT	InfiniumII	D->D	Transition	synonymous	USA/AUS
BobWhite_c13039_184	TGAGCAAACATAATTGCTAGTGACAAATTACAAATGCCATCATTAACATG[T/C]attagtaatcgagaatgtgccacaaccggtaacattcttttcaaggagca	InfiniumII	no_hit	Transition	.	USA/AUS
BobWhite_c13054_100	TGATCTTGAAGTAGATTTATATGGTAGTGGAGAAGATTCAGATGAAATCC[A/G]AGAATCTGCAGAGCGCTTAAGTTTGGCTGTAAACGTTCACCCTGGTCGTG	InfiniumII	Q->R	Transition	nonsynonymous	USA/AUS
BobWhite_c13063_111	GAGTATCTGCGGACAAACTATCTGACAGTCAAGAGTGATGTGTTCTCTTA[T/C]GGCATCTTGCTCCTGGAAATCCTATCAGGTCGTCGTCCTATTGAGGTGAA	InfiniumII	Y->Y	Transition	synonymous	USA/AUS
BobWhite_c13063_381	CCACATATGAAAGAGGTTGTGGAGAAGCTCTGGAAGATACGGAGGGACTA[T/C]GCTAAAACCCAAAACAGAGCAGAAGGATCTCTTTAAACCATCTTGCACTG	InfiniumII	Y->Y	Transition	synonymous	USA/AUS
BobWhite_c13066_776	TGCTTGGTTGACCAGGAGAAAGATGAACTGCTTCCGTTGCAAGGAAATCC[A/G]GTCTCTACCGCCATGAACGCGTGATGGCAGTTTGGGCACAGAAGGTTATG	InfiniumII	T->T	Transition	synonymous	USA/AUS
BobWhite_c13085_820	TCATGGTCAAGAAGATGTCTGGCTTCCCGTATGTATGGACAATTGCCATG[T/G]CATCCATATGTCTCTTCTTCATGTCGCGGTCGCCACCAGGGTAAGTTCCA	InfiniumII	no_hit	Transversion	.	USA/AUS
BobWhite_c13091_385	CTGAGACGGAAACTGAGTATGCCTATGGGTTTGCCTTCGTGGCTAATGGC[A/G]CAAAAAAGGTCTGGTCTCGCACCGCTAGCGTCGGAGCAGCCCGTACTTGA	InfiniumII	no_hit	Transition	.	USA/AUS
BobWhite_c13098_526	GGGACTTCCTTTTCTATGACCAAAAGAGGACGTTACACGGCCCAGCACCA[T/C]GGAAGAACAAACAAAAGAATGGACAGCGAAAGGAAAAGCCTCCCATCTTA	InfiniumII	no_hit	Transition	.	USA/AUS
BobWhite_c13098_670	GCCAAGCAGCCTGTCCCAAGCTTCAATAATCCTCACTGGCACTAAGCCCA[A/G]ATAGCCAGTGATGACATGGCAATAGCCCCGACAAACAAGGCAACGTATGA	InfiniumII	no_hit	Transition	.	USA/AUS
BobWhite_c13099_755	GATATGTGTTCGACTCAGGGGCATCAATGTCAACCCCACATGTAGCAGGC[A/G]TCGTAGCATTGCTAAAGGCTGTACATCCTGATTGGTCTCATGCCGCCCTA	InfiniumII	I->V	Transition	nonsynonymous	USA/AUS
BobWhite_c13102_139	TTCATAGCCTCTATATTCTCTGGATGTGCTTAAGCCCTGGCATAAGCGCC[T/C]ACGCAATCTGGAACATATATAAAGCGGGGGGAAACAACTTGGGTGCTGTT	InfiniumII	no_hit	Transition	.	USA/AUS
BobWhite_c13103_388	TCCTTGTGGTCCAAAACCCCAAATCCAGCTGCGCAGGTCGCTCGCTCAAG[T/C]GCTACATCATATTTTGGGCTTTGGATGAAATTGTGTGCCTAGAAGCTCTC	InfiniumII	no_hit	Transition	.	USA/AUS
BobWhite_c13107_217	ACGAGCGTCCCTCTGATCTGATGGAGTCGAGCAAGGGTGCGTGTGCGTGT[T/G]CGTGTGGTTTACTTGCTCGCTCTCCGCCTATGCTCTGCCCTTGGTGTCCT	InfiniumII	no_hit	Transversion	.	USA/AUS
BobWhite_c13124_430	TGAAGCAGTGATGATTATATGTGTGTTGACCTGATGTCTGATTGTATGTA[T/C]ATTCGGGAGTAAGTTGCTTAGTAAGAGTACAAACAWCATTCTTTTGTTCC	InfiniumII	no_hit	Transition	.	USA/AUS
BobWhite_c13131_355	CTTGCTGCTGCTCTTGTGCACAAGGATCCGATAGGATGGAGAGGAAGTCC[A/G]CCATTCTCATGAACCGGTACGAGCTTGGTCGTATGCTCGGGCAAGGCACC	InfiniumII	T->A	Transition	nonsynonymous	USA/AUS
BobWhite_c13137_111	KSACCGCTCATCGTCGTCGTCGCGCGCTCGCTCTCCCTCGGAGCTCCCCG[T/C]GATTCCTCCCATGGACGGGCTGCCTGGGGAGCTGTGCTTCAAGATCTTCC	InfiniumII	no_hit	Transition	.	USA/AUS
BobWhite_c13147_152	TGCTTGTGTGAAATATCTGATAATTTGCTTGACGATGAGCCTACTGATGA[T/G]ATCCTGATAAACCATGTGGGGGACTATAATGAGTTTGTGTTCTTGGAGAT	InfiniumII	no_hit	Transversion	.	USA/AUS
BobWhite_c13152_342	TGGGGAGGCGCTGYGGTGCYGGTGGCTGGAGATGGTGGCGCTGGTGACGG[T/C]GGTGTGGATGGATGATGGTGGATTCGGGGAAGGAGAAGAAGATGGTGGCG	InfiniumII	no_hit	Transition	.	USA/AUS
BobWhite_c13156_773	TGTTGCTAAACAAATCCAGTGATCCAGATATTAACACACGAGCATTATTC[A/C]TAGCCTGCATAACAGAAACCAGTGATATGGCCGACCCTGTGAGAGATGGA	InfiniumII	M->R	Transversion	nonsynonymous	USA/AUS
BobWhite_c1318_691	GGAGAAGCCTGTTCAAGGATGGACCTAACTGCCATACATCAGATTCTAGT[T/C]tcgatgcattacagagatgatgaagggagtaatgagttatcgttccaaga	InfiniumII	V->V	Transition	synonymous	USA/AUS
BobWhite_c13198_118	cattacaatgggaacatgaagccatggctggagctggcaatgaccaagta[T/C]CGACCATACTGGACAAGGTATATAAAGTATCGACCACCCTTACATCCGCG	InfiniumII	Y->Y	Transition	synonymous	USA/AUS
BobWhite_c13202_312	gacgcccgcaagcgtgtcgtcgaaggccaaataaaggatgctgttcttgg[T/C]GGAGTTGCGCTTGAGGATGAGCAGAGGGAGAAATTCAATCAAATCCAACA	InfiniumII	G->G	Transition	synonymous	USA/AUS
BobWhite_c13202_399	aatcaaatccaacaggaacttgaaaagctgtcagagaagttcagtgaaaa[T/C]GTGCTGGATGCAACAAAGAAATTTGAGAAATTGATTACTGATAAGAAAGA	InfiniumII	N->N	Transition	synonymous	USA/AUS
BobWhite_c13202_462	ACAAAGAAATTTGAGAAATTGATTACTGATAAGAAAGAAGTCGACGGTTT[A/G]cctgcctcagctcttggcttagcagcacagactgctgttcgaaggtcatg	InfiniumII	L->L	Transition	synonymous	USA/AUS
BobWhite_c13210_115	AATGGGGCAGCTTATTCTGATATCAACAATCACAAAACTCTATTAAATGG[T/C]CATACTCTGATCAATAATCACAAAAACGCTACCAAATGGTCATCTGACCT	InfiniumII	no_hit	Transition	.	USA/AUS
BobWhite_c13227_656	TAAAGGCTGAAGACATGGAAGAAGTGTTTGAGGTTAAAACAGGACATGAA[T/C]GTGCTCTACCGTTAAATGATTTGGTTACCCGC	InfiniumII	no_hit	Transition	.	USA/AUS
BobWhite_c13233_578	gtgcagccaaatttcttagcttgttggtgttttgcagggttcaagtccac[A/G]CCGATAATCCTCGATGCGCCGGACATCCTGGCCCCTTCCATGGCCTGTAA	InfiniumII	G->G	Transition	synonymous	USA/AUS
BobWhite_c13238_386	ACAGGGAAAGTAGTCTGCAGAGGCGGCGACAATGCCGGCATCCTTCGAGC[A/G]TCGCCTTTGCTGGGAACTGAGATAGCTCGGTTGACCCCAATCTCAGCACG	InfiniumII	D->D	Transition	synonymous	USA/AUS
BobWhite_c13238_502	GTGCCGCAGCATGATGCTCTCATCGTTCAGGGCCTCCAGCTGCCTCTTCA[T/G]CAATGAGAATTCCTCTCCCTGGGCTACAGGCGCGCTCTTCCCCTTCTTGT	InfiniumII	M->L	Transversion	nonsynonymous	USA/AUS
BobWhite_c13247_795	TAGGGCGGGCCTTTGCCCCCTGGCAAATCATCCTTGGCTTATGTGTGTGG[T/C]GAATGACCGTCAATTCGGTCCAATGATATTGTAAAACTGAATTTAGAGTC	InfiniumII	V->A	Transition	nonsynonymous	USA/AUS
BobWhite_c13248_519	GGAAGTGAGCGGCTTGGCCGGAGAAGTGGACGAGGGCGAGGAGAAGTGAG[T/C]GGCTTGGCCGGAGAAGTGGACGAGGGCGAGGAGATGGGGTGGAAGCGCTC	InfiniumII	no_hit	Transition	.	USA/AUS
BobWhite_c1325_102	ACATACCTCCACTCATTGGAGAGCCGCTGCGCTGCTGCTCGTCGTCCCTC[A/C]CTCGGTTCCCCATTTCTCCACCTCGGAGCAGCCGAGCCGACGCTTCCCTC	InfiniumII	no_hit	Transversion	.	USA/AUS
BobWhite_c13263_97	CGCCAAGCGCGTCAAGGATGAATTGCCAGAGTCGTCGGAGCCGCCGCCGT[T/C]GTCGCGGCTCAAGGCTGTGGTGTCCCGTCCTCTTCAGGACAGAGATGAGC	InfiniumII	no_hit	Transition	.	USA/AUS
BobWhite_c13269_917	ATAAATTGGATATGAGTCCTTCCCCTGTGATGTGTTTTCATTGAACGGCC[A/G]TGGGTATCTGCACTTGCATCTGTTTTCTTGCATGCAAACATTCTTCGGGT	InfiniumII	W->R	Transition	nonsynonymous	USA/AUS
BobWhite_c13285_245	CGAAGTAGGCCTGGGAGAGGCAGGCTTCTTAAAGCGCAGAAACGATGCGG[A/G]TGAGAAGAAGCCTGAATGCAGTGCCTGCATCTTCGTGGAGCCCATGAAGT	InfiniumII	D->G	Transition	nonsynonymous	USA/AUS
BobWhite_c13289_364	TCTCGTCGGTCCACTTGGAGAGGGAGAAGTGGACCTTCTCGCGGGAGGAG[A/G]CCTCGGTCTTGAAGGGCTCCTTGAGGCAGCTCCGCACCAACGCCGCGCAG	InfiniumII	V->A	Transition	nonsynonymous	USA/AUS
BobWhite_c13289_404	GCGGGAGGAGACCTCGGTCTTGAAGGGCTCCTTGAGGCAGCTCCGCACCA[A/G]CGCCGCGCAGACGTTGGAGTAGCCGATGTAGGTCATCCCCGCCGCGCGCC	InfiniumII	L->L	Transition	synonymous	USA/AUS
BobWhite_c13293_107	CGACGGGTTCTGCATGGTGCACGGCATCACCATCGCGCTCGAGTTCTCCG[A/G]CGGGGAGGAGGACTGGATCGTGGTCTGATCTCATTCATTTGCAAATAATA	InfiniumII	D->G	Transition	nonsynonymous	USA/AUS
BobWhite_c13295_407	CTTGTACCCTGGTCAACCACGGATATATTTTCTTAAGATAAACGTCATGG[T/C]GGTATTACTTCGTGCTACACGTGTGACAGTTATCATTTGAAAAATGAAAA	InfiniumII	no_hit	Transition	.	USA/AUS
BobWhite_c13295_69	TTTCTCAAGGACTTCAAGAATGGCCGGCTGGATCACCATGGATGGCCAGT[T/C]GGAGGGTTCTCGGCCTACAAAGTGTCAAAGGCCCTGATCAATGCTTACAC	InfiniumII	V->V	Transition	synonymous	USA/AUS
BobWhite_c133_1077	GTACTTGACACCCATCTCGTAACAGTAGATAAGACTTGCCATTAGAGCAG[A/C]GAAGCCCACGCTGTGACCGGTGCCTTCCTTGATACTTCTGGACTTGGCGT	InfiniumII	S->A	Transversion	nonsynonymous	USA/AUS
BobWhite_c13300_105	ACCAGCGGGTGGCTCTCCACGGTCTCGGCCTCGAAGCAGTGGAAGACGGA[T/C]CTGGGCGACCCGGCAGAGACAGCAACCTCTTCGTTCGCGGCAAAGCTCTG	InfiniumII	R->R	Transition	synonymous	USA/AUS
BobWhite_c13300_75	GCGAGGAGGTTGGCGAGCTTGCCTTCCTTGACCAGCGGGTGGCTCTCCAC[A/G]GTCTCGGCCTCGAAGCAGTGGAAGACGGATCTGGGCGACCCGGCAGAGAC	InfiniumII	T->T	Transition	synonymous	USA/AUS
BobWhite_c13315_651	GTGGAGGGACCCCTCCCTGGCCCACCTTTTTTCAGATACTTCAGGGCTTC[A/G]tagcacattgtgtatgtacccaccccrtcaatctcaagaactgtccggaa	InfiniumII	Y->Y	Transition	synonymous	USA/AUS
BobWhite_c13322_215	CAGCATAGCTTATGCCTGATTGGTCTGAGGTGTTCTTCTAAAAGAATCGG[A/G]TATACAGGTCGATCACCGAGGCGACAGGTTTTACCTCATCGACTCAGCTG	InfiniumII	no_hit	Transition	.	USA/AUS
BobWhite_c13336_743	ACCTCGGCGTCGCAGAGCACGGAGAGCTCGAAGGCCTTCTTGAGCAGCCC[A/G]TTCCTGCGCTTGGAGAAGGTCACCTGCCGGCTCGTCGCGTTCTCTATCCG	InfiniumII	N->N	Transition	synonymous	USA/AUS
BobWhite_c13340_412	GTCGAGGCGTGATGGTACTATGTGTAAGTTATGTAGAAACGTGACACGTG[T/C]ACTGTAATGACACGACCGAAGGTTTGGGACGCTGCTTGTCTGCGGTGTGT	InfiniumII	no_hit	Transition	.	USA/AUS
BobWhite_c13358_203	CCGGCTACGGCGAACGAGACCCTGACACGAACCAAGGAAGTCACATCACA[A/G]CTAGTGAATCTGGTGAACCAGGTGCTCTCCAATGTGTCAAACCGAAACTT	InfiniumII	no_hit	Transition	.	USA/AUS
BobWhite_c13368_386	AGTGCACGAATGAGAAAATGGGCCAGCACAAAATGAAAGCTACTCGACAG[T/C]ATTGTTGTCAACTTTCAGCTCCCTTTGACACAGGGGAAACGAGCTCAGTG	InfiniumII	no_hit	Transition	.	USA/AUS
BobWhite_c1337_294	AAGGATGTCGAAGTTCGCCCACTTGTGGAATATGACTCAAATTCTTTGGA[T/C]GGAATCCTTCCTGAAATTCCTATGTGGGTCAAGAATCCCGACTATGATAG	InfiniumII	D->D	Transition	synonymous	USA/AUS
BobWhite_c13373_250	GCGTCGGCAAACTCCACAGCCTCTTCGACGACGTCGTCAATCTTCTTCTC[A/G]ATGCTCTTCAGCTCCGCTTCAGACGCGAGGTTCTGCTCGATGATGTACTT	InfiniumII	I->I	Transition	synonymous	USA/AUS
BobWhite_c13376_359	GACAACAGCCAGCTGCCGCACGACTTCCATCGCCGGGCCAAGTGGGTGAA[T/C]GCCGCCCGGTTCTACCAGCTCCTCGTCGAGCCACTGGACATAGCAGACTA	InfiniumII	N->N	Transition	synonymous	USA/AUS
BobWhite_c13378_662	TAATGAAATGGACACCATGGATACTTGCGGCTTTCCTTTGTTCAGCCATG[A/G]CTTGCAAAATGATCCTAGCAGCGCTGATGGCAGCTTACAAACACTACTGA	InfiniumII	no_hit	Transition	.	USA/AUS
BobWhite_c13378_899	ACGTGTATGCCTCCGTGACGCTTTCTACAGGCTGGCTGAAAGCTCGGAAG[T/C]GCAGTGCACTGCTGTAAATGGAGGAACACTGACGTGCTCAAACGAGCAAA	InfiniumII	no_hit	Transition	.	USA/AUS
BobWhite_c13381_101	AACCCAATAAACTGCCCTTGGGGTCAGAAAGCATTCTCAAACTATCTGGG[T/C]acaactaaatcagaatgggaggaatatgatgcaaccctgttggttaagaa	InfiniumII	G->G	Transition	synonymous	USA/AUS
BobWhite_c13384_247	CACTGACCACCATTCTCACGTGCACAATATATTAATAGTCAATTGGTCAA[T/C]AGTATAGTCTATGTATGGGCTTCAACCTTCAGCCAATTAGAAGCTAGCAC	InfiniumII	no_hit	Transition	.	USA/AUS
BobWhite_c13384_303	AGTCTATGTATGGGCTTCAACCTTCAGCCAATTAGAAGCTAGCACCTGTG[A/C]GAACAATGGAGAAGGGAATGGGCTGCCATACCAGCCAAGGGAGATGGATT	InfiniumII	no_hit	Transversion	.	USA/AUS
BobWhite_c13386_244	CCATCAACGATTTTTAGCTCACTGACATCATGCATGTGCTTTAAGACAAG[T/C]GTCTTCAGGTTGGGAAAGGAGTCTTTAGACAGAACCAAAGTTTTTGCACT	InfiniumII	T->T	Transition	synonymous	USA/AUS
BobWhite_c13386_598	CTCGAAAGGAGTGGCATAGTTGACAGGGTAGCAAACAGATTTGCACAGTC[A/G]TCAGCACTAATGTTATCAATCCACACACTTCTTAGTTGCATCAGTTTCTT	InfiniumII	D->D	Transition	synonymous	USA/AUS
BobWhite_c1339_944	TTGAGGGTCTTCTGTATTAGCATCTTGAGGAAATTCATCACTTGCACCGC[A/G]tacatcagtgcagtcaaagggtctgccatctgggtcatatttggagcgaa	InfiniumII	Y->Y	Transition	synonymous	USA/AUS
BobWhite_c13400_229	agacagtataaataaagaaacaaatgttccttctacggacaaatatcatc[A/G]ATTTTCACAGTACAAGGTCGCTTCGGAACCAGGGCACAACAGGGATATTC	InfiniumII	no_hit	Transition	.	USA/AUS
BobWhite_c13400_608	gcaagttcctttgcaccaatgcagtccatggtacaaataaatggctcgtc[A/G]TCCTGTCCAAGTCCAGCAATAATCGGCTGGCAGAAGTATGGCCCAAATCT	InfiniumII	D->D	Transition	synonymous	USA/AUS
BobWhite_c13407_242	ttattgatttgatacaacaacaatcatgcgactgataaactcgcttattg[A/G]TTGATACAGTGAGTGGTCTGCTAGGCACAGAATAGGAAGAATGCTTTCGT	InfiniumII	no_hit	Transition	.	USA/AUS
BobWhite_c13424_430	acaatcatgccctgacgagggaagaccaggatgcatatgctattcaaagt[A/G]ATGAGCGTGGAATTGCTGCTCGTGACAGTGGTGCTTTTGCATGGGAGATT	InfiniumII	N->D	Transition	nonsynonymous	USA/AUS
BobWhite_c13428_455	cgacccggataatatgtcatacgagcaactacaagcaattggtgaagaag[T/C]AGGAACTCAATCCAGAGGATTATCTGATGACCTGATAAGCTACCTGGAGC	InfiniumII	V->A	Transition	nonsynonymous	USA/AUS
BobWhite_c13431_1372	CTCATTGTTCCAGTAATTAGAAAATTTACTGGCAGAGCGAATGGCATTAC[A/G]TCACCACAGCGAATAGGGATTGGTTTATGTTTCTCGATGTTCTCAATGGT	InfiniumII	T->T	Transition	synonymous	USA/AUS
BobWhite_c13435_700	CAGTCATCAATAAGATCGGGCCAACTGTGCTCCGGTATGAACAGTTCGTT[T/C]GGTGGTCCATAGACCTTGATGTAATATTTTATTATGTTTGGGGTGCTTTG	InfiniumII	no_hit	Transition	.	USA/AUS
BobWhite_c13450_1872	ATCAATTTGGATCTCTGGTACTAAGGCAGCTTTCTCCAATGCTGTTTTTG[T/C]GTTTTCCTGTTCCCTTCTTAATATATCTTTTGTCTCCTTGGACTGGAATT	InfiniumII	T->A	Transition	nonsynonymous	USA/AUS
BobWhite_c13450_2100	ctttgcagcttgcagagcaccactttcttttgcagccattttaagttttc[T/G]AAGTTCTCTTCTGGCCACCCTTCCTCTCCAAGCACATTGGGTTGTGATCG	InfiniumII	R->R	Transversion	synonymous	USA/AUS
BobWhite_c13450_712	ctaaaagagcagcactcatggcgcacaagaagactattgaaaagttgagc[A/G]TTGATAAATGAGAAAATCTGGGTAAATATCTTCCGAATAAAAATAGCAGG	InfiniumII	N->N	Transition	synonymous	USA/AUS
BobWhite_c13455_112	TCATGTCGAGCTTCAAGAAGTTCAACGACTCATTCATGGAGCAATACCAG[A/G]ACCACTCGAGGCTGTGAAGAGAGAAGAAAACAAAGCATCTACATATAATA	InfiniumII	R->R	Transition	synonymous	USA/AUS
BobWhite_c13455_93	GAGGAGGACATGCCGGCGATCATGTCGAGCTTCAAGAAGTTCAACGACTC[A/G]TTCATGGAGCAATACCAGGACCACTCGAGGCTGTGAAGAGAGAAGAAAAC	InfiniumII	S->S	Transition	synonymous	USA/AUS
BobWhite_c13485_226	ATTCGCCATGCTGACAACACCTCTTCCTGAATGTAGCAGCTTTGAATTCA[A/G]TTCATCCTTGAAAGGTTGACCCCATATGGACTCCCCTCCACTTCCTGTGC	InfiniumII	L->L	Transition	synonymous	USA/AUS
BobWhite_c13503_87	attaagacaataatacaaactaggacaagttggcgaatcagaaattctgc[A/G]CTTTTTATCAGTGAGAGGAGCAATGCTTGACAATGTTCAGACTCTTGATA	InfiniumII	no_hit	Transition	.	USA/AUS
BobWhite_c13504_378	ACTCCAAACAATAGTCGATGTTAAGGGGATGATACAGATCTACTCCCTCC[A/G]TCCCATAATACAAGAGCGTTTTGACACTACATTAGTGTAAAAACGCTCTT	InfiniumII	no_hit	Transition	.	USA/AUS
BobWhite_c13510_631	ATTCAGGCTCCCTCAGTTTGTGGACCCCAGAACAGCATGGCGGAGTGTTC[A/G]GCGTTCAGAGATCAGAGATACATTTGCCGCTGATGAAGTCTACCACTTGC	InfiniumII	no_hit	Transition	.	USA/AUS
BobWhite_c13511_2084	ATAGTTATAGTCCACAAGCACCTTACCCTCTTTGTTCTGCATGTATTCGA[T/C]GGCCTTCTCGGCTGCATGATTCATTGATGCTACCCCATTGCGACATATAC	InfiniumII	no_hit	Transition	.	USA/AUS
BobWhite_c13514_340	AATGAGGGGAGAGGACAGTACATTGTTGTTAGAGGTGCGACATGTTGCAG[T/C]ATCGCTTGTTGTCAGAGGTGCAACATGTTGCTGCATCACCGCGTGCCTAT	InfiniumII	no_hit	Transition	.	USA/AUS
BobWhite_c13525_262	GCATACGAGCAGATGGGGAAGACGGAGAGCATGAGGGTGGAGATCAAGAG[T/C]CGGCAGGCGCAGAAGCTCATCGCCAAGAACCTCGTCGCCGCCGACTCCAT	InfiniumII	S->S	Transition	synonymous	USA/AUS
BobWhite_c1354_386	TCTGTTGCAGCCCTTGTGACTGTTATGATCAAGTATTCCCAAAGGTCTCG[T/C]AAGGTCAAGGTGCCCGTGTCACAACGTATGCCTTCAGTTCCACCCAGGCG	InfiniumII	no_hit	Transition	.	USA/AUS
BobWhite_c1354_429	GGTCTCGTAAGGTCAAGGTGCCCGTGTCACAACGTATGCCTTCAGTTCCA[A/C]CCAGGCGAGTGCCAGTATTAGCTCCACATAATACTGTGCCACTGCCGGTG	InfiniumII	no_hit	Transversion	.	USA/AUS
BobWhite_c1354_462	GTATGCCTTCAGTTCCACCCAGGCGAGTGCCAGTATTAGCTCCACATAAT[A/G]ctgtgccactgccggtgttccattcagagcgaacctgtgcaacggattgt	InfiniumII	no_hit	Transition	.	USA/AUS
BobWhite_c13543_142	TACAATACTTTACAAGCTTTACAAGCAATCACAAACTGGCACCTGCTCCC[A/G]TCATGAACATGCCAAACTCACAACATGCCAAACTCGTTGGACTACCATAG	InfiniumII	no_hit	Transition	.	USA/AUS
BobWhite_c13553_580	TTGGGACAGCTTGGAGGGCTTGAATTCCGGATCGAGCAGCCTACTGGATG[T/C]gagcgcatcctcctttccctcacggtactggttcactatcggtcagtcag	InfiniumII	no_hit	Transition	.	USA/AUS
BobWhite_c13560_341	gcgtctagctcctgggctccagcatctggttgctctggtaagaagggttc[A/G]TCGTCGATGTAGGCGATCACAGGGGTACCGGCAGCGGTCTCGGGGTAGTG	InfiniumII	no_hit	Transition	.	USA/AUS
BobWhite_c13582_194	CGGAAGTCAAATGCGAAATACTCATACATGTTTGCACGGAAATTTGCCCC[A/G]GAGTGCCTCGAGCCGCTGATGGAGATTGCGGACTCAGTCATCCTACGTGA	InfiniumII	P->P	Transition	synonymous	USA/AUS
BobWhite_c13582_252	TCGAGCCGCTGATGGAGATTGCGGACTCAGTCATCCTACGTGACTAGGCC[A/G]GCAGCACCTCACATTTGGGTTTGTCGGATAAACTGAGATGATGAGGTACG	InfiniumII	no_hit	Transition	.	USA/AUS
BobWhite_c13600_52	atggggaaatttatattcaccaagtagctgtcacatttgaagaggcaacc[A/G]ACTACTGTAAATCTGAAGTGGCGTGTACAAGCAACGGAGAAGTTTTCCTC	InfiniumII	no_hit	Transition	.	USA/AUS
BobWhite_c1361_1187	CTTTCTGTAGATCTCTGGGCACTTTCGTCACCTTCATCATCCGCATCAGC[A/G]TCATTCTCTCCAGCAAACTCAGCTGCTCTAGTTCTACCAGCAGAAACTTC	InfiniumII	no_hit	Transition	.	USA/AUS
BobWhite_c13610_397	AATCTTGATGATGGCGCTGTACTATGGTTGGGGTGCTCGGTTGCGCCTCC[A/G]GGCGTTTGGTTACGCTGGTACTTGGCAAGGCTCAATGGCCAGGGAATCGG	InfiniumII	P->P	Transition	synonymous	USA/AUS
BobWhite_c13628_358	CGCTACTTGCTTGCGATGACCGATGACGATGACGGTGCCGATGCCGATGC[A/G]GTTTGAGTGCAGGTTGCGACCTTCATTCAAGTCTGAACGAGAAAACGCGG	InfiniumII	no_hit	Transition	.	USA/AUS
BobWhite_c13628_622	ATGGCGATCACCAGCTGAAGCGGGAGCTGTCTCAGGACGACCGGCGACTC[A/G]CCCCTTTGCATTATCCTTGTAATGTTGACAAAGTGCTCTTGYGAAGACRC	InfiniumII	no_hit	Transition	.	USA/AUS
BobWhite_c1364_182	CTAAGAATAGCTAGCGTCCTTCAGAGTACAGGGCATCATTATGAAGGTGG[T/G]ttttgggatgatgggcaaaaatatgatgtagctgacaagagacatgttgc	InfiniumII	G->G	Transversion	synonymous	USA/AUS
BobWhite_c13640_103	TTTTGTCACAACGGCACTGGTTCTTCCGGCTACAGCAAGCCGGGATACGT[A/G]CTCGGTCCGCGCTCGTCTCCGTCGTGTACCAGAAAGGGCTCTCTCTGTCC	InfiniumII	T->A	Transition	nonsynonymous	USA/AUS
BobWhite_c13643_337	tggcactactacatgggggagcccctcacggtatttgaggtgcatgatga[T/C]GGGCAAGTCAAGATGACAGTAGTCGGTCCCGATCTACGGAAAGGGCAGAG	InfiniumII	D->D	Transition	synonymous	USA/AUS
BobWhite_c13649_390	accgtgaccgctgttccggctcccgggactgaaatggcgcagctagtttg[T/C]GGAGGATGCCACACTCTTCTCATGTACATACGCGGCGCCACAAGTGTACA	InfiniumII	C->C	Transition	synonymous	USA/AUS
BobWhite_c13649_579	TACCAGTATGGCGCGAGGTCCGTCAAATGTGCAGTCTGCAGTTTCGTCAC[A/G]tcagttggggcatcatcgggtgcagagcagaagcccagcaactgaactcc	InfiniumII	T->T	Transition	synonymous	USA/AUS
BobWhite_c13654_447	acaaagatcttacttgcaatggcaatcatggcatgtatagcaacgatggg[A/G]ATTCTCTACTACCGGTTGTCACAGCGCAGTCTTTCTGAAAACTTTGCCGA	InfiniumII	no_hit	Transition	.	USA/AUS
BobWhite_c13661_275	TGCGCCATTTTGCAACCACAACAAACCTGGGAAAACAAAGAGAAATCAGC[A/G]CAGGAGCCAAGCGAATCGAGCAGGAAGTGGCGGGATCAGAGACTTAGCGA	InfiniumII	no_hit	Transition	.	USA/AUS
BobWhite_c13680_512	GGTGGTGGTCGTCGTGATGATGATGATGATGGCAACGACGACGACGACGA[T/C]GATGATGGTGGCGATGATGATAATGATGATGGTGGCGACGACGATGACGA	InfiniumII	no_hit	Transition	.	USA/AUS
BobWhite_c13686_256	AAGCGACGGTGCTGCTGCAATTGTGCTAGTCAGTGGGGAGAAAGCCAAGA[A/G]CCTTGGCCTTCAAGTTCTTGCAAGGATCAGAGGGTACGCTGATGCTGCTC	InfiniumII	N->S	Transition	nonsynonymous	USA/AUS
BobWhite_c137_203	AAGGAGGCAGATGAGAGAAGAAAGGAGATCCACGATATACTGGACAAGAC[A/G]CACGAGTTCATGTCCGGTGTCACCGGAATTCTGTTCCTGGGCATGGAAGG	InfiniumII	no_hit	Transition	.	USA/AUS
BobWhite_c13701_71	AGAAGCACACAGGAAGCTCCTAGCCAACACCAATCAAGGCCTCCATCCAA[T/G]CCCAAGCAACCTCGAATATGTCTTGCTGCGGAGGAAACTGCGGATGCGGC	InfiniumII	no_hit	Transversion	.	USA/AUS
BobWhite_c13704_244	AGTTAAGCACTGATACTACATGGCACACACAAGAAACCAAATTTGGACCA[T/G]CCTTTGTACCCTCGTTTGACTAAATATTACCAGCAGATTTACCAACTGAC	InfiniumII	no_hit	Transversion	.	USA/AUS
BobWhite_c13718_682	GTGCTGTGGGCCGGGCAAGACGATCTCATCAGGATGCACGAGCAAGCATC[A/G]CCAATGTTCAGGTACGAGCTRAGCCGGATATCAGCGGGCGTGTTCATCGC	InfiniumII	S->S	Transition	synonymous	USA/AUS
BobWhite_c13719_365	CGCAGGTAACAGGACAGTCCTATTAGGTCTCACCAGTGGAGTTACATCGG[T/C]GGAAAGCCGAGCAGAACTGCCCAAGTTGTGTCCCTGTGCGGATGCTGGCT	InfiniumII	no_hit	Transition	.	USA/AUS
BobWhite_c13719_460	CTGGCTCCAACAATGTCATCTCCAGATCTGCAGCATATCAGCAGAAGCAT[A/C]TTTTGTTGTCCCTGTCAAGCCCAAGTTCATCTCCCATGGACCAAATCCTT	InfiniumII	no_hit	Transversion	.	USA/AUS
BobWhite_c1372_133	CTGGGTCGTGAGGTCCAACGAGGCACAGAAGATATCTGAAGAGCTCCATG[A/G]caggtgcaaggaaaatggattaatcgtgccttggtgtccccagcttgagg	InfiniumII	D->G	Transition	nonsynonymous	USA/AUS
BobWhite_c13736_59	GCAACCCAGATCCATCATCGTCGCCGAAGAGCAACTCGTCTTCGCCGCCG[A/C]cgagcaagcaacccagatccatcatcgtcttccgttcgttccttctccag	InfiniumII	no_hit	Transversion	.	USA/AUS
BobWhite_c13752_400	TGCTGCGGCGAGCGGCTGCTGTTGATTTCATTCACGCACGCTAATCCCGG[A/G]CATCTATCTATGATCTATCTTTATCTTTGTGGAGGATGGATGAAAACGTT	InfiniumII	no_hit	Transition	.	USA/AUS
BobWhite_c13761_242	ACTTTCTAATCCCCTCTCAGATTTGTCGTGCAGGTTATGTTCTTGTTGGG[A/G]CTGCTCTTCCTCTGCTGCTCCAGATTGAACTCGCCGGCGCTGATGACCAC	InfiniumII	no_hit	Transition	.	USA/AUS
BobWhite_c13766_161	TCCTGGGGAGCCTCAAACCTCGAGGGGGTATCGATTCCCATCATACAGCA[T/G]agtcctgatatcaaaatgatcagcagcactagtccaacaaaagttccttc	InfiniumII	no_hit	Transversion	.	USA/AUS
BobWhite_c13774_405	TCCACTTCTGATCAACCAAATGATAAACATTCAGAAGAAACATCTCAACC[A/G]tcagatgcaataggagagcatgtttccgaggagagcactggagatacagg	InfiniumII	P->P	Transition	synonymous	USA/AUS
BobWhite_c13779_636	ACAGCACTTGGGGCACGGTTGATGAGCATTCTTCTACAAGTGGAGCTTCC[A/G]tttactcctcctagtgacaccttgaaggtctcgagctctttcccaggttg	InfiniumII	no_hit	Transition	.	USA/AUS
BobWhite_c13817_333	ttgttcttcacgtggcatttctggttgatcagggcagcagagcgagagac[A/G]AGCTCGATGTCGTTGCCATCCAGGACGATCTCATCCTTGACCTTCTCAGA	InfiniumII	L->L	Transition	synonymous	USA/AUS
BobWhite_c13817_366	GCAGCAGAGCGAGAGACAAGCTCGATGTCGTTGCCATCCAGGACGATCTC[A/G]TCCTTGACCTTCTCAGACCGCAGGATCGTCACACCATCAAGCATGTCAAC	InfiniumII	D->D	Transition	synonymous	USA/AUS
BobWhite_c13818_362	GTTAAGTGTTTTGCCTGCTTGTGCACAGTTGCGCCATTGGTTTCTAGGGA[T/G]AGTAGTTCATGGGTATTCTGTGAAAACTGGATTGATCGGCGAGACATCTC	InfiniumII	I->R	Transversion	nonsynonymous	USA/AUS
BobWhite_c1382_325	gaaatggaagagaaagcaaagagagagatcaagatattgaggttgttcat[T/C]CACCCTCATATCATCCGGCTTTATGAGGTCATTTACACACCTACAGATAT	InfiniumII	I->I	Transition	synonymous	USA/AUS
BobWhite_c13835_185	TTGRTCTCCCGGAGCGTGCGCTTGGCGTCCATGTTGTTGTCGAAGGCGTT[T/G]GCGATCTTCTTGATTGCCACCATCTCCCTCGTCTCGAAGTTCATCACCGA	InfiniumII	A->A	Transversion	synonymous	USA/AUS
BobWhite_c13839_111	ATCTCCTCCTGGCTCAGACGGCCCTTCTCGTTGGTGATGGTGATCTTCTC[A/C]GACTTGCCCGTGCCCTTGTCCTCAGCCTTCACGTTCAGGATACCGTTGGC	InfiniumII	S->S	Transversion	synonymous	USA/AUS
BobWhite_c13839_135	TTCTCGTTGGTGATGGTGATCTTCTCAGACTTGCCCGTGCCCTTGTCCTC[A/G]gccttcacgttcaggataccgttggcgtcaacctcgaaggtgacttcaat	InfiniumII	A->A	Transition	synonymous	USA/AUS
BobWhite_c13839_78	GCRAACTCCTCCGCCTCCTTGACCATCCGGTCGATCTCCTCCTGGCTCAG[A/G]CGGCCCTTCTCGTTGGTGATGGTGATCTTCTCAGACTTGCCCGTGCCCTT	InfiniumII	R->R	Transition	synonymous	USA/AUS
BobWhite_c13844_873	GAAATCCCTCAGAGATCATCGCCGGAAACATCTGAAGGGCCTTATCCCCA[T/C]GCCCATGCTGCACATAAGCCGTGATCATCGTTGTCCACGAGATGACATCA	InfiniumII	H->R	Transition	nonsynonymous	USA/AUS
BobWhite_c13845_195	CATACCGAACATCAAGCCGAGAACTATGGGCTGCAAAGCACTGTGAGATA[A/C]ACTATCTCTGAAGTCCTAACACGCCAGAAATAAAGCCAAGGATGAGTTGC	InfiniumII	no_hit	Transversion	.	USA/AUS
BobWhite_c13845_714	TTATTCTGGGCCTCTAACTTAGCGCGCAGCTGCCTTCGCCGGAGAATCCC[A/G]TTATATTGTTTGGGATTGACAAATATGGGCTCATCCGCTGCTAGTTCGAC	InfiniumII	N->N	Transition	synonymous	USA/AUS
BobWhite_c13858_897	CGGTAAGTTGGCCCGACGACCCAGAGGAGTTCAACCCTGATAGGTTTGAA[A/G]CGAATGAGATAGACTTCAAGGGCGAGCATCCTGAGCTGATGCCATTCGGC	InfiniumII	T->A	Transition	nonsynonymous	USA/AUS
BobWhite_c13867_217	CTGGGTGTGTCTTTATTTGTGTTCATATTACTTGTAACTAAAGCATTCGA[T/C]GGTCCATATGCAGGAAGGCTTTTAGGTGAGGTCAATTATATACTGAAGAG	InfiniumII	no_hit	Transition	.	USA/AUS
BobWhite_c1387_798	CCAGGCTAAATGTATCGTTGCAGGGACCTTAGAATGTGTGTTGTTTTTTA[A/C]TAGAGACGAAGCTAACGACTGTATCTGGATTAAGCATGGCATGCACTAGA	InfiniumII	no_hit	Transversion	.	USA/AUS
BobWhite_c13871_881	TCGTTGTGCACCATCTCGGCGGAGGTGGACACCAAGGCCATCGAGAAGAG[A/C]TCGAAGGTCGGCATTGCTATTGCTCTCAAGCCTTGATTGCGAAATCAAGC	InfiniumII	R->S	Transversion	nonsynonymous	USA/AUS
BobWhite_c13874_167	GCAGTGGAGGGGGTTGGTTGCCCAAAGCGACTGGAGACAGGGGGCTGTGC[A/G]TGCACGCGATGGGCGGCGAGCTCTCCAGGTACCTTTTTTTTTGCTGGATC	InfiniumII	no_hit	Transition	.	USA/AUS
BobWhite_c13878_193	TCGCCCTCGCGAGCATGTACTCGGCCATGCTTCTGACGGGCTGGACGAGC[A/G]ccacttcagagaggtcggagctgatggatgtcggatggacgaccgtctgg	InfiniumII	T->A	Transition	nonsynonymous	USA/AUS
BobWhite_c13900_53	gtcgttaaacgtctttttgcagtattaattcataggacgataaacttgag[T/G]AAAAGGAGTACAAAGCATTCAAAACATCAGCATAAGCTGTAGCAATGTGA	InfiniumII	no_hit	Transversion	.	USA/AUS
BobWhite_c13924_707	AAGGTTGATATCCACATTATCCAAAGAAAGGCTGTGCTCAGCACCCAGGC[A/G]CCTCTCACCGATCCTCAAACCCCCACCAATGTTCAGATGCTCAGCCTTGA	InfiniumII	C->R	Transition	nonsynonymous	USA/AUS
BobWhite_c13927_419	GTACTCTATCGATCCATGGAGTGGAACATCTTCAAGCACACCTAGCATCA[A/G]ctggctttgcgatagtactgctactagacggtatgtgtgcctcgctgcyt	InfiniumII	no_hit	Transition	.	USA/AUS
BobWhite_c13933_285	gagtccactattcggaggcgtaatctccagacaaaggctgggatgacatc[T/C]GCTGCAGAAAGTATTACTGAGAGCCTCCGTATGTCTCGGCAGTTGATGGT	InfiniumII	S->S	Transition	synonymous	USA/AUS
BobWhite_c13933_317	AAAGGCTGGGATGACATCCGCTGCAGAAAGTATTACTGAGAGCCTCCGTA[T/G]gtctcggcagttgatggttcaggaagtggaaagaagtgctaataccttgt	InfiniumII	M->R	Transversion	nonsynonymous	USA/AUS
BobWhite_c13947_173	GATGGCATATTTGAGGCTGTCTTGCTTGGTCACATAGATTTCTCATCTGA[T/C]CCCTGGCCTTCAATATCTAATGGTGCAAAAGATTTGGTGAAGAAGATGTT	InfiniumII	D->D	Transition	synonymous	USA/AUS
BobWhite_c13949_53	acatgatgactccctgtggctgttaggkaatcaccgacggcctcctctgc[A/G]TCATTGTAAATCAGCTTCAGTGCCTGGACTACTTCACCCATGAACGGCCT	InfiniumII	D->D	Transition	synonymous	USA/AUS
BobWhite_c13949_98	TCTGCATCATTGTAAATCAGCTTCAGTGCCTGGACTACTTCACCCATGAA[T/C]GGCCTCTGTGACGGATCGCTGTGAACGCACACCGAAGCGATGGACGCCAC	InfiniumII	P->P	Transition	synonymous	USA/AUS
BobWhite_c13975_80	ACTGAGGCTGCTCTCCAATGCATTCGTGAGAAGATGGATATTATTGATCT[T/C]GAGGACGAGACAATAGATGCTGAGATACTCAACTCTATGGCTGTGACAAA	InfiniumII	L->L	Transition	synonymous	USA/AUS
BobWhite_c13977_91	TGACTAATCCACAAGACAAGGGAAAGGGTGAATTCCAGAAGTATCATGCA[A/G]ctgccatagatgtgcctggtccagaggtgacacgcttagctgctatggct	InfiniumII	T->A	Transition	nonsynonymous	USA/AUS
BobWhite_c13981_285	CTAGACTGGTGAAGAGGCAAATGGGGACACGAGGAGGTTCATGGTGGTTC[T/C]AGGCTCATCTCTTTGGTGAGCAGCAGTGCGCTACGTTGGACAGTTACCAA	InfiniumII	no_hit	Transition	.	USA/AUS
BobWhite_c13983_901	GGACCCAGGGACACGTGGCACGCCCGGAACGACCCCTTCCGGCGCACCTA[T/C]GAGATGCCGGGCGAGAGGGCTCTCCTCCAAAGGAAGCTCGTCAGCTGAGG	InfiniumII	Y->Y	Transition	synonymous	USA/AUS
BobWhite_c14000_124	ATCCTGAAGGGCGACTTCAACATTGCCGCAAACAGAATCCACACAGTCCG[A/G]AGATACCCCTTGCAGGATGTCGTTGCACTGGACAGCTCCAACATCATCGA	InfiniumII	R->R	Transition	synonymous	USA/AUS
BobWhite_c14003_433	TTTAGAGAGAAATCCGTGTCCGCCCCAGCAAGAAAACGTATGCGCGTGTA[A/C]GGAAGCGCAACGGCTTTCGCGCTCATCCCTTGCTTCAAAACTACAGGTTT	InfiniumII	no_hit	Transversion	.	USA/AUS
BobWhite_c14011_463	atgtactgtgcggtcttaactgtaggttctactgtcgtgtcggcagcact[T/C]TTGCGTGTCATGGGAGGTGACGTGGCCGAACTGCCACTGGTTGCTACAAG	InfiniumII	L->L	Transition	synonymous	USA/AUS
BobWhite_c14028_182	TCTGTTCCCTTTTGGGGGTGGGGGTCTAGGGTTCTGATTTTGCAAAGGTG[T/G]TGTTGAGTTGCCACAGGGACTGGATCGTGGTCTAGTCGTGTATAATAGCT	InfiniumII	no_hit	Transversion	.	USA/AUS
BobWhite_c14032_133	ATGAAGATGATGGCAAGAACAGCCAAATTTATTCCATATGTACTACACTA[T/G]CTTGGAATCAATCAATAATAGGATGGATGAATTAACATTAACAGCTGCTC	InfiniumII	no_hit	Transversion	.	USA/AUS
BobWhite_c14032_277	ACACCTCCAAACTGAAACACCTCTCAATCCTAAGCATCCGGTTTACCGTC[A/G]TCACCTGCTCGTTCAGTTTGTTGCTAAATTCGGTATAACTAGACTACGAC	InfiniumII	no_hit	Transition	.	USA/AUS
BobWhite_c14032_397	TGAGTTCCTGGCAAGGATTCATTTCTTTGTTTCGAGCTGCTTCGCAGATG[T/C]ACAGACTGCTCCAGCTTTCAGACGGTCCGTGAGGGCCACCTGTTATGAAC	InfiniumII	no_hit	Transition	.	USA/AUS
BobWhite_c14044_562	GCTGTTGCCGAATGCTGAGGCAGAACAGCAACAACAGTTGCAGGGCTCTC[A/G]gcaggattcttatatgtggcagtgtgggctcggccactaccctgaacagc	InfiniumII	A->A	Transition	synonymous	USA/AUS
BobWhite_c14066_403	GTTGCAAAGTCAAATCCTTTCACATCTGGCTCTTCAAAATTACAACACAT[A/G]CAACCAGCAAATGCTGCAGCCAACTTAAAGGACTCACCATGCAAATCAGC	InfiniumII	I->M	Transition	nonsynonymous	USA/AUS
BobWhite_c14076_98	CTCTCGTTAAATGCAGAAGGCGGCATTCCTGGTGCTAAGACTGGGCCAGG[A/C]GATTTTAGATTAGACGTTGATTGGATCAAGGCGATGAGGGCACTGTGATT	InfiniumII	G->G	Transversion	synonymous	USA/AUS
BobWhite_c14078_219	GGTGGTGGATTTGGCGGCGGCGGCTATGGTGGAGGATACGGTGGTGGCGG[T/C]GGATACGGTGGAGGTGGAGGATATGGTGGTGGTGGCGGGTATGGTGGAGG	InfiniumII	no_hit	Transition	.	USA/AUS
BobWhite_c14078_249	GGAGGATACGGTGGTGGCGGTGGATACGGTGGAGGTGGAGGATATGGTGG[T/C]GGTGGCGGGTATGGTGGAGGTGGAGGTTATGGTGAAGGATCCCGTGGTGC	InfiniumII	no_hit	Transition	.	USA/AUS
BobWhite_c14078_87	CAACATGGTGGAGGATACGGAAACAATGGTGGTGGGTATGGTGGAGGATA[T/C]GGAAATTCTAGGCATGGTGGCGGTTATGGCGGTGGAGGTTATGGACCCGG	InfiniumII	no_hit	Transition	.	USA/AUS
BobWhite_c14080_654	ggtcaaggcatcgcgggactcgaccgtcgacaccccgcgcctcggccgcc[A/G]CGAGGCCGACATCAAGAACAGGTTCGTGCTGCCGCCGGGCCTCACGCTCA	InfiniumII	H->R	Transition	nonsynonymous	USA/AUS
BobWhite_c14085_196	TCCTCCATCAGCATGCGGGCCATCAGGAGGGCCGACTGTTTCCACGCCAA[T/C]GGACACGCCGACCCGTGCAAGAGCTCCAGCAACCCATACATGATCCTCTT	InfiniumII	N->N	Transition	synonymous	USA/AUS
BobWhite_c14085_585	GCGCCGCCGCCGTCTGAGGCGAAGGTGATGAAGCAGGCGACGCGGCTGAG[T/C]GTGGCGACGACGACGGTGTTCTACATGCTGTGCGGGTGCATGGGGTACGC	InfiniumII	S->S	Transition	synonymous	USA/AUS
BobWhite_c14092_485	GGAAGAAGACCTTTGGTCAAATTTGGCTTGTTGTGGGCAGCTGTACTCAA[T/C]gccaggacggctgcacgtctcacatgcctgtcactatctttaattagcat	InfiniumII	A->A	Transition	synonymous	USA/AUS
BobWhite_c14099_437	ATGATGCCCATCTTCTGCAACTCCTGGAGGATGTTGCGGGAAACAGCACC[A/G]CTGCTCTTGCAGAAGTGCGGTGGGCGTGAACCGTTCCTCTGACGGCCACC	InfiniumII	S->S	Transition	synonymous	USA/AUS
BobWhite_c14113_153	TTGGGGCGCAAGCATAGGCAACACAGGACTGATGACGGGGTGGGGCGCGC[A/G]GTGAACTGGTTTTCTAAAAAGATTGGAAGATCCGGCCAAAGAAGGTGATA	InfiniumII	T->T	Transition	synonymous	USA/AUS
BobWhite_c14113_96	TAGTTAGAAAAGTTGCCGTAGCGCGCCCTACGGAGTTGTACAAAGTCAGC[A/G]ACCGTTTTGGGGCGCAAGCATAGGCAACACAGGACTGATGACGGGGTGGG	InfiniumII	no_hit	Transition	.	USA/AUS
BobWhite_c14115_378	ACATCAGGCCTCGAAAGGTGGCACCGTCATCGCCGTAGTAGCCGGCCGGC[T/G]TGGCCTTCCGCGAAATGAGGCTATTGACGTTGATGCCCACGTGGTTGCTG	InfiniumII	K->T	Transversion	nonsynonymous	USA/AUS
BobWhite_c14115_401	CCGTCATCGCCGTAGTAGCCGGCCGGCGTGGCCTTCCGCGAAATGAGGCT[A/G]TTGACGTTGATGCCCACGTGGTTGCTGTTGATGTCGCGGAACTCGGGGTT	InfiniumII	N->N	Transition	synonymous	USA/AUS
BobWhite_c1412_1469	ccaaggaagcactcatcgatatcttggcatccaccaggcccttgcaggta[T/C]GGGTTCCCCTGAAACCCGTTGGTACAATTGCAGCGATATCCAATCCCATT	InfiniumII	P->P	Transition	synonymous	USA/AUS
BobWhite_c1412_76	TGGGTTTCTACCTTGCTGCCAGATAACCACAAATGGAACAGATAATTATG[A/G]AAGACCTAACATGAGAGATCGCCGGATGGGAGTAGAATGATCTCCATACT	InfiniumII	no_hit	Transition	.	USA/AUS
BobWhite_c14138_623	ATGTAGTGAGGTTAGCTTGTCTTTTATGAGCTCCCTGACCTCCCCCTGGC[T/C]GAGACTTTCCTTTTTCCCACCAAGTTGGATAGCCATGCAGCTCAAAGCAT	InfiniumII	no_hit	Transition	.	USA/AUS
BobWhite_c14141_197	tgaaatctctcaaacactgatccctggagtgaagaataattggggaactg[A/G]AGAGTTGATGCTTGATCTGAGGCGTGGAATGACTCCAAAATATTATTGTC	InfiniumII	L->L	Transition	synonymous	USA/AUS
BobWhite_c14143_565	TCAGCACAACAAAGTGAAATTCCTATGCACATTCACATCAGCTGGTGTGA[T/C]GCTAACAGCAAACCTTGGTTTTATTGGCCTGAAGGTGCACTTCAGGTGGT	InfiniumII	no_hit	Transition	.	USA/AUS
BobWhite_c14148_123	GTCGCTGCTCGCGCTGGCCAAGATCAAGCCGCCGATGTGCATGAAGTTCA[T/C]GCCCGGAAGCTAGAGAGAGGATCCACACAACGTCAGATTACATAGGCCGT	InfiniumII	no_hit	Transition	.	USA/AUS
BobWhite_c14156_669	TGGTTCAACCCTCACAACACGCATTTCGTGTTTTCTCAGAGGCACAACAA[T/C]GAAGAAGTGCCAGTTAGCCCAAGTAATAATTCTGTAGACTATAGTGTTAC	InfiniumII	N->N	Transition	synonymous	USA/AUS
BobWhite_c14158_112	ctcgtgggatctgcggcggcggcggcgttccacgccccattttcagtttc[A/C]TCTGCTGTGCAAGTTCATACCCACTAGATGGGGAAGGCAAAGCGTGCATC	InfiniumII	no_hit	Transversion	.	USA/AUS
BobWhite_c14159_528	agagttctgctgcgcatccgccttgcattttacatagttgtagtcagggt[A/G]CGTCTTCTTTAGCAGCTCCAGCAAAGCCTTTGTGCTAATGTAATTTGGTG	InfiniumII	Y->H	Transition	nonsynonymous	USA/AUS
BobWhite_c14161_457	CTTATTGTCAGCCATGGGGATCCATTGCAGATCTTTCAAGCAGTACTCAG[T/C]GGAGCCAAGGAAAACCCATCTTTTCTCGATGAGGTAGCTGGCCTGAAAAA	InfiniumII	S->S	Transition	synonymous	USA/AUS
BobWhite_c14172_113	ATGTTTAATAAAACCTGTTGCTCACATCAGTTCCATACACTATGAGATTC[A/G]GTACCGACCGTACAACGGTGTCGATAGGGATGGCGAAGTTCACCCCAGAT	InfiniumII	L->P	Transition	nonsynonymous	USA/AUS
BobWhite_c14176_156	CAAAAAAAGCTTTAATGGGATTGACCAGCTTGATGGAAGTGATGAGGAAG[T/C]ACATTCAAGTCCATCAGATGGTCAAAATCAGTATATGGATGGACAAGTGG	InfiniumII	no_hit	Transition	.	USA/AUS
BobWhite_c14176_916	GCAAAGGGTTAGAGAGGAGTTGGCAGCAAAGAAGTTCAAAGGATCTTCGG[T/C]GGTTGGTAGGGCCAATGGAGAATTAGAAAAGGGAGACGATAGAGAAGATT	InfiniumII	no_hit	Transition	.	USA/AUS
BobWhite_c14183_699	AGCAGGGGTAGTTCGATTAGTGCTAGTGCGTTGATCGTGGAGTTGAAGGC[A/G]CCAGCTTCCCGTTGGCGGAAGCTGCGTTTATTTTTTTCGTGGGAGAAGCA	InfiniumII	no_hit	Transition	.	USA/AUS
BobWhite_c14199_340	CCACGCGTCGCTCGTGCTGGACCATCAGTTGGTATTGTCATTTCCTTTTA[T/C]GAGGTCGTCAAGTATGCTCTTCACCAAAGGAACATGTCATGACCAGGATT	InfiniumII	Y->Y	Transition	synonymous	USA/AUS
BobWhite_c14201_135	ATCGTGGTGATTGGCCACAGCCGCTGCGGTGGAATCAAGGCTCTGCTCTC[A/G]ctcaaggatggcgcagacgactccttccacttcgtcgaggactgggtcag	InfiniumII	S->S	Transition	synonymous	USA/AUS
BobWhite_c14206_339	aacgcgggaagcatggtgcaaatacaggacatggagtcggctctacctgt[A/G]CCACCCAAGGTTAGGTCTCCTGCTGTTTCTGCTGCTTCAAAAGAAGAACC	InfiniumII	V->V	Transition	synonymous	USA/AUS
BobWhite_c14209_361	TCCAAAATCGACATGACAACAACTATCCTGGGATTCAAGCTCTCAATGCC[T/C]ATCATGATTTCCCCCACTGCCATGCAGAAGATGGCTCACCCAGATGGAGA	InfiniumII	P->P	Transition	synonymous	USA/AUS
BobWhite_c14209_478	gcagcatcagcagcaggcactataatgacattgtcgtcctgggctacttc[A/G]AGTGTTGAGGAGGTTGCCTCAACCGGACCAGGGATCCGTTTCTTCCAACT	InfiniumII	S->S	Transition	synonymous	USA/AUS
BobWhite_c14209_871	CCGATCCTGGTGAAAGGAGTGATCACCGCAGAGGACAGCAGGCTCGCCGT[A/C]GAGAACGGCGCGGCCGGAATCATCGTGTCCAACCACGGCGCCCGGCAACT	InfiniumII	V->V	Transversion	synonymous	USA/AUS
BobWhite_c14213_315	AGCTGGCCCACCTTCCCCCAGCTCTACATCGACGGCGAGTTCTTCGGCGG[A/C]tgcgacatcaccctcgaggcatacaagagtggggaactgcaggagacgct	InfiniumII	G->G	Transversion	synonymous	USA/AUS
BobWhite_c14221_243	TTGCTGCCAGGTCTGTCTCTCCTTCCTCCCCTGCTCGCCGTCCTGTGCGG[T/C]GGTGGACGTGGCTACTTGATGGAGTGAAGCCGGCCTCCAAGCACCGGCAG	InfiniumII	no_hit	Transition	.	USA/AUS
BobWhite_c14222_571	AGGCTTCCTGTTCTCYGTATAAGCTACTGAACCAGCATCTAGATGCAGCC[A/G]TATGCAAATCCGTGGTGATGGAAATATGTACTTGTGTACTTTCCTGAACC	InfiniumII	no_hit	Transition	.	USA/AUS
BobWhite_c14222_605	GCATCTAGATGCAGCCATATGCAAATCCGTGGTGATGGAAATATGTACTT[A/G]TGTACTTTCCTGAACCGTGCATGAATGTAATGAATGAAATGTTTCTCTAT	InfiniumII	no_hit	Transition	.	USA/AUS
BobWhite_c14223_602	AGTGTCTTCCCTACAAAGCCTTTAGGATTATTTGGAGCAAATGGTTCCTC[A/G]TCGGTTGGCTTTACAATTGCAACATGTTCACCCCAAATGTTATTGAAGTA	InfiniumII	D->D	Transition	synonymous	USA/AUS
BobWhite_c14258_383	tcagtagtgatagatgcttgacgtgtcctgttgtatgtcagtgtaagacg[A/G]TCAAGCATTTCACCGGCATTTCTGCTGGAGCTGTCCATAGCAGACATACG	InfiniumII	D->D	Transition	synonymous	USA/AUS
BobWhite_c14258_434	TCAAGCATTTCACCGGCATTTCTGCTGGAGCTGTCCATAGCAGACATACG[T/G]GCACCAAGCTCACTGCACGCATTCTCTAGAACAGCATTATACATAACACA	InfiniumII	A->A	Transversion	synonymous	USA/AUS
BobWhite_c14263_302	ACGAGCGGTGTTCCGTTGAGGACTGCCGCCGCATGATCGGCGGCGTCGAC[A/G]CCGACGGCGACGGCTTCGTCTGCTTCAACGAGTTTACGCGCATGATGATG	InfiniumII	T->A	Transition	nonsynonymous	USA/AUS
BobWhite_c14271_1379	acattatctgcatactcctcccgcactgggaacctgtcgaccacatccag[T/C]AGGAATTCCATTCCCTCAGTGTCCATCCGCAGCTAGGCCAACGGTGAAGC	InfiniumII	no_hit	Transition	.	USA/AUS
BobWhite_c14273_69	GGCTCTCCGCCCTCGTCAAGTCCTCCTCCTCATCCTCTTCTTCGTCCTCC[A/G]CCAGCCGCCGCTCGGCCGCCCCCGCTCCGGAGCAGGAGCCAGCGCAACCA	InfiniumII	no_hit	Transition	.	USA/AUS
BobWhite_c14280_245	acaacaaattggttggacccttgccatcaagcttgctaagttgtacaagc[T/C]TAGTCAGGATTCGACTTGAACGGAATTACCTTGAAGGAGATATCACCGAG	InfiniumII	no_hit	Transition	.	USA/AUS
BobWhite_c14291_385	ACGCCGGCGACATGGCCACAAGACGTCGCAGGGGATCCGACAGAGTCCAA[T/G]CACGTGTGCTCCCCGTGATACACGACGTCAAAGAGCAGCGGGTCAGTAGA	InfiniumII	no_hit	Transversion	.	USA/AUS
BobWhite_c14291_666	tgtgatccgcttggacttcctatgattgttgctgctggaagtttgtttgt[A/C]TGCAACATCCATGTAGTCCTTTGGAAGATCATGCTGTTTCTTGGAGTCTT	InfiniumII	no_hit	Transversion	.	USA/AUS
BobWhite_c14292_162	cccttcctcggtgcagaatccaaaatgggacccacgcacacgcagtcatc[A/G]CGAAGCAAAGCGAAACCGCAAAGGACTCCTCCGGCAGAGCATGCGCGTTG	InfiniumII	no_hit	Transition	.	USA/AUS
BobWhite_c14292_246	GCAGAGCATGCGCGTTGCTGCGACGCGGCCCGCCTCCTCCGCTCCCGTTG[A/C]CCTCCTCGCCGCTCTAGCCCTCCTCTTCCTCGTCGGCTCCGCCTCCCTCG	InfiniumII	no_hit	Transversion	.	USA/AUS
BobWhite_c14292_436	ttcgccgtcgacgagcacaacaagcgcgagaacgcgctgctggagttcgt[A/G]CGGGTCGTGGAGGCCAAGGAGCAGACGGTGGCCGGCACGGTGCATCACCT	InfiniumII	V->V	Transition	synonymous	USA/AUS
BobWhite_c14297_266	ttattccagcttcacggacatgctgaagagtctgtaatctatcatcgtac[A/G]ATCTTGTAGAAATAATGTTGGGGTAATATTCTCTTGATGTATCTAGGTTA	InfiniumII	L->S	Transition	nonsynonymous	USA/AUS
BobWhite_c14303_240	cttctgcagtacgtatttggcttccaggatgataatgttcggaatcagcg[T/C]GAAAATGTTGCACTTACCTTGGCCAATGCCCAGTCCCGTCTGAGCTTGCC	InfiniumII	R->R	Transition	synonymous	USA/AUS
BobWhite_c14304_687	CTCTGAGGCCACTAAAATTACCAACTGCACTTCCTTCAGCATCACTGCAC[A/G]CTGTGTTGTAGGGGACAGACAGGGGAACCAAATCTTTTTGTTTTATTTTT	InfiniumII	no_hit	Transition	.	USA/AUS
BobWhite_c14314_373	CCTATACAGGATGTAATACAGACTGATGCTGCTATCAACCCTGGTAACAG[T/C]GGAGGCCCACTTCTTGATAGTTCTGGAAACCTGATAGGTGTAAATACTGC	InfiniumII	S->S	Transition	synonymous	USA/AUS
BobWhite_c14316_482	GCCGCATCCTGAAGAGAACCTTTTCCTGGGACTTGGCGACGTGCAGGTAT[A/G]ccttgctgacatccggcgaaggctccaggtgcaccttctgacsycawtgg	InfiniumII	no_hit	Transition	.	USA/AUS
BobWhite_c14323_288	TGACAGGTGGCGGAAGAAATTTGATTCTAGATCTTACCCTCCCAGAGGCA[T/C]TCAGGGGAGGGGCCGCCGTTGTTGCGGTTGTTTCCGGAGGAGGCGCGCGC	InfiniumII	no_hit	Transition	.	USA/AUS
BobWhite_c14350_378	GACAAGGTGAGGAACATGGTGGACGTCAGGGACGTCGCCGACGCCCTTGT[A/G]CTGGCGTACGAGAGCCCGGAGGCGGCCGGCCGCTACATCTGCAGCGCGCA	InfiniumII	no_hit	Transition	.	USA/AUS
BobWhite_c14350_426	GTACTGGCGTACGAGAGCCCGGAGGCGGCCGGCCGCTACATCTGCAGCGC[A/G]CATGCCAGGAAGGTCTCTGAAACGGTTTCCATCGTCAGGASCATGTATCC	InfiniumII	A->A	Transition	synonymous	USA/AUS
BobWhite_c14352_90	GCCATTCCGTGGTATGTTGGAGCTTTTGTTCTGATCTGCGTCCGAGTACA[T/C]gactacagggagaaaccaggatatgttgcttgtactattgctgcttcact	InfiniumII	H->H	Transition	synonymous	USA/AUS
BobWhite_c14360_420	gctgcaataatagagaaagcgaatgccatacgccaggcggtgggaagtga[T/C]GACGAAGACGACGATAATTGGAGTGACACATAGAGAACCCATTATTTTGC	InfiniumII	no_hit	Transition	.	USA/AUS
BobWhite_c14362_86	CAAGCTCTGGACAAACATCATTTTGCCAGTTTTAGAATAAATACACAACT[A/G]GCTGTCCTTACGATACTGCAAGTGGTCGTTTGTTTACCGGTAAAAAAATC	InfiniumII	no_hit	Transition	.	USA/AUS
BobWhite_c14363_480	ttctcggcaaaaagtcgttccaaaaccacatggcactctcaggaccttga[T/C]GCGGTTCGCTACAAGGGCTAACGCTTTGCTGGATGCAGCTGCCCACGCGA	InfiniumII	no_hit	Transition	.	USA/AUS
BobWhite_c14365_59	TGAACACTCTTCATCGCAAAAGCTTAGAGGAATGGTCGAAACACTTGCTT[T/G]CTCCCTCAAAAGGAAGTGGGGAATCCGATGTGAGTTCTGTGATTCTTTCG	InfiniumII	S->A	Transversion	nonsynonymous	USA/AUS
BobWhite_c14367_167	GGTACAGCTGTTCACCAAAGGAGGCAGCTTTATGCAAGTCCACTATCAAA[A/G]TTACGAATGTTGATGATTTGTCGGATGGCAAAGCCTGAAGAGGTATTGAT	InfiniumII	K->K	Transition	synonymous	USA/AUS
BobWhite_c14367_54	GGAAGGTGTGTTTGGATTACTGGAATGTATTTGTCTTGGAGCTTTTTGAA[T/G]cacacaatcaaatggagcctgcaataccagctgcccagatgattcctgga	InfiniumII	S->A	Transversion	nonsynonymous	USA/AUS
BobWhite_c14378_729	CCTTGGACTACATTCTCATGGCTGAGTTATGAGCTCTGTGGATCTGATGA[T/G]CAGGTCAGAAAGCTCGTGGAAAAGCTGCAGGCTCAGTCAAAACCGAGAGG	InfiniumII	no_hit	Transversion	.	USA/AUS
BobWhite_c14388_227	TAATTCATAACCACATCAACTCCTTGAATGTCAAGACCACGACTCGCCAC[A/G]TCGGTGCAGATAAGGATGTTGAAATCTTTTGCTTTGAACTTGTTTAAAGC	InfiniumII	D->D	Transition	synonymous	USA/AUS
BobWhite_c14388_80	ggaatttcccttccaaggagctgctcaatcagcttaaaccactcagcctc[A/G]TACTGATTCACAAAAGAGACGGCATATCCCGATTGCCCTGCACGCGCAGT	InfiniumII	Y->Y	Transition	synonymous	USA/AUS
BobWhite_c1440_2259	aaaaggaaggaaaaaggaagaaaaattccaggacagttagtccacaatag[T/C]GATGTTGGGCAATGTCATAACGAAGTTGAGATTTCAGAGTCAGCGTGTCA	InfiniumII	no_hit	Transition	.	USA/AUS
BobWhite_c14409_206	GAAGGTTTCACTGACATATTTGAGAAGGTGAGGGAGGAGAAGCAGTCCGG[T/C]GCGGATACTGTCGGCACCAGCCATGCATATAAGGACCGCTACAACCAAGG	InfiniumII	G->G	Transition	synonymous	USA/AUS
BobWhite_c14409_236	AGGGAGGAGAAGCAGTCCGGCGCGGATACTGTCGGCACCAGCCATGCATA[T/C]aaggaccgctacaaccaaggggacagatatgaatcttcgggctgctcatg	InfiniumII	Y->Y	Transition	synonymous	USA/AUS
BobWhite_c1441_1078	ATGGCGAATATTGAAGTTGTTGTGTTAGAGGTGCAGAGCAGCTTTGATCT[A/G]TGCTTGCGTTGTTTTATCGGTGATTATAACGAAGGAATTCGGCTGTTCAA	InfiniumII	L->L	Transition	synonymous	USA/AUS
BobWhite_c1441_1123	GATCTATGCTTGCGTTGTTTTATCGGTGATTATAACGAAGGAATTCGGCT[A/G]TTCAATGGTACAATTGGCGAGTCACGTCATTTAAAGAGGTCTGTGGTTGC	InfiniumII	L->L	Transition	synonymous	USA/AUS
BobWhite_c1441_128	AGATGCCAATCCTCCGTCAGATTTTTCGTCTCCTCCGGCGACCTGGCGTC[A/G]CCATCTCTCATGACCCACTGCGCCGCCTCTCCTCTACCTCGCGACCTCTC	InfiniumII	no_hit	Transition	.	USA/AUS
BobWhite_c1441_1440	GTTGTGTGTGAGGAATGGGCCAAGACCCGGTCAACAGTCTAGAGTGAATC[A/G]TACGTGGACACTCTTGAACTGTTTAGGGTATCTTTACATGTTTCTGGTTA	InfiniumII	no_hit	Transition	.	USA/AUS
BobWhite_c14421_78	TGGTGATAACATCTGGTGCGACGCCTGCAATGGAAATACTGAGCTTCTGT[A/C]TTGCTGATCCAGGAAATGCATTTCTTGTTCCGTCACCATACTACCCTGGA	InfiniumII	I->L	Transversion	nonsynonymous	USA/AUS
BobWhite_c14422_282	GCCATCTTCCGGCACTCCTCCTGCAACGCCTGAGCGGATTTTCTCTCCAC[A/G]CTCGGTATGGCAGGAAGGTCGCCGTCCGACCATGTCGGCAGAGTCCTCGC	InfiniumII	S->S	Transition	synonymous	USA/AUS
BobWhite_c14424_227	ACAGCGCGACCAAAAGCCACCTCTCAACCAAGCAAGAACCACCGAGCAGC[A/G]TATCAAGCAAACATGTAGGGCCCAGCGCCAAGCATTTTATGGCCAAAGTC	InfiniumII	no_hit	Transition	.	USA/AUS
BobWhite_c14425_216	GACATTGCATCATGAAACATTTGATTTTAGGCTCTTACCTTGACTGGAAA[A/C]GTTCCTGGAGGCAGTTTTGTGGTGAGTAGATCCCTCAAACGACGGATTGC	InfiniumII	T->T	Transversion	synonymous	USA/AUS
BobWhite_c14428_150	RRKGCTGCGGAAGACGTCGATTTTAAAGGCGGAGCAGGCGCTGCCAGTGG[T/C]GAGGTAGTGACAGTAAATAAACCCAGGAAGCGGACCACTGAGCCCCGTAC	InfiniumII	no_hit	Transition	.	USA/AUS
BobWhite_c14432_224	cgagttccaggatggcaaggaggaggtcatccaagcatggtacatggatg[A/G]CAGTGAGGAGGACCAGAGGCTTCCTCATCACCGTGAGCCCAAAGAGTTCA	InfiniumII	D->G	Transition	nonsynonymous	USA/AUS
BobWhite_c14457_167	GTAATCTGCGTCCTGGAGAGGGAGCCTCAGATGACGAAATCGCGGCTGAT[A/C]TATCGGCTGTATGAGCGATTGCCTGGAGAGTCCACCACAGATTAGGCTAA	InfiniumII	I->I	Transversion	synonymous	USA/AUS
BobWhite_c14461_104	TGAAGTGTAGTTAACTGCCCAGTTTTGGTTGCATTAACCATTCCATGGAA[A/G]CAGCCTGATGGTCTTGTGATGAATGGTACAATCAGAACGGGCTGGATGGA	InfiniumII	no_hit	Transition	.	USA/AUS
BobWhite_c14461_80	TTTGATGCCCCTATTTCAGCAGCGTGAAGTGTAGTTAACTGCCCAGTTTT[T/G]GTTGCATTAACCATTCCATGGAAACAGCCTGATGGTCTTGTGATGAATGG	InfiniumII	no_hit	Transversion	.	USA/AUS
BobWhite_c14470_732	tgtcccctattatatggatccgtctctgggatcaattagaaggcgcacca[T/G]CTTGTATTTAAATGGCTTCCACCAGTTAGGAGCAATGGCAGTTTCACCAG	InfiniumII	M->L	Transversion	nonsynonymous	USA/AUS
BobWhite_c14471_411	GAAAAGGCTCTTGGAGAACACGGCGTCATATGTTTGGAAGACGTCGTGCA[T/C]GAAATCTCCACGGTCGGGCCGCACTTCAGAGAAACGGCGAGCTTTCTCAT	InfiniumII	H->H	Transition	synonymous	USA/AUS
BobWhite_c14471_69	AACAAGGAGCTCGACTTCCTGCGGATGCGGACGCGCCTCAAGGTCCGGAA[T/C]CTGCGCCCCGCCGAGGCCATCGACGCCAAGCTGCTCTTCGCCATCCGCAT	InfiniumII	N->N	Transition	synonymous	USA/AUS
BobWhite_c14476_80	AATTTCCTTTCAGCGGTACATAAAGGATGGCTCCTGAATTAAGCACTACA[A/G]ATATATTTGATCTGTGCCAAAATCCTATCAAACTACCAACAAGTGTCGCT	InfiniumII	no_hit	Transition	.	USA/AUS
BobWhite_c14480_99	CTCGTCATCCTCTGGCTCGTCGTCGCCTGCGCCATCTTCCTCCTGTATTG[T/C]cttccctgcctcttggctcgcttttactgacttcggtattgttcttttca	InfiniumII	no_hit	Transition	.	USA/AUS
BobWhite_c14486_122	ATAGAATGGATTTGGAAGCTGGAGTCCTGGTCCCGGTCAAGTGCTTCAAC[A/G]GGCGTGCCGTGTTCATGGGCATGGGTCGCACGATTTCCGTATCAGCTCAG	InfiniumII	R->G	Transition	nonsynonymous	USA/AUS
BobWhite_c14494_304	AGGAATCACAAACAAACTTCAGTGTGCTGCCAGAGCAAGACCAGCATTGT[A/C]GTCCGTGAGCCTCTTGACATACTCTTGCCGCACCGGATGGTCCTCCTGAG	InfiniumII	no_hit	Transversion	.	USA/AUS
BobWhite_c14495_230	tttactccccaccagcaagctgctgctgctgctgctgctggaacaaatgg[T/C]ATGTAACTCATATATGATATATGGGTAGGATCAGGGGAACTGGAAGGAGC	InfiniumII	no_hit	Transition	.	USA/AUS
BobWhite_c145_179	GCGGAGGGAGAGGGAGCAGTTCGGCTCTTCCCCCTTCACTGGACAGACGA[T/C]GATCGAAAGCAAGATCCAGGCCCTGGAAGACGACATTGGCGCCACCAAGG	InfiniumII	no_hit	Transition	.	USA/AUS
BobWhite_c14507_276	TATGCCTCTGTGAGAGCAATTGAAACAAAATCTCAAGTAGATGATCAGCA[A/G]TGGCTTACTTACTGGGTGCTGTACTCGTTTATCACTTTGTTTGAGCTCAC	InfiniumII	Q->Q	Transition	synonymous	USA/AUS
BobWhite_c14508_181	ATCTGCACGACAAGCCTACTGCTGATAACTGCCCACAAAATGTGTATGAC[A/G]CGCTGGTTGATGCCCTCGAGCATGTCAGCCAGTACGAGGGCTACATTCTT	InfiniumII	T->A	Transition	nonsynonymous	USA/AUS
BobWhite_c14508_375	ATACCCAAGCAAGTTGTTAAGAAAATTCTGGCCATTGAAGGTGTGCAGAG[T/C]GAAGATGGCGCTCCGGTCTCCAGCAGCCAGTAGTGAGTCACCCTAGTTCC	InfiniumII	S->S	Transition	synonymous	USA/AUS
BobWhite_c1452_859	TAAAGAACTGATAACCTCTTCTTTGCCAGCATCATCCGGTGCAACTGGAG[T/C]agccccaacaactccaattttcaggtcttcttcgacttggatgcgtaaaa	InfiniumII	T->A	Transition	nonsynonymous	USA/AUS
BobWhite_c14526_271	TCTCTCATTCTGTAAATGAACCAGTTGCAGCCTAAAGACGGGCAGGAGCG[T/C]GAGCCAAATCATCCACCCCAGCCGCTCTTGAAGGTCCTTAGTTTCATTAC	InfiniumII	R->R	Transition	synonymous	USA/AUS
BobWhite_c14530_51	GATCATGAACCTTCTGTATCCCTCCATGTCTTCGAATTGCAAAAACTAAC[T/C]GACAGAAGTACCATTCTAGTAATAATAGTGAAACCTGAGCTCATACACCA	InfiniumII	no_hit	Transition	.	USA/AUS
BobWhite_c14536_201	ACTGGTGTTCCGCCTTTCTGGAACTGGTTCAGTTGGTGCTACTATCCGTA[T/C]TTACATTGAGCAGTATGAGAAGGATTCTTCCAAAACCGGGAGGGCGTCAA	InfiniumII	I->T	Transition	nonsynonymous	USA/AUS
BobWhite_c14543_194	TGCAAGTGCGGCACCAGCTGCGGCTGCTCCTGCTGCAGCTGCTAGATCAT[T/C]GATCATCGATCATCGACCATGCATGCACCTGCCGCGCGCGTGCATCATAT	InfiniumII	no_hit	Transition	.	USA/AUS
BobWhite_c14549_269	ACAATAACTGCTGGTGTAAGCATAAATTTCAGAGATGTTCATGGATGGAC[T/C]gcacttcactgggcagcattttgtggcagagagcgaacagttgttgctct	InfiniumII	T->T	Transition	synonymous	USA/AUS
BobWhite_c14550_148	CGAGTGGGAAGTAGAACACAATGCTGAACAGCCAGATAACACCAGCCCAG[T/C]CCCACCCGATTCCCTTGATCCTTGCGAAGTCCCAGTTGGCATAGACAGCG	InfiniumII	D->G	Transition	nonsynonymous	USA/AUS
BobWhite_c14554_277	GGTGACGACCAAGGCRMACAWGRSGGTGGGGGTGGAGGTGGCGCGGCTGA[A/G]GCAGCACCCAAAGTACCACCGCCGGGAGAAGATCAAGAAGAAGTACCAGG	InfiniumII	K->R	Transition	nonsynonymous	USA/AUS
BobWhite_c1456_615	CATGTTAGTAATAAACATCCCACCAATTTGCACAGCTTGAAGAGGCATGT[T/C]ACATGTGCGTCCCCGTATTTCGACTAAAAAGATGGTATAAGCTGGTGCAA	InfiniumII	no_hit	Transition	.	USA/AUS
BobWhite_c14566_278	GGTACGAGATCGAGATCAGCTTCGATCTGCACTTCGCCGCCCCATCGTCG[A/C]GATATGCGTTTGCCCCAGGGGTGGGGCTTGGTGGGTTGGCCTTGGGGTTA	InfiniumII	L->R	Transversion	nonsynonymous	USA/AUS
BobWhite_c14570_161	ggcgcggtctttgacatggaccggatggttaagatcagggatcctgagca[A/G]CAGCTTTATATGGTGGGTGTCCCCGAAGAACACATTGAAGGGCATGCATT	InfiniumII	Q->Q	Transition	synonymous	USA/AUS
BobWhite_c14570_263	catctgtaccatctgacttctcccgatgacagcgtttcatttgagttcca[A/G]CACAATGTTTGTGGCCGTTCAATCTACGCCGAAGGGTCAGTTGATGCCGC	InfiniumII	Q->Q	Transition	synonymous	USA/AUS
BobWhite_c14575_323	caagtcacttcggagggtgaaagcgcatctgggtcaaagtttgtccgagg[A/G]GGTGTTATCGACCCCAATGCCAAGCTGAGAGCTGATTCTGAAGGTGGAAA	InfiniumII	G->G	Transition	synonymous	USA/AUS
BobWhite_c14576_497	GGGGGGCATCCAGGGACGTAGATGTCCACAGGAACAATGCGGTCGCATCC[A/G]cgcacaacagagtaggagtagtgggtaatacccaccaccattggcacagc	InfiniumII	R->R	Transition	synonymous	USA/AUS
BobWhite_c14576_660	gccatcttgttggtgagcgtgccggcgactatcatgcagtcggactggcg[T/C]GGGGACGGGCGGAAGATGACGCCGAATCGGTCGAAGTCGTAGCGGGCCGC	InfiniumII	P->P	Transition	synonymous	USA/AUS
BobWhite_c14587_51	GTGTTGCCTCCTCCATTCCATGAAGATCCACTGTCCCCAAACCTTCCCCT[A/G]CCTCTGCCACGATTCCCACGTCCAAATCCACCCCTACCATATCCAGCATT	InfiniumII	no_hit	Transition	.	USA/AUS
BobWhite_c14588_84	TATAAAGTCAATTCGAAGGATCACGTTTCCCATATGAACACATTGATATA[T/G]AAAACAATAGAAGACTTCCAGAAACTGATACAATTTCACTATTGTCACCG	InfiniumII	no_hit	Transversion	.	USA/AUS
BobWhite_c14605_122	TGGAGACCTCGGAGGCGGAGAAGGAGATGAGGGAGTGGTGCGTCGCGCTC[T/C]CCAAGGTGGAGCTCCACGCCCACCTCAACGGCTCCGTCCGCAACTCCACC	InfiniumII	S->P	Transition	nonsynonymous	USA/AUS
BobWhite_c14606_414	TCGAGGTACTCTGGAAAGGTGCATGGACTATGCCATGAAGTGAGTTTGCG[A/C]CCTCTGGTAGAATACGGGGCGATTGCTTCCACGGCCTTGCGTTTCATGTC	InfiniumII	no_hit	Transversion	.	USA/AUS
BobWhite_c14606_452	AGTGAGTTTGCGCCCTCTGGTAGAATACGGGGCGATTGCTTCCACGGCCT[T/C]GCGTTTCATGTCGACGGTGATGACCCAGGCCTTGTCGTCTTCACTGTTCA	InfiniumII	no_hit	Transition	.	USA/AUS
BobWhite_c14618_272	ggttctagccgaagctgctgatgcatgccctgcacaaagtaggtatggcc[A/G]CTGCAGAATATACTTGCTGGTAGGACTCCAAGCTTCAATTTTCCATCATA	InfiniumII	S->S	Transition	synonymous	USA/AUS
BobWhite_c14619_562	TGAAGATCCAGACTCACGGTATGGATGTGCCGCTGGAAATCAGAGCTGAT[A/G]ATGTCAGGAGGGATGGTAGGATTTCCAAAACAGTCAGCAAGACACACAGA	InfiniumII	no_hit	Transition	.	USA/AUS
BobWhite_c14640_462	ATGGGAGAAAGTGGTCATCCACCGTGACATCAAAGCAAGCAACGTACTCC[T/C]TGATAGTGAAATGAATGGGAGGCTAGGTGACTTTGGCCTTGCAAGACTTT	InfiniumII	L->P	Transition	nonsynonymous	USA/AUS
BobWhite_c14650_564	GAGGAGATGACAGCAAGGCAACAAATAGTCTACCAGGCAAAACAGATGGG[T/C]AGGAAAAGTATGAGCCATGCTAAGACCTTTGCAGTAATGGGCTTGATTTT	InfiniumII	G->G	Transition	synonymous	USA/AUS
BobWhite_c1467_1916	TTCCCACCGTCTCAGAATGCAAGACCTCATCTATCTTGATTGCTGTTGAC[A/G]CATCTGTACTCTCCATTACATGCCGGATGGCTGCAATAGTTCTAAACATG	InfiniumII	V->A	Transition	nonsynonymous	USA/AUS
BobWhite_c14672_935	GAACCTGTGCACGAGGAAGAACACATCTTCCATGTTCAAATGCATATTGT[A/G]CTCCTTGCACATCTTTTAATTGATTCGACCTGATGCTAAGTGTATGTTGG	InfiniumII	no_hit	Transition	.	USA/AUS
BobWhite_c14681_198	GAAGAAGACAAGGACGGCAACCACCGGCAGCTGCTCGCAAGCACCGGCGG[T/C]AGAAACCCCAACGGCATAGCGCCAAACCACAAGACGACTTGAACTAAACC	InfiniumII	no_hit	Transition	.	USA/AUS
BobWhite_c14686_86	TATATTTACATCATAGACAATTACTAACCACATTATTGAGTTCTATTACA[T/G]TGACTGCACCATCATTGGGCATTGGCGTAACCCAGGTGCCATTGAGCATC	InfiniumII	no_hit	Transversion	.	USA/AUS
BobWhite_c14689_172	TACGGTCTCCCACATAATGTAACCTGACAGGCGCGACCTTTACTCAGAAG[T/C]ATAACTAATTGAAGTCCTTGGCCATGAGCGAGATGACCTTCTTCACGGCG	InfiniumII	no_hit	Transition	.	USA/AUS
BobWhite_c14689_203	CGCGACCTTTACTCAGAAGTATAACTAATTGAAGTCCTTGGCCATGAGCG[A/C]GATGACCTTCTTCACGGCGGGCCTATCGAACAGCTCCTCCAGCCACGCCC	InfiniumII	no_hit	Transversion	.	USA/AUS
BobWhite_c1469_112	GGGGCAACCAAACACACAGACAGACATGGGATCCTTGGGCCCTGCCGTGA[A/G]CGTGAGCATGGCCAAGGCCAGCGGCGGCACGGCGGCCGTCGGCGGCCAGC	InfiniumII	N->S	Transition	nonsynonymous	USA/AUS
BobWhite_c14705_487	CTACGCGCCCTCGGGCCCGAACAACCACCACAAGCCACCGGGTTGGAACT[A/G]AGCTAGCGCATCCCGGGTCACAACTTTCATAAAGTTATATCGGTGGTTTC	InfiniumII	no_hit	Transition	.	USA/AUS
BobWhite_c14717_512	ATAGACCAGTCATAAACAGCAAGGTTCTGCTTTATCCGTTCTTCACTCAC[A/G]CTCTTTGGCAGTACACTGTGGCCCATCTGAATGTTCCAGCGCAACGCCAC	InfiniumII	S->S	Transition	synonymous	USA/AUS
BobWhite_c14717_800	ACAGCCGGAGGTATGCGAGCTACAGCAAGCAAGTCACCCAATTTCTTCGA[T/C]GCGAAGTTACTCACACCAATTGCACGAGCTTTGCCAGCATCATGTAACTT	InfiniumII	A->A	Transition	synonymous	USA/AUS
BobWhite_c1472_528	AACTGACCCAAAACTGCAATTGTTGCTGTACTACTCCTGATTTTCTCTAT[T/C]CCCCTTGATATCATGCAGATATGGTTTGCTTCTACAACAACTATGGCTCC	InfiniumII	G->G	Transition	synonymous	USA/AUS
BobWhite_c1472_59	CACAGGACGAACATAAGCTGGAATGATACCAAAATTGCTAGTACATGAGA[A/G]TGAGACAACCACTTAAAACATTTATACTGTATTGCTCGGCACAGCCGCCA	InfiniumII	no_hit	Transition	.	USA/AUS
BobWhite_c14727_390	CTGGCAAACAAGTGCCTGGTGCGCCATGCAAGGTATAGACCTAAGATGAG[T/C]GAGGTGCTGGAGATGGTGCAGAAGATTGTCGATAGCAGTGACCTTGGAAC	InfiniumII	S->S	Transition	synonymous	USA/AUS
BobWhite_c14736_188	GCATCGGAACCGACGACTTCTGATGTTCAGCATTATTATTCCAGAAGCCC[A/G]TGGCAGGTGCTCCATGTCCCCACTCAGGAGCCGGAGAGCAACCAGATTGT	InfiniumII	M->T	Transition	nonsynonymous	USA/AUS
BobWhite_c14742_234	ccctggtacctcatgacccgaggcgcaaagcatgactcccatcaagacta[T/C]GTGGAGCGAGCTAACAAGGCGAGGTCGGATAGGCTTTCTTCTGGACAGCC	InfiniumII	Y->Y	Transition	synonymous	USA/AUS
BobWhite_c14750_566	ttgatgtagggtccatgggccttcaggtgctcttcgagcgcctgcagctc[A/G]TCAACAAGTGCCTTCTCCGAACCATCGCTGGCATCCTTGCTCTTCAAGAA	InfiniumII	D->D	Transition	synonymous	USA/AUS
BobWhite_c14758_214	CAAGCCCTGGTGCACGGTCAGCTGAACAGAAGGGCCATAGGCCATCAAAT[A/C]TTGATCCTGGTTCATGCCGTACGTTCCTTCTCCTCTGGCAACCACCTCGC	InfiniumII	Y->D	Transversion	nonsynonymous	USA/AUS
BobWhite_c14758_530	ATGGCGTTTTCAGCAGCCCATGGCACGTTGTAGACGCACACACCCACAAA[T/C]GGGCCATCGATGGATCTCCAGTCTGAACATTGAAACTCGGCCGTAGGGCC	InfiniumII	P->P	Transition	synonymous	USA/AUS
BobWhite_c14760_245	GACCATCGGGATCGGGTTCTTCCCAGCACCTACGGCCGCCGACGAGCTCC[A/G]TCCGCTGCGACCGTCCTGCTACTACTAATCCGTCGCCGGCCTTTCTTGTG	InfiniumII	no_hit	Transition	.	USA/AUS
BobWhite_c14760_277	CGGCCGCCGACGAGCTCCATCCGCTGCGACCGTCCTGCTACTACTAATCC[A/G]tcgccggcctttcttgtgccacaccatgctggagtccaggagccagacgc	InfiniumII	no_hit	Transition	.	USA/AUS
BobWhite_c14763_85	GGCGCGACGCCAATCCCTCTCCTCTCCTCTCCTCTCCATCCTGCGAAAGG[T/C]GCAGACGCGAATACGCACGAGCAATCAGGGCGGACACATCCTCTCGCGGC	InfiniumII	no_hit	Transition	.	USA/AUS
BobWhite_c1477_315	tacgcccttgctagagtgcacatgcactttgtcgaaagcggattctgcta[T/C]ACAGCACGGGGTGGCTTCTGCTTTCCTGAAGATGCCATCCAAGAATTCCA	InfiniumII	Y->Y	Transition	synonymous	USA/AUS
BobWhite_c14799_321	TGTTCGCTCCCCATGCTTTCGCACCCCAGCGTCGGTAGGGACCCAGAGAG[T/C]TGCCTTCGCTTTTGGCGTTCCTTCGTAGATCTACGGATTTCACCCCTACA	InfiniumII	no_hit	Transition	.	USA/AUS
BobWhite_c14799_457	AATTGGTTTCGAGAGCATTCCGCCACTTTTTGGCGACTTTCACTTTCAAC[A/C]cgattcaccgcctacgtgccctttacgcccacgtcattccccatgtactc	InfiniumII	no_hit	Transversion	.	USA/AUS
BobWhite_c14811_336	gtgagatatctgctcatgttgatgctcagatgcatgagttggagaggaag[T/C]TGTGCATCGTCGGACTATGGTGCATCCAGATGAAATCTCATGACAGGCCG	InfiniumII	L->L	Transition	synonymous	USA/AUS
BobWhite_c14812_828	GCCGTCCTGCACCGTGGTCAGGTCGTGGATCTCGTTCGAGTAGTTCACTC[A/G]CGAGTTGGCCCTCGTCGGGGTGTTGGAGGTCACCGACATCTTCGGTTGGG	InfiniumII	_->R	Transition	nonsynonymous	USA/AUS
BobWhite_c14856_489	CATCTTGGGCCGAGGTCGTCACTGCTGAAACCAAACTGCTGGTCCCTTCC[A/G]TTTCTCTAGGTTGACTGATTGATAGAAACTTTATCTGCGGACAGCCAGTT	InfiniumII	no_hit	Transition	.	USA/AUS
BobWhite_c14872_250	TCACGGTGCGGCTCAAGAAGCTCAGCAATGGGCTCAGCCAGGAGCACCGC[A/G]ACCCCGTGCTCGGTCTGCGTCAGGGTATACATGGGCGCCACCACCAGCCA	InfiniumII	no_hit	Transition	.	USA/AUS
BobWhite_c1488_1274	GACTGGGATGCTGAGAGTCATAGGGATGATGAAGATTATGCATCGGATCA[T/C]GGTGCTGATGACATTGAGGATAGCCTCAATAGCCCGCTTATTTCTCGTCA	InfiniumII	H->H	Transition	synonymous	USA/AUS
BobWhite_c1488_1370	CGTCAAGCGACAAGCGTGGAGGGTAAGGAGATTGCTGCACCTCATGGAAG[T/C]ATAATGGGTGGTGTGGGAAGAAGCAGCAGCATGCAGGGAGGGGAGGCAGT	InfiniumII	S->S	Transition	synonymous	USA/AUS
BobWhite_c1488_1394	AAGGAGATTGCTGCACCTCATGGAAGCATAATGGGTGGTGTGGGAAGAAG[T/C]AGCAGCATGCAGGGAGGGGAGGCAGTAAGCAGCATGGGCATTGGTGGGGG	InfiniumII	S->S	Transition	synonymous	USA/AUS
BobWhite_c1488_220	TCGGGGGTAAGATTCGGCGGCCATGTCGGGCGCCGTGCTGGTCGCCATAG[T/C]GGCGTCCATCGGGAACCTGCTGCAGGGGTGGGATAATGCGACCATTGCAG	InfiniumII	V->A	Transition	nonsynonymous	USA/AUS
BobWhite_c1488_299	tgggataatgcgaccattgcaggtgccgtcctgtacataaagaaggagtt[T/C]AGCTTGGAGACCCAGCCCTTGATCGAGGGCCTCATCGTGGCCATGTCGCT	InfiniumII	F->F	Transition	synonymous	USA/AUS
BobWhite_c1488_504	TGGTGATGCTCTGGGCGCCCAACGTCTATGTGTTGCTCTTGGCCAGGCTC[A/G]TCGACGGGTTCGGTATCGGTTTGGCTGTCACCCTTGTCCCTCTTTACATT	InfiniumII	I->V	Transition	nonsynonymous	USA/AUS
BobWhite_c14882_143	TGCGCTCTGTCGCTTGATCCCGTGCTTGAGAATGTTCTTCACTTCATTGC[A/G]CAGTTCCAAAAATCTGTACCTGATTTGGTTCCTAGAGCATTTCTTCAGAC	InfiniumII	A->A	Transition	synonymous	USA/AUS
BobWhite_c149_120	GGCACGCCACCTTATACTAATGCCCATGCGCAGCGTACTAGTACCCGCGC[A/G]GCGCGGCCCAGTACGGCCAAGGCATGGCGATGTGCACATCAGTCAATAGT	InfiniumII	no_hit	Transition	.	USA/AUS
BobWhite_c149_1839	ACTGTTCTCTCTCCAGCAGCTGTGGGCCAGCCCACCAGGCAGCAACGTGG[T/C]AAAAGCTGTGGGTGAGTGCTGGGGGCAAGGGCCAAGGTCTTTGTTTCGTT	InfiniumII	no_hit	Transition	.	USA/AUS
BobWhite_c149_3064	AGATGACTTAGATGCATTTGATGCGTACCCAACTACTGAAGCGGGTCCAA[T/C]agatgatgaatccgagtctgacggttgcggaaagggaaaaaaggggggaa	InfiniumII	no_hit	Transition	.	USA/AUS
BobWhite_c149_4419	TCATCTAGATGCCGAGCAGCGTTGCAAGCGGCGTCTAAGAAAGGGGCCAA[T/G]ATAAACAAAAAGCACGCGGATGGGTGGGATGGTGTTGTGAGGGAGACTGA	InfiniumII	no_hit	Transversion	.	USA/AUS
BobWhite_c14907_296	CCGGGTGATGCACTTCCACTGGGTGCACGGTGGTTGCCATTGTCTTCGCC[A/G]TCCCTGGGGCTCGGGCTACGACCATTTGCAGCTGGGCTCATGTTATTAGG	InfiniumII	D->D	Transition	synonymous	USA/AUS
BobWhite_c1491_1075	GTCCCCGTGGAGTTTGAGATGTCTGACCTTGTATCAGAGAACAAGGAAAA[T/C]GAGAAGCCAGCTGAATCTGAAGAAGTCCCCGTGGAGTTTGAGATGTCTGC	InfiniumII	N->N	Transition	synonymous	USA/AUS
BobWhite_c14915_156	TGAGCCAACCACCGAAGCGCCTCGAACTCCTCGTCCTCCTCCCCGTGCCT[A/G]CCGTCCTCCACCGGATCGGCGCGGATCGGAGGCTCCCGCGAAGCGATTCC	InfiniumII	no_hit	Transition	.	USA/AUS
BobWhite_c14915_515	CACCTCACTCCAGCCGAGAGGCGTTACATTGAACAGAAGCAGAAGATCGA[T/C]GTACACAAGCTGGCCAAGGTGGCTGACAAGTCGCACAGGGACCGCATCCA	InfiniumII	D->D	Transition	synonymous	USA/AUS
BobWhite_c14916_627	GGTCATGGCAAAGGACACCATCGTGTACTTCGGTTTGGTCTGAGTTCACC[A/G]TGTTAGTTTGTCAAAGGACGGGCTATGCACTCATTTGTACGCCGAGAAAA	InfiniumII	no_hit	Transition	.	USA/AUS
BobWhite_c14926_201	GGGAGGACGACGTGGTGGCCGATCCTGAGGGGAGCAGGCTGCTACACGAG[A/C]GGGCATCGAGCAGGGACAAGACCTTGAAGCTGTACCCCGGGATGTGGCAC	InfiniumII	R->R	Transversion	synonymous	USA/AUS
BobWhite_c14928_843	ACCTGGRGAGAGTGTTGTACCCCAGCATAAGCTGGTGGTTGCTGACTTCC[A/G]CTTTCGGATTCGTGTCCAGCGGGATAAGCGTGCCAAAGTCGCTAGAACGA	InfiniumII	no_hit	Transition	.	USA/AUS
BobWhite_c14938_411	TTCGTTGCCCAAGGAAGACGAGGTGTTGCGGCTGATGGAGAAGGCGTAGA[T/C]GCGGCTTATGATTTCCAGTAGCTTCGAATTCTGCAAATTGTATTGTAAGC	InfiniumII	no_hit	Transition	.	USA/AUS
BobWhite_c1494_101	ACCCAACTATGAGTATGCTCTGGCAAATTGGTGATGTTGTACGCCAAACG[T/C]AGGGAGGGGAATTAGGCCTTGGTCTTCTTGGGCACTGCCAAACGCTCCCT	InfiniumII	no_hit	Transition	.	USA/AUS
BobWhite_c14948_295	CAGTGTTACATGCCGCAGCAGCAGGACTACAAAGCATAGATCTTCTTCTC[A/G]TGGTCTTCCACGGCCTCCAGGTCCGACAACCCTTCGCGGACAGACCAGGA	InfiniumII	no_hit	Transition	.	USA/AUS
BobWhite_c14950_299	gaaaatttctacctgatgaccgagtcaggtgaacagggacgcctacctgt[A/G]CTTCTACTGAAACTTAATGACACTGCTCCTGAAAGAAAGCCCGTTGTTGT	InfiniumII	V->V	Transition	synonymous	USA/AUS
BobWhite_c14966_231	TCCCCCGCTCGCCGACCAACAAGCGAAGAGCTGCTCCGGTTGCTCTCCGG[A/C]GAGGGAGAGCCGCCTCACCTCCCGCTAGAGTTCTCGCCGTCCCCACCTGG	InfiniumII	no_hit	Transversion	.	USA/AUS
BobWhite_c14968_1195	tgtccggtgtaccagagccagtgtgttgttaacgcatcgaatcactacag[T/C]GGCCCGTTCCAGGCAACGACGCATGTGGTTGTCGGTGGCGCCGGTGCCAG	InfiniumII	S->S	Transition	synonymous	USA/AUS
BobWhite_c14968_538	cgggtcgtcatatttggggacatggggaaggcagaggcagatggttccaa[T/C]GAGTACAATAACTTCCAGCCAGGCTCGCTAAACACTACTAACCAGATCAT	InfiniumII	N->N	Transition	synonymous	USA/AUS
BobWhite_c1499_59	CTCTCCTAACTAATGACTGTTACAGGTGATGTATGAAGATGCAAGTCAAG[T/G]TGTGGCTGAAGCAATTGGTAGTATTCGAACTGTAGCATCTTTTGGTGCAG	InfiniumII	no_hit	Transversion	.	USA/AUS
BobWhite_c14991_512	TACAAGAGCAACTGCAAAGCAATGCTGACTGCTGTTGATGGTTCTGTTCG[A/G]TTGCTGGTCGATCGGCCGTACAAAGCAGGAGAACCGATAATTGTTTGGTG	InfiniumII	R->R	Transition	synonymous	USA/AUS
BobWhite_c14996_670	GGCCTATTCGGGTGGTTCTTTGTTGCTTGCTCCCAGTCTTGTCGTGTTTG[A/G]TCAGGCACTCCAGAGTCAACCGTGACCTCCTTGAGATGTCTGAGGTGTCT	InfiniumII	D->D	Transition	synonymous	USA/AUS
BobWhite_c14999_397	CGAGCTTGTGGCCATCGGCAGGAAGATCTATGTGATCGGCAAGGGGCTGA[T/G]CACGGTGACCATCGACATGGACATGGCAGCCAGGGTGGACGGGTTCCTGG	InfiniumII	I->S	Transversion	nonsynonymous	USA/AUS
BobWhite_c14999_479	AGGGTGGACGGGTTCCTGGTCTCCTCGTCAACCGGGCCGCTGATGGAGCA[T/C]GACTTCTCGCCGGAGAAGTGCAGTGTCATCACCATCTGAAGACCGCCACC	InfiniumII	H->H	Transition	synonymous	USA/AUS
BobWhite_c1500_73	GGGCATACTCTGYATCCTCAGAGCATGCTCCGTGAGTGGAAAACTTTGCC[A/G]ACCAACAAGAGCATGCCTGGAAAATTACATCCAACATAATCACCACGAAT	InfiniumII	no_hit	Transition	.	USA/AUS
BobWhite_c15002_106	GACGGACGCTGCTGCCGTCGTTGCCGCCATGCCGCACGCGTAGCCACAGA[A/G]CATCCCGCACCAAGCCATCGCGTCCGCCGGCTCCGCCGTTGACTGCTTCG	InfiniumII	no_hit	Transition	.	USA/AUS
BobWhite_c15008_137	CCCAGCAACCACGTCCCTTGTGACGCTGGTCAAGCCCGTGCAAGTTGGCA[T/C]GGCAATCGCGGCCCCGACATCCTCGGGACCCGACAAGCCCGTGCAAGTTG	InfiniumII	no_hit	Transition	.	USA/AUS
BobWhite_c15021_357	TTAAGTGGCCAGGATGTTGAGAGAGGTACATTCAGCCACCGCCATTCTGT[T/C]ATCCATGACCAAGAAACTGGAGAGCAGTACTGCCCACTTGATAATCTTGT	InfiniumII	V->V	Transition	synonymous	USA/AUS
BobWhite_c15035_469	GTGTCGGTGTAACAATTGTTGTAGACTTTGCGGGAGGCAACATATTTCCC[T/C]gacatagtttttgttggatcaaccacctttttcgagcaagataacccttg	InfiniumII	no_hit	Transition	.	USA/AUS
BobWhite_c15047_376	TTGTTGTTGGTGTTGCTGCTGTTGCTGTTGTTCCTCGGCTTGGCATTTGG[A/C]TGCCAAGCCCGGTTCCCTTGCTTCCGGATGTCTTGCGGATCCACCATCTG	InfiniumII	no_hit	Transversion	.	USA/AUS
BobWhite_c15052_119	AGAAGCGTGCCCCGTAGGGTTCGCGTGAGGATTGCCCGCAGGAGGAACGA[T/C]GAGGAGGACGCCAAGGAGGAGCTCTATTCACTCGTCACCGTTGCCGAGGT	InfiniumII	no_hit	Transition	.	USA/AUS
BobWhite_c15059_241	TACACAGAAGCCACCTAAGAGAAGCTTCAGGAGTGAGCCCCGCCCTCCCA[T/C]GCCGCAGTCTGACAGAGGAACTCCGGACTCGCTACCAGATTCTGGTCCTG	InfiniumII	M->T	Transition	nonsynonymous	USA/AUS
BobWhite_c15073_502	AGGATGGTTATCTCAGCTATGAATTCCTTCATCCCCTGCTTTGACTCTGG[T/C]GAAACCCGCTTGATGGCAACATCTTGCTTCGAGTTTTGTAGCAGCCCTTT	InfiniumII	S->S	Transition	synonymous	USA/AUS
BobWhite_c15075_708	aattgtcttttccaactcatccacctgccactcaatgctttcacagctgg[T/C]GAGAAGCTCTTTTGTTAAATGAATATATTCTCCGGTGTTTGAAGAAACTT	InfiniumII	T->A	Transition	nonsynonymous	USA/AUS
BobWhite_c15082_683	ATGCAAAGGAAGATGACAAAGCCAAGGCAGCAGAACACGATGATCACAGA[A/G]CAGGTGGTGTGGCAGCAGAACACAAGGATCACAGAACAGGTGGTGTGGAG	InfiniumII	no_hit	Transition	.	USA/AUS
BobWhite_c1509_622	AGGAAGGAGCAGCAGGGGAAGAAGAGATTGTGCGAGCGGTGGCGCGGCGG[T/C]GAAGATGGAGATGGCGTGGTGCTGGTGGTGGTGTGAGGTGCGGCTCGTGG	InfiniumII	no_hit	Transition	.	USA/AUS
BobWhite_c15097_341	gcttagagactcacagtaacgaaagagagaacactaagtgagaagcgatt[A/G]TCAAGGACATGAGACCTGGGCATGTGGTTGAAATTGCAGAGAACAAGTGA	InfiniumII	no_hit	Transition	.	USA/AUS
BobWhite_c15097_602	GGTTAGCACTCGGTCTGTTTCAGACTAATAGAATTAGATGTTAGCACGCT[A/G]TCTTAGTTTTGGTCACTGACCATTGCTTCGGTTAGCACTCAATCTGTTTC	InfiniumII	no_hit	Transition	.	USA/AUS
BobWhite_c15098_161	GGTAGAAACTACTGCGGTTAAGAAATTACAACCTTCCAAATAGGAACTAG[T/C]CAATCCATGGGTATACCAAGAAGTTACAAAAGTTGTCCCTGTAAACCAAC	InfiniumII	T->A	Transition	nonsynonymous	USA/AUS
BobWhite_c15109_230	stacrtygtscytttctaccctagggacgctgatgtcgctggggtggaag[A/C]GGGGGGAGCTGCGGAACCTGTGGTTCAAGGGTGAGCCGGAGCGCGTGTGC	InfiniumII	R->R	Transversion	synonymous	USA/AUS
BobWhite_c15121_95	TTCATGAAGTTCAAGAACAAATTCTTTGATTGGATCATGTCGAGGTTCTC[A/G]CACCCGTCCGGTAGGCCGAACTCCGCTGCCGGGAAGTGGAGCTCCACGAG	InfiniumII	C->C	Transition	synonymous	USA/AUS
BobWhite_c1514_523	AAATACTTTGGATATGAGGGAGAGCGGGTCATCCACCCTGTCCAGACCTA[T/C]GCCATGTACTACTTCTGCTTCCACTACTTCAAGAGGATCATGGAGACCTT	InfiniumII	Y->Y	Transition	synonymous	USA/AUS
BobWhite_c15146_985	ATTGATATCAGTATCGATAGATGATGCCAACTTCATAGCCTGGGAGGCAC[A/G]CTCAGCAGTAACAGCCGTTATCCTCCGAACACCTTTGGCGATACCCTCTT	InfiniumII	C->R	Transition	nonsynonymous	USA/AUS
BobWhite_c15152_341	TTGATGTAGCCACGGTACGTAGGAGGAACCAGCTGCCATCGATCATACTG[T/C]TGCAAGCAACGCGATTTACACGGTCGAGTCCGTGCCTGCTATGTGCTATC	InfiniumII	no_hit	Transition	.	USA/AUS
BobWhite_c15153_337	ggcttgttctatcacctttataaccaggttgcaacaaacacattgcagcg[A/G]GTGGCCCCTCTAACACATGCCGTCGGCAACGTGTTGAAACGTGTCTTTGT	InfiniumII	R->R	Transition	synonymous	USA/AUS
BobWhite_c1518_375	CAATCCATCCCACAGACGAAGGAAGACGAAGCCAACTCATACTCGCAAGG[A/C]GGCAGCCCAATTCATCAGGCGACCTATGCGCACGAGCGCACGCCATCTGC	InfiniumII	no_hit	Transversion	.	USA/AUS
BobWhite_c15186_96	gggatcccagattaaacacgcttaacagtgataaagcaggaactcttagc[A/C]CTGGCATCCAAGAAGATAATGGAATGTCTGTACTTCCAACACCCAATGAT	InfiniumII	no_hit	Transversion	.	USA/AUS
BobWhite_c1520_455	catggaatcattatcgtatatgatgtgacagatagggaaagcttcaacaa[T/C]GTCAAGCAGTGGTTGAGTGAGATTGATAGGTATGCCAGTGACAGTGTGTG	InfiniumII	N->N	Transition	synonymous	USA/AUS
BobWhite_c15206_166	ttcattgctctaaatgtggcagtagaattttagggtggcgactctgatgt[T/C]TAGATCCCACGCACAATGGAGGTGAAGTGGGGAGCAGAGATGCTTTTAGA	InfiniumII	no_hit	Transition	.	USA/AUS
BobWhite_c15215_550	AGCTTAAGGAAATTGTGGCCAAGATTCTGCATATTGTTGCTACACAGCCC[A/G]ctgttcatctgcaagaagaggtgcaaaacttggtgaaggacaaccagatc	InfiniumII	no_hit	Transition	.	USA/AUS
BobWhite_c1523_269	TGGTAGGGAGACGGAGCCGGAGTCCAGTGAACATTGACGGGAGCGTGCTG[A/G]GGCGGGGGGTATCCAACACACGCGCTGCTGGAGGCACCTCCGGCTCCTGG	InfiniumII	P->P	Transition	synonymous	USA/AUS
BobWhite_c15233_525	GCCAGTCAACTAACCACTCGGTAGCATCGAATGCTAGCGGGTTATGATGT[A/G]CTTTGTATTGATTCTGAAGAAATAAGGCCGCCCTGTCGATCGGATGAGTT	InfiniumII	no_hit	Transition	.	USA/AUS
BobWhite_c15235_107	TATCTCAGAGAAGAATAGTGAAGATGAGATTCCAACTCCTGCACATACAA[T/C]TAAGCAAGTCGGAGACATTCCAAGGAGAGAGATACAAGAGGTTGAGTCAA	InfiniumII	no_hit	Transition	.	USA/AUS
BobWhite_c15236_450	CAGGTTGTGCCTCCCGGCAGCAAGAGCAAACACTGGAAGAAGCATAAGCA[A/G]CAACGGTGCTACGAGAAGAGAGGACGCGGATGGGCGCTTCCTCATCGTCA	InfiniumII	no_hit	Transition	.	USA/AUS
BobWhite_c1524_500	CGGTAAACTGTGCCAGTACCTACACGAAGAGAAATGGGAAGGAATGAATC[A/G]GCCGTGATGGTTTGAGAATCAATTTGGTGATGGCAAGCAGCGAGATCTTA	InfiniumII	no_hit	Transition	.	USA/AUS
BobWhite_c15240_126	TTCCTTCCAACAGCTCCAAGCTAGCGCCACCACCAGTTGAGATGTGGCTC[A/G]TAACATCAGCCACTCCCACCTTCTCAACAGCCGCAACGGAGTCTCCACCT	InfiniumII	M->T	Transition	nonsynonymous	USA/AUS
BobWhite_c15241_604	CAGGCCGGCGACGCCGTGGGTGTGGATGACGCCGAGGGTGTCGTCGACGC[A/G]TTGAAGGAGCTTGGAGCGCTTGTGGAGCACCATCATGGTGTACCATGGTA	InfiniumII	C->R	Transition	nonsynonymous	USA/AUS
BobWhite_c15252_1167	CAGGTTAATGTTATCCGAAAGAAACTGGGAGAGGAGGATAGTTCATCGGG[T/C]AGAGAGGGCAAGTTAACTCGCCTCCGTTACATTGATCAGCAGTTAAGGCA	InfiniumII	G->G	Transition	synonymous	USA/AUS
BobWhite_c15256_225	TATGGGTATCTAGCCGGCGTAGATGTGGATGTGGAGGGCGAGGGTGAGGA[T/C]GGTGAAGGCGGCGAAGAAGAGGATGGTGTGGACGAAGATGGCCTTGCCGT	InfiniumII	I->V	Transition	nonsynonymous	USA/AUS
BobWhite_c15256_249	GTGGATGTGGAGGGCGAGGGTGAGGACGGTGAAGGCGGCGAAGAAGAGGA[T/G]GGTGTGGACGAAGATGGCCTTGCCGTTGGTGTGGAGGCCGCCGAAGTCGA	InfiniumII	I->L	Transversion	nonsynonymous	USA/AUS
BobWhite_c15258_451	TTACTGTCTGCAAAGAGTGTGATGTTGCTGATGTCCCTCTGGAGCAGAGT[A/G]cggatcactttctccatgagtgttttaccaagaccttgaccctgatagga	InfiniumII	R->R	Transition	synonymous	USA/AUS
BobWhite_c15258_769	TATACATCAATATCACCAGCTGAAGAAAATAAGATCTGTTCTGTGCTACC[A/G]TCAGGGAGTGTCCTTTCTAGGAGCACTAATTCCTCAGGTACAATTTCTTC	InfiniumII	no_hit	Transition	.	USA/AUS
BobWhite_c15262_95	TAAAAGACCTTGCTATCTCAATGAGGCAGGCATTAACTGAAATGACTGAC[A/G]AGTATTATGTTGCAAATGCTATGGCGAAAATCCCTCAAGCACCGTCCTCA	InfiniumII	K->E	Transition	nonsynonymous	USA/AUS
BobWhite_c1527_257	ACTTGTTCCATGCTATGATGATTGGTTACATGGTCGCTGCAAGGGATACA[A/G]TTGGAACTACCCTTACATGGTTCTTCTACAACCTCACCCAGAACCCTAAG	InfiniumII	I->V	Transition	nonsynonymous	USA/AUS
BobWhite_c15271_52	ACCGTCTTTGGCGACCTTGAAGAGTGTATACGGTTTATTGCCAACTTCAA[A/G]TTCAAAGAAGAGGAAATCAATTTTCTGCGGACTGCACTGCCTACATGTGA	InfiniumII	K->K	Transition	synonymous	USA/AUS
BobWhite_c153_1585	GATCATGTCCGAGCAATTTTAAATCTGAGCTACCATGACCTTTCAGACGA[T/G]CTCAGAAACTGCTTCTTGTACTGCAGTCTCTTCCCTGAAGACTACCCCAT	InfiniumII	D->E	Transversion	nonsynonymous	USA/AUS
BobWhite_c15309_466	aattggtttggtatttgggcgggaatgcacacggtccgatacttcgatgg[T/C]AAAACATATGAATGGGTTGGACTGAGCCGACAGCCCAGCATCATGGGTAA	InfiniumII	G->G	Transition	synonymous	USA/AUS
BobWhite_c15312_405	AGCACTTTGCCACCAACGTTCTTCCTCCTGGCTTCCTCGTGATCCATGAT[A/G]ccagcagaggttgtcaggacgatgtagccaaactgacgagatggaaggag	InfiniumII	G->G	Transition	synonymous	USA/AUS
BobWhite_c1533_477	GGTATACTGATCTATATGGCATTAGTGGATCTCATTGCTGCTGATTTCCT[T/G]AGCCGGAGGATGAGCTGCAATCCGAGGCTGCAAGTGTGCTCATACGTTGC	InfiniumII	L->L	Transversion	synonymous	USA/AUS
BobWhite_c15330_162	TCCTCCCCGCTCATTGTGACCTGGATGGCATCCACATCCACGGTTGCAAA[T/C]ACCACCAGGCTTCCACCATCAGGGTGGATGCTGCTCTCCTGCAGCAGGAG	InfiniumII	V->V	Transition	synonymous	USA/AUS
BobWhite_c15352_394	CGAGTAGGAATTAGTGTACATCCAAGAAATATGAACATCTTACAACAACA[A/G]CAAATTCTCCAACCCTATAAACGCGGGCGAACCTAGACCGGGACGGCGGC	InfiniumII	no_hit	Transition	.	USA/AUS
BobWhite_c15379_90	GGGTTTCCAGTTGCAAGCCGCGCCGCCGCCGCCGCCATGGGACACTCGAA[T/C]gtctggaactcgcaccccaagaactacggccccggatccagggtttgccg	InfiniumII	N->N	Transition	synonymous	USA/AUS
BobWhite_c15390_95	GACGTCCAGTTGCAGCAAGCAACGGCGGCGATGATGGTGGAGAGGTGGGC[A/G]GGGTTCGGGTCGGCGATGGCGACCGTCATCTTCCTCTGGTCCGTTGTGCA	InfiniumII	A->A	Transition	synonymous	USA/AUS
BobWhite_c15406_457	AAGCTCTCAATAGTCTCCTTGAGGCTCGTCTCCAGGGGAATCAGCTCCAT[A/G]CCCAAACTTCTTATCTTGTCCTTCGATACCTGGTAGATAGGGACAAATGG	InfiniumII	G->G	Transition	synonymous	USA/AUS
BobWhite_c15406_510	CAAACTTCTTATCTTGTCCTTCGATACCTGGTAGATAGGGACAAATGGTG[T/C]gtcatctgcacacttgtctggcactggaaadttggggtacatttcgtgta	InfiniumII	T->A	Transition	nonsynonymous	USA/AUS
BobWhite_c1543_216	TCTCCCCCGGGCTCAACAAGATCTTCGACAAGGATGGCAAGAAGGCCGCC[T/G]ccgccgagttcttgaaatccttcaacaaggaggagattgacaaggagatt	InfiniumII	S->A	Transversion	nonsynonymous	USA/AUS
BobWhite_c15435_121	ggggccctcttctggctcaacaagttcgcctacgcctccatcttcatcat[A/G]GCCGGCGCCTGGATCCTGTTCCGCTTCGTCGGGCCCGCCACCGGGCTGTA	InfiniumII	I->M	Transition	nonsynonymous	USA/AUS
BobWhite_c15453_1010	CAAGCTAAAACTAAAACTCCACGCAGCTATTGTAATGAAGCCATTACGTG[A/C]TGTGCTGCACGGTGGCGCTTATTATGTTCCGCGAGACTTGTACGAAAGCG	InfiniumII	no_hit	Transversion	.	USA/AUS
BobWhite_c15453_678	AAGGCTCTAATAGCCATCCCAAAGGTCCAGCCAAGGTTTGCCCTCGCGAT[A/C]TGGAAGAAGTACAGTACCATGAGATCCCTTCTGAAAGTATATATGGATTC	InfiniumII	I->I	Transversion	synonymous	USA/AUS
BobWhite_c15453_908	CGGGGCAGTTGAAGCGGATGCTGCTGCCGAGTAATAACCCTAACGGTAGA[T/C]CGTGTGATCCTTTCGGACCTGCTAGGCTATATGTATTGGGTGTTGCACCA	InfiniumII	no_hit	Transition	.	USA/AUS
BobWhite_c15454_63	TCTTCAAATTTGCACTTCATACATCTGTGCCACATCCATATCCTTCCATC[A/G]TGTTCACCTGGCAGCTTTTGGGATAAGAGACGCCTAACACTTATTGTTAG	InfiniumII	H->H	Transition	synonymous	USA/AUS
BobWhite_c15455_389	TGAGCACAGAAAATCATCGGGACAGGATTATAAGAATGATCAAGAGCCTA[T/G]CCCCCAGGGTGGTGACTCTTGTTGAGCAGGAGTCGAATACAAACACAACT	InfiniumII	S->A	Transversion	nonsynonymous	USA/AUS
BobWhite_c1547_1605	CAAGCAATAAATACAAGCGAACTTGCTCTGTAAATTTCAAGTACAGCAAC[A/G]TTTGATGACCACTTTTGAAACCATTGATCACTGAACCATAAACACAAAAC	InfiniumII	no_hit	Transition	.	USA/AUS
BobWhite_c15476_88	AAGTCGGTTGCTCTGTTCTCGTTGTTGTGAACTTCGAGGAAGCTCTTTAC[T/G]AAGTTGTTATTGTCAGAATGTGTGGCCTTCTTCCTACTAATAAGTTCCAA	InfiniumII	L->F	Transversion	nonsynonymous	USA/AUS
BobWhite_c15479_100	TGAAGGAGTGAATCTACTGGTTCAGCTGAAAATTGATCTCTATTTGGTTT[T/C]TGATTTTGCGTTTGGTTTTGCCGTCCGCTCGTCCTCGGTATGCTCATCCA	InfiniumII	no_hit	Transition	.	USA/AUS
BobWhite_c1548_65	TTTGACGTACCAGTAGGTACCAGAGGAGATTGCTATGATCGTTACTGTAT[T/C]CGTATTGAAGAGATGCGACAAAGTGTTCGGATCATTGTGCAATGTCTTAA	InfiniumII	I->I	Transition	synonymous	USA/AUS
BobWhite_c15485_590	CTTCTTCTTTGTTAGCGACGGCCTGAAGCCCCTTCACGGTGAGCGTGCCG[T/C]GGATGGAGTGGATGCCTGCGAGCTCTTCCATGCCATGCCCCCTTCCCCTG	InfiniumII	no_hit	Transition	.	USA/AUS
BobWhite_c15489_142	AAGGCCTGGCCGGACGTCGCGGCCCTCAGGGTGCTTGAGAACCCAAAGGA[T/C]TCAATGACGGGGAGGTAGGCCTTGATGTTGTAGAGCGGGGTACCTTGCCT	InfiniumII	E->E	Transition	synonymous	USA/AUS
BobWhite_c15497_199	GCCTCTTCCAGTCCAGGGTCCTGCCTGCAACTCTTCCGGGCATTTGGCTG[T/G]GTGGCACACATTCAACACGTTGCCGTTCTCTGGGAAGACCGCCACGGTGG	InfiniumII	V->G	Transversion	nonsynonymous	USA/AUS
BobWhite_c15497_27	ATGGGCGGATGACAGCAACGTGCATA[A/G]CATGGAGCTGTTCGATGAGGTGCAGAAGGTCCAGTGGATGGCCGCGGTGT	InfiniumII	N->S	Transition	nonsynonymous	USA/AUS
BobWhite_c15497_609	CGCACACCATGGCCAGAAACCACCATGGATGTTTCATCGGAGATGTTGGA[T/C]GCCAAGCAAGAGCAGGAGGACAGGCAGCTGCCAAGGACCAACAACAGGTC	InfiniumII	D->D	Transition	synonymous	USA/AUS
BobWhite_c15497_73	CATAACATGGAGCTGTTCGATGAGGTGCAGAAGGTCCAGTGGATGGCCGC[A/G]GTGTCTGTGGGTATCCTTGCGCACACCGGAACAGCAGAGCAGCCACGCCT	InfiniumII	A->A	Transition	synonymous	USA/AUS
BobWhite_c15497_788	ACATCTCACACCACCTTACACCCGCGGTATCTGCAATAGGAGGCATGTCC[A/G]GTCGATCTAGTGGGTATTGTGTTTATTTTTTTGTTTCCTGATGTTTTGCT	InfiniumII	no_hit	Transition	.	USA/AUS
BobWhite_c15503_297	ACAGTTTGGGACTTTGGGAAATGTACATACAACAGCTGCAAGCCTGAGCC[A/G]GGTCAAGCCATGCCAACCATTCGTACTACCAGCATAGCCAAAAGACCTAC	InfiniumII	no_hit	Transition	.	USA/AUS
BobWhite_c15521_122	GCCGCGTCGGTGCCGCCGGCGCTCAAGGCCATCACGCTCACCCACGTCCG[A/C]TACCACCGGGGCGACAGGGTCGGCCTCTTCCTCGCGTGGGTCTCCCTAAT	InfiniumII	R->R	Transversion	synonymous	USA/AUS
BobWhite_c15521_143	CTCAAGGCCATCACGCTCACCCACGTCCGCTACCACCGGGGCGACAGGGT[T/C]GGCCTCTTCCTCGCGTGGGTCTCCCTAATCCCCGTCTTCATCAGCCTCGG	InfiniumII	V->V	Transition	synonymous	USA/AUS
BobWhite_c15522_250	TGCAAGGATGAAGACAGCTCATGCTCATCGGAGTCCAGCAACAGTGAGTG[T/C]GAAGGGGAAGTCGTCAGAATGAGCCGCTGTGCCACCATTTCCGTGCCTCG	InfiniumII	no_hit	Transition	.	USA/AUS
BobWhite_c15522_625	CTAGGCCCAAATGTGCGGCTTCGGAGTGAGGGCTCTGTACAGAAGAACAG[T/C]CCCATCTGCATTGGTGTAGGCTTGGATGATGTTGGCACCATAGTGGCAGG	InfiniumII	S->S	Transition	synonymous	USA/AUS
BobWhite_c15526_58	GGAACAACTCTTCTTCTCCGCTCCCCTGTCTCTCCCAAGGCCGACGGGGC[A/G]ccgtcgctctccggcaagatgtttggggtcgactccgacagatccagtcc	InfiniumII	no_hit	Transition	.	USA/AUS
BobWhite_c15529_288	ccagcagcacgcccctcggcagcgctctccacatcggcatacagccatac[A/G]CCACATGGGCACTACTCGACCTCAACCTATACCTAGACTCTATATACATA	InfiniumII	no_hit	Transition	.	USA/AUS
BobWhite_c15548_338	GCGGACTTCATTTCAGACGGGTCTTGTGCATACACGGAGGCCCCAAGCTC[A/G]TTAACCTGGTCAGCAACGTCCCTGCAGTGGCTCAGCAAATTCTCCATGGA	InfiniumII	N->N	Transition	synonymous	USA/AUS
BobWhite_c15550_941	ATATGGTCATGGTTAAACTCACATGGCCAACCGGAATCAGTGATCCTCCC[T/C]TGTGTCTGCGATGCTTAAGAGAAGCTGCTGTTAATCGCTTGCGAATGCCC	InfiniumII	no_hit	Transition	.	USA/AUS
BobWhite_c15556_220	AAGGATTCTGATCCAGCCACGGATGCCTTCTTTCGTGGCTGTGAATATCC[T/C]CCTGCTCCTGAAAGTGAACCAGAGACCGTGTCGTCTGCAAAGCCCTTTTG	InfiniumII	P->P	Transition	synonymous	USA/AUS
BobWhite_c15557_395	TATCTGGAGGAGCCGGAAGGGCGGTACCTTGCCCAGCACCTGCTGTCGAA[A/G]GTGTTCATGTGTGAAGATCAACACCGGATGGCTACCAGTGCTCCGGTTTC	InfiniumII	no_hit	Transition	.	USA/AUS
BobWhite_c1557_598	CCGACACCGTCATCTTCAAAGATTGATCGATGCGGTGCTCTGCATCATAG[A/C]tacacgtaggaggtctatccgttgagagttgcgcgtgcgagaagacgaaa	InfiniumII	no_hit	Transversion	.	USA/AUS
BobWhite_c1557_734	TTCAGACTGGTGCTTTGCCTCTGTGCCCTCCACCGTTCTTCTCCTCCTGG[T/C]ACTTCTATGTAGACTTAAGTGGCAACAACCTAATGCAAAGCGGCAGGTGT	InfiniumII	no_hit	Transition	.	USA/AUS
BobWhite_c1557_816	AATGCAAAGCGGCAGGTGTTGCATCTGATGGTCAGTCCATCCATCCACTG[T/C]ATTTTTCCTACCTCGTGCGGCTGCCTAAGGCTGCTGTTCTGTTGAAATGC	InfiniumII	no_hit	Transition	.	USA/AUS
BobWhite_c1558_312	ATCTCGATGCCTGCTCATCTCATGTACGATGGTGAGGACGACAACCTATT[T/C]GAGCACTTCAGCTCGGTGGCGCAGCGGCTTGGGGTCTACACAGCGAAAGA	InfiniumII	F->F	Transition	synonymous	USA/AUS
BobWhite_c15580_562	ctgaaccccttgacgcagttgcagtatggcagcgcagcctcactgcagct[A/G]CCATATGCCCCACAGAGTGCATACACCTCACACTGTGTTCGCGGCTGTGA	InfiniumII	G->G	Transition	synonymous	USA/AUS
BobWhite_c15582_253	GCTTAAGTACTCTTAATTTCGGCTCATCTACAATAAGCTAGCTGCATGCG[T/C]ACGTTCGTGCTACCAGTCACGTGCTCTGTGGTGTAACTTGCGTGTGGTAC	InfiniumII	no_hit	Transition	.	USA/AUS
BobWhite_c15583_187	ggttctcrtsggrtggagctcgccgacaagaactgcaagatcgacgacct[A/C]GAGCTCACGCCGGAGGAGCTGGAGATGTACATCGACCTCCACCCGTTCAC	InfiniumII	L->L	Transversion	synonymous	USA/AUS
BobWhite_c15585_87	GTACATAAGCAAGCAATATAACCCAGATAGTTGCATTACATGTAATACAT[A/G]ATAAATCAACTAAAGAAATTCAATCTCCAAGGTCACATCCAGCTCCCAAG	InfiniumII	no_hit	Transition	.	USA/AUS
BobWhite_c15590_367	CTGCTTGTCCTCTGGGCCTCCAGCTATCTGGACGGCAAGCGGCCGATCGG[A/C]TCGATGGCCGACCCGGTGCTCAGGGCGTCGTCGCCTGTGCCCGAAGAGGA	InfiniumII	G->G	Transversion	synonymous	USA/AUS
BobWhite_c15590_439	AGGGCGTCGTCGCCTGTGCCCGAAGAGGACCTGGCGGCGCTGTGTGATGT[A/C]GTGAGGCTGTGCATAAACCGCGAGGCGGCGAAGAGGCCGTGCATGGGCGA	InfiniumII	V->V	Transversion	synonymous	USA/AUS
BobWhite_c156_381	AGAGGAACCAGCCGGGTGGTAGCTTCTCTGCTGAAGCCTTGCAGCTCAGC[A/G]TGGAAGAATCCACTGGAGAAGAACAAGTCATCATTACCGTCGACTCTCCG	InfiniumII	no_hit	Transition	.	USA/AUS
BobWhite_c15603_69	gatagcagggtgcgaacgagttcaggaacatttcttaaaagaggccagga[T/C]AAAATTGTTCGCACCATTGAGAAAAGAATATCAGATTTCACCTTCATACC	InfiniumII	D->D	Transition	synonymous	USA/AUS
BobWhite_c1562_246	AGCAGACGTACAGAACGTAGCTAAGAGACCGAACATAACTTGTTTGCAAG[T/C]actacattattatcttcatcacgggacataccaaaaacaagggcggtcat	InfiniumII	no_hit	Transition	.	USA/AUS
BobWhite_c1562_369	TATTCGGCTGGTGCTTCTTGCTGGACCGACATTCAGCTTCTCTTGTTGGC[A/G]TAGTCATCTTCATCCTTGCTGAAGTCGTCGTCAAGAAAGTCATCCTGGCC	InfiniumII	no_hit	Transition	.	USA/AUS
BobWhite_c15644_236	TACTATAGAGCAGAGCGGATATATCCTACGGCACCTGCCAGCGCGATTCT[A/C]TCTTGCTCACTAGCATATATATACTGTACAAAACTGTTGGCATGGATCAT	InfiniumII	no_hit	Transversion	.	USA/AUS
BobWhite_c15644_285	TATCTTGCTCACTAGCATATATATACTGTACAAAACTGTTGGCATGGATC[A/G]TCGCGTCCGGCGGACTTCTAGCCATCTCATTCATGGTTTCCCGACTTATC	InfiniumII	no_hit	Transition	.	USA/AUS
BobWhite_c15647_550	GCAGGTGTAGATGATGGGTTGCGTTGTTTTGATAGTGCAAGCCGCAGAGC[A/C]GCTTGGAAGTTGTCTCTCTGGCCCTGAAATGCCTCAGTCAATACTGAATT	InfiniumII	no_hit	Transversion	.	USA/AUS
BobWhite_c15647_606	GAAGTTGTCTCTCTGGCCCTGAAATGCCTCAGTCAATACTGAATTCAAGG[T/G]GCACTGAGCAAGATAATGATCCTGACATTCACAGATAAAGCATTTAACTT	InfiniumII	no_hit	Transversion	.	USA/AUS
BobWhite_c15653_484	CAGCAACCATGATAAGGTTATTGTTTATGATGGGAAGGGGTTCTACAGCG[T/C]gcctcgtgtttggtggatgttcagaattcttggacatgataaagtttggg	InfiniumII	V->A	Transition	nonsynonymous	USA/AUS
BobWhite_c1568_1167	CAGGTAGTGGAGCTGGATTTCTTATATCCAAGTGAGGGCATCCATCAACG[A/C]TGGGATAATGGTTATCGCATCACTGCAACAGCTGCCACATTGGACCAGGC	InfiniumII	R->R	Transversion	synonymous	USA/AUS
BobWhite_c15694_605	GGTGAAGAGCGCGGCGTGCTTGATGACGACGTAGTCCTCCTGCTCGTCGT[A/G]CTCGATGTTGAGCTCGTCGAGGAAGAGGTGCGCCGGCTTGCGCACGACCA	InfiniumII	Y->H	Transition	nonsynonymous	USA/AUS
BobWhite_c15697_456	TCAATCGTCGCTGTGCACCGACCTCACGGAATGTTTGCCTCCATGCCATC[A/G]TTTGAGGCTCTGCTGGGCACCAGACTTCTTTGACAATCCACCTCAATGTC	InfiniumII	no_hit	Transition	.	USA/AUS
BobWhite_c15697_675	GCTCTTTACTTTGGGAGCTGCCACCTTCTGCCTTTGAGCGATCATAATAC[A/G]cagcatccttgtacatccactcgctcctatcgatggaatacatgtcatca	InfiniumII	V->A	Transition	nonsynonymous	USA/AUS
BobWhite_c15706_859	CGTAGTACGTACGTATTTGATTGCGTCGGGACGGACGGCGAGCTCATCCA[T/C]GACGAGACGACTGGGCTGGTGTATGTGCTACAGGAGGTTAGCTCGGACGA	InfiniumII	no_hit	Transition	.	USA/AUS
BobWhite_c15738_254	TGGTGTATTCGGCGGTTCCCTATTCAGTGCTATGCATGGTTCCTTGGTAA[T/C]CTCTAGTTTGATCAGGGAAACTACTGAAAATGAATCTGCTAATGAGGGTT	InfiniumII	I->T	Transition	nonsynonymous	USA/AUS
BobWhite_c15758_79	GTAAATCTGTGAATGTCCTGGCTTCAGACTAGAAGATGCAATGCTATTGA[A/G]CAGAATATGCAATACACAGAACAGGGAATAAAGGTGCTACGTTTTAGCTC	InfiniumII	no_hit	Transition	.	USA/AUS
BobWhite_c15763_205	GAAGATCTCCAACCTTTTGATGCAGAGGCATTTGTTGAAGCCATTTTCCC[A/G]TAAATTTGACCCTGTTACTAGTGTTTCTCATGTAACAAGATTTTGGCTAA	InfiniumII	no_hit	Transition	.	USA/AUS
BobWhite_c15765_325	TCGCCGTTCCACTCCTTGAGGCACTCCAGCAGCGCGTCGATGTGCTTGCC[T/C]TGGTTCATGGCAACGAACACCTTGTCCACCTCTTCGCCAGGAGACCGCGT	InfiniumII	Q->Q	Transition	synonymous	USA/AUS
BobWhite_c15766_562	ttcttctccgctgaaataccttagtaacccataggaagaggagacgttaa[T/C]AACCCTTGCATCAGAGGAGGATAGAAGCAGAGGAAGCAGCGCCTCCGTCA	InfiniumII	no_hit	Transition	.	USA/AUS
BobWhite_c15773_166	ACGGCCTCAAAAGTCCATTCACTTCGTCGCAGGGTGGGGTGATACTTTGG[T/C]TGGTTATTTAGGTGATAACGGTTCTGGGCTCGGCGCATCCATGGTCACCA	InfiniumII	no_hit	Transition	.	USA/AUS
BobWhite_c1578_64	AAGCCAACTGTTGAGCATGATTTGCAAAAGCCAATTGTTGAGCGCAATTC[A/G]CAAAAGTCAAGTGCAGACGATGTGAAAAGATTGAAATCTATCATGAATTT	InfiniumII	no_hit	Transition	.	USA/AUS
BobWhite_c15790_372	GATGACGATGCTGTTAGTATGAACAAATGGGTTGAAAATAACCAGGACTG[T/C]GTATTTTTCTATGAAGATTTTTCTGATAATGATACCTTTGTCTTGGGCAT	InfiniumII	C->C	Transition	synonymous	USA/AUS
BobWhite_c15796_315	GCTGCTTGAAAACCAAGTTCAAATATGTGTGAGGGTAGTGCAGTTGGGCA[T/C]GTGATTCTATTGCACATGATGTAATCGGACCATTAGATCAGTTTTGAAAT	InfiniumII	no_hit	Transition	.	USA/AUS
BobWhite_c15799_768	AGCCMSSATGCAGTGGATGTTAGCACATCCTTTTTCTCATTAGGTTGGAA[T/C]AAATCGCTGTTCGGGTTGAAGTGTGAGCCTTCCTTGCCAGGGCTCCTCGC	InfiniumII	L->L	Transition	synonymous	USA/AUS
BobWhite_c15802_72	ATTCTTGCCTCAAAATTTGCTATATCCACACCCTGGATGTGTATTTCCAA[T/C]gggactggccgcactgctgggggaagttgaaaagaccatgagcagtagcg	InfiniumII	P->P	Transition	synonymous	USA/AUS
BobWhite_c15802_720	AAAGCACTATAAAGACCTTCATATCGTGCATTCCTCAATGCAGTGACAGG[T/C]AGTGGCTGCAGATCAAGCAATTCAGTTGGTGGAGCATATTTTTCTGGAAG	InfiniumII	L->L	Transition	synonymous	USA/AUS
BobWhite_c15804_592	AAATACTGGAGCGACAGCAACCTGTACGAGCCGAGCGCCAAGGCCAAGGA[T/C]GCGGAGCTGGGGAAGAAGCTCTGGGACTACACCCTCGACCTCGTCGCAGC	InfiniumII	D->D	Transition	synonymous	USA/AUS
BobWhite_c15849_189	ACTGCAATCTGATTAGCTCTGTTCTTGTAAATGAATGCTTCTCTCTGACA[T/C]GCTGTTATTCTTGTTGCCCTTTTGCCCCCTCTCAGGCTGCCAACTACCTG	InfiniumII	no_hit	Transition	.	USA/AUS
BobWhite_c15867_215	TCCGTGCAACGCACGGGCATCTTGCTAGTAGGAACTTAAAACACAGTACT[A/G]GATACTTGGATAGTTTTCAGAACGACCAAGCAAATGTTCACACCACTCAT	InfiniumII	no_hit	Transition	.	USA/AUS
BobWhite_c1587_1336	TGACGAAGATCACCTAGTCCTCCAATCAAGCGGCTACCAAGAAAAGGTCG[T/C]gcagcactttgtggtgaagctcgaattcccgaaaaaaccctccccaaacg	InfiniumII	A->A	Transition	synonymous	USA/AUS
BobWhite_c15870_540	gccgatagtgacggaatgcgtgttgtcttcgaaacggatggtcctgatgg[T/C]GTCTTCTCACCGGTGTGGAACCAAAAGAAGGATATACTTTATGTCTGTAT	InfiniumII	G->G	Transition	synonymous	USA/AUS
BobWhite_c15901_132	CACAGAAATTAGGCAGCCATCGTTCACGGACTATCGCATCTTACGGAAAA[T/C]GCTGAAACATCTTTAAGCAGAAGGAAAAAAATTCCACATAAAACAACATA	InfiniumII	no_hit	Transition	.	USA/AUS
BobWhite_c15912_229	CCCAGCGATTGCAGCCAGGGTCATATCATCTGAGTAACCACCATTTTTTA[A/G]TGCAGTGACTAAACCATACAGGTCTTGCCGGAAATCATCAGCATGCATCA	InfiniumII	L->L	Transition	synonymous	USA/AUS
BobWhite_c1592_2263	agctccagtgccctttgcctcctttgtcaagaggtaagtagcccaggaag[T/C]GATTGCTGAGAAAATTGGAGCAGTGAACACGCAGACAGTCTCCACCAACA	InfiniumII	T->A	Transition	nonsynonymous	USA/AUS
BobWhite_c15925_224	TCTGCTGGCTTATCTTGTGGGGCCACTGAAAAACCTAAAGCAAGCATGCT[T/C]CTTGCACCACCGCCAGGTGCAACCGGGAAGCTTCGGTCTCCGCTCCCACC	InfiniumII	L->L	Transition	synonymous	USA/AUS
BobWhite_c1593_539	TCTCCATGTTTTGAGCTCGTAACGTGTCGGTGTTGATCGCTTGGTAAATC[A/G]tcccgtatggcctcagaaactttggcctctgtggctggagaatggatgtg	InfiniumII	M->T	Transition	nonsynonymous	USA/AUS
BobWhite_c15935_295	TGTATGGTAACATCGTGCTCAGTGGTGGCTCAACTATGTTCCCGGGTATT[A/G]CTGACCGTATGAGCAAGGAGATCACTGCCCTTGCACCAAGCGGCATGAAG	InfiniumII	T->A	Transition	nonsynonymous	USA/AUS
BobWhite_c15948_484	AAGGAAGATAGCTGCTGTCAGGAACAAGCTAGAAGATCTTATACAGAATG[A/C]TAAAGGGTCCATGGAAGGAATTGAATTGCTCCACACTAGTTTGTGCAATG	InfiniumII	no_hit	Transversion	.	USA/AUS
BobWhite_c15977_107	TTCAGAGATCTCCTGTAGACGGGAAGACAAGGAAGTTTTTATTGGCTTCA[T/C]GAGCTTTCTTTCTCCGGGTATTATTTATAGGTGTAACTTAGCATCTACAA	InfiniumII	M->T	Transition	nonsynonymous	USA/AUS
BobWhite_c15979_230	GAATTAGAGCAAAATTCTGAACCATGAACCCAGGAATGGGAAGAGCGCGA[T/C]GAGCAAGCGCATCGGCAGGGGCGCTTGCCTGTACCTTGCGGCCGCAGCTC	InfiniumII	I->V	Transition	nonsynonymous	USA/AUS
BobWhite_c15979_933	CCCTCGCTCCCGAATTCCTCCTCCTCCTCCTCCTCCACGTCGAATTGGTC[A/G]TCGGACCACCACCTCCTACTACTAGTCCTGTTATCGTCTCTGGTGTCGGG	InfiniumII	no_hit	Transition	.	USA/AUS
BobWhite_c160_276	AGGCCCTGAACACTACTGTGAGTAACGATCTCACATCCCAGAACCGGAGT[A/G]TAACTAACGACATGTTAAACAAAGAGACAGATAGTAAAGTGGTGGCCAAT	InfiniumII	no_hit	Transition	.	USA/AUS
BobWhite_c160_492	caaccattgtgcaggcaatccctactttaacacagatcatatctagggag[A/G]TCCCTAAAGAGCGCATGATTTCACTAGACATAAATCAGACAGAGTCATGG	InfiniumII	no_hit	Transition	.	USA/AUS
BobWhite_c16005_289	GGCGCAAGGGCAGCAACTTCAGGGAGGTCACTTGAGAGAAGATACTCTTT[T/C]CTTCAAAGCGAAGAGCGCCGTTTCGTGGAGAGCAGGCCTGAGTGGGTCGG	InfiniumII	F->F	Transition	synonymous	USA/AUS
BobWhite_c16008_457	GACACAGGAGATGCACCACTCCTAGCCTCCTCTAGCAAACTTGAGAACCA[T/C]GGAAACATGCCCTGCCTAACATAGAAGAGTATATATGCTTCCTGGTTTAG	InfiniumII	P->P	Transition	synonymous	USA/AUS
BobWhite_c16020_240	TCACCTGTGTGGCGTCGGTGCACCCGAACATAGGCAGCTTCCACATTGTC[T/C]AGTAGCGGCCGTCGTAGTACCCGGGAGACGCATTGTGCTCACGGAAGATG	InfiniumII	_->W	Transition	nonsynonymous	USA/AUS
BobWhite_c16036_182	ATCAACCAGAACTACACCGTGTGAGGAAATTCGACATTGAACCAACAAAC[A/G]TGACATCCGTATTGGAGCGAGATTGGAATGGAGCTCCGCTTTAAGATTTT	InfiniumII	no_hit	Transition	.	USA/AUS
BobWhite_c16036_327	TAGTTGTAAAGTGCTACCAAATATATGGTTTCGGTTGTCCGTCTTCTAGA[T/G]AGGTTTTAATGTTCTAGTGGAGTTATACCGTGTTTGGAGCACGGCGTGGT	InfiniumII	no_hit	Transversion	.	USA/AUS
BobWhite_c16043_131	AGCATGTTTGGCATCGCACGGAAGCTCACCAAGTGCTCAATGGGTTGATG[A/G]GTCGGACCGTCTTCACCCAGACCAATAGAGTCATGGGTCATGACATAGAT	InfiniumII	T->T	Transition	synonymous	USA/AUS
BobWhite_c16044_777	tgaatatcacatcctccaatgtccgaatacaggacgttgggcttctccga[T/C]GAAGCGAGCAGCGAGATGCTGGAGTCGGCCTCGGGCGGCAGCACGTCGAC	InfiniumII	S->S	Transition	synonymous	USA/AUS
BobWhite_c16052_178	CTGATGGCGGCTCGTACTGCTATCGATGCCTGTGCAAAAGCTGACTTCAT[T/C]GCTGGAGACTGGAGAGGGATGATGGTACAATCGGCGGTAGCATCAATTGG	InfiniumII	no_hit	Transition	.	USA/AUS
BobWhite_c16053_183	CGGAAAACTCCATCACGGCGAATTTAGCTCGATTCCCAAATGGTGACACC[A/G]TCGCATGTGCAGAGTTTCTTGTAGTTCTCCCCAACACCCGCACTTCTCGC	InfiniumII	D->D	Transition	synonymous	USA/AUS
BobWhite_c16068_539	TGGCCGTCGAGATGCCACGCCCTCCAGTCGTCGACGATGGGGAAGCCGAG[A/C]GACCTCACCCACGCCTGCGTCCCCAGGTGCGGCACAATCGCATCGTGGTC	InfiniumII	S->S	Transversion	synonymous	USA/AUS
BobWhite_c16071_165	ATACCTCTGGCCACAAGGATCCCAGAGAACGCCAAGATCGAAGCGTATTA[T/C]GACGAGACCGGTACTGGACTGGAGATCATGGTACCAAAGCACCGGGTCGG	InfiniumII	Y->Y	Transition	synonymous	USA/AUS
BobWhite_c16088_321	CACCCGCCCTGGCCATGCTGCTGAATGGTGGAATCGTAATAGTCGGAGGA[T/C]AGCATGCCATCCTCCGATGTGACCTTGCGTGCCTGGAGTGTTTACGTGTC	InfiniumII	no_hit	Transition	.	USA/AUS
BobWhite_c16101_750	TACCACCCCTATCAGGATAAAGAATGGTTGTCTCTGGCGCAGTCATTTCA[T/C]ggtctctcacacaccttgctggtcttggctttaacgggtcagttggatca	InfiniumII	H->R	Transition	nonsynonymous	USA/AUS
BobWhite_c1611_1365	ATAGGAGCAGCKGAACGTGGCATGAATATGATGGTTGAGAGGGCCTTAAG[T/C]AGGACCGCTTTTGGAAAGAAGATTGCACAGCATGGTTCCTTTCAGTCAGA	InfiniumII	S->S	Transition	synonymous	USA/AUS
BobWhite_c1611_1685	CGCTAGGACACTGCGGCTCGCCGACGGCCCTGATGAAGTCCATCTCGGCA[T/C]GATCGCAAAGCTGGAGCTGCAAAGGGCGAGGATGTAAGATCAGGACCATA	InfiniumII	M->T	Transition	nonsynonymous	USA/AUS
BobWhite_c16113_361	TTGAAGGTTCAGAAAAATGGAACCAGCGAACATGTCCCACCTCCACGACC[A/G]AAGCGTAAAGCTGCCCACCCATACCCTCAGAAGGCCTCCAAAAATGAGCC	InfiniumII	no_hit	Transition	.	USA/AUS
BobWhite_c16130_362	ACCTTCTTGTATATTGACCTCAGCCGTGTGATCTCCTCCTGTGAGAGCGA[T/C]GAACGCAAGAAGATGCTCACTGGCCTAGCCAACAAGTTCTTCTACTTCAT	InfiniumII	D->D	Transition	synonymous	USA/AUS
BobWhite_c16143_217	GTCAGTTTGCGAATATGATAGTACACAATTACCCCAAGGGAGTTTATTCC[T/C]TGCGCCGTATCAACCTCATGGAGCATCTCTTCTACCCTTCAACAGAAGCT	InfiniumII	no_hit	Transition	.	USA/AUS
BobWhite_c16158_58	AGCCCATGGTACTGAAGCCCTTGGTTTACCTTCTGGTGATCCACTTTCGA[A/G]AAGTCTTGAGGAGCTTGAGCAGATTCTAGTGCTTGGTATACAAAAGCGAC	InfiniumII	K->R	Transition	nonsynonymous	USA/AUS
BobWhite_c16159_288	ATAGTTCAGTACATTCTCAGTTTTGCTGCAAATGCTGAGGGTTGTGCAAC[A/G]cgaatgctcaacaccgttgatgctgaaggcgatactccactccaccatgc	InfiniumII	T->T	Transition	synonymous	USA/AUS
BobWhite_c16162_186	agtccccaaatgcgggaatgcgtggttgcgccattggcctcttagaaaat[A/G]CTGGGTTCCCTCCTTTCTCTCAAATTCTTGGGAAAACAGGCCACACTCCT	InfiniumII	no_hit	Transition	.	USA/AUS
BobWhite_c16167_327	GGCAGCCACGGTGGAGGTGGACACATGATGGGAGGCATGATGGGCGGCCA[T/C]GGAGGCTACGGCGGCGGGTACGGCCACCACGGCGGCAAGTTCAAGCACGG	InfiniumII	no_hit	Transition	.	USA/AUS
BobWhite_c1617_1765	TCACGTTCTTTCACAATGTGGCTCTCAAATTCCTCTTCAGTCCAATCCTC[A/G]TCCTTCTCTTTATTAAAATCACCCTCGAGCACAAGAACATCCAGTTTTGC	InfiniumII	no_hit	Transition	.	USA/AUS
BobWhite_c1617_799	GATGCTTGAGTTTGGATGGAAGAGCCATTGAACTGGCCTTCAGGGATCAA[T/C]GAACTCATGCCATATTGCATGGTAATACTTGGTGAGATGTCCTGAGCATT	InfiniumII	S->S	Transition	synonymous	USA/AUS
BobWhite_c16182_53	CTGATGTCAAACGTAGCTGCTCAAACAGGAATGGAATCACCAGCTGATGT[T/G]AGGAACATCATGGAAGACTTGACACAGAACCGTGCAGTGATGGACACCTT	InfiniumII	V->V	Transversion	synonymous	USA/AUS
BobWhite_c162_145	AGACAGGCGGGCACGGTAGCGCTTAGAGTATATCAGATAAGGCACAGGAT[T/C]AAGAGGCGCTTTCACGATAGTTTGTCGAGATTCCTCTCCCAAAATGCGCT	InfiniumII	no_hit	Transition	.	USA/AUS
BobWhite_c16206_317	CTCCTCACTTGTCACTGTCGATCACACCGAGCTCTGCATCGATGGCATTG[T/C]GTGCGGTCTCGAGGTCTTCATCGAGGAATATGTCCCAGTGCCCATCCCAG	InfiniumII	H->R	Transition	nonsynonymous	USA/AUS
BobWhite_c16210_94	CATACAGGGGACAAGCACCCCACCAGGGAGTTGGTGCCCGAGTTAGAGAC[A/G]TGCCTTCATTTCATGAGAGAGCAACTAGGGGTGTCCGGCATGAGCATGCC	InfiniumII	no_hit	Transition	.	USA/AUS
BobWhite_c16212_533	gcccagagcagcattgcaaaagccagagctgacaccagctcagcaataac[A/G]AAGAACACAGACAAGCTGGTGCTCTGAAATAACGCTCCACGAGGAACCGA	InfiniumII	F->F	Transition	synonymous	USA/AUS
BobWhite_c16216_155	GTGCAATCTTATGGATCAAGGTGTGTCAAGCCACCGATTATCTACGGTGA[T/C]GTGAGCCGCCCCAACCCCATGACTGTGTTCTGGTCCAAGATGGCACAGAG	InfiniumII	D->D	Transition	synonymous	USA/AUS
BobWhite_c16216_55	tgacattgatgtgcttgtgcacggagagccagagaggaacgatatggttg[A/G]GTACTTCGGTGAGCAGCTCTCTGGTTTCACATTCACTGCCAATGGCTGGG	InfiniumII	E->G	Transition	nonsynonymous	USA/AUS
BobWhite_c16226_434	caagttctgcaagaagccatggctgatacacacatcttgttatgccagaa[A/G]GCCATGCAGTCTATTCAGATGTTTCTTTTCGGGGCAAAGAGTTCGGAAGC	InfiniumII	K->K	Transition	synonymous	USA/AUS
BobWhite_c16228_208	AAAAAGATGGACTACCGGGCATCTCTGGAATCAGATGCATTCTTGCTATT[A/G]CACCTATTCGTCCGTAGGTAGGCCTTCCTCCTGTGCTGTGTCTGATGACA	InfiniumII	no_hit	Transition	.	USA/AUS
BobWhite_c1623_2061	GCAAGTGACATGCGATCCAGAGGACTTAAATCTGCCAAGCCTCAGACAAC[A/G]TCAACTAACAGTGTTCCTGGCGAGGATCCTTTATCCACTCCTATCCCAAG	InfiniumII	no_hit	Transition	.	USA/AUS
BobWhite_c16234_262	GGAAGCTCCCTCCCCTCCCTCCCTCCCTCGCTCTATACAGAGACCGTCTT[T/C]GGCTTGGCCCCCATCTTCTTCCATGACACGCTGGGCATGATCTGCGCCGT	InfiniumII	P->P	Transition	synonymous	USA/AUS
BobWhite_c16234_286	CCCTCGCTCTATACAGAGACCGTCTTTGGCTTGGCCCCCATCTTCTTCCA[T/C]GACACGCTGGGCATGATCTGCGCCGTGTCTACCCGGTCCTTGTACTGGAC	InfiniumII	S->S	Transition	synonymous	USA/AUS
BobWhite_c16248_216	TAATAAAAGAGCTCTATATAACGGAGTCCTCTCCCTCCTAATTTACCAGC[T/G]CGGATCGGATCTATGCAACAAACTGCAATACTGACGGTACGGTGAGAAGA	InfiniumII	no_hit	Transversion	.	USA/AUS
BobWhite_c16248_382	CGTGCCGATCACTTGACGGTGCAGATCTTGATGACGGAGGCCATGCCGAT[A/G]cggtgcaggacgacgacggcgtcgyyrkccwkgsaarrctgctkccycaw	InfiniumII	no_hit	Transition	.	USA/AUS
BobWhite_c16248_815	TCAACCTTTGACATTAACTTGATGCGCTTTGCATGCTGTCCAAGAAGCTG[T/C]CTGACGGTCACCAAATCTGATCCTTTGCGGACAAATGACAAAGCAATCAT	InfiniumII	R->R	Transition	synonymous	USA/AUS
BobWhite_c16248_851	TGTCCAAGAAGCTGCCTGACGGTCACCAAATCTGATCCTTTGCGGACAAA[T/C]GACAAAGCAATCATGTCAATGTCATTAGGCACACCCCATCCCAAAATGTC	InfiniumII	S->S	Transition	synonymous	USA/AUS
BobWhite_c16269_58	CCCATCAAACAATTACAAGAAAACGACCACGGCGACTTGAACACGCCACA[T/C]GCAACTCAACGTCCAGACGAAAAGCCACGTCCAGCCGCTTCACTCGACGC	InfiniumII	no_hit	Transition	.	USA/AUS
BobWhite_c1627_567	GTGTGTGCCTCCTGTCACTCGATGTCCCTGATCTCGTACCGAGACCTGGT[T/C]GGTGTTGCCTACACAGAGGAGGAAACAAAGGCAATGGCTGCTGAGATTGA	InfiniumII	V->V	Transition	synonymous	USA/AUS
BobWhite_c16273_403	TCGTCCGCCGCAGAAGCATACAAGCTTGAAGGCTCTGGCAGATCAACCAC[A/G]TCAGCGAAAGGCTCGTTCACTGAAGGAGTATATGTCTCTGAAGGGTTTGT	InfiniumII	no_hit	Transition	.	USA/AUS
BobWhite_c16280_521	TTTCCCAACGTCGGATGAATAATGTGTACCTAAAGTTAATCAAACAAAAT[A/G]TGGTTCCCTTGCAAATTATTTACCCTTTCCCACCTTGATTGATCGTGAAC	InfiniumII	no_hit	Transition	.	USA/AUS
BobWhite_c16301_60	ttaccacacgtatcctcatcgtgggggggccattccggagcttggaggaa[A/G]CTGAAAAGGCTATCAAAAGCCATCTTGATGGCCTGCGCTCTCCAATAATG	InfiniumII	no_hit	Transition	.	USA/AUS
BobWhite_c16304_305	TCATGGATGGAAGAATACATAGCAGCCACCGGCAAGGCGCCACCAGGGAA[T/C]GTTGCCGGGAACCACACCTGGATCGGTCCTCCACAGAGACCTGCAGACCT	InfiniumII	N->N	Transition	synonymous	USA/AUS
BobWhite_c16317_641	GCAACAAGGGTATTATCTTGCTGACTGCTTTAACAAAAAGGATCACTGCA[T/C]AGAGCATCCAGAAGGTCCGTTGCGCCTGACGGGGTCAGGGGAAGGGCATC	InfiniumII	I->T	Transition	nonsynonymous	USA/AUS
BobWhite_c16317_75	CAAAGAGATGGCATCGAGTTGAGTACAGGATTCAGAGTGATAAAGGTCTC[T/C]GATGATTCAATTACAGTGAAGTGCAAATCATCTGGTGTAGAAACATTGGT	InfiniumII	S->S	Transition	synonymous	USA/AUS
BobWhite_c1633_643	CCTTCCGTCCTTCAGTCAGGGAGAGTTATTACCACCTCTTCTTCTTCTTG[T/C]TGTTGCTTCCAGAGGAGATGAGGCGAGACGAGGGGGAGGAGGGAGGAGAG	InfiniumII	no_hit	Transition	.	USA/AUS
BobWhite_c1634_470	GCCGCGCGTTGATTGTAGCATGGCCGCATGCCGGTTGTAGCACCTCGGAA[T/C]GCCGGTTCCAGCTTTGCGTGCATGCGGTTGGAGCACCGCCGCACCTCGCG	InfiniumII	no_hit	Transition	.	USA/AUS
BobWhite_c1634_563	ACCTCGCGTCGCCGCTGGTCGTCCCGCACCTCGTCGGTCACCGCTCGTAG[T/C]AGCAAGACGTCGCCGGTTCATAGCACAGGCGGTGACCGCTCCGCGCGTCC	InfiniumII	no_hit	Transition	.	USA/AUS
BobWhite_c16346_73	ACCGAGCTAAGGAATCGCCATGCCAAGGGTGAGAAGAACACGGGCATCAA[T/C]gtgaggaaaggccagatcacaaacatcmtgggaggagaatgtcgtgcagc	InfiniumII	N->N	Transition	synonymous	USA/AUS
BobWhite_c1635_155	ATCAGCAGGGATGGAAAGGCGYACCTTGTTAAGTTCCATTGGAAGCCTAC[A/G]TGTGGTGTGAAGTGCCTCTTAGATGATGAAGCCGTTACTGTAGGAGGCAC	InfiniumII	T->T	Transition	synonymous	USA/AUS
BobWhite_c1635_425	GTTGGACGGATGGTGCTCAACAAGAACATTGATAATTTCTTTGCAGAAAA[T/C]GAACAACTTGCTTTCTGCCCAGCAGTCACTGTCCCTGGAATCCACTACTC	InfiniumII	N->N	Transition	synonymous	USA/AUS
BobWhite_c1635_691	ACTACTTCCCTTCAAGGTTTGATCCTACTCGTCATGCTGAACAGTACCCT[A/G]tccctcctcgcgttctatctggctgccgggagaagtgcatcatcgagaag	InfiniumII	I->V	Transition	nonsynonymous	USA/AUS
BobWhite_c16355_308	ATCAACGGATCATTTCTCGGTCGGGTTAATTGTTGGTATATAAAGAGCTC[A/G]TAATTAACATTTAGAGCGCAGGATCAAGGTCGACCTTAATTAAATAGTGC	InfiniumII	no_hit	Transition	.	USA/AUS
BobWhite_c16382_238	TCAGCACGCGATGCGTCGTCTTCTACAGTCTAAAACATCCAGCACATCTA[A/G]GTCCGCTGGGCGTAAACCTTCCTCGACCCGGACAACAGTACCATGTACTG	InfiniumII	no_hit	Transition	.	USA/AUS
BobWhite_c16397_103	atcgccaacgccctcaagcagggttacagggaggatgaggggctgcacct[T/C]GCCAGCGACTCGGACGAGCAGCTGCTCATCTACATCCCCTTCATGCAGGT	InfiniumII	L->L	Transition	synonymous	USA/AUS
BobWhite_c16397_524	AACATTAAGCAGACCCATCTAAGATGGTGTGTTCCAGTGGGTGTAAACAG[T/G]TAACTGTTGTGCTTGATGCTGGCAACTTTGTGCCCCTATTTTACACATGA	InfiniumII	no_hit	Transversion	.	USA/AUS
BobWhite_c16398_128	tgtcaagcattagatggcacctttctgaaggtggatttacagagtttggg[T/C]TGATGGAGCGCCTTGGAGAAGGAAAGAAGCCGACAGCTATCATCGCAGAA	InfiniumII	L->L	Transition	synonymous	USA/AUS
BobWhite_c16404_274	CTTTCATCCTTCAAAACCTTGCCATTGTGAATCAGCAGTTGTTGACCCCA[T/C]GGATAACTATCCTTTCCTTGAATCTCTTCAATGTTCTTCTTGACAGCCAT	InfiniumII	P->P	Transition	synonymous	USA/AUS
BobWhite_c16404_486	CCTCCCCTTCCTTTCCGCTGCTCGCGCTAGGGTTTTCAGCAGGTCATGTG[A/C]TGTTGACGCACCCCTCCGCGGATAACGGCACGTCGAGTTCGCGGATCGAC	InfiniumII	no_hit	Transversion	.	USA/AUS
BobWhite_c16436_154	CTGCTGCCATTGACTCCATTGCACCAGGCCAAGGACTTGTTTGCGGTGTC[A/G]GTGACAAGCTTGTCTCCCTAGATGGCAAGTTTGCGCTTGGCTTCTTCCAA	InfiniumII	no_hit	Transition	.	USA/AUS
BobWhite_c16439_1102	AAGCAGAGAGGGTGGCGGCGGAGGCCAGGCTGAAATCCGACGAGGAGATC[T/C]GCAAGCTCAAGGAGAGGCTCGAGAAGGCTCAGGAGGAGAATGAGGAGTTC	InfiniumII	C->R	Transition	nonsynonymous	USA/AUS
BobWhite_c16439_1143	GAGGAGATCTGCAAGCTCAAGGAGAGGCTCGAGAAGGCTCAGGAGGAGAA[T/C]GAGGAGTTCCGGAGGCTGGCGGCGACGAACAAGTGCGCCATTCTGTAAAC	InfiniumII	N->N	Transition	synonymous	USA/AUS
BobWhite_c16489_327	TTTGAGTCATTGATAGGGATGCAAAATCAAAATAGGGCAACCTGGTGCAT[A/G]TAGCTCCCGCTTGCGCAGGGTCCAGGGAAGGGTCCGACCACTTTGGGTCT	InfiniumII	no_hit	Transition	.	USA/AUS
BobWhite_c16504_456	AAAGAAATGGTGAAGAAGACAAGAAGAGCAGCAGCCACGGTCAAGTGTAG[T/C]GCGTTTCCTGTGCGTTCTCGCAAGAAAAAAAAACCTTTTAGATTCAACCT	InfiniumII	no_hit	Transition	.	USA/AUS
BobWhite_c16508_212	TCATCATACAGCTTGAAATGTGATGATATTGGCTTCTACGTGTCTGTCTC[A/G]TGCGAGCCTGTTAGAATTGACGGAGTTCATGGTTCTTTGGTGTCGACAGA	InfiniumII	S->S	Transition	synonymous	USA/AUS
BobWhite_c16517_806	TCTGGATGAAAGCTAACACCATATACACTTCTGCTATGTCCCTCTTGGAG[T/C]AGAAGTTCAGTTCCAGTATTGATGTCCCACAATCTCCAGGTCTTGTCAAA	InfiniumII	L->L	Transition	synonymous	USA/AUS
BobWhite_c16529_248	ACACGAGCGGCCACGCCAGGGGDATCAYTGCGCAGCCCAAGCTTTCCTGT[T/C]AGCCATTCATCCAGCGATACTGAATCAGAGTCTGACGGTGGCATGCCTGA	InfiniumII	no_hit	Transition	.	USA/AUS
BobWhite_c16529_703	GCTGCTGCTGATTTGCATGTGCCATCGAATGCACCTGTGGAGGCAACCTG[T/C]GCTGAAGATGAGGAGCAGGTGCACGTGTTACTTCACTCTGGACTCCAAAG	InfiniumII	no_hit	Transition	.	USA/AUS
BobWhite_c1654_440	AGCTCGAGAATGACAATACATTGTCACCAGAGAAGGTAGAAGAATTAAAC[T/C]ATATTCTTGCTGTCTTGGATGATCTGTCAGCAGAACAATTAGGCGCTAAG	InfiniumII	Y->H	Transition	nonsynonymous	USA/AUS
BobWhite_c16543_993	CAAATATACACAACCAACACTTCGTTAGTAGCAATCCTCATTACAACAAT[A/C]GCCTTTGCTGCCGCTTTCACCCTACCTGGAGGATACAGCAATGGCGCTGG	InfiniumII	no_hit	Transversion	.	USA/AUS
BobWhite_c16545_356	AGTCGCCGCCGCGGCGTCCTTCGTCGTGCCGGGTACCGTGGAAGGGCTGC[A/G]CGCCGAGCTCCTCGCCGTCCACTTCCTCAAGCGTGTCCTCGAGGTACTCT	InfiniumII	H->R	Transition	nonsynonymous	USA/AUS
BobWhite_c16554_348	GCAGAGGATCTGTGGAAAACCATAAAGATAAACAAGCTAACATTTGACGG[T/C]gtgaagttatgcgaccgttgcaaggtgcctactgttaaccaagagaacgg	InfiniumII	G->G	Transition	synonymous	USA/AUS
BobWhite_c16559_71	GGAATATGCCGCGCTCCAAGAGATCGATTCCGCGGAGAAACAGAGATCGG[A/C]CTACAGCTTCAACCACTTTCACCATGGTGCTGGCTATGAGATTGCCGTGG	InfiniumII	no_hit	Transversion	.	USA/AUS
BobWhite_c16559_93	ATCGATTCCGCGGAGAAACAGAGATCGGCCTACAGCTTCAACCACTTTCA[T/C]CATGGTGCTGGCTATGAGATTGCCGTGGTGGCGGATAGGATCTCTAGTTT	InfiniumII	no_hit	Transition	.	USA/AUS
BobWhite_c1656_186	ATATTGTATAGTATTTTAGACACTGTCTTTGCTGTCCAGATCCTCATATA[T/C]TCCCAAACAGGGGAGCAACTAATAACAATTTGCACGGCAAGCATCACCAT	InfiniumII	no_hit	Transition	.	USA/AUS
BobWhite_c1656_845	AGCGACACCTTCTTCAAGGTCTGGAGCAGGGCCTGGAACAGGCTCCAGCC[A/G]ccccaagcgtcgatcatcctcttatatttctgcagggatggggtgttcag	InfiniumII	G->G	Transition	synonymous	USA/AUS
BobWhite_c16576_277	GGGCTCCCTAGGACCATGGACTTCCTAGGTGTCAACCCCAACAGCTTCGA[T/C]GGCCACGGCAACTACACCATTGGCCTCCGCGACCAGGGCGTGTTCCCGGA	InfiniumII	D->D	Transition	synonymous	USA/AUS
BobWhite_c16576_55	agattgtggtgaactgcggrygkgggggtggatgcggggaacaacaaggg[T/C]CTGGAGGCCGCCATGAAGGACCTCGCCTCCATCACCGGCCAGTACCCCGT	InfiniumII	G->G	Transition	synonymous	USA/AUS
BobWhite_c16578_171	ATCCATTATTATGCATGTACACAAGGCCTTGCAGTATTTGGAGCATAAAC[T/G]TCCGTATCTCTTCTTCAGAGAAAGGAGCACTCCTTTCCCTTATAACATCG	InfiniumII	K->T	Transversion	nonsynonymous	USA/AUS
BobWhite_c16589_367	TTAGAACTATATGTACTACTTCACCTTTCCATTCAATCTTGTCTATTAGC[A/G]CTAAGTATTACTATTTCCTTTCCAGTGTTGGGCACTTACTATAAATGGTA	InfiniumII	no_hit	Transition	.	USA/AUS
BobWhite_c16616_482	CGCAAGCATCCACGGCCATGGAGATAGAGTGACACGCGACACCAGCGGAA[T/C]GGACACGTACGGCTACTAGGGGAACCCACGGCYGAGCGCAACCGACAAAC	InfiniumII	no_hit	Transition	.	USA/AUS
BobWhite_c16616_930	TTCTTCGTGTTCTGGGACGTATCGACGTGGTGTGCTGCTGGATCTCGGAG[T/G]CCGGCCGGCGGGCGCGCGCGTCAGTCGAGGGGGTAGCATGTGTCCTCGCC	InfiniumII	no_hit	Transversion	.	USA/AUS
BobWhite_c16620_309	CAAATGGTAGACATGAAGATGCACCAACAAATGCAGGGCCTGGCTGCATC[A/G]TATGAACTGTCGCTTATACTCTGACTTGGATGGTTGTGGGAAAAATGGCA	InfiniumII	no_hit	Transition	.	USA/AUS
BobWhite_c16622_226	TCCTCGACCAGCAGTTCTGAAACCTCAGTTTCAGAGGCGATCGAGTATCG[T/C]GTATGTATATACCAAGTTTACGGAACTCTCGACCTGGGAATCATTTTGCG	InfiniumII	no_hit	Transition	.	USA/AUS
BobWhite_c16623_68	GCTCCATACTGCAGGGCAAGCACAGCTTCATGGATGATCTCTCCAGCATT[T/C]TGCGCCATTATGTGCACACCAAGAATCTTGTCGGTTTCCTTGTCGGCCAC	InfiniumII	Q->Q	Transition	synonymous	USA/AUS
BobWhite_c16635_331	ACAGCACGGGACCCCAAGTCCAACAACGAACAGTTTCCGCAAATTAGCTG[T/C]GTTCACCGCAAATGATTATAGAGGTTTGCCTGCCCAAAGGACGACTCTGT	InfiniumII	no_hit	Transition	.	USA/AUS
BobWhite_c16640_424	ATCGACGCCGGCCGGCCAGAACCGGACAGGATTTTCATCCGTAATGTTGC[A/G]CATCTCCACTCCGACGAGGTACCGGACAGCACCGTTCCTGAAGCCTCGCA	InfiniumII	no_hit	Transition	.	USA/AUS
BobWhite_c16654_166	ACTACTTGTGGAGTATCAGAATCTGACTCAATTGGATCAGAGGATGGTTT[A/G]CTCTTTGCATAGGTAGCTGTTTGACAGTTCAGCAGATCAGGTGTCTTGAT	InfiniumII	S->S	Transition	synonymous	USA/AUS
BobWhite_c16655_385	GAGTCCACTGATAAGCCAACAGAGACTAGTGATAAACCAAAAGCGTCCAA[T/C]GATAAACCGAAAGAGTTCACTGGTAAACCAAAAGCGTCCAATGACATACC	InfiniumII	N->N	Transition	synonymous	USA/AUS
BobWhite_c16655_421	CCAAAAGCGTCCAACGATAAACCGAAAGAGTTCACTGGTAAACCAAAAGC[A/G]TCCAATGACATACCTATTGATGATTTAATTGATGAGGACCTGAAACAACT	InfiniumII	no_hit	Transition	.	USA/AUS
BobWhite_c16667_296	CAGCTATTTGACAATGAAAATATGTTGGTTCGCTTTGACATGTCCGAATA[T/C]ggtacgaagggatctgtgttgcgcctcattggagcacctccaagctatta	InfiniumII	Y->Y	Transition	synonymous	USA/AUS
BobWhite_c16675_120	AACAGCTCCCAGCCTGCTGCGGCGAGCACCTCCATAGCCACCACAAAAAA[T/C]ACGAGCTCACTGCTGGGCATGGCCGGCGGCTGCAACTCCGGCGACCCCTT	InfiniumII	no_hit	Transition	.	USA/AUS
BobWhite_c16677_234	atcatctttgcgatagcaagggcgccaaaaaccataactccaggtgaagt[A/G]GCATGGATTATGTCTGGCTTGAACTTCGACACGGCAGAAAATATTCTGGG	InfiniumII	A->A	Transition	synonymous	USA/AUS
BobWhite_c16677_261	AAAACCATAACTCCAGGTGAAGTGGCATGGATTATGTCTGGCTTGAACTT[T/C]GACACGGCAGAAAATATTCTGGGGCTCAGTGCCAACGAGAGTGGAACATT	InfiniumII	S->S	Transition	synonymous	USA/AUS
BobWhite_c1668_524	GCCATCGGAGCAGCTGGGAAGGCCGAGGAGGACGAGGAGGGGGATTCAGG[A/C]GGTCCTGCTCGGCGACGCGATGAACTGATGAACAACCCCTACCTTCTCCG	InfiniumII	no_hit	Transversion	.	USA/AUS
BobWhite_c16704_271	GGCGACGAGCGTCCAGTCATCGGGAAGCGCCGGCAGCGGCTCGTACTGAA[T/C]GGGGCGGCGCTTGATGTCCCACCGCTGCGTTTTCTTGGGCCGCGTCTTCA	InfiniumII	I->V	Transition	nonsynonymous	USA/AUS
BobWhite_c16730_115	GAGGAGGAGTATGCGGAAACGTCGCCGCCAAGGAAGCAACACATAGCCGG[T/C]GGCGGTCAGCGGCAGGAGACGGGACAGGGGGTGGAGGAGATGGCGAGGAG	InfiniumII	no_hit	Transition	.	USA/AUS
BobWhite_c16730_287	GCTTGCCGAGGTCGGCATCGGAGAAGATGGGGATGGGGTGGAAGAGATGG[T/C]GACGAGAGGGCCATGGTGTTGGTGGGCCGTGTGGCTGAGAGGATGCATGA	InfiniumII	no_hit	Transition	.	USA/AUS
BobWhite_c16735_131	ACGTTATACAACTAAACCCCAATTATGTGTTTTTTGAGATATTATACTCC[A/G]TTTTGGCAGATATACATACCAGTCGTCCGATTGCTCATGTTACGACAGTA	InfiniumII	no_hit	Transition	.	USA/AUS
BobWhite_c16735_176	ACTCCGTTTTGGCAGATATACATACCAGTCGTCCGATTGCTCATGTTACG[A/C]CAGTAACAAAAAACATTAGCTTGCATTCGTGCCGTCCGATGCTGTCTAGA	InfiniumII	no_hit	Transversion	.	USA/AUS
BobWhite_c16735_362	CCGCCACCTTCGTCGATGATGAACCTGAGACCGTCCACGTGGAGCTTCCC[A/G]tgatgcccacttacaacgatggtctgcttgccggccagatcctgtggtat	InfiniumII	H->H	Transition	synonymous	USA/AUS
BobWhite_c16763_87	tgcgacattcttccttgagggtacatctttataacaagctgaaaatttcc[T/G]AGATCAGAATCCAATGTAGTAGGTGTGTAAGGCTTGATTACTTCTTCACC	InfiniumII	L->L	Transversion	synonymous	USA/AUS
BobWhite_c16775_503	AAGTCATCAGCTTCTACCCCGGCGAGGACGAGCGGCGCTTCTACAAGGTC[A/G]TCTTCCACAGGCGCCACCGCGACCTCGTCGTCGACTCCTACCTGCCCTTC	InfiniumII	I->V	Transition	nonsynonymous	USA/AUS
BobWhite_c16775_823	GCAAAGGWCGGCAAGGCGTGGAAGCGCGGGTACCTCCTTTATGGACCGCC[T/C]GGCACCGGCAAGTCCACCATGATCGCTGCCATGGCCAACTTCCTTGACTA	InfiniumII	P->P	Transition	synonymous	USA/AUS
BobWhite_c16787_205	CCACGTATCATTTCAGAAGGTCCCTGTTGCACTGCAAAAGTTGAACAAAA[T/C]gtaaaagtgaaacaagagccacatttgaaaccagaggttccctcccaaga	InfiniumII	no_hit	Transition	.	USA/AUS
BobWhite_c16792_262	AGCGACAACTCATCGGAGATGTTGCACGTGTTGAAGGCGAGCATGGACGA[T/C]GAACGACACGACTACTACTCGCTAGGCACGTACGACTCGGCAGCAAACAC	InfiniumII	D->D	Transition	synonymous	USA/AUS
BobWhite_c16792_432	TCCACCTCGTTCTATGATCCGGCGAAGAAGCGGCGCGTGCTGATGGGGTA[T/C]GTCGGCGAGGTCGACTCCAAGCGGGCTGATGTCGTGAAGGGATGGGCCTC	InfiniumII	Y->Y	Transition	synonymous	USA/AUS
BobWhite_c16792_586	TCCTCCTCTGGCCCGTGGAGGAGATTGAGACCCTCCGCCTCAACGCCACC[A/G]AACTTAGCGACGTCACCCTTAACACCGGCTCCGTCATCCATATCCCGCTC	InfiniumII	K->E	Transition	nonsynonymous	USA/AUS
BobWhite_c16801_126	GGCGCATCCTTAGCACCCAAGGGAAGAAGAAAGAGGCGAGAGAGCGAGGC[A/G]tcccggaggcagagccaagaggatccatggatcggccccaggtggtcagc	InfiniumII	no_hit	Transition	.	USA/AUS
BobWhite_c16803_175	ACGGCGATGAACCGGATCATGAGCGGAGCCATCACCATGTCCTTCTACTC[A/G]CTCTCCCACAAGATCACGCTCGCCGGGAACTTCTACCTCTACGCCAGCAT	InfiniumII	S->S	Transition	synonymous	USA/AUS
BobWhite_c16816_284	CGAACCCATGTTTGGATCAGCGTTCCTTCTCCCGCCGGCCATCTCCAGCA[A/G]CAACATCCCGAAGCTGTACACATCGGACTTGCTGGATATGACGCCGAAGC	InfiniumII	L->L	Transition	synonymous	USA/AUS
BobWhite_c16818_388	TCATCTGGATGTTCTGCTGGATCTGCTTCTCCTCCATCGACAGGTTGCCC[A/G]CCGCGACGCCCATGCACAGCACCATCTTGAGCTGGAACTTGATTGTCGCT	InfiniumII	V->A	Transition	nonsynonymous	USA/AUS
BobWhite_c16824_151	CCAAGGAGAKSGKGGTGATCAGGCAGAGGTTCGGGCTGGACGGCAGGGGG[A/C]GGCGCACGCTGAGCGAGATCGCCGGCAACCTGAGGATCTCGAGGGAGATG	InfiniumII	R->R	Transversion	synonymous	USA/AUS
BobWhite_c16842_457	GGCGCCACCTACCGCCAGGCCAGGCCAGGCTAGAGGGCTATAATAACGCC[A/G]CCTACCATGAGCTCAGGCTCTCAGCAGCTCCACCTTGTTTGCATCCATTC	InfiniumII	no_hit	Transition	.	USA/AUS
BobWhite_c16847_343	CTTCCCGTGTTTGCTTTCTTGTCCAGATTCACTACGTCCTGTATTTGCAT[A/G]tcctaacctaaaccagatcatatagccttagatctcaatttggaaatgtt	InfiniumII	no_hit	Transition	.	USA/AUS
BobWhite_c16847_99	GGCCAACATGTTTCAAGAGTAGCCCCTAAACAAAGTAATGCTACAGAGGA[A/G]GACAAAAAACAGATCCTACCTTTGATTCAAGATATACATATGGTCCAAGA	InfiniumII	no_hit	Transition	.	USA/AUS
BobWhite_c16853_232	TGCTTCGAGTTCTGGTACTCATGGATTGCAGTGTTCCAGTGATCAGGCAC[A/G]CCTCCTCGCCTTATTTTCTGGCTGCGGAAGGACGGGGACGGTTGGTGATC	InfiniumII	G->G	Transition	synonymous	USA/AUS
BobWhite_c16907_477	ataagctgcacagcgccctgagtacgaatagccagcatggggtgcaatta[T/C]GGCCCTAACATCAGGTGACTTGGTGAGAGCAGCTGCCGAAAGCCAACCAT	InfiniumII	I->V	Transition	nonsynonymous	USA/AUS
BobWhite_c16916_658	ATCTGATGCAAGAGATTTCGGTGGGTAAGCATCACGCCTTTTGGTGTGCC[A/G]CTTGTTCCACTGGTATATATTAGAGTCGCAACATCTTCTGGAATAATGGC	InfiniumII	S->S	Transition	synonymous	USA/AUS
BobWhite_c16917_732	AGACTTGTTTTATAGATAAATGATTGTGAACCAGCTTGGCAGATGATAAA[T/C]AAGAGCTCATTGTCCATATGTGGCTTCACATAGGGAGCAGGAGGACCTGG	InfiniumII	L->L	Transition	synonymous	USA/AUS
BobWhite_c16923_64	ATGTACAGCACAGGCATCGCAGATGGGCGCCATACTGGCGCCCTTGGTGG[T/C]GGTGCTTGGGGAGCAAGTGCCATTCGCGGTGTTCGGCGTGTTTGGCATCA	InfiniumII	V->A	Transition	nonsynonymous	USA/AUS
BobWhite_c16930_937	ATTGCAACAGACTCTCTCACACCTGGGCGAACAGGATCTTTAATACCTAC[T/G]ATAGCAATGCATGTGTACCCTTGCTGTGGTAATTGCTCTTCAATGGAAAA	InfiniumII	I->I	Transversion	synonymous	USA/AUS
BobWhite_c16945_294	GTCCTCACGTAAGCCTGTGGGAACATCCTTGGGAAGTAAGTGCGCTTCGC[T/C]TTGACAACCAGCCAATACGCAGAGAAGCAAGGGACATGAGCGACGGCCAT	InfiniumII	K->K	Transition	synonymous	USA/AUS
BobWhite_c16963_143	ACGGTGACAAGTTACTACCAAACTTTGGCCCAAGAGTGGCAAGACACCAA[A/G]GAGAGAAGTACCACCGATTGAAAGCAAGATTTGGAAGCACTATGTAAAAT	InfiniumII	no_hit	Transition	.	USA/AUS
BobWhite_c16966_399	ACGGCGGCCCAGACATACTCGTCATAGGTGTAACGCTTGATGATGTTGTC[T/C]GTGTCATAGACAATGTAGCCACTGAAGATGAGTGCCGCCAGCGCRCCRTA	InfiniumII	T->T	Transition	synonymous	USA/AUS
BobWhite_c16972_434	CAATCCCATCAAGCGGACAGAAAATGAAGATCTGTTTTCAATATGATCCA[T/G]cagcctaccaggtgttgccactaaaatctggcatggatcagactctaatc	InfiniumII	M->L	Transversion	nonsynonymous	USA/AUS
BobWhite_c16977_171	ACGACCAAAGTTTACAACCTTCCATCATCACTGGATCAAAAGCTTCAGAT[T/G]AACCAGCGTCATGCGGAAGACGAACCACCAGCTACAAGTTCTTCATCCTG	InfiniumII	no_hit	Transversion	.	USA/AUS
BobWhite_c16977_571	AGGACCACGCCGTCGCCGACGACGCGGCCGAAGAGGACGATGGGCTCGTC[T/G]cggaggaagtagaggacgagccagccgaccatacagacgaggaagacgat	InfiniumII	R->R	Transversion	synonymous	USA/AUS
BobWhite_c16979_221	TGCTCTTCTTTCCCCACGCCACTTCTGCTGCTCCTCTGCTTAAAACTGCT[A/G]CTTCTTCTCTCCCGCGCCCCTTGCTGTTCCTCACTAGCTGAACCTCTGAT	InfiniumII	no_hit	Transition	.	USA/AUS
BobWhite_c16987_106	AAAGTAGTTGTTTCATCTCACTTTCGATTCCGGGTTCTTCAGCATCATCA[A/G]tctcttccttagctctaacactgaccatcctgtaatactccaagaattga	InfiniumII	no_hit	Transition	.	USA/AUS
BobWhite_c16999_358	TATGAGCTGAATGTCTTGGGGACTCGGGGCCCTAGGCGGATGAACTGTGT[T/C]ATGAACTCCATACCTGCCTCATCCCTTGAGGCTGGTGGCACTGTTCTATG	InfiniumII	V->V	Transition	synonymous	USA/AUS
BobWhite_c16999_592	AGGAATGGAGGCCAGGCATTGGGTGATAATGATGAGTGCAAGGAGTGGCC[A/G]CTGACTCTCCGCAACAAGGCACCAAGATGGCACGACCAGTTGCAATGCTG	InfiniumII	P->P	Transition	synonymous	USA/AUS
BobWhite_c17021_269	TCTGAAGGAGCTCTTGCCAGCGATGCCGTGGTGTTCAAGTACCTCGACCA[T/C]GTCCAAGCTTACCCAAACGTCGATGGTATTTGCATCGCCACCGTTGCTTT	InfiniumII	H->H	Transition	synonymous	USA/AUS
BobWhite_c17021_297	TGGTGTTCAAGTACCTCGACCACGTCCAAGCTTACCCAAACGTCGATGGT[A/G]TTTGCATCGCCACCGTTGCTTTCCTGCATACATGAAATATATGTATATGT	InfiniumII	I->V	Transition	nonsynonymous	USA/AUS
BobWhite_c17024_396	actgcaacttcagctacgccagggactgccacgacaccaaggggaacaag[A/G]ACGTGTGCGTGGTCGGGGCCATCAACAACTACACCACCGCGCTGGAGGAC	InfiniumII	N->D	Transition	nonsynonymous	USA/AUS
BobWhite_c17032_179	GACAGCCGCTCCCGTTGCGACGGCAAGCACCTCGAGGTCCTCGGCTACTA[T/C]aacccgctccccgggaaggatggtggcaagaggatggggctcaagttcga	InfiniumII	Y->Y	Transition	synonymous	USA/AUS
BobWhite_c17036_450	AACTTCTCAAAGTTCTTGGTTGACAAGGAGGGGCATGTTGTGGATCGCTA[T/C]gcgccaaccacctcccccctcagcatcgagaaggatatcaagaagctgct	InfiniumII	Y->Y	Transition	synonymous	USA/AUS
BobWhite_c17044_155	TGTTGGAGGCATGGATGAGGAATTTCTTATTGTTGCTACCGTCCGTCCCA[A/C]tgcagccgctatcaccgctccaacctcggctttgatgccagtctgaaact	InfiniumII	no_hit	Transversion	.	USA/AUS
BobWhite_c17045_186	CATCCCGAACGGCACCTACGCGCTCACCGCGCAGGACTGCATCCAGTGCC[A/G]ctgcagttcaaacaccttccagctaaactgcaccgccctgcaaggcaaga	InfiniumII	H->R	Transition	nonsynonymous	USA/AUS
BobWhite_c17047_268	AGTGTTCACGGTCCATTGTCGATTGTTTGCATGACATCATTCATCAACGT[T/C]GAGGCAACACTGGTTGTCTTGACGATGGCGTCCATCACGAGCCTTTGCTC	InfiniumII	S->S	Transition	synonymous	USA/AUS
BobWhite_c17047_352	ATCACGAGCCTTTGCTCTGGATTCATGCTTTCCTGTTGCATCATCGAGAC[A/G]AGACCAAGGACCGAGTGCATCGGTCTGCGCATCCCGTCATACATGGCACT	InfiniumII	L->L	Transition	synonymous	USA/AUS
BobWhite_c17058_113	TTTTCCTTCTCGGGAATAGTCCCGTCAGCTGGCAATCGGTGAGGCAGAAG[A/G]TTGTCGCTGTATCTTCGTGCGAGGCAGAGTACATCGCGGCAGCTACAGCG	InfiniumII	I->V	Transition	nonsynonymous	USA/AUS
BobWhite_c17061_325	GATACTCCTGCCTGTGATGTTCCTGGGTTTGAAAACACTAGGATGAAGCT[T/C]ctgagacatgtttcctttgttgattgcccgggccacgacattctcatggc	InfiniumII	L->L	Transition	synonymous	USA/AUS
BobWhite_c17072_584	CTGATTTGGTTTACAGCGCTGAAGAGCACATTTTCCTGGCGGATGGTAAC[A/G]TTTGTGATCATTTTTCAAGCCACTTGCATTGCATCTACTCCCTCCGTTCC	InfiniumII	no_hit	Transition	.	USA/AUS
BobWhite_c17086_197	atgggggcgtacaagacgccctcctcgatgcagccgttcccaacgagctc[T/C]CTTTGCCGGAAGAGGTGCAGAAGCAAGTCAAGCACCCACTTGGCCCCTGC	InfiniumII	no_hit	Transition	.	USA/AUS
BobWhite_c17095_237	ATCCCAAAAGTTCATGACCACATTGCCTGCGATCGTGTTTGGAGTAGAAG[A/G]TTGCAGCACTGGCACAACAACATGTTGCTGGACATGGGCATGGCAGCAGC	InfiniumII	no_hit	Transition	.	USA/AUS
BobWhite_c17099_263	CTGTCTGAGCTTCACTGGGCGGCGGCCTCCTGGTTGAAGCAAGTCGGTGC[A/G]CACCACCCCGACTTCACCTTCTTCACATCTTCACACCGTCGATAACACCA	InfiniumII	A->A	Transition	synonymous	USA/AUS
BobWhite_c1710_211	CTGTTAGTGCATGCTCACACGTTGGAGGTCACAAGTATGCAGGAAATGTC[A/G]TCATATTCAGTCCAGATGCCAAGGGAGAAGTGATTGGTCATTGGTATGGT	InfiniumII	I->V	Transition	nonsynonymous	USA/AUS
BobWhite_c17113_240	TTGGCGCACGCCGTCGATCGCCGTAGCTGGCATGAGCGACCGGCAGGCAG[T/C]AGAGCACACGGCCAGCTACAAACTGCACAAGGGAGCGAATGGGCTGCGCC	InfiniumII	no_hit	Transition	.	USA/AUS
BobWhite_c1712_293	TTATGTATGCACGCTTAGGCGTCAGTGATCACACGGTTGCAGCGTTCTTC[T/G]GGGGGCACGGCGTGGATAGGGCATCAGGAGTGGACGGGTACGAGATCGAG	InfiniumII	no_hit	Transversion	.	USA/AUS
BobWhite_c17120_244	GATTCTTGGTTGTCATAATTAGGAAAACGTTGGCCATAAGATGCATTACC[A/G]CCATAGTAAGGTTCGCCAAACTTAGAACGACCTCCGACGGTGCAACTAGA	InfiniumII	no_hit	Transition	.	USA/AUS
BobWhite_c17123_178	TGCCGGAAGGATGACCCGGAGGCAAGGTATACTCCCCTCTCTCGTACGTC[T/G]AGTGCTCCCCCTTTCTCTCTTGATGCGGTGGCGACCAGGGGGCAAATTGG	InfiniumII	no_hit	Transversion	.	USA/AUS
BobWhite_c17124_282	CTATATAGTCTTGACAGATAATGTGGGTGTTTTGGAAAGATAAAGCTCTC[T/C]GTCAAAGAGCTAGCTATCAGATTGTTTTCGTGGGTGTTAAGTTGTCCGTG	InfiniumII	no_hit	Transition	.	USA/AUS
BobWhite_c17124_323	AAAGCTCTCCGTCAAAGAGCTAGCTATCAGATTGTTTTCGTGGGTGTTAA[A/G]TTGTCCGTGGCGCTGTTTGTTTGCCCATCATGGTTTTACTATGTCCGCTC	InfiniumII	no_hit	Transition	.	USA/AUS
BobWhite_c17133_107	TACTTGATCAGCTTGTAGATTTCATTGTCACTGCTCAGGGAGGAGTATTA[T/C]cgggagatatggaaaatggccatgctacaaatgaggtaaaagctgaatca	InfiniumII	no_hit	Transition	.	USA/AUS
BobWhite_c17133_595	AAGGAAGAAGATTATGAAATGACATCGGGCCCTCGTGCAAATGTCCGTGG[T/C]GACCTTGCCAAGCCTCCCTTCTTCCTCTATGGAAATGTTGTTAACATCAC	InfiniumII	G->G	Transition	synonymous	USA/AUS
BobWhite_c17137_332	CAGCAGGTGGCGCGGGGAACCAGACACCCGTCTGGTCGGGCGCGCCAGGC[A/G]CGGCGACGAAGTGGAGCGCCCAAGGCGATGGCGGCGAAGACGGAGTGGTG	InfiniumII	no_hit	Transition	.	USA/AUS
BobWhite_c17137_358	CCCGTCTGGTCGGGCGCGCCAGGCACGGCGACGAAGTGGAGCGCCCAAGG[T/C]GATGGCGGCGAAGACGGAGTGGTGGCTGGATGATGTGGTGCTGGTGGGTG	InfiniumII	no_hit	Transition	.	USA/AUS
BobWhite_c17137_82	GCAAGGTAGGGAGAAGAAGAGAGCAGCGACAGGAGAAGAAGGAAACAGCA[A/G]CGTGATGAGGAGAGGAGCAGCAGCGTGAGATATCAGCAAGGGGGCRCAGT	InfiniumII	no_hit	Transition	.	USA/AUS
BobWhite_c1715_887	GTGAACTCAGGCTAATGCATGGATTTCTTTGCCGGGTGGATGTCCGGAAT[A/C]TGAAGAATCAGAACTATGGAATCTGGGTTCAAGAGTTGCGAAGGCTTGGA	InfiniumII	M->L	Transversion	nonsynonymous	USA/AUS
BobWhite_c17170_461	ACATTTGGCACATCAAGTCCACGAGCGGCAGCATCAGTACAGACGAGCAC[A/G]CCACCATTCTCCCGGAAAGATTGTAAATTGGCTGTCCTTTCCTCCAGGGA	InfiniumII	G->G	Transition	synonymous	USA/AUS
BobWhite_c17170_99	TCTTATAACAGTACAAAATGAAATGGCAGAACTAGGCCACTAGAAAAACA[T/C]AAGACTGTGAGTAACTCCTTGTTTCTACACATCAAAGGCGACAAAAGTCA	InfiniumII	no_hit	Transition	.	USA/AUS
BobWhite_c17173_357	aacaaatcatatctattggcagcaacctcaatcttgtagatgacctcgtc[A/G]TCACCGTCCGCTTCGACATCTTCCTCCAGGTGCTTCTCCTTCCGGATGAT	InfiniumII	no_hit	Transition	.	USA/AUS
BobWhite_c1719_416	CTGTATGGATGGGTACAACTGAGATGTCTAGGGCAGAGTTCCGCTCGTTC[A/G]TTCAAACTCTTGCAGGAAAGTACAATGGGAATACATATCATTTGATTTCA	InfiniumII	I->V	Transition	nonsynonymous	USA/AUS
BobWhite_c17191_297	aattattctgaatgtacagataaaaaacaagcactaaaccataataggtg[A/G]ATCTATTCTCTCGGAAGCAATTTACATCTTGGAGGCAGCCATCACAACCA	InfiniumII	no_hit	Transition	.	USA/AUS
BobWhite_c17197_466	AGGGACAAGTTCCTTGTGCAGAGTGCCGTGGTCAGCCAGGACATCGCACC[A/C]aaggatatcaacggagacatgttcaccaaagaatcgggcaatgtggtgga	InfiniumII	P->P	Transversion	synonymous	USA/AUS
BobWhite_c17197_536	TGTTCACCAAAGAATCGGGCAATGTGGTGGACGAGGTGAAGCTGCAGGTT[A/G]TTTATGCTCCACCGTCGAAACCGACATCCGTAAATGAGGGCTCTGATCAG	InfiniumII	I->V	Transition	nonsynonymous	USA/AUS
BobWhite_c17205_322	GGGAGTGGAGTGAAGGCAGCCATCAAGGAGAAGTTCCCCGACATCACGAA[T/C]GTGGTGTTCACCCAGTGATCTACAGGTAGCCTGGCCGGCTTGATGCCATC	InfiniumII	no_hit	Transition	.	USA/AUS
BobWhite_c17212_289	CTGTTCGTCGTCGGCGAGTTCGGTGGCAACGACTACAACGCGCCCCTGTT[T/C]GCCGGGAAGGGCCTCACAGAGGCGTACAAGTTCATGCCGGATGTCATCCA	InfiniumII	F->F	Transition	synonymous	USA/AUS
BobWhite_c17212_560	gggtgcacaacgcacacctcaagagagcactcgagaagctccggcccaag[T/C]ACCCCAATGTGCGGATCATATACGGCGACTACTACACGCCGGTTGTCCAG	InfiniumII	Y->H	Transition	nonsynonymous	USA/AUS
BobWhite_c17212_766	GCCAAATGCGGGGAGCCTGGTGCCACTGCCTGTGCTGACCCAACGACCCA[T/C]TGGAGCTGGGACGGTATTCACTTGACGGAGGCTGCTTATGGTCATATCGC	InfiniumII	H->H	Transition	synonymous	USA/AUS
BobWhite_c17212_805	CCAACGACCCACTGGAGCTGGGACGGTATTCACTTGACGGAGGCTGCTTA[T/C]GGTCATATCGCCAGGGGTTGGCTATATGGCCCTTTCGCAGACCAACCGAT	InfiniumII	Y->Y	Transition	synonymous	USA/AUS
BobWhite_c17219_217	AGCAGCGTCTGATCTTCGCCGGCAAGCAGCTCGAGGACGGCCGCACCCTC[T/G]CCGACTACAACATCCAGAAGGAGTCCACTCTCCACCTGGTCCTCCGTCTC	InfiniumII	S->A	Transversion	nonsynonymous	USA/AUS
BobWhite_c17220_314	CGTGGGCTTATGGGTTCTTGACTCGTGAGTCATGCTTACTGGGCTAAGGG[T/C]ATCTGATATTTTCTTGATTCTGTTCCAGCACAATCCACAGCTTTATGATC	InfiniumII	no_hit	Transition	.	USA/AUS
BobWhite_c17248_192	CACTCCACTAGCGCCACCATCTCCAGCCACTGCCGCCATCAGCACCAAGC[A/G]CCTCTCTCCTCCTTGCTGCCCCGATCTTGCTCCTCTTCTCTCTCAACGTC	InfiniumII	no_hit	Transition	.	USA/AUS
BobWhite_c17248_64	GCACATCTCTCTCTCCCTCACCCCTCCTTATCCAACTCCGGCCGCCGCCA[T/C]GGCCAGGCCGACGTGGTGGTGCGCCTCCGTCACCCATCCATCCACCAGCA	InfiniumII	no_hit	Transition	.	USA/AUS
BobWhite_c17256_351	GGGGGGAACGTGGGGCACGACCCGCATGTCCTCTACACGCTCAGCGCCGT[T/G]CAGGTCCTCTGCCTCTTCGATCGGCTCGATGTTCTTGATGCAGACAAAAT	InfiniumII	V->V	Transversion	synonymous	USA/AUS
BobWhite_c17257_454	GAACAACCAAGCGAGTCTGTATTTCTACATTCTTGCATTGTATTAGCCAT[A/G]TTTTCCCATCGCTGTGGTACTATGTATCTCAAATTTGTATTCGAGACCTT	InfiniumII	no_hit	Transition	.	USA/AUS
BobWhite_c17259_166	GACAAGCCCCTGCGTCTTCCCCTTCAGGACGTTTACAAGATTGGTGGCAT[T/C]GGAACTGTGCCTGTTGGCCGTGTTGAGACTGGTGTCATCAAGCCTGGTAT	InfiniumII	I->I	Transition	synonymous	USA/AUS
BobWhite_c17260_218	ACGACAGCTAGCCGTGCGTAGCTGCTCGTGCCGGCTTCTGCCATTGCCGG[A/C]CGTCATCATGAGCGGTAGCTTCTGGCTTAGCTTGCGCGGCACATTGGCAT	InfiniumII	no_hit	Transversion	.	USA/AUS
BobWhite_c17280_164	CAAGTGAGTGCATCTGGAGCCTGCATCAGCAGCGAGCGAGATGCGCTTCT[A/G]TCCTTCAAGGCAAGCCTCCTGGATCCTGCTGGCCGTCTCTCGTCATGGCA	InfiniumII	L->L	Transition	synonymous	USA/AUS
BobWhite_c17332_325	caccgacgagtcgctccagtggatcgaccgcatgctggattacaatgtcc[T/C]AGGAGGAAAGTGCAACCGTGGGCTCTCTGTCATCGATAGCTACAAGACAT	InfiniumII	L->P	Transition	nonsynonymous	USA/AUS
BobWhite_c17348_645	AACAAAGCCTCGTTTTTGGTCACAAACAGCAACCAGGAAGTTCTGAACTT[A/G]caatacaaggtctgctatgcgagaattttagatactaaagcgtaaattct	InfiniumII	L->L	Transition	synonymous	USA/AUS
BobWhite_c17355_265	CTGGATGAACTCCTCATCAACACCTCATACGCCTCATTCAGCAACAGCGC[A/G]tggtcatggcccttgtcgccagcaatatcaggatggtgttgcttctggag	InfiniumII	H->H	Transition	synonymous	USA/AUS
BobWhite_c17355_55	CCAAACTGGACTTCGACGTGCGCGCTTCCAAGAACATCGTCCATGGCAAA[T/C]gtctccccagcatggtgaacacactccctacatcctatgcatttgttctc	InfiniumII	T->T	Transition	synonymous	USA/AUS
BobWhite_c17372_409	tgagaagaaaagactaaccacaggagagatgatagtaggaccatcaaaag[T/C]GCTCTTCATGGATGAAATATCAACTGGGCTGGACAGTTCTACCACCTTCC	InfiniumII	V->A	Transition	nonsynonymous	USA/AUS
BobWhite_c17385_55	GGCATCACCGCCGTCGACTACTTCTCCTACCTCTACCCGGGCGCGCCCGT[T/C]GACCGCGTCTTCTCCGTCTCCTACATGCTCTCCTGCCTCCTCCCGCTGCT	InfiniumII	V->V	Transition	synonymous	USA/AUS
BobWhite_c17386_221	CACGGCGGCGCCTACTACAAGGAGGCGATGGAGAAGAACAAGCAGTACGT[T/C]GTGCAGCCTCCCTCCGTGGAGAAGTGCCAGGAGCTCTCCAAGCAGCTCTT	InfiniumII	V->V	Transition	synonymous	USA/AUS
BobWhite_c17392_241	CGGTGCTCGAGAACTGGTTGCTCGACGACATGACACCGGGGCAGGCTGCC[A/G]TGGACGGGCTCATGGACATCTCTTCTGGTTGCTGTGCAAACCCCATCATG	InfiniumII	M->V	Transition	nonsynonymous	USA/AUS
BobWhite_c1740_97	CCAAGTTTCTGTCAAGAATGGAATCTACGAGTTCTGGAACTGGTTTGATG[A/G]TAGGACATGGTAAGAGCCTCATAGACAGCTGAATAATTTAATAATGTGCG	InfiniumII	no_hit	Transition	.	USA/AUS
BobWhite_c17403_635	GCCTGATGTCGAGGTGATTATCATCTGATGATATGGAAGTCATACCCTGT[T/C]GCAAATGTTGCTTATGTACCTCCCAGACGATGTGATCCCTCCTCTTTTTG	InfiniumII	no_hit	Transition	.	USA/AUS
BobWhite_c17404_554	atcctagccaacacccaggcaaaaaataacggaattcttcgataatatag[T/C]GAAGATTGTCAGCATGCTCTTCCACCCTCAAAGCGATGAAGATAAGCCTG	InfiniumII	V->A	Transition	nonsynonymous	USA/AUS
BobWhite_c17416_426	GCCATGACACCGCTCTTCTGAGGCCGCCGCTGCGCCTCTAGTGGCCGCTT[A/C]TTTTTTTGAAGTTCAGGTTGAGGACTTGAGGTCATTCTAGAGGGTCACGT	InfiniumII	no_hit	Transversion	.	USA/AUS
BobWhite_c17421_359	ATGGCCTGCGGCGGCGCCACCTCCACCTCCTCGATCGACAGCGGCTTCCC[T/G]gcctcccatgccaccgccgctttgcacttgatcaccttcccggcggtctc	InfiniumII	A->A	Transversion	synonymous	USA/AUS
BobWhite_c17433_133	AGCTCTTTAGCTGTATAGGATGTTGCAATTGTTGCTCGTTTGGTAACTAT[T/C]GAGTACTGAGAAATAAGCAGTGTGCTTGTCAGTTACGTATCTAGGATATT	InfiniumII	no_hit	Transition	.	USA/AUS
BobWhite_c17440_130	GAAGCAAGACCTAGTTCTTAGAGGTTCCGCGACAATGCGACAAATGACGA[T/C]CATTTCGGTTGGCATTGTTGTGCTTGCCGCACTTGTTTTGGCATCCGAGG	InfiniumII	no_hit	Transition	.	USA/AUS
BobWhite_c17445_83	atattctacttttgcttgtgtcaacatkctcaccaggtcgagagatttgc[A/G]TGCCTATACTGCAGCCAAGTTACAGACTTTGGGTTGTATTCTCCCAACAA	InfiniumII	A->A	Transition	synonymous	USA/AUS
BobWhite_c17446_785	ATAAGTGGCATCCTTGGAGCCAATGCACTCTCGACCAAAGCATATCTGTC[A/G]CGACAGCTGTCCCATGCAAAAAGTTTTCCCGTGCCTGAATCAACAACTGA	InfiniumII	R->R	Transition	synonymous	USA/AUS
BobWhite_c17457_89	AGTTTCAGAGTCACCTTGTAGCTTGTGTTCACCTATAGGGTTCCAACTTT[A/C]TTTAGGTGTTAGATCTTCATTCCCATCCATGGTCAGTGATCCATTAGTGG	InfiniumII	no_hit	Transversion	.	USA/AUS
BobWhite_c17467_129	TGCTGCATCACTGGAAGGATAGCGAGGACCGACTGGATTAATAATCGACT[A/G]CACAGCCTGCCTGCTGCCTCGGAACTCTGGGCCGCGGGCTGGCACAATTT	InfiniumII	no_hit	Transition	.	USA/AUS
BobWhite_c17471_390	GAGGAGGAGGTTCCAACTTCCAACGACCGAACGACCAGGGAGCGGAGAGC[A/G]CCAAGAGTGTGCTGTGTGTGTCTCTCTGCTGTGCGGTTCCCAT	InfiniumII	no_hit	Transition	.	USA/AUS
BobWhite_c17473_156	atgctcgtcaagactaacygaaaaggaatgggagacagtactgaagaatc[A/G]TGATCTATGGCAAGGGTGATGATGTCTATGGCGATGATTGTTATGATCTA	InfiniumII	no_hit	Transition	.	USA/AUS
BobWhite_c17473_182	AATGGGAGACAGTACTGAAGAATCGTGATCTATGGCAAGGGTGATGATGT[A/C]TATGGCGATGATTGTTATGATCTATTTGGCGACGAGCATTATGATCCATA	InfiniumII	no_hit	Transversion	.	USA/AUS
BobWhite_c17476_149	CCCCATGGCTGCGCATATGCCTGCCGGTACCTCATCAAGATCTCATCCTC[T/C]gagtacttcaccccatacttttcgcctaccgttcgggacagtgcccagat	InfiniumII	S->S	Transition	synonymous	USA/AUS
BobWhite_c17477_138	GGAGGGAAGCACCAGCTCATCACCGCCACCGTCGCCGACGGCAAGCTCTA[T/C]GTCTGCAAGGCGCAAGCCGGAGACAAGAGGTGGTTCAAGGGCGCCAAGAA	InfiniumII	Y->Y	Transition	synonymous	USA/AUS
BobWhite_c17477_190	TCTGCAAGGCGCAAGCCGGAGACAAGAGGTGGTTCAAGGGCGCCAAGAAG[T/C]TCGTCGAGAACGCCGCAGGATCCTTCAGCGTCGCATAAATATACACGACC	InfiniumII	F->L	Transition	nonsynonymous	USA/AUS
BobWhite_c1749_247	TCGCTCTTATCTATTGCTGACAATGGTTCTGGTGAGAGCTTGGAGCTTGT[T/C]AGAGGATTGTTAGGGTCACTGCCAGATAATGCATTTCAAAAGGGTATCGT	InfiniumII	V->V	Transition	synonymous	USA/AUS
BobWhite_c1749_406	CTTGCTGGTGTTGGATTTGTTTCCAGTATTGGAGCTGGAGTTGCTTCGGA[T/C]GTTTTGTATGCTGCTCGTCGAGTTTTGAGTCCTACAAGTATAGAGGCAGA	InfiniumII	D->D	Transition	synonymous	USA/AUS
BobWhite_c17499_318	CAGGCCGCGGGCGTGGCAGAGGCCGAGGGCGTGGAGGTAGAGGCAGAGGG[A/C]GTGGCTACCATAACAACCATAACAACAACCAATACCACCATAACAACCAT	InfiniumII	no_hit	Transversion	.	USA/AUS
BobWhite_c17514_321	TGGGTTCCATAGTGATGGGGGTGGGGGTGATGCTTGCAATGGTTCCTCGA[T/C]GCACACGCCAACTGAGGTTGGTTTCGTTAACGGAGGAAGCTCTGTAGGGA	InfiniumII	M->T	Transition	nonsynonymous	USA/AUS
BobWhite_c17514_713	TTCGCAGACGACGCAAGGGCAGCAGCACCTGGTGGCGGCGATGATCCCGC[A/G]CCGACCAAGATCACGTCCGTGTGGAAGTTCAAGAAGTTCAAACCGGCGTT	InfiniumII	no_hit	Transition	.	USA/AUS
BobWhite_c1752_756	CATTTCCTAGAAGCCGCGATGGCTAACCCAATAACACCGGCACCAGAGTA[T/C]AAATCAACAACTGTTGAGCCCCGTGGTACATATTTGATCAACTTATGCAG	InfiniumII	L->L	Transition	synonymous	USA/AUS
BobWhite_c17521_123	GAAATGTGAGAGATGCAATGAGAGAGGATAGATGCAATGGAAGAAGATAC[A/G]TTTATGGTTGCAGCTGCCGTCCTTGATCCATATACACATTACAGCCTCAA	InfiniumII	no_hit	Transition	.	USA/AUS
BobWhite_c17524_242	CGCGCCAAGCTAGAAGGAAACCTTCCTCTCTACGGTTTCCATGACCCTGC[A/G]TCCTTCGTCAACTCCATTCAGAAGCCACGTGTCGTCATCATGCTTGTCAA	InfiniumII	A->A	Transition	synonymous	USA/AUS
BobWhite_c1754_1173	TGTACTTGCTATGGCCCAATTGCCTAAAGTCGTGTTTGCATTTGGGCCGA[T/C]GAATTTTAGCTTGTTGAGAACTGATGGACATTCATTTTATACTGCATCAA	InfiniumII	no_hit	Transition	.	USA/AUS
BobWhite_c17544_482	gacaaggctgcagctcacattaagggtggtgccaagaaggtcatcatttc[T/C]GCTCCCAGCAAGGATGCTCCCATGTTTGTCTGTGGTGTCAATGAGAAGGA	InfiniumII	no_hit	Transition	.	USA/AUS
BobWhite_c17544_545	GATGCTCCCATGTTTGTCTGTGGTGTCAATGAGAAGGAATACAAGTCTGA[T/C]ATCGACATTGTCTCCAACGCTAGCTACACCACTAACTGCCTTGCTCCTCT	InfiniumII	D->D	Transition	synonymous	USA/AUS
BobWhite_c17544_571	CAATGAGAAGGAATACAAGTCTGATATCGACATTGTCTCCAACGCTAGCT[A/G]caccactaactgccttgctcctcttgctaaggttatcaatgacaggtttg	InfiniumII	Y->C	Transition	nonsynonymous	USA/AUS
BobWhite_c17544_776	ttcaagatcattccaagcagcactggtgcagcaaaggctgttggcaaggt[T/G]CTCCCAGAGCTTAACGGAAAGTTGACTAGAATGGCCTTCCGCGTTCCCAC	InfiniumII	V->V	Transversion	synonymous	USA/AUS
BobWhite_c17544_871	TCCCACTGTTGATGTTTCTGTTGTTGATCTGACTGTTAGACTTGCGAAGC[T/C]agcaacctatgatcagattaaggctgctatcaaggaggagtcggagggaa	InfiniumII	L->P	Transition	nonsynonymous	USA/AUS
BobWhite_c17547_353	GAATTTTCCATGCGAACTTAACCTCATTGCTGATGTCTAAGTAGATGCTG[A/G]aatcaaggagctctctcacacgttcatcatacattgggtgcaaaccctcg	InfiniumII	F->S	Transition	nonsynonymous	USA/AUS
BobWhite_c17559_105	TCTCAACTGCATCAATTATGATCCTTGTTTTCATGTACTTGTAGGCTAGG[A/G]ATATCCATACAGCCAGGGGTGCCAACAAGAACCTGCACAGTACTGCACAA	InfiniumII	F->S	Transition	nonsynonymous	USA/AUS
BobWhite_c17562_566	CGGAAGGCGCCAAACGCCTGCCACATGCAGGAGCACCCGTCCTCAGATGC[A/G]CTGAAATGTACTAATAACCTGTAAATTTGCACCCTAAACCGATTGTTTTG	InfiniumII	no_hit	Transition	.	USA/AUS
BobWhite_c17572_339	TGCTGCAAAACAGAATACAACCGGTACTTACGCATGCCTCAGCGCCAACA[T/G]CAAGTGTGTGGATTCCACCAATGACCAAGGGTACACCTGCAATTGCACCG	InfiniumII	I->S	Transversion	nonsynonymous	USA/AUS
BobWhite_c1760_132	GAAAGGAACAAATCCTATGGAGCTATAAATTTTGTCGACATCAGCTCGAA[A/G]gattactctccgaaggacaatcaggatcttgattatgaaactgccatggg	InfiniumII	K->K	Transition	synonymous	USA/AUS
BobWhite_c17614_194	caactcccagtgagaccagtctttgcgtcggcgatcgggttaggtatatc[A/G]GCTGCACTGCTGTCAGTCATGGGATCTCGCTTCAAGAAGTCCGGAAAGAT	InfiniumII	S->S	Transition	synonymous	USA/AUS
BobWhite_c17614_323	TCCTTGGTCATGGTYGGMGGCTACGCCCATGGGATTATGCGTAGCTCGCA[T/C]GCGTGAGATGCAGTCAGTGTAGTTACCATATGCACTTCGGGAGTTAGACT	InfiniumII	no_hit	Transition	.	USA/AUS
BobWhite_c17617_133	GGAGGATCTGTAACTAGCGCAAGCTGCAAGGAGTTGGCCGCGCAGCCCGA[T/C]gtcgatggtttcctcgttggtggagctttcttgaagcctgagttcatcga	InfiniumII	D->D	Transition	synonymous	USA/AUS
BobWhite_c1763_558	cacagttgatttgasttcagtggagaccaatatggtattctttgatatgg[T/C]GGATCCACGCATATCACCTGCCAAACTGTGCCAAGCCCTGAAACAACGCA	InfiniumII	V->A	Transition	nonsynonymous	USA/AUS
BobWhite_c1764_139	gtgaacctcttctttatcactgatggcatggaactgttgcatacgaagga[A/G]AGGCAAGAAGAGATTTGCTCGATGCTGATTGCTACCTTAGGTCCTTCCCT	InfiniumII	E->E	Transition	synonymous	USA/AUS
BobWhite_c17644_112	AGCGAGCGGTTGCTCAAGACTGGTGCATCTGGGTTGACAATGGATGAGGG[T/C]AAGGCTATAAACCTGTCTCTGTCAGCTCTTGGAGATGTCATAGCTGCACT	InfiniumII	G->G	Transition	synonymous	USA/AUS
BobWhite_c17644_456	GATGCGCGACGCCGAGCAGGAGCTCGGGGTTCTGAATGAGCAAATAAGGA[T/G]CGCCGAGACGTCGGCGGCGGAGGAGAGGAAGACGCTCTCTCCCTCCGTCG	InfiniumII	no_hit	Transversion	.	USA/AUS
BobWhite_c17655_248	caacaggaagagggccgagagaggcctcacacagctggagattgaggtgg[T/C]GGAACTAGTGCCAGAGAAATCTACAGGAAACAAGATCAGCTCTACAGCAT	InfiniumII	V->A	Transition	nonsynonymous	USA/AUS
BobWhite_c17676_112	ccacgcataccccgcaaacaagattagcaaagccgacaataagacctgag[A/G]CAAAGATTGCATAACCAGCTCGCATAGACTCTGGATCATGCATTCGGGAT	InfiniumII	V->A	Transition	nonsynonymous	USA/AUS
BobWhite_c1769_139	TCACGGGGTATTTGGGTTTGTTACCATGGCTACTCTTAAGGAGGCAGAAC[A/G]CTGCATCAAATATCTCGACCGTTCAGTGCTGGAAGGTCGTGTCATTACTG	InfiniumII	H->R	Transition	nonsynonymous	USA/AUS
BobWhite_c17692_467	AGTTCCTCCCTGGCCCGTCCCTGCCCTCGTAGGGAGGAGGGGCGGCGTTG[T/C]TGTAGTTACCGCCACCTTGGTAGCCTGGGTTACCACCTGGTTGGCCCTGG	InfiniumII	no_hit	Transition	.	USA/AUS
BobWhite_c17699_63	GGTGTGACTTTGGATGAACCGCAAGCTTCACAATTGTCTAAAGAGAAAGG[T/C]AGCCATGTCGTCAAGTTGGCCCCAGATTTGCCTCCTGTAAACCTTCCTCC	InfiniumII	G->G	Transition	synonymous	USA/AUS
BobWhite_c17706_315	CCGACCAGAGCATATTTCTCGTTCCATATGATCTGTGTTTGTACGAACAT[A/G]GGTTGTGGAGCATGCACGGCTACACATATACAACACCAGTGTGATATTTA	InfiniumII	no_hit	Transition	.	USA/AUS
BobWhite_c17709_122	GCAGCAAAGTAGATGRACGTCGCTGAACTTCCTCTCAAAGGTAGCGGTGG[A/C]GGCGACGACGAGTTGACGGCGTTGCATCATCGCGATCAGAGGTTTTTCGT	InfiniumII	no_hit	Transversion	.	USA/AUS
BobWhite_c17731_158	AACAAACTCCGGCGGTGAAACTAAACGGCGACGAGACGCCCGACGACCTC[A/G]CTACGACCATGAGTGACACGATACAACATCACCGGCCGGTTCGACCGGTG	InfiniumII	no_hit	Transition	.	USA/AUS
BobWhite_c17731_247	GTTCGACCGGTGATAGATATAGAAAGAGCTCGCCCTCACACGGTGAGCCC[A/G]cgcatgaactcccactcctcgtcatcatcctcggcggmgccgcccatgag	InfiniumII	no_hit	Transition	.	USA/AUS
BobWhite_c17731_56	AGAAACATRGTACTGATAGTTTCCTTTTGTTATTTATTCCAAGAGAAAAA[A/G]GTTGAAAGAAACAGTGGACTGACGCATGGGAAATAAAAAAGATGGCGCCA	InfiniumII	no_hit	Transition	.	USA/AUS
BobWhite_c17732_1401	TGTGAACGATCTCCATGTAATATATCTTTAGAAAGGAGGAGAAAGGGTCA[T/C]TGGGATTTTGTCCTCGAGGAGATGGCTTGGATGGCCAATGATTTCATGCA	InfiniumII	H->H	Transition	synonymous	USA/AUS
BobWhite_c17732_147	TTGTAAAGAGAGGATCCAGAAGAGCTAATGTAGCTCAACCCAGACAGTCT[T/G]CTGAGGGCCACAACAATGTAAAAAGAGCTGATGATTCTGGTTTGTCACGC	InfiniumII	S->A	Transversion	nonsynonymous	USA/AUS
BobWhite_c17735_131	CCTTCAAATCAACAGGCTAAGAAATCATTGTTCCGACTTGAGCCACTGGC[A/G]gcagagaaaaaggaaaagatgaaggaggaaatgcttgcaaagctgaaaga	InfiniumII	no_hit	Transition	.	USA/AUS
BobWhite_c17735_194	gaaaagatgaaggaggaaatgcttgcaaagctgaaagatctgggcaactc[A/G]GTGCTGGGGCGGTTTGGGATGAGCGTGGACAATTTCAAAGCTGTCAAGGA	InfiniumII	no_hit	Transition	.	USA/AUS
BobWhite_c17735_254	CGGTTTGGGATGAGCGTGGACAATTTCAAAGCTGTCAAGGATCCAAACAC[T/G]GGCTCGTACTCCGTTTCTTTCCAGAAGTAGTAGCATATAGCATAATGAAT	InfiniumII	T->T	Transversion	synonymous	USA/AUS
BobWhite_c17737_911	CGAGGAAAATCTGCCCGAATGGTTAGATTTCTGCTGACATACAAGCCGAA[T/C]AAAAACCTGAAGGAAACTGCAGAGACATACCTATTCAGACCTGATGCTCA	InfiniumII	N->N	Transition	synonymous	USA/AUS
BobWhite_c17739_82	GCAGCCATTGCACTCCACCAATGAGGAGACATCCGATGAGTTCTTGGATG[T/C]AAATTCATCTGTACCTATTGACCTCGAGGCCAAGAACGATGATGCATCCT	InfiniumII	no_hit	Transition	.	USA/AUS
BobWhite_c17750_568	TCATCTCCTCAAGCTCGCAGGGAAGGGCGCGGAGCAGCCAGGAGGTATGA[A/G]ATCATGGCAGCGAGGCAAATGCTTGGAGAGGGGGAGTGAGCCACAACGGG	InfiniumII	no_hit	Transition	.	USA/AUS
BobWhite_c17762_290	ATAATGTCCAGCATAACCAAATAGGCTAAACGATCGGGTTTGACACCTGA[T/C]GCAACCATGCGATCAAATGTCTGCTCTGCCTCGTCCCGCCTATCGCCTTT	InfiniumII	A->A	Transition	synonymous	USA/AUS
BobWhite_c17767_333	GCCCCTCCTATTAGCATCTGCAAGGAAGTTCTTGAGGTACATGAGCTTGA[T/C]GCCAAGGTCGTCGATCTCGCCGGAGACCCTGGTCACGATGGCCAACTTAT	InfiniumII	I->V	Transition	nonsynonymous	USA/AUS
BobWhite_c17767_396	GATCTCGCCGGAGACCCTGGTCACGATGGCCAACTTATCTTTGGCCATCT[A/C]TGCGAGCATGGTGGCGCCGTAGGATGCCAAAGC	InfiniumII	no_hit	Transversion	.	USA/AUS
BobWhite_c17767_55	TTTTGGCGAGTTCGCCATACCAAGTTGGTTAGGCTTGTGCACTATACGAG[T/C]AGGATCCGTAGTATCAAGTCCCTACATTATTACATCGCCTAACAAAGAGT	InfiniumII	no_hit	Transition	.	USA/AUS
BobWhite_c17782_194	ACACATAGTCGATTTTATAGCTATGCTTGTCGATCTGCAACATGGCCTCA[T/C]TGTTTCGGCCGCACGTTACCTCGAAGCCTGGTTGTTGCGCTCTCCCTTTG	InfiniumII	N->S	Transition	nonsynonymous	USA/AUS
BobWhite_c17783_174	GCGGCTCGCTTGTTGTCTGCTTACCCCGTCGTCGGCTTGTTTCGGCATGG[A/C]tcctcgcactgctgctgttgcgtttggttaggggatgctgcatctacttg	InfiniumII	no_hit	Transversion	.	USA/AUS
BobWhite_c17783_72	TGSVTGTCTCGTCCCACTTCCCCCCGCCTGCGCCTCTTCGCCTTGCTCTC[A/G]TCCGCCATCCAGCCGCCATTGTCGCTCGTTCTCGTTGTTCATCGGTCATC	InfiniumII	no_hit	Transition	.	USA/AUS
BobWhite_c17792_72	CATTCCGAATTTCTGGTAGTACAACTAACTCGATCCACACGACACGCACC[A/G]CAGCTACTGACAAGCCAGAAACCGACTAACTGACAAGAAACCCCCTCCCG	InfiniumII	no_hit	Transition	.	USA/AUS
BobWhite_c17829_338	ATAAATGAACTACAGTTAGTATTTCAATAAGAATGTTAGCTCCTTTTTGC[T/C]CCTTTCTGTGCTCTACCCTGATATCTCAAAACTAGTCTATTTCATGGGAA	InfiniumII	no_hit	Transition	.	USA/AUS
BobWhite_c1783_355	TCCTACGCATTCTTCAAGTTACCAGTCCAAAGGCTAACTAAATATACACA[T/G]CTACATTAACAGTGGCCTACAATGTCCAGGAGTAGACGAACGGCAACACA	InfiniumII	no_hit	Transversion	.	USA/AUS
BobWhite_c1783_550	TCAATGAAGTCCATGGCCTGCTCCTTGGACACCACGTTGATGAAGCTCAC[T/C]CTGTTCTTGTGTGTCACGCCGTAGATCTTGTCCGCGACCTTCAGGATCTC	InfiniumII	R->R	Transition	synonymous	USA/AUS
BobWhite_c17834_471	AAGATACCGAGGTCTGCCGGGAACGACTCGATCGCTTTGCCATCTTCGGT[A/G]CAGTAGGAAGTGCCCAGCTTGATCTCCTTCAGCCCGGTCAGCACGTCGAG	InfiniumII	C->C	Transition	synonymous	USA/AUS
BobWhite_c17836_84	GGACCGACAATGTATCAATGTGCACAGAGGACAAGAAAATGTGTTCCTGT[A/G]GAAATAATATTCGTACATGAGACCCAGCAAAGTGAGTATCATATCCAAGG	InfiniumII	no_hit	Transition	.	USA/AUS
BobWhite_c17845_132	AGAAAGGGCAATGCCATGCGTGCCGAACTCTGCGTCTTCAACTCCGAGAC[T/C]AGAAAGTGGAAAATCATCCGCAAATTGGACCCAGGCAATGGCGGACAGTT	InfiniumII	no_hit	Transition	.	USA/AUS
BobWhite_c17845_218	CAATGGCGGACAGTTCCCCGAACTCTGGTCAACCGATAATGTGCTCGCCT[T/G]TGATGGCCGTTTCCTGTGCTGGATTGACTACTTCAGCGGTGTCCTGCTAT	InfiniumII	F->C	Transversion	nonsynonymous	USA/AUS
BobWhite_c17845_631	TGGATTATCTTTGGGCGCAACCTGGTTACAAAGCCCTTGACATACATCAG[T/C]GTCTCCCCGAGTTCCCGATCATGACCGTGGATGACCCGGATGTTCTGTGC	InfiniumII	no_hit	Transition	.	USA/AUS
BobWhite_c17852_511	CTGAACACGGAAGCACCCGACTTCTACATACGGCAAAACCCTGTCCCTAA[T/C]GCTTACACCTTGGCGATAAATGGGAAAATGGGGTTCGTCGTCGTCCACAC	InfiniumII	N->N	Transition	synonymous	USA/AUS
BobWhite_c17862_276	CAAACCGGGCGCTGGCTCCAGCACTGTTTCTTCATCCACGGCATAGAACA[T/C]GGCCAGCGAAAGCCTCTCCTTCTCGGTGTTCGTCACCACTCTGTGAACCG	InfiniumII	M->V	Transition	nonsynonymous	USA/AUS
BobWhite_c1787_1376	AGGCACACGCTTCTGTTCTGGATTCTTTTCATCAGTTGCAGTTGCAGGTA[T/C]GTGGGTGTCGACACTTATTGAACTGCATAGCTTGAGTCCTTTGCCAAGCT	InfiniumII	no_hit	Transition	.	USA/AUS
BobWhite_c17873_92	GTAGTCCTCAAGCAGATCTTCAGCAGTCCACGTTGCATAAAGACCACTGC[T/C]ccaattggtcttaatccggcgccagcactcatcttgctcaactccaagcc	InfiniumII	G->G	Transition	synonymous	USA/AUS
BobWhite_c17876_192	AACATTGCTGGTAGCAAAAACTAGGCGCTCGTCCCAGCATCTGGTTGCCG[T/C]ACCTGAGACACTCACCGGTCGTGGTCACCCACCGTCACAGGTCGCAGCAA	InfiniumII	no_hit	Transition	.	USA/AUS
BobWhite_c17877_416	CTTAAGGTGAATGGGAAGGTCGATGTCTACAGCTTCGGAGTGGTCCTGTT[T/G]GAGCTCACAACGGGGAGGGTGGCAAATGATGGAGGCTTGGAGTACTGCTT	InfiniumII	F->L	Transversion	nonsynonymous	USA/AUS
BobWhite_c17879_519	AGCTGTGCTTCATGGGCTGCGCCCACCCGCCGCCGTAGCCGCCGCCGGAG[T/C]ACCCCTGGGTGGTGGAGCTCTGGTACGCCGCCTCGTAGTGGCTCCCGCCG	InfiniumII	no_hit	Transition	.	USA/AUS
BobWhite_c17892_157	TCTGATCTGATTTTCATATTCGATGGTGACAAAATAAACTCGGCTAGTAC[A/G]CCCCAGGACCTTGACTTGGAGAATGATGACATGATTGAGGTGCGCCATAA	InfiniumII	T->T	Transition	synonymous	USA/AUS
BobWhite_c17899_1160	TGAATGTGCTTTAGTTTGCACCAGGGTTGTGTGCCTTCCTTTATTTTTGT[A/G]TTGGAAGTATTTAAGAATCGTAAGATGAATAATGGTAGTTCAGACTTGAG	InfiniumII	no_hit	Transition	.	USA/AUS
BobWhite_c17904_259	TCAAAGTGTCCGTACTTGCTTGCGGGGTTTCTTGGGAAGCTCCATTTGGT[T/G]ATCAAAGATGCAAATAGCAAGGTCAGTATTGTGCAAAYGGACGCTCTAAG	InfiniumII	V->V	Transversion	synonymous	USA/AUS
BobWhite_c17906_121	TGGCCTGCAGGGGTCTTATTGTTACAGGACCGGCGCCGGCTGGATCTGGT[T/C]ATGACTTCTTTACACGTTTCTTCTGCCCAAAATTTGGGATAGATGAGGAC	InfiniumII	Y->H	Transition	nonsynonymous	USA/AUS
BobWhite_c17928_157	gaggtcggatggaactaccatgaaactatcaaggaactggaggagaagag[A/G]AAGGAGAAGGCTAAGGTGTCGTACGACAGGAGGAAGCAACTGGCCAAGCT	InfiniumII	no_hit	Transition	.	USA/AUS
BobWhite_c17928_181	actatcaaggaactggaggagaagagaaaggagaaggctaaggtgtcgta[T/C]GACAGGAGGAAGCAACTGGCCAAGCTGCGCGTCAAGGCTGAGAAGGCTGC	InfiniumII	no_hit	Transition	.	USA/AUS
BobWhite_c1793_197	tcgacttggaggagtgtagtgtgatcatccatggggaagaaaggtatagt[T/G]GTGGCGACCACCGTCGTCGCCGTGATGACTGTCATCTTCGGAGTCATCAG	InfiniumII	no_hit	Transversion	.	USA/AUS
BobWhite_c17943_633	aaacagtgaagattttgttggaacaccatgcagatcctaacgccactgtc[A/G]TCGGAATTGGTACTGCCCTGATGGGTGCCCTTCTTTACCGTTCTTTGAAG	InfiniumII	I->V	Transition	nonsynonymous	USA/AUS
BobWhite_c17953_779	CATGTGCAGGGATAGTAACATTGTGTTTCCACTCGATGCGCACGTTTTAT[A/G]CGCATAGTTAGGCTTCACTTGCTGTTCTGCAGCTGAAATGTGCTACACTT	InfiniumII	no_hit	Transition	.	USA/AUS
BobWhite_c1796_241	ACCAGCAGACAAGAAGAAACAAGAATGTCTCCAAACAATGACACCGTTTG[A/G]AGAAAGCCCAACACGGTACCATTTATAACAAAATTCCATATATCATCTGT	InfiniumII	no_hit	Transition	.	USA/AUS
BobWhite_c1796_701	GGATTCGGCGGGAGAGGGCGGCGGGAGCTGGAGGCCCCGGATCCAAAATC[T/G]ctcttgccttctgaacgaaagaggaaccgcccccatggcagagggttctg	InfiniumII	no_hit	Transversion	.	USA/AUS
BobWhite_c17969_100	GTGCAGCCATCCAGGTGTGCGGAGGAGTTCCGCCTGAGGAAAGTGAAGAA[T/C]GACCAGCTCAAGGAGGAAGCCAAGGCACGTGGTGAGGTCATCAGCAYSRR	InfiniumII	N->N	Transition	synonymous	USA/AUS
BobWhite_c17994_207	TCTCTCCTGCTTCGTCTCCCTCCTCCTTGCCCAATCTGCCGGAACATGGC[A/G]ttgagcggaggagatccgtccggattcgtcgattgcacaattctgctgca	InfiniumII	no_hit	Transition	.	USA/AUS
BobWhite_c17999_112	attcgtcgttcatccaggatgggtagaagcttcagcacttctataccggc[A/G]TGCCAATGAACACGATTTTGCAGTAAAATAACCATTCCTGAGTCCAAATT	InfiniumII	H->R	Transition	nonsynonymous	USA/AUS
BobWhite_c18017_209	TTTCTACTTCTGCTGAGCTTACTCCAACAGAAGAAGAAACAGCAGTAGTA[A/G]AGCATACTCAAGATACACATGTACAGAATGCCAGCAGTGAACCGGGAACT	InfiniumII	no_hit	Transition	.	USA/AUS
BobWhite_c1802_456	ACCCCCTTCACAACCGACGCAAGATGACCCTGCACTATCTCCTCCAAGAC[A/G]CTCTCCCCTCCTTGCCCACAGTCAATGGTGAAGAACACCGCCGTCGGAGA	InfiniumII	S->S	Transition	synonymous	USA/AUS
BobWhite_c18053_160	TGACGAACTTGGTGATGACGGCGACGATGATGACGGTGGTGGTAGTCAGG[T/G]TGGAGCGGGGAACGCCGACGACGATGATGCAACATCCTATTCTTCAGAGT	InfiniumII	no_hit	Transversion	.	USA/AUS
BobWhite_c1806_176	CAAAGTGTCAGAATTGTGGCACTAGTGAAAAGATGACACCGGCAATGCGT[A/C]GTGGTCCAGCTGGTCCAAGGACTTTGTGCAACGCTTGTGGACTGATGTGG	InfiniumII	S->R	Transversion	nonsynonymous	USA/AUS
BobWhite_c18067_383	GGCGGAATGACCACACGGCGAAGACCACCAACTCTCATGGACTTCACTGC[T/C]gcttcaataccaggtataacctttctagacccgatggtaaagacaaaagg	InfiniumII	A->A	Transition	synonymous	USA/AUS
BobWhite_c18070_109	CTGCTGCCCTTTCAGTACATACACTGACAAATCATTCCATGTATACAACA[T/C]TGAGCGTTTCTGAATACTATCCACACCCCCACAAACTGCACAGTTGATCA	InfiniumII	no_hit	Transition	.	USA/AUS
BobWhite_c18071_171	CAGTTTCTCAAACCTTCCTACTAACTTGACTATTACCTGCTTAATTACTA[T/C]GTTTGGACCGGCACCTTCGCACCAAGGCGCACAACCGGCTCACCGCAAGT	InfiniumII	no_hit	Transition	.	USA/AUS
BobWhite_c18073_247	AAAACTCCTAAGATTCAACCCCGATGGCGCGACACAATGAGTCTCTAGTT[A/G]CTGCCCTTGCTGATGAGCTCCAGGGCGGTGGCGGTGGTGGGCAGCGCCGG	InfiniumII	no_hit	Transition	.	USA/AUS
BobWhite_c18073_298	CTGCCCTTGCTGATGAGCTCCAGGGCGGTGGCGGTGGTGGGCAGCGCCGG[A/G]ATGGCTCCCTTCTTGGTGGTGCAGATGGCGCCGCAAGCGTTCGAGAACTG	InfiniumII	no_hit	Transition	.	USA/AUS
BobWhite_c18076_219	AATTACTTATCGATGACTCGGGCATCAACTCTTGATTTTCGGCGGAAGAC[A/G]CAGGGTCAGAACAACTGGTCTGGGCCGTCGCGCCCAGTAAATACCATCAA	InfiniumII	T->T	Transition	synonymous	USA/AUS
BobWhite_c18095_90	TAAACGCCGATCATGAGCCCAAGAAACAGGACAGAAACCGGATTTTGCGC[A/G]AGGATCATACTTTCAGTAGGCCCTCGGAATTCCACGAAGAATTCTTGCAT	InfiniumII	no_hit	Transition	.	USA/AUS
BobWhite_c18101_540	GAGACCATCTCATAGCCTTGCACTGCAGCCAGTCGTCGGACAATTAAATC[A/G]TCGGATTTCTCTGGGTCCTTCAACAAGACGATGTCCCCAACAAAGAGTTC	InfiniumII	D->D	Transition	synonymous	USA/AUS
BobWhite_c18105_52	TGTTAGTAACATTTATTGGTAGAGTGTTTGGAGTTTCCACCATAGCTGCT[A/G]TTCGGGTTGGTCTTTTGCTTGCACCTGGTGGGGAGTTTGCTTTTGTTGCC	InfiniumII	I->V	Transition	nonsynonymous	USA/AUS
BobWhite_c18121_478	GAGCGCGCAAAAGTTGTGTGCTCATCCCTCTCTTGGTTATGTACCTTGCT[A/G]CCCGCGTGTGTGCTCCCGCATCCTGCTGTTGCGTCATCTGCATGCGCAGG	InfiniumII	no_hit	Transition	.	USA/AUS
BobWhite_c18122_151	CTTTGAACCTTGGTTGGTGCGATACTGTCACTGACGGGGGAGTCACTAGC[T/C]tggcatcaggatgtcctgaacttagggccgtcgacttgtgtggctgtgtt	InfiniumII	L->L	Transition	synonymous	USA/AUS
BobWhite_c18133_100	TTGCTGTAACCTTCGGGGAAGCAACATTTTCCTATTTCAAGGGTGTATCT[A/G]ACAGCCCTGCTGGGATATGGAAGCCACTACTCTTGGCCATTTCTTCATGC	InfiniumII	N->D	Transition	nonsynonymous	USA/AUS
BobWhite_c18136_441	GATCCGGGCCATCCCCTTCAAGAGCCGCGACTAGTCCACCAATCAACCAG[T/C]CGCGAATGGAATCTTATCGCTGTTCATCGTCGGTCGATCGATCATGTGGT	InfiniumII	no_hit	Transition	.	USA/AUS
BobWhite_c18139_660	ctgaaaaaatctttagactcgtccagcttgccttcattgataagttggcg[T/C]AATCCAACAACATCCCCACCAGCACAGAATGCTCGGCCGCTGCCCTTCAT	InfiniumII	L->L	Transition	synonymous	USA/AUS
BobWhite_c18139_83	GATACTTTCAAAGCAAGTGGGGAGGCCTCTTTCAATCTTTTCAGTGCCAA[T/C]gtacaccattcttcattcaactgagctgcttcactttccaatgcatccac	InfiniumII	T->T	Transition	synonymous	USA/AUS
BobWhite_c18157_407	GCATCCATAGACATGCTTATCAGGTGCAGCCACCAAGGAAAGATCACGTC[A/G]TATGGGTGGCTGATGGGTGAGGCATATGGACAATGGGGGAGGATTGCGCT	InfiniumII	S->S	Transition	synonymous	USA/AUS
BobWhite_c18184_107	GTTCAAACACAATCACAGAGAGTGCTCATGTCGCTAGTCCAGACAGGCCT[T/C]gagactttggtaacgcacagcatctggacacaagttgctgtggaggtagc	InfiniumII	no_hit	Transition	.	USA/AUS
BobWhite_c1819_510	AGTCCGGGTACGCGGCGGCGGCGCCTTCGCCCACCGCCGGCGAGATGGCC[A/G]CCTCGAACGCCGGGTTGTAGAAAGACGCGATGGAGCGGCGGTTGCCGTTG	InfiniumII	V->A	Transition	nonsynonymous	USA/AUS
BobWhite_c18200_172	CCAGCGGTTAACTCCTATATATACATGCGAATGCAAACGCGTACATATAT[T/C]AAGATATCGTCCGACCGACCGATGTGAATCCAATGCCATGGAGTGCGTAC	InfiniumII	no_hit	Transition	.	USA/AUS
BobWhite_c18200_76	TCAAGGAGGGTGTGTCCAACGGAACCCTCAAGCTGGTCGGCGGTCACTAC[A/G]ACTTCGTCTCCGGCAAGTTCGAGACATGGGAGCAGTGAATCTTCCCCAGC	InfiniumII	N->D	Transition	nonsynonymous	USA/AUS
BobWhite_c18203_161	catcaatggtttcggccggatcggcaggcttgtggccagggttgcgctcc[A/G]GAGCCCCGATGTCGAGCTCGTCGCCGTCAACGACCCCTTCATCACCACCG	InfiniumII	Q->R	Transition	nonsynonymous	USA/AUS
BobWhite_c18208_142	GCAATTAAGCTAGCTAGCTAGGAAGAACAAGAACAACAAGAGAAACGTAA[T/C]GAAAGCCTCTCAATTCAGAGCGTGTTGATCGATCTTGTTGTAGTACTCTT	InfiniumII	no_hit	Transition	.	USA/AUS
BobWhite_c18231_134	TAACCGTGTAGATGGTCTTCTAGTGATCCCAATGGCATATATTCATAAAC[A/G]AGCAAGCGTTGATCACCGTCAACACAGTACCCTATCAAATTGACAAGGTT	InfiniumII	L->L	Transition	synonymous	USA/AUS
BobWhite_c18233_112	gttggacgatggaatattgaacttatttgtgcgaggtgaaagttcaagta[A/C]AGCTAATGGACAGTAAGCTGGAAATTTAAAGTTAGAGCGCAACCTATTTT	InfiniumII	no_hit	Transversion	.	USA/AUS
BobWhite_c18238_211	TCCTCTACTCCCCGTCTCCGGCGACTCTCTCGCACGTGCGCGCGCATGCT[T/C]CGTCTCCGTCTCCGTCTCCGTCTCCGTCTCCGTGTATGTACATATGAAGG	InfiniumII	no_hit	Transition	.	USA/AUS
BobWhite_c18239_300	GTTGCCGACGATGTTCACCTGCGACATGCCGTACGGCACCGGCGCCGCGT[A/C]CCCGGGCGTCGCCATCCCGTACCCGCCGTAGGTCTCGCGGTAGTAGTCCA	InfiniumII	Y->D	Transversion	nonsynonymous	USA/AUS
BobWhite_c1824_1380	TCATCCGAAAGGTCAGGGAAGCTAAGCGGGCAATTCGATCCAGCACTGGG[A/C]GGAATCCAATAGACGCGGAGATCGCGACCTTCGTTGGCGCGTCGGTTGCC	InfiniumII	R->R	Transversion	synonymous	USA/AUS
BobWhite_c1824_1445	GCGGAGATCGCGACCTTCGTTGGCGCGTCGGTTGCCAATGTTAGATTGGC[T/G]CGGAAGTGCTCCCGTCGTGTCGTTTCACTCTACATGGAGGTCGAGGCC	InfiniumII	A->A	Transversion	synonymous	USA/AUS
BobWhite_c18241_175	TGTGAGGAAGTTGGACATTGAACCAACAAACATGACATCCGTGTTGGAGC[T/G]AGATTGGAATGGAGCTCCGCTTTAAGATTTTTCCGGTGAATGAATGAAAC	InfiniumII	no_hit	Transversion	.	USA/AUS
BobWhite_c18241_30	aatgggtgccctttcctgttgattatgtg[A/C]AGGTTGAGGGAGCTCAACACACTCAAGGGCCACGTTGAATCCGTGGTGAA	InfiniumII	no_hit	Transversion	.	USA/AUS
BobWhite_c1825_564	GCGCTGGTTGACAGGAGCCCCAACTTCGAGAAGGCCAAGAAGAAAGGAAA[T/C]GTGCATGGCGTCGAGGTGGTGGATGTCAGGTGCGGTAATCCGATGAGCAG	InfiniumII	N->N	Transition	synonymous	USA/AUS
BobWhite_c18252_329	tggcaagccaaaaaccgtaactcgtcttcaggtcaccaaacaacaccaac[A/G]GCTAAAAGCTCTTCAGAAGCACAAAGGAGACAGGGAAGCACCAATTCAAA	InfiniumII	no_hit	Transition	.	USA/AUS
BobWhite_c18256_105	AGGAGAAAGCGCAGGACACTGGAAGAACCAAGGAAAGTGGCGTCGAAGGG[T/C]TGAAAAGTGTTCTGAATTTTTTCAAGTCCCGGATTCCCGAGTTCAAAGTT	InfiniumII	L->L	Transition	synonymous	USA/AUS
BobWhite_c18256_1091	AAGAGTGCAATCCCCCACATCGGCGGCGCAGAGCTCGGTTTCCTGTACAG[T/C]GTGCCTGAGCAGAGCTTCCTGGTTCTCTTTGACCGCCTTACGCTTCCCGA	InfiniumII	S->S	Transition	synonymous	USA/AUS
BobWhite_c18256_158	AAAAGTGTTCTGAATTTTTTCAAGTCCCGGATTCCCGAGTTCAAAGTTCA[A/G]GTCATAAATGTGGAGGTGCCTGAGGAAGCTGAATTAGTTGCGGATTCGTC	InfiniumII	Q->Q	Transition	synonymous	USA/AUS
BobWhite_c18256_809	GAAGTTGTACAACTCCGTCGGAAGTTCGGTCATTGGAATAGTACTGATGA[T/C]GTGGAGTTTTTCGAGTATGTTGAAGCAGTTAAGTTGACTGGTGATCTAAG	InfiniumII	D->D	Transition	synonymous	USA/AUS
BobWhite_c1826_84	GCCGCCGCCCCAGCCCCCCGCAGAGAGAAGCGAGCGACAGCGAGGTCGAC[A/G]CCATGGTGCAGCGCCTGACGTACCGGAAGCGGCACAGCTACGCCACCAAG	InfiniumII	no_hit	Transition	.	USA/AUS
BobWhite_c18267_296	CGCGTGTACAGCTGCTGCCACTGCCGCAACCACGTCTGCCTCCACGACGA[T/C]atcatctccaaggccttccaggggaggaatggccgcgcgttcctcttctc	InfiniumII	D->D	Transition	synonymous	USA/AUS
BobWhite_c18267_419	GGGGCCAAGGAGGACCGGCAGCTCATGACGGGGCTCCACACCGTCGCCGA[T/C]ATCCACTGCCGTGACTGCCGCGAGGTGCTCGGGTGGAAGTACGAGCGCGC	InfiniumII	D->D	Transition	synonymous	USA/AUS
BobWhite_c18267_473	CACTGCCGTGACTGCCGCGAGGTGCTCGGGTGGAAGTACGAGCGCGCCTA[T/C]GAGGAGTCCCAGAAGTACAAGGAAGGCAAGTTCATATTCGAAAAGGCCAA	InfiniumII	Y->Y	Transition	synonymous	USA/AUS
BobWhite_c18279_156	GAGAGAGGAATAACCATTACATCTGCAGCAACAACTGCCGTCTGGGACAA[A/G]CATAGAATTAACATTATTGACACTCCTGGGCACGTCGATTTCACTCTTGA	InfiniumII	K->K	Transition	synonymous	USA/AUS
BobWhite_c18287_327	ATAACAAGGAAAGGTATTTCCTAGGGATGTTGAGCAATCAGAGGAGTGAG[T/C]CTCTAAACTCGAGGCTTCATGTGCACCTGAATAGGAGAATGAAACTCGTT	InfiniumII	S->P	Transition	nonsynonymous	USA/AUS
BobWhite_c18287_502	GCACACAATCCCCTTCACTAGATTGACTGCCGACCCACTTGAGATAAGTG[T/C]GTCATCTATTTATACCCCTGTTATGTTCAGTAAGGTAAAGGCCGAGATTG	InfiniumII	no_hit	Transition	.	USA/AUS
BobWhite_c18287_638	GAGGACACTGGTTTGGTTAGCTATGGAGTTGCTCGCAAAGAGTCGGTGCA[T/C]GTTAGGTTCCATGTCATATGTATTTTTGATGGATCTAAGATGGAAAGTGC	InfiniumII	no_hit	Transition	.	USA/AUS
BobWhite_c18300_491	gcccgaacaacctggctcatgcgtggacgtcgccgtgcagaatggcgtac[A/G]CATGCGGCTGCGCAGGCGATCATCCTTGCCATCTCGTTATCACTGAAGTC	InfiniumII	C->C	Transition	synonymous	USA/AUS
BobWhite_c18305_228	GGGAAGAAGGGCAAGGCCGGCAAGGACCCCAACAAGCCCAAGAGGGCGCC[A/C]tccgccttcttcgtcttcatgggcgagttccgcgaggagttcaagcagaa	InfiniumII	P->P	Transversion	synonymous	USA/AUS
BobWhite_c18305_366	gcggccggtgagaggtggaagagcttgagcgaatcggagaaggcccccta[T/C]GTGGCCAAGGCCAACAAGCTCAAGGGCGAGTACAACAAGGCCATTGCCGC	InfiniumII	Y->Y	Transition	synonymous	USA/AUS
BobWhite_c18305_462	gccgcctacaacaagggcgagagcgctgctgctgccgccccaaagaaggc[A/G]GCCGCCAAGGAGGTGGAGGAGGAAGATGAGGAGGAATCCGACAAGTCCAA	InfiniumII	no_hit	Transition	.	USA/AUS
BobWhite_c18311_114	CCATGACGGAGCAGCACGTCACGGGGCTCCTGCTGATCACCATGGGGATC[A/G]TGCTGAGGCTCCTGCCAGAGGACAAGGAGAAAAAGGGCACGGCCAAGCGC	InfiniumII	M->V	Transition	nonsynonymous	USA/AUS
BobWhite_c18313_192	GTCAAGATTGTACGAGAGGAAGGCCCCTCGGAGCTTTACCGTGGTCTGAC[A/G]CCGAGTCTGATAGGAGTGGTGCCATACGCCGCGACCAACTACTATGCCTA	InfiniumII	T->T	Transition	synonymous	USA/AUS
BobWhite_c1834_97	atgggttcagcaacgcagcagcggaagcgtgctttacggacatggctcac[A/G]ACCTCCATCTCGGCGTTCTCAAGCATGCAGACGATCTCGGTGAATGGTGG	InfiniumII	V->V	Transition	synonymous	USA/AUS
BobWhite_c18350_919	AACTTTAGTACGGGGGACTTTCCTGCCCTGCCAACAGCAGAAGATCAAAA[T/C]GGTTTCTCCAAGGGAGATATGGATATCCTTGGCTTCTTCAGTGGGCGCAA	InfiniumII	N->N	Transition	synonymous	USA/AUS
BobWhite_c18356_263	GAATCGGAGCCGGAGTGCGTCAACTCGTCGAACCCGGCCCACGAGTGCAA[T/C]GACTACTGCCTCAACAAGATCGCCGAGGCCAAGCGCCGCCTCCTCGAAGA	InfiniumII	N->N	Transition	synonymous	USA/AUS
BobWhite_c18365_182	TTTCTCTGATAAATTTACTGATGTGCAGGTCGGACAATTCCGAGAATCAG[A/C]cctgccaatatgagaggttaaatgcaagaaacgagaataaggcccatgcc	InfiniumII	no_hit	Transversion	.	USA/AUS
BobWhite_c1837_99	TCTCCTGCCATGCCACGTTCCTTGGCAATCCTTGTTATCATATTCATATG[T/C]tgctccctgccatgctcaacggccacacaagttcatctggatggaagccg	InfiniumII	no_hit	Transition	.	USA/AUS
BobWhite_c18375_225	ACAGCTACTTGAGCCCTCTTCTTCCTTCTCCGTTTCTTCCGCTTAGGCTT[A/C]TGAGAGTTGCCGTTATTCTCATTCTTTCCCTCCACCAAATTTTCAGCTAT	InfiniumII	no_hit	Transversion	.	USA/AUS
BobWhite_c1838_2553	tacatgctagtttttgttttctgtcaccgcagatgttggcaaccaggttg[T/C]AGTCATCCATGATGTGTGTTGTTGTGATGATGTAAGGTCTGAACCTAATT	InfiniumII	no_hit	Transition	.	USA/AUS
BobWhite_c1840_927	YGATCGGCGAGCAATGGTCGGTGGTGATGGCGGACTCCAGTCCACTGCAA[T/C]GCGAGCACTGCCTTGTTGCACATTTCCATGTGTCGTCCTCACGCACAACA	InfiniumII	no_hit	Transition	.	USA/AUS
BobWhite_c18406_110	aacatcaakgtgggagacagatgtgaagtcgagccaggtgccaagagggg[T/C]ACCGTGAAATTCGTTGGCAAAGCTGAAGCCCTTGGGCGTGGATTTTGGGT	InfiniumII	G->G	Transition	synonymous	USA/AUS
BobWhite_c18408_199	GTGTGGTGATTGCACCGCTCCAGCGGTGGTGATCGACGGCCCGTGCACGT[T/C]TCGGACCTACTGCATTGCATATACAATGCAAGGCATATCTGTGTGCGGCT	InfiniumII	no_hit	Transition	.	USA/AUS
BobWhite_c1841_733	caacgtattgaagaagctggaggttttgttatgtgggcaggaacatggcg[T/C]GTTGGTGGTGTACTTGCTGTTTCTCGCGCTTTTGGTGACAAGCTCTTGAA	InfiniumII	R->R	Transition	synonymous	USA/AUS
BobWhite_c1841_868	GAAATCGTTGACGAGTCCCTGGAGTTTCTCATCCTTGCAAGCGATGGGCT[A/G]tgggatgtggtctctaacgaggaggctgtcgacatgacccggtccataca	InfiniumII	L->L	Transition	synonymous	USA/AUS
BobWhite_c18417_278	GTGCGTGGCTCGTGCACGGTGCACGCACGCGTGGAGATCGACATGCCCAA[A/G]CCTACCCATGCCGTACGTACGTATCTACTAGTACTACTGAAGAAACGATG	InfiniumII	no_hit	Transition	.	USA/AUS
BobWhite_c1842_612	cagctgaccaagaaaaactatgaggttatctacttcaccgaccccgtgga[T/C]GAGTACCTGATGCAATACCTCATGGACTACGAGGACAAGAAGTTCCAGAA	InfiniumII	D->D	Transition	synonymous	USA/AUS
BobWhite_c1843_202	CAGTCGCRGTGAATCTTGCATACACCTTAGCTGGTATGGGGGCCAGGGTT[T/G]GGATTTTCGATGCCGATGTCTTTGGTCCAAGCTTACCAAATATGGTTTCT	InfiniumII	W->G	Transversion	nonsynonymous	USA/AUS
BobWhite_c18433_76	ATCGCATTTGGGCAGCATTTTGCAATTCCCTCGCAAAGAGTCCGAACAAT[T/C]CCAGCATTGATGTTGAACAAATCATCCCTTGTCATCCCAGGTTTCCGAGG	InfiniumII	G->G	Transition	synonymous	USA/AUS
BobWhite_c18449_145	GCCACATATGCGAGCTTCTCCTTGATGTCCCTTACAATTTCCCGTTCGGC[A/G]GTGGTGGTGAAGGAGTAACCTCTCTCCGTAAGAATCTTCATCAAACAGTC	InfiniumII	T->T	Transition	synonymous	USA/AUS
BobWhite_c18476_414	gctttgcagtttatatctgtaagagaagcaaggttggccagacaaataga[T/C]GAGTACACACACCTCATAGCGAGCATAAAAGCACAGATCAAGTTGGTGTG	InfiniumII	D->D	Transition	synonymous	USA/AUS
BobWhite_c18481_126	TCTCCGTCCACTCCTTCTCCACTCCACGCCGCCGCCGCCTACGCCGAAGT[A/G]CCGCAGCCTCCTCAAAGAGCAGCAGTCAACGGAGCAAGCAGCAGCAACTC	InfiniumII	no_hit	Transition	.	USA/AUS
BobWhite_c1849_423	GCTTTGATGTAGAATTCGCCTGCTTTGTAGGAGGACCGAACCATCGGACC[A/G]gatgcaacataacggaatcccatttcaacaccaagggcgcggtagttctc	InfiniumII	S->S	Transition	synonymous	USA/AUS
BobWhite_c18494_360	GCATACCCATCGGCGCCGGGCTTGCTGTAGCCACCACTGTACTCGTCGGC[A/G]CCGGGCTTCTTGTAGCCATCATAGTCGTCATCAGTGCTGGACTTGTTGTA	InfiniumII	no_hit	Transition	.	USA/AUS
BobWhite_c18494_381	TTGCTGTAGCCACCACTGTACTCGTCGGCGCCGGGCTTCTTGTAGCCATC[A/G]TAGTCGTCATCAGTGCTGGACTTGTTGTAGCCACTGCCGTCGTAGTCATC	InfiniumII	no_hit	Transition	.	USA/AUS
BobWhite_c18506_419	TCAAGTCTTCTTTCGCCGACTTGACCATGGCGTGCAGCTTCTTGTTCATC[A/G]TCTTGCTCGCGTTCGCCAGCGACTCCTTGCTCATGTTCTGGTCCTGTAGG	InfiniumII	no_hit	Transition	.	USA/AUS
BobWhite_c18536_203	AACCGGACCACGAACCGCTCGTGCACCGCCACCATGCCAGAGTAGCCACC[A/G]TAGGTGATGGTGCCGTCGAGGTCGACCGTGTTGTAGGTGGGGATTATGCC	InfiniumII	Y->Y	Transition	synonymous	USA/AUS
BobWhite_c18540_351	TGATTAATGCACACCCCCAAACTACTCCACGATGCGGTTCCAGGGATTCA[A/G]TAGCGCAGCAACGCAGTGTTCTACACCTAAATTTGATCCCAGTCAATAGA	InfiniumII	no_hit	Transition	.	USA/AUS
BobWhite_c18540_435	TGATCCCAGTCAATAGACCCGTGGTTTTCAAAACTGTAACCAGGTTGCCG[T/C]agacggttgcgacccagtttgctcatcgtggcgaggccttcgatgacttt	InfiniumII	L->L	Transition	synonymous	USA/AUS
BobWhite_c18540_97	AGGAATCCACGTACACTCGTATTGCACAATATTATCAAAATTTCGGATAC[A/G]CTGATTACCGAGATTGTGCACAAGAAATGTAACCCTGCGGACGACATTAC	InfiniumII	no_hit	Transition	.	USA/AUS
BobWhite_c18542_555	catgtcactgatgctttccttgctaatgtgagggtagtcagggtacatgc[T/G]CTTGAGCAAGTCCAGCAGGTCGCGGGCGGTGATGACATGTGGGGCGCAGA	InfiniumII	S->R	Transversion	nonsynonymous	USA/AUS
BobWhite_c18543_327	cgttctggagtacgatatgttactggcggcttgaaggtttattatgtgcc[A/G]TGGAGGCCATTCCTGATGCAGAATACACTACCTACATTATTCATGACATT	InfiniumII	P->P	Transition	synonymous	USA/AUS
BobWhite_c18543_840	attccagaagtatgccgtctatttccaaaggttcgctttattgttggagg[T/C]GATGGTCCAAAACGTGTGCGACTTGAAGAGATGAGGGAGAAGTTCTCCCT	InfiniumII	G->G	Transition	synonymous	USA/AUS
BobWhite_c18548_288	GACTCGACGGCCATCGGCTGCGCCCGCGTCGTCTGCGACAGCGGCGACGG[T/C]GTGTTCATCATCTGCAGCTACAACCCGCCGGGCAACTACGTGGGGCAGAG	InfiniumII	G->G	Transition	synonymous	USA/AUS
BobWhite_c18550_159	ACCAGTACATGTCAACCATTCTTCTGTAAACCTGTGTTGTATAGTGTAGA[T/C]GCTACCATGTAAGATGCCCTCAATCTTTCTAAAAGCAAAGAATAGAGCAA	InfiniumII	no_hit	Transition	.	USA/AUS
BobWhite_c18554_76	CGACCTCCACCGCCGCCTCCTTCAGCGGTACACTTGGTCGGCCGCCGCCG[T/C]CCATTGCGTATTTGCATGTGGAGAAGCAAACAGTGCAGAGACGAAGGCCA	InfiniumII	no_hit	Transition	.	USA/AUS
BobWhite_c18566_106	GCCACGGACACGGGCAATGGCGCGTCGCTGTTGCTTCCCTCCCACACATC[A/C]TTCATTCATTCAGGAAGAAAAAGGAAGCAGCAACAGAGACGACGTCTCAC	InfiniumII	no_hit	Transversion	.	USA/AUS
BobWhite_c18571_514	gcccttcaaagttcctgtaacttgcctgccgccggtgagcttgacctgga[T/C]GCCCTTGTCGACGAACTTGGCCAGGTCCAGCACCGTCTCCTTGCGCCCCG	InfiniumII	I->V	Transition	nonsynonymous	USA/AUS
BobWhite_c18583_280	TGTGCCCAGGGCCCAGACACACACTGCTGTGGGCCCCTGTTTTAAGTGTA[T/C]GTGTTTATGTCGTTTGATGAAAGAATAGTATGTTTGCTCGTTTCCAGCTT	InfiniumII	no_hit	Transition	.	USA/AUS
BobWhite_c18583_96	GGATCATTCCCGAACATATGAGGAAGTGAAGAAGTGGCGGCCGGAGAAGC[A/G]TTATTTCTTGCCGCCACCTTAAGGGCGGAGACGGAACACCGCGAGCATAT	InfiniumII	no_hit	Transition	.	USA/AUS
BobWhite_c1859_469	ACCAGATCCTATTTATCCAATTTCAAAATTGTGCTCAAGGAAATAGGACT[A/G]TTTCAGATTACACGGAGGAGTTTCTAAGGCTACAAGTGAGGTGCAACCTT	InfiniumII	no_hit	Transition	.	USA/AUS
BobWhite_c18592_327	TCATCCGAGGACGGTGCAGCATGATCCTCCTCCTCGGCCTTGCTGGGCTC[T/C]GGATCGACGACCGGAGGCGCGACCGTGCAGATGAACTGGGAGAGCAGAGG	InfiniumII	P->P	Transition	synonymous	USA/AUS
BobWhite_c18593_798	GGAGGTCTGAAGGTCATTGGGCAACGCTTGGAGAAGCTTGCGGAGGACTG[T/C]ggaatatcttttgagttcagggcagtgggtgctgacagtcggggatgtta	InfiniumII	C->C	Transition	synonymous	USA/AUS
BobWhite_c18593_955	CAGCTGCACCACCTTCCTGATGAAAGTGTTTCGATCATGAACGAACGGGA[T/C]CAGCTCCTTCGTATGGTGAAGGGCCTTCAACCAAAGCTTGTGACCCTGGT	InfiniumII	D->D	Transition	synonymous	USA/AUS
BobWhite_c18612_542	CTCGAAAATGATCTTGCTAGGCCAAAATCAGCCAGTTTTAAGTTACCCTC[A/G]ttgtctatcaagaggttagatcctttaatatcacgatgcagaacttgatt	InfiniumII	N->N	Transition	synonymous	USA/AUS
BobWhite_c18618_677	ATGCATGTTGGGCATCTAAGATCAACAATCATCGGAGACACCTTAGCACG[T/C]ATGTTTGAATTCTCAAATGTTGAAGTTCTCCGACGCAATCATGTGGGAGA	InfiniumII	R->R	Transition	synonymous	USA/AUS
BobWhite_c18620_78	AGCCGGGGGATCAGATGGCGCTGATGAGAAGTCTAATCCCGTGGAAGAGA[T/C]GGAGCCCAGCTTGAGCGTGAAGATCGAGTATCCCCCACTCCCCGAAGAGC	InfiniumII	no_hit	Transition	.	USA/AUS
BobWhite_c18625_188	CGCTTGAATGGTCCTGTCAGAACTTCAGGGGAGGATTCAGAAATAAGGGA[A/G]TTCATTGTTGGTGACATGTGTTATCCTCTACTGCCATGGCTTATGACTCC	InfiniumII	E->E	Transition	synonymous	USA/AUS
BobWhite_c18661_144	CCTTCATGTCCATGCAGGAGCTTTAGGGTCGATCAGGCCATAGATTTCTT[T/C]GATGTTGGCGACGAATCTTCCGTTCAAGCTTCCGTTGCCCCTCCACCACA	InfiniumII	no_hit	Transition	.	USA/AUS
BobWhite_c18672_103	TTGATGCGGTCTTCAGGGTGCAGATGCTCGCCCACCTCGGCGAGTCCGGC[A/G]GCGAGGCCATCAGGAGGTCCGGCGACTAGCGACGGTGATGGATGTGCTGG	InfiniumII	no_hit	Transition	.	USA/AUS
BobWhite_c18672_757	CGTAGTTGAATTGGAAGACTGATTTTGTTGGTAGTGTGCTAGCTAGGTAG[T/C]AGATTTGGCTGACTTCAATTTTTGGGCATGTGCTGGGTGCGGTTGCATCT	InfiniumII	no_hit	Transition	.	USA/AUS
BobWhite_c18678_369	AAGACGGACCAAAATTGGCTGGAGTATGTGCGCATCTGGGGCGCAACTAC[A/G]CCATGTTGGGGAGTCGACGGAGAGGTAACGATGCTGGGAGTCTACTTTGC	InfiniumII	no_hit	Transition	.	USA/AUS
BobWhite_c18678_95	CCATGATCGTGTCCACATCAGCAGAATATGTTATCTAACCTAATACATTA[T/G]CACACGGCAGGAATCTTATACACAAAATGCATGCCAATCTTAACTACATT	InfiniumII	no_hit	Transversion	.	USA/AUS
BobWhite_c18681_273	TAGGCGTGTCGCTGGTAGTTAGCACGGATGATCATCCTATGTATTCACAA[T/C]GGAGGCAACCTGTCGATACATGTAGTGATGGTTTTTGTAGTGTATGTTAT	InfiniumII	no_hit	Transition	.	USA/AUS
BobWhite_c18690_420	ACGTCCATCTGCTCTTCGCCGTCAGACTGGTTTGCAAGGATAACAAAATC[A/G]TCCTCCAGATCCATCTGGTCTTCCTCCTCGGGCTGATTTGCAATGATAAC	InfiniumII	D->D	Transition	synonymous	USA/AUS
BobWhite_c18721_190	GCATCAGACATATACAGTCTTGGTATTATAATTATGGAGATTCTGACAGG[A/G]gagaaggggtatcaggaagaacaggatgtagttgagaattggatgaatcg	InfiniumII	no_hit	Transition	.	USA/AUS
BobWhite_c18722_327	ACGCGGGCATCATCGCTCTGTTCGGCCTCGAGCTCTACGGGTGGTTCTGC[A/G]TCGGCGAGATCGCCGGCCGGGGTTTCACCTTMACGGGCTACAGCGTCTGA	InfiniumII	I->V	Transition	nonsynonymous	USA/AUS
BobWhite_c18727_300	TAGTATTGAGCTTAATGATAAATATCATCCTCATGTTAGTGTTGACCTTG[T/C]TGATTTCTACCATCCTAAACATGTGCTTTATAGCTATGCTTATGTAATTG	InfiniumII	no_hit	Transition	.	USA/AUS
BobWhite_c18765_140	GGCGGCATGAGGGACACCCAGGAGATGCTGGACCTCGCGGCGAAGCACGG[T/C]GTGACGGCAGACATCGAGGTGATCGGCGCGGAGTACGTGAACACGGCCAT	InfiniumII	G->G	Transition	synonymous	USA/AUS
BobWhite_c18770_312	AACTCGTCAACACCCCTACAACCCTGAAGCATGTTAATGCACCTATGCGG[T/C]GACCCTGCGGGCTCTGGGGTTCTAGAGCTACACCGATGACTCTCAGAATC	InfiniumII	S->S	Transition	synonymous	USA/AUS
BobWhite_c18773_75	GACGAGTCTGAAGACGCCACTGCAAAGACAGAGATTGGCAAGAGGGAACG[A/G]GCCAAGCTCAGGGAAATGCAGAAGCTCAAGAAGCAGAAGATCCAGGAAAT	InfiniumII	R->R	Transition	synonymous	USA/AUS
BobWhite_c18802_517	GTACCGCAGCCTCTCCTCGATGTTGGGCTCGTACTGCATCACCAGCGGCC[T/G]cacgaagttctcgtacacgatgtcagacccccttgtctgtgggtaccaga	InfiniumII	R->R	Transversion	synonymous	USA/AUS
BobWhite_c18805_267	GACACTAGTTGAAATCGCGACTTCATGACTTGAGAGGGGACCCAAGATTC[A/G]ccgacatggtacataacaggaaatttactgttgatatgggaacaccgtag	InfiniumII	no_hit	Transition	.	USA/AUS
BobWhite_c18811_252	ctctcttcaaagtttgcctttctcttcacagctttctcctgccggaagca[T/C]CGATCAAGCTTAATCTTAAGATCCGTGCATTCACCAAAGAATTTTTTGAT	InfiniumII	R->R	Transition	synonymous	USA/AUS
BobWhite_c18819_98	GGCGGAGATCAAGCACGCCCGCCTCGCCATGGTCGCCTTCCTCGGCTTCG[T/C]CGTGCAGGCCGCCGCCACCGGCAAGGGGCCGCTCAACAACTGGGCCACCC	InfiniumII	V->A	Transition	nonsynonymous	USA/AUS
BobWhite_c1882_188	AATGGCGACTACCACCATGTACCTCTCCTCGGCCTTCGCCGGCAAGTCGG[T/C]GAAGAACGTGGCTTCATCAGCTCTCTTTGGTGAGGCCCGTGTCACTATGC	InfiniumII	V->A	Transition	nonsynonymous	USA/AUS
BobWhite_c1882_282	ACTATGCGCAAGACCGCTGCAAAGGCCAAGCCGGTTTCATCAGGCAGCCC[A/G]TGGTACGGTGCCGACCGTGTGCTCTACCTCGGCCCGCTTTCCGGAGAGCC	InfiniumII	P->P	Transition	synonymous	USA/AUS
BobWhite_c1882_618	GACTACCTAGGCAACCCCAGCCTCGTGCACGCACAAAGCATCCTTGCTAT[A/C]TGGGCATGCCAAGTCGTGCTCATGGGCGCCGTTGAGGGGTACCGCATTGC	InfiniumII	I->I	Transversion	synonymous	USA/AUS
BobWhite_c18828_316	CTCTGGGGAACATCCCTACCATTGCCTTCTGTGACACTGACTCTCCCATG[A/C]GATACGTCGATATCGGCATCCCAGCAAACAACAAGGGGAGGAACAGCATT	InfiniumII	R->R	Transversion	synonymous	USA/AUS
BobWhite_c18840_254	GGTATCATGCATCGAGATGTCAAGCCCCACAATATCATGATTGATCATGA[A/G]AAACGCCAGCTTCGTCTTATTGATTGGGGTCTCGCTGAGTTCTATCACCS	InfiniumII	E->E	Transition	synonymous	USA/AUS
BobWhite_c18845_305	TGATCTTCTCGGAGAACCTCTGGCGCTCCTCGTGGTCGTGCGAGAGGCGG[T/C]GCCTGTAGGAGAGGTTGTAGAAGAGGGACCGGAGCTCCTTGAGCTTGGCC	InfiniumII	H->R	Transition	nonsynonymous	USA/AUS
BobWhite_c18852_91	GACCACACCAACAGTCACTTCAAGCCACTCATTTTCGCCCTTCCATACCA[T/G]ATGGCGGGTACTATCATTCCTTGATTTATTTGAGATAATAATTTCGTCGG	InfiniumII	M->L	Transversion	nonsynonymous	USA/AUS
BobWhite_c18856_333	GAATGGCCATGCCCTCGAGGCAAACGAGGACAAGGAATGGAGGGGCGGCA[T/G]CAAGGAAGAGGACTGGCCCAGCACGCACAGTGCGCCGCCGGGCTTGGACG	InfiniumII	I->S	Transversion	nonsynonymous	USA/AUS
BobWhite_c18861_292	ACGCGCACCCCAGGAACTGCTGTGGGGAACCAAGTCAGCGATGACGGACG[T/C]AGACTGACGATGGTTGTCCACCACTTCCCTTCTCGTCCATCTCCGGCCAC	InfiniumII	no_hit	Transition	.	USA/AUS
BobWhite_c18861_438	CCAGTAACCGGCCATGCTACAACCGATGGCCGGATTTGTTACAAGGGAGG[T/C]GACGGTGATTTGTGGCGGCGACGTCGGTGCTGCGATTTTGCTGCAGCCGG	InfiniumII	no_hit	Transition	.	USA/AUS
BobWhite_c1887_667	TCTTCTTGCCACCGAAGCTATATGTATTGTAGTTGTTACTCAGCCTCACT[A/G]TTATGGTATCATTCGCCTTGAGATCAACGTATATCCTCCCATATAACTTT	InfiniumII	I->T	Transition	nonsynonymous	USA/AUS
BobWhite_c18873_343	ACCATTCATTTTTGGGCTCCAACATTTAAATGGGGTATCAGCATTGCGAA[T/C]ATTGCCGATTTCGCCAAGCCACCTGAAAAGATATCCTATCCTCAGCAAGT	InfiniumII	N->N	Transition	synonymous	USA/AUS
BobWhite_c18873_582	CTTTGAAGATGAGAAAGAGGTTGCCGCATCACTGGAAGGATAGTGACGAA[T/C]GGATTAATCGACTGAAAGCCCCGCTGCCTAAAATTCAGTGTGCCGCAGGG	InfiniumII	no_hit	Transition	.	USA/AUS
BobWhite_c18881_338	GTTGTTAGTTGTACATCTGACTGAAGCTGTAAATCATTTTCAGTTATCCC[T/G]ATCTATATCTTTCAATAAAATGGAACTTTTAGTTCTCTATGAATAGAAGT	InfiniumII	no_hit	Transversion	.	USA/AUS
BobWhite_c1890_712	ccatcagatccagctgtggcaaacgtgtgatgaacagggtgaaagttgag[T/C]GAATTGACAGAGAAGATATCATTTCCTTCCCTGTGACATTTGAATGTGAA	InfiniumII	S->S	Transition	synonymous	USA/AUS
BobWhite_c18906_142	AAGGGCAACAGCCTGGATATAGCTACCAAGCCCAACAGCCAAGGTATGGC[A/G]CTCACCAAGCGGAACAGCCAGGATATGGTGCTTATCAAGCGCGACAGCCT	InfiniumII	T->A	Transition	nonsynonymous	USA/AUS
BobWhite_c18906_286	CTCAGCCATCACAGCCACCTTTTGGTCTTCCTGAAGCACCACAATCTGGC[A/G]TTGGCAGTGCTCGGACTCTACCAAGCTATGGCCATATAGGAAATCAGCAT	InfiniumII	I->V	Transition	nonsynonymous	USA/AUS
BobWhite_c18906_680	AGCAGGGCATTGTGAAACAATTCTGTCGTCTTTGTTTGGAGCAAGGTGCT[A/G]CATGGATGCAAATGTCTGTTAGCCGATCAAGAACAGCCGGAGTTAGGCGA	InfiniumII	no_hit	Transition	.	USA/AUS
BobWhite_c18907_129	CGTCGGCCACCTCCGTCGCTCCTTTCCAGGGGCTCAAGTCCACCGCCGGC[T/C]TCCCCGTCAGCCGCCGCTCCAACGGCGCTAGCCTCGGCAGCGTCAGCAAC	InfiniumII	F->L	Transition	nonsynonymous	USA/AUS
BobWhite_c18908_345	TGTGCGCACTGCACTCTTTGGGCACCGCCTCCAGGCATCTCGTCGTCCTC[A/G]TCGTACGCCTCCTGAGCAGCAGCATGGGCTTTCCTGCGCATCTCCTCCTC	InfiniumII	no_hit	Transition	.	USA/AUS
BobWhite_c18911_103	TGGATCCAATGTGTCATCATGTGGTTCGCTTTTTGACTACATGTCGTCGA[A/C]TTCTCGTGGTTGCCGATGTGCAGAACTGCATGGGAGGTTTGAAGAGATCA	InfiniumII	N->T	Transversion	nonsynonymous	USA/AUS
BobWhite_c18917_640	AACCGAGGGCCCAAGCTGTCCAACAGTCTGTTGACTTCTCTCTCATAGAG[T/C]GTTCCTTCGACAGGTTCTTCATATGCGTGAACAGCAAGGCTTGGATTAAT	InfiniumII	T->T	Transition	synonymous	USA/AUS
BobWhite_c18924_153	GCTCTATTCAATCCTGTCTTGAATAAAGCTGAAGTGCAAGACATCTTTGA[T/C]gcccctctggagatgtttctgaaggatgataaccggacaacaagacaaag	InfiniumII	D->D	Transition	synonymous	USA/AUS
BobWhite_c18943_1108	TTTCGGGAACGGTTTCAGCTCTTGGTAAGCACCGGGCCTGACGAACAGAA[T/C]GGGTCCGTGTAGCGTCGGCATGGCTGGACACTCATCAAGCTGCGGCAAGC	InfiniumII	I->V	Transition	nonsynonymous	USA/AUS
BobWhite_c1895_1953	TATTGTACCTACTTGGTCGCCTTTGCACCAACGTTGCTTCCAGGCAGTGC[A/G]CCAGAAACAAAGTGTGCTCTCGATGAGATGGTAAAAGAAGCCAAAGAAAT	InfiniumII	no_hit	Transition	.	USA/AUS
BobWhite_c18958_192	TGAGAGACAGTGTTCTCGCCTTCTCTGAGAATGTGCCTGGGACCTCTTCG[A/C]AGGATGTCATGGATATGGTTTTGGTGACCCAGTACTTCGATACCATGAAG	InfiniumII	K->Q	Transversion	nonsynonymous	USA/AUS
BobWhite_c18969_556	TTCCATAACTTGGTATCTTCGTTAAACATTTCGGCAGTGACCCCCTCAAT[A/G]CTGCCACTGGCAATTCTGGGTGGCAGGGCAGTGAGCCTCTGCGGCCACTT	InfiniumII	S->S	Transition	synonymous	USA/AUS
BobWhite_c1897_1010	TGGAAAACCTTGTAGCCAGAGAAGAAGACGCTGGACGTCTTGGAATTGTG[T/C]GAGAGCTCAAACTCCTTCTCGAAGACGAGGTCAAACTGGATCTGAGGGAA	InfiniumII	S->S	Transition	synonymous	USA/AUS
BobWhite_c1897_440	ACAGACCCTCCAGACTTGGGCGACTTCTCACTGGTTGCTGGGGTCTTGCC[T/C]GCCTTCTTGGCCGGGTGCGGAGTCGCCACATGGACAGCTCCCTTCTTGTC	InfiniumII	A->A	Transition	synonymous	USA/AUS
BobWhite_c1897_695	gaatcatcaccatcctcactgtcatcagaatcatcctccatgggaatcaa[T/C]GCTCCATCATCACCAGAGTCATCTTCGCTGTTGTCCTCATCACTGTCATC	InfiniumII	no_hit	Transition	.	USA/AUS
BobWhite_c1902_387	GTTGATGAAAAGCAAAGAAATGTTTTACTAACAGAACAAGGCTACGCTGA[T/C]GCTGAAGAAATACTGGACATAGATGATTTATATGATCCTCGTGAACAATG	InfiniumII	D->D	Transition	synonymous	USA/AUS
BobWhite_c19030_282	GTGCAAGATGCGGCGGTGGCTGGAGATGGTGGTGAGTGGTGGATGCTGGT[A/G]GTGGGTGTTGGCGTTGGTGATGGATGGCGTTGGAGGGACGGTAATGGAGT	InfiniumII	no_hit	Transition	.	USA/AUS
BobWhite_c19039_437	CGTCAAAACCAACGAATTCGGTTGCGCCATGTTGACACTGGTGGCTATCT[A/G]cacagccatgacagaaagtatacccgcattgcagattgtaggggtggtct	InfiniumII	L->L	Transition	synonymous	USA/AUS
BobWhite_c1905_98	ACATTGTAGGAGTACTCCACAAAAAATAAGTAGACGGGCGCAGGTCCACA[A/G]GAAAGGCTAAACATACTGTGCTAATGAATGACAACGCCGTATCAGTTCTA	InfiniumII	no_hit	Transition	.	USA/AUS
BobWhite_c1907_124	GCAAAGCCGACGACGGTTGGTGGGCCATCTGGGAGGAGCCCCAGGTGTTC[A/C]GCCTGGAGGATCTCATCGTGCCCACCACTTCTTGCCATAGCTTCCAGCCC	InfiniumII	S->R	Transversion	nonsynonymous	USA/AUS
BobWhite_c19082_166	aatgaaccaacagctatatcgcaagagggtaagcgtagcatgctgaagct[T/C]GCACGCAGGATGACGGAGAACTTCTGTGCGGGGGTGAGCGCATCATCCGC	InfiniumII	L->L	Transition	synonymous	USA/AUS
BobWhite_c19084_575	CTCACCGGTATTCAGCTCTGCTATGCCGGTGGCTTGGGTTACCACGCGTA[T/C]GGGAAGGCCGGGTGGTCGAGGAGAGCAAGGGTGGTGTCTGTGCAGCTTGA	InfiniumII	Y->Y	Transition	synonymous	USA/AUS
BobWhite_c191_1132	CAATAAGCTGAAGATTTTCAAGGAAGCAACTGGTCCTGGGTATCAATATC[A/G]CAGCGTTTGTAAGAGGAGTATAATCGTCAAACTTGAGGAGTCTGGGTCTT	InfiniumII	no_hit	Transition	.	USA/AUS
BobWhite_c191_1228	GTCTTTTTTATCAGGCTACTATGTAGGGGTTTGCATCTTTAGTATGGTGT[A/G]CACTATTTTGCTACTGTATAGCCTGAGTTTTAAGCTTCTGCAACTCTGCG	InfiniumII	no_hit	Transition	.	USA/AUS
BobWhite_c19105_293	TTTCTTTCTTGCAGATGCTGACTTCTTTCTCAGTGCCAGAATATTTTCTG[T/C]AAGGGGTGAAAGCAAGAGTCCTCCAGGAATAGGATGGCAGGTCATTATCT	InfiniumII	no_hit	Transition	.	USA/AUS
BobWhite_c19114_1082	CGAGGATCTAGTTCGCCATCGAGCTCCTCGTCACTCACGACATCCGGTAT[A/G]CGCTCTGCGTGGATAAGTAAGGGCCTCTTGTACTTTGCCAATGTAACCAG	InfiniumII	R->R	Transition	synonymous	USA/AUS
BobWhite_c19155_246	TCAGCCGCAGTGCATTCTTAGGTTTAGCCAGGTAAATGTAACTCCATGGG[T/C]GTGGTGATCTAGCTAGCTAGCACCTTGGCTTGTAAATAGAAATCACATTA	InfiniumII	no_hit	Transition	.	USA/AUS
BobWhite_c19160_103	TCCACCGCCGCCGCCACAAATCCTCCATCGTTCTCACCTGATTTCCCTGC[A/G]CCGCCGTTGGCTTGGCGCACATCTAGGTTTCCCCACTTAATCCTTGGGTA	InfiniumII	no_hit	Transition	.	USA/AUS
BobWhite_c19166_94	GATGCTCTTTCACAAGGAATGGAGGCTCTTCAGCAGTCTTTGGCAGAAAC[A/G]TTGGCTGGGTCTATCGGCTCTTCTGGATCTGGATCAACAGGAAATGTGGC	InfiniumII	H->R	Transition	nonsynonymous	USA/AUS
BobWhite_c19182_280	CACCGAGTGTCGTCCGGGTCGGACAGAATAAAAGCATGAGCCTGAAACTT[A/G]TACTAGTACTGTGTTGAATGTCGAACCGGCTGCTGCCTGCTGTCTGAACY	InfiniumII	no_hit	Transition	.	USA/AUS
BobWhite_c19193_431	GTCTCGGATTGGGATGAGAAGTGGGTGGACATTTACTTGAACAGCAGCGT[T/G]AAGCTGCTGGACATCTGCATCGCGCTGAGCTCTGAGCTCGCTCGGTTGGA	InfiniumII	V->V	Transversion	synonymous	USA/AUS
BobWhite_c1920_110	CTACGCGGCCGCATGCTGTAGGGGGGTGCGGCCACTAACGCTGCAAGGTG[T/C]GAAGCCAAGGGGCGCTCCTCGCATGGCCGCGCGTCCACCTTCCTTTTCTC	InfiniumII	no_hit	Transition	.	USA/AUS
BobWhite_c19204_194	ACCAGGCCTTCTGTTTCCCCTAACCCGAGGCCGGCGACGGTGACGAAGAA[T/G]CTGGCCGCCGCCAACGTCGCCATCTCCAGGAAGAACAGCGGGACGACCCT	InfiniumII	N->K	Transversion	nonsynonymous	USA/AUS
BobWhite_c19204_92	CACGAAAGCACAAGCATGGCTCGCGCCATGACCGCCACCGCCGGCAACGG[A/C]GACGTGTGGGTGGAGAAGGTGGACAAGATCAGGTACGTCTACAACGCCGT	InfiniumII	no_hit	Transversion	.	USA/AUS
BobWhite_c19215_95	TGAATGTTTTTCCGACTGGAGTCCCGTGTCGCAGCTGTCGTGGACTATCT[T/C]GCAAGGCTGAAGGTCGCCACATCTCGCATCGACTCAACGCTCTGGCCCAG	InfiniumII	no_hit	Transition	.	USA/AUS
BobWhite_c19236_293	CTCCAGCCCTGCCTGTCCCTAGCGCGCTTGTCACCTGCACGAAACTGGCA[T/C]GTGATGATGGATCACTCGTTGCCTGCTCACTGGCTCTTCCGGATCTCTGC	InfiniumII	H->R	Transition	nonsynonymous	USA/AUS
BobWhite_c19239_279	CTTCGTCAGCTCTATATCCCTCCACCTCCTACGCCATGTATCGGCCATCT[A/G]CCCTTTCTTGAAGCTCCTCCTCATCCAAGTGGCCACCTGATGTTGCCGAG	InfiniumII	no_hit	Transition	.	USA/AUS
BobWhite_c19256_299	TGGGCAGGGGAGGACTGCTCCATGAGCTGGAGAAGGTTGGAGGTGGACTG[T/C]ACCGCCTGCCCTATCTGCTCCGCCACCGTCGCCTTCGCTCCTCCGCCGCC	InfiniumII	V->V	Transition	synonymous	USA/AUS
BobWhite_c19268_130	GTTGCGTCGGTGGTGTGTATGACTGCCATTCTTCCCTCGTTCGATGACTC[A/G]TAGCTTCCAGAAGAGGCGGCTTCCTCGGCTTCCATTTGGATGAACTTGGC	InfiniumII	no_hit	Transition	.	USA/AUS
BobWhite_c19298_232	CTGAAGCGCGTGTGCGAAATAGATCTTGGAATAGTTTCGCAATGCTGTTG[T/C]ACGAAGCAGGTGTTCAAATTGAACAAGCAAATTTATGCAAATATTGCACT	InfiniumII	C->C	Transition	synonymous	USA/AUS
BobWhite_c19298_97	gcacgtcatgggcaagtggagcgagctctcaaagctcggtaccatgaggc[A/G]ATGAACATTCTTGGACCCCAGCGCCGGGAGCTTGATCTGCTTATTGGAAT	InfiniumII	A->A	Transition	synonymous	USA/AUS
BobWhite_c1930_153	AAGCTGGGTTTTCCATCAATCCCGAAGAACTGGCATCAATAACAAGCAAG[T/C]ATGACTTGAAAGCTTTAAAGATGCATGGTGGGGTAGATGGGATATCCAAA	InfiniumII	Y->H	Transition	nonsynonymous	USA/AUS
BobWhite_c1930_93	caatcactttcattggtggcgccaagaagaatgagtaccagctaacagat[T/G]ATATAATCAAAGCTGGGTTTTCCATCAATCCCGAAGAACTGGCATCAATA	InfiniumII	Y->D	Transversion	nonsynonymous	USA/AUS
BobWhite_c19310_368	TATGCACGGACCCTCTCAGAGTCGGGATAGATTTACAAATGTACTGGTTC[T/C]TGTGTAAATGGATCTCTCGGCTGATTCAAACTACTGTACTGTTCTGACGC	InfiniumII	no_hit	Transition	.	USA/AUS
BobWhite_c19320_317	CTAGTCCAGTAGATGTTGAAGGCCTGCTTGTAGATCACCGGCAGGTTGGC[A/G]TCATGGAGAAAGTTAAGGCCCTTGGGCTGACGGCGATCTTCATCCTTATC	InfiniumII	no_hit	Transition	.	USA/AUS
BobWhite_c19327_314	AAGTCTAGGTTCTGCACCATACGTCGAGGTCAGGGACACAAGATTACCAC[A/G]TGCATGTGCTGAACAAGGCTCCGAGGAAATTGCCAAAGTGTTCGAAGTGT	InfiniumII	no_hit	Transition	.	USA/AUS
BobWhite_c19327_478	CCCCGCTTTATCAAATGTAGCAAGAGTGTTTTGAAATTCAGTTTCTCTAC[A/G]TTTCAGTTCATAATTTTGTTCATGTTCACCGGGTCATTGGTGTGATGACC	InfiniumII	no_hit	Transition	.	USA/AUS
BobWhite_c19327_99	GTTCCACAAAGATACTACAATGTAACCTCTCCATATTTTCCAACCAGTCC[T/C]TTTGTGATATGCTAATTTTCCCCCTGTTTTTATGTTCTACCATTAGTCTG	InfiniumII	no_hit	Transition	.	USA/AUS
BobWhite_c19329_247	TCGGAACCGCCGTGGGGTTAGGAGTAAAGCATCCCGAGGTTGGCGCATCT[A/C]GTTGGGCGTGGAGAAGCATTGGGAACCCCAATATCTTTCTTCGGAGCAGT	InfiniumII	T->T	Transversion	synonymous	USA/AUS
BobWhite_c1933_275	TTTTCGACACTGCCGGTGACACGCTTCAGTCGGGCGGCAGCTTTGTCAAT[T/C]GCAAGGTTCAGTTGGCTTATCTTGTCACCCAGTGTCTGACGAGTTTTCTC	InfiniumII	A->A	Transition	synonymous	USA/AUS
BobWhite_c1933_407	GGCCTTGGTACACTTTGGACGCCTTGCTCGTCAGGCTTACCATCTTGCCC[A/G]tcgtcattcagcaatgtatctaaagttttgctgatctgaggagcaaagac	InfiniumII	D->D	Transition	synonymous	USA/AUS
BobWhite_c19337_352	TCGTATGAACACCTCAAGGCATATTTTGAAGAATTCACTGAATTGGATAA[T/C]AAAGTCAAAGTAGACTGCTGAGGTGTAGTAGGCAACCATATTGGGTCAGC	InfiniumII	N->N	Transition	synonymous	USA/AUS
BobWhite_c19346_434	CAAACTGGCATTGCACCTGACCTGTGCTGTGTAGCTTCAGACAATTACTT[A/G]CTTGCATCAGTTTTGACAGAACGGTCTTGTGATTTTWGTGTCATTGTCAC	InfiniumII	no_hit	Transition	.	USA/AUS
BobWhite_c19361_136	GGAAGACCGACCGAGCACATGTTCTAGATAAGGCAAAGCATCTTGCGAGG[T/C]taaatgtgaaagatgcaggaaaaatcttgttgaaacgtggagaaggaaaa	InfiniumII	L->L	Transition	synonymous	USA/AUS
BobWhite_c19424_53	GGGGGGGAGGTCTTCCATGCCACGCCCCTCTCCTACGCCATGGTCAACCT[A/C]cgccccctcctccctggtcatgtccttgtgtgccccawgsggtgaagtga	InfiniumII	L->L	Transversion	synonymous	USA/AUS
BobWhite_c19429_95	GGCAGGCCATCGCCGTATCTTTGTTATTGTGCTAGCTAGCTCTCCATTGC[A/G]CTCTCGGCGTCGTCGAGCACGTCCGCGCTTTCATCAAGRAGGTKGTCRCA	InfiniumII	no_hit	Transition	.	USA/AUS
BobWhite_c19433_185	ATTCGACCGAGACTTTTTTAAGTTTTAAGTCTTTGTCGACTGAGATCTAA[T/C]GAATAGCAGATTTAATTTCACAGTTGTTCTTGCTTCTCTATGGCCCTACT	InfiniumII	no_hit	Transition	.	USA/AUS
BobWhite_c19433_329	ACCCGCGTCCCATGTCGCCAAGCATCCAGCCCTCCACCAGTCGCGTCAAC[A/G]TCAAATTGGACTCCCCACCCTCGCGCAGCGCCTCCCTGGCCCGTCCCATA	InfiniumII	no_hit	Transition	.	USA/AUS
BobWhite_c19443_131	CCTCACGGGTGTAGGTTTATCGATTGGCTACCCGTTGGCGCTTAATGGAT[T/C]GCCTGCAGGGCTCTCTGTAATGTCAGCTGCCCCAGGGGGTCCTGCAGAAA	InfiniumII	L->S	Transition	nonsynonymous	USA/AUS
BobWhite_c1945_339	AGGAACTGGCCGGTCTTTGCGTTCCTTGATACCCACCACCCCGATAAACC[T/C]GAGCCGCCTTTTCCGCCGCACTGTATCATCGGTTCCGGTGAAGAAAACTT	InfiniumII	no_hit	Transition	.	USA/AUS
BobWhite_c19477_116	gcgatttttgtcttctacagcgtgcttgtggggagggctgccatgtatga[T/C]CTCATGACGGTCTATGCGTGCTACCTTGCCATCATCGCTGGGCTTGGCTG	InfiniumII	D->D	Transition	synonymous	USA/AUS
BobWhite_c19497_606	GGATGGATTGGGCCTCGACACAACCTCCTAGAGTATTGATCCATACATGG[T/C]GCAGGTGCACCACTACTGACCAACTCGCACACCGTGCTGACAGCCCACCT	InfiniumII	no_hit	Transition	.	USA/AUS
BobWhite_c19497_634	TAGAGTATTGATCCATACATGGTGCAGGTGCACCACTACTGACCAACTCG[A/C]ACACCGTGCTGACAGCCCACCTTGTTGATGCCCACCCACCAACACTTGGT	InfiniumII	no_hit	Transversion	.	USA/AUS
BobWhite_c19513_105	GCACCGTACGAGGGACTCAGCAAGCGGACAATGTTCTGCAGCATATGTCG[A/G]CAGCAGGGGCACAAGAGGACTACATGCCTGGACCGGGGAGATGCCCCGAA	InfiniumII	no_hit	Transition	.	USA/AUS
BobWhite_c19529_481	GGATGCGCCCCCAGAGGCCGCGTCGGCGTCGGCAAGGGAGCGGTAGATGG[A/C]GCGGCGCTGGTGGAGGACGAAACCACCCATGGAGACGGAGCCCAGGGCGA	InfiniumII	no_hit	Transversion	.	USA/AUS
BobWhite_c19543_179	GTTTGTCTCGGTACTAGGTACATGGATCGATCGTACGTTGTAGCTAGCTA[A/G]TCGTCGGTGAGGGGGACAGTGGGCAGCTTCCCGCCGTACATCTCCGGCAC	InfiniumII	no_hit	Transition	.	USA/AUS
BobWhite_c19547_472	tcagtcacattgatcgttgcttggccgaggaagtcgtcgctggagaagtt[A/G]TCGTGGTCCATGATCCGGAGGAAGAGCTTGTGCTGCCCGTTGGCCGCGGA	InfiniumII	D->D	Transition	synonymous	USA/AUS
BobWhite_c19554_544	ATGAATACGTCACATTCTCTGCATCTTTTCTGCGGCTTGCCTGGTGCCTG[A/G]CCCTGGCTTTCCACTTCACTTGAAAGGCTCTGTTTCTGCATGGTCTCGGT	InfiniumII	G->G	Transition	synonymous	USA/AUS
BobWhite_c19606_374	GAAGCATCACCCTGTCTGGTTACCCTAAAAAGCAAGAAACTTTTGCCCGC[A/G]TCAGTGGCTACTGTGAACAGACTGATATCCATTCACCAAATGTTACTGTA	InfiniumII	I->V	Transition	nonsynonymous	USA/AUS
BobWhite_c19609_421	GGTCAGCGCTCTCAGTTCACGATGGTCACCATGACATATGAAGCTCGGCT[A/C]TGGAACTTGAAAATGTTCGTCGAACACTACTCCAGATGCGAGTCGGTCAG	InfiniumII	L->L	Transversion	synonymous	USA/AUS
BobWhite_c19615_241	TTTCCATCTGTTCGCCGGCACCTTCCTGGTTCTGGTTCTGGGCTCTTCCC[A/G]aagtccaagcagagtgttgccaatcccatcaatgtagggtaattctgcgc	InfiniumII	F->F	Transition	synonymous	USA/AUS
BobWhite_c19617_154	AGCGGAGATCATCGAGGGCGAGGTCGTTGAGATCTCAATCGACCGCCCTG[T/C]CTCCGCCGGTAGCTCGGGCATACCTTCAGGTGCTACCGCTGCCGGCAAGA	InfiniumII	no_hit	Transition	.	USA/AUS
BobWhite_c19617_194	GACCGCCCTGTCTCCGCCGGTAGCTCGGGCATACCTTCAGGTGCTACCGC[T/G]GCCGGCAAGACTGGAAGGCTCACGCTGAAGAMTRSGGACATGGAGACGGT	InfiniumII	A->A	Transversion	synonymous	USA/AUS
BobWhite_c19633_233	ccggaccagcagcgcctgagtctttgcaggcaaacagcttgaggatggac[A/G]CACCCTTGCTGATTACAATATCCAGAAGGAATCCACCTTGCACCTGGTGC	InfiniumII	H->R	Transition	nonsynonymous	USA/AUS
BobWhite_c19647_159	TCAGTGTTGTCTTCAGAATTATAGACACCTCATTCTATAAGGAGGCCGCC[A/G]CCAAGAAGAGCGAGGTTGTGTCAATGGACTCAGGTGCGTGCACTCGTTGG	InfiniumII	no_hit	Transition	.	USA/AUS
BobWhite_c1967_175	CAAAGGTCTGGGTGAAGCCGTGGCAAAATTTCAAGGCGGTTGTCGAGTTC[T/C]GTCATGCAGGGGACTTCCAGTCTGAGTCTTCTGTTGCTTCTGATGGTAGC	InfiniumII	C->R	Transition	nonsynonymous	USA/AUS
BobWhite_c1967_388	TGTGAAGGTTGCTTCCATAGAGTATGGAACTGGAAGGCGTGAAGGTCGGA[A/G]CATGAGGCTCTGAAATGTAGCTGCCAGCAACCTGTGAACTTAAGTACTAC	InfiniumII	no_hit	Transition	.	USA/AUS
BobWhite_c19675_93	ATTGGTCACATTCCTACATCAACCCCAATGCTCAGTGTGATGTCTATGCT[T/C]TCTGTGGACCATTCACTGTGTGCGATGATAACTCAGCTCCATATTGTAGC	InfiniumII	F->L	Transition	nonsynonymous	USA/AUS
BobWhite_c19684_368	GTGGAGCTCCACGAGCTGAACCGCCAGGCCCGCCGCCTTCACGTCAGCGG[T/C]GAAGCCCTCCAACCTAGCGGCGTTGACGGGCGTGGTGATGAAGCTGACCT	InfiniumII	T->A	Transition	nonsynonymous	USA/AUS
BobWhite_c1971_839	TCTTTGAGAGTCATGACAACTGCTCCACCTTCTATGACTTTGTCAAGCCC[A/G]tgaagaaccttcactccagataagtggtctccaccaagtttatcagcctc	InfiniumII	H->H	Transition	synonymous	USA/AUS
BobWhite_c19725_1329	ACTTCAGCTGTACATATCACGGTAGGTCTGGAATATTTCCCATGATGCAC[A/G]CCGGCTTGCCACGAGGTACGATCAACTTCCTCGAATAAGGCCACGGTGGC	InfiniumII	no_hit	Transition	.	USA/AUS
BobWhite_c1973_383	AGCTCAGAGAAGACGTGGTGAGAACCAGCAGCTACAGGGGCGTGCTCATC[A/G]TCACAGAAGAATGGCCTGGAAGGCACATGCAGGCCTTCAACGCCACCTTC	InfiniumII	D->D	Transition	synonymous	USA/AUS
BobWhite_c1973_517	ATCCTGAGACTTCATCTGGATGCAGCATAGCCCAACGAGACAAAGCTTCC[T/G]CTCCAACTCGTGCATCTCATCTGCCGCAGATATCACAGCCACTTCTTGTT	InfiniumII	R->R	Transversion	synonymous	USA/AUS
BobWhite_c19733_149	TATAAGTAGTTTTGCGCTTGCGCACAAGTACGATTTGAGCAAACGCACAA[T/C]CCATACGCCATGGCCTTGAAGATCACCGGAATGGCCAGGTATGCACCATG	InfiniumII	no_hit	Transition	.	USA/AUS
BobWhite_c19733_301	CTCACAACATCGACAGACTCAAATCCCTTGTCAATGGAAGCCTTCACCGC[A/G]TCCATCACAACCTGCGTCTTCCTGGTGATGGCCGGCCACTTGCCCTCAGG	InfiniumII	D->D	Transition	synonymous	USA/AUS
BobWhite_c19742_105	gccaccawhtggggggccttcgcccccaagtaaggaacacgttgggagtt[A/G]GCAACTAATCCGAGGAGTGTGCTACCACGGGGAAGAAGATCGCTGGTGGA	InfiniumII	no_hit	Transition	.	USA/AUS
BobWhite_c19752_293	CCAGGGCTCATCATCATCACCCTGGAGACAAGCTAGAAGACGTCCGGGTT[A/G]TAGCGCCCGGGCATGGAGCTGCTCTGCTGGGCCTGCTTCAGATGCATCTG	InfiniumII	no_hit	Transition	.	USA/AUS
BobWhite_c19767_423	TGAAGGCTTGCTACGAGGCAAAAGTTAAGCGAGTTGTCATAGTGTCTTCA[T/C]GTGCCGCTGTGTTCAATAATCCTAACTGGCCTAAGGGCAAAGTATTTACT	InfiniumII	C->R	Transition	nonsynonymous	USA/AUS
BobWhite_c19767_82	ATGGAGGCGGCGGCGAAGACGAGCGTTGTGTGCGTGACCGGCGCAGGGGG[T/C]TTCGTCGCCTCGTGGCTCGTCAAGCTCCTCCTCTCCAAGCCCCACTACAC	InfiniumII	G->G	Transition	synonymous	USA/AUS
BobWhite_c1977_410	TTTGGTGTTTGGTCCCGACTCTCCCTCCGGTCGTCGTTTCGTTTGCCGGC[A/G]CGATGAGTAATACGCTGCTCCGAATCTACCCTTCCGAGCTCAAGATGCCA	InfiniumII	no_hit	Transition	.	USA/AUS
BobWhite_c1977_844	AAATCCCCCCTCACCGGTGCCTGAGGGAGACGAGGAAGAGATTGCAGATA[T/C]ggaggtcgaccatgaagtgtttagacaatccatgatcgatgctgcatcta	InfiniumII	M->T	Transition	nonsynonymous	USA/AUS
BobWhite_c19795_268	GTTGTTTTAGAAGATTACGGACTCCCTTACTCCACCGAAGAGTTCCTCTC[A/C]ttgattaatccaatgttcagcgagcaatggggcaacataaaagctcttcc	InfiniumII	S->S	Transversion	synonymous	USA/AUS
BobWhite_c19800_157	TGGAACATCTTAAGCATTCCTGATATGACCAGCTTAACAGGGAAATATCG[T/C]TTAATTTCACCAATGTCAAGATCAACCTTGTGCTGTTCGCCTCTTTTCAT	InfiniumII	K->K	Transition	synonymous	USA/AUS
BobWhite_c19806_217	GGGCATGATGCTCATGCAATGGTTGCGTTTACGGAATTTGATGATATCAA[T/C]GGAGACCGTGATCAGCCCCATTTTCGGAGGATGTAGTTTGCACATGGGGT	InfiniumII	N->N	Transition	synonymous	USA/AUS
BobWhite_c19820_129	TGGTGGATGATAATGTCTGTTTTTACCAACAAACTAACATACAAACTCTT[T/C]CCCATATATCTGATGTCACGGTCACTGAAATGGTATAACAAACTGCTGGA	InfiniumII	no_hit	Transition	.	USA/AUS
BobWhite_c19821_71	CTAAAACTCAAAGCCACCAATGCAACTCCCACAACTCGACCATACCTCAG[T/G]CTTGATATTCTTCCTTAATCCCACGTGTTTCTATTGGAAAGTACTCAGTG	InfiniumII	no_hit	Transversion	.	USA/AUS
BobWhite_c19822_818	CTTGGGACTGGAACCAGGCGTAATGGGCTATGGTACATGGATCGCGAGGT[A/G]CCAAATAATGCGGTGTCTACGATGTTAGCAACAATGATGGGANAAAAGGA	InfiniumII	no_hit	Transition	.	USA/AUS
BobWhite_c19827_428	CAAGGCCTGCAGTGTGGCCCTCTGCATGATCAGCTGGCCGCGAACCGGAG[T/C]ATGCTGTATTAGAAGATGCARCCGTTCGATCCATTYCGACGCCACCGRTC	InfiniumII	no_hit	Transition	.	USA/AUS
BobWhite_c19838_290	GCACATACTGTAAACCGTTGATGCACATAAGATGTGGCCAGGTAGGGAAT[A/G]TGTCTCTGTAAATACGGTATACTGCTGCTTGTAAAAATCTGAACTTGGAA	InfiniumII	no_hit	Transition	.	USA/AUS
BobWhite_c19866_364	tgcgcgatgctcaactgcgactcggtggggatccggtacggcaagttctg[T/C]GGCGTGGGGTGGAGCGGGTGCGAAGGGGAGGACCCCTACGACGACCTCGA	InfiniumII	C->C	Transition	synonymous	USA/AUS
BobWhite_c19875_271	ACCTGCTCGGTCCATATAAGGTTCCCCTAGTGCTTCTCCATGTGGAGGCC[A/G]TAAACGACCAGTCCAACACGACAAGAATATTGGATCAGGCAAGGGTGTTC	InfiniumII	no_hit	Transition	.	USA/AUS
BobWhite_c199_2524	TGTAGATGACTCATGACTGTCATTTGTTGCATTAGTTATGTGTAAGACTG[T/C]GCCGCTCCTTGTGGTACTAGCATGTCATTACTCGTATGCAAACTTTGGTT	InfiniumII	no_hit	Transition	.	USA/AUS
BobWhite_c19919_301	GCCGCAGCGGGCGACGTGAACACTGGAGGCGCCGCTTCGACCGCGTCGGC[A/G]TCCGCAGCAGGCACGTCGACCGACAAGAACAGGAACTATGCCGTGCTGGC	InfiniumII	no_hit	Transition	.	USA/AUS
BobWhite_c19919_340	ACCGCGTCGGCATCCGCAGCAGGCACGTCGACCGACAAGAACAGGAACTA[T/C]GCCGTGCTGGCTGGCACCCTGGCTGGTCTGAGCGCCCTGGGCTGGTACCT	InfiniumII	no_hit	Transition	.	USA/AUS
BobWhite_c19919_516	TGCACATGGACCTGCGCGATGATGATGATGATAATAAGTTTCCGATGTCG[T/C]CGAACAGCCTTTCCTTTGCCTTGTTAGCTGCTTCCACAGAATCTAAGACT	InfiniumII	no_hit	Transition	.	USA/AUS
BobWhite_c19919_572	AGCCTTTCCTTTGCCTTGTTAGCTGCTTCCACAGAATCTAAGACTTGAGA[T/C]GATGATGATGATGGTCTGTAGCGCAAGTTGTTTTGCTACCTGTGGTTGAT	InfiniumII	no_hit	Transition	.	USA/AUS
BobWhite_c1993_1049	cagaaccttctctcagaagaaagttgctcagtgcacgcgacatggctcag[T/C]GGAAGGTGATTACACCAGGGGAGATTGTCTACACAACCGAAAAGGATCTA	InfiniumII	W->R	Transition	nonsynonymous	USA/AUS
BobWhite_c1993_472	GGCAGTATATTTCATCGAATGGTGGAGTTGTTACGGCAGAAGAACTGGCA[T/C]CGTATCTTGATGTACCGGCACCTGCAGAGCAAACCAACTCCAAGGATGAT	InfiniumII	S->P	Transition	nonsynonymous	USA/AUS
BobWhite_c19930_265	TTATTACAAAATTTTGGAACTTCCTGAGACAAGTGATAACAGAAAAAGGA[A/G]AAATCATATGTGGATGGCCTTAGAATGGGTTTGCAAGCAAGCCTCCTTGA	InfiniumII	no_hit	Transition	.	USA/AUS
BobWhite_c19943_254	GCTAGGAAGATCGAGACCAGGCAGATTGTGGTGGAGGAGATTAGGAAGGA[T/C]GAGCACATTCAGAAGGCGCTCAACGAGGATGCTAGCATCGAGGATGTCGA	InfiniumII	D->D	Transition	synonymous	USA/AUS
BobWhite_c19943_291	AGATTAGGAAGGATGAGCACATTCAGAAGGCGCTCAACGAGGATGCTAGC[A/G]TCGAGGATGTCGACACGGATGATGAGCWGAACGAAGCTGAGGAGTATGAG	InfiniumII	I->V	Transition	nonsynonymous	USA/AUS
BobWhite_c19943_74	GATGACGTGCAGGAGTCGGAGGAGTCCGAGTACGAGACCGACTCGGAGGA[T/C]GAGCAGATGGGCATGGCCATGGTGAAGCCCGTSTTCATACCCAAGGCGCA	InfiniumII	no_hit	Transition	.	USA/AUS
BobWhite_c19945_341	GTACTCTGGCATTTGATCCAACTTGTAGTTGTCAACTACTTCACCAAAGA[T/G]ATTCACCGCCGTGCTCAGTCTTTTCCTCTCTTGTTCTTCTAGTTCTGCTA	InfiniumII	no_hit	Transversion	.	USA/AUS
BobWhite_c19956_243	AACTTTCATTGTATTCCCTTCTATATCTTTTATTCCGAGAAGACATCTCC[A/G]CTGTTGAGTATTGAGCATACTCTCTCTTTGGAGCTTTCATCCTAGGACAA	InfiniumII	V->A	Transition	nonsynonymous	USA/AUS
BobWhite_c19956_268	TCTTTTATTCCGAGAAGACATCTCCGCTGTTGAGTATTGAGCATACTCTC[T/G]CTTTGGAGCTTTCATCCTAGGACAACTCTCCATACTCTCATTGCTATCAT	InfiniumII	R->R	Transversion	synonymous	USA/AUS
BobWhite_c19980_156	CAGCGAGCAATTCAAGCTATCGGATCACATGGCAGTGTGCTCAAATCTGC[T/C]GTCCTGCAACACATCAGTGTTGTGAAGCCTGCTATGCTGCCTGCTGTGTT	InfiniumII	A->A	Transition	synonymous	USA/AUS
BobWhite_c19980_306	GAGAGCAGCACTGTTGCGGACATTTTGAAGTCCAAAGGGAAGAGTGCTGA[T/C]GGATCATGGCTCTGGTGCACCACTGATGACAGTGTCTATGATGCTGTCAA	InfiniumII	D->D	Transition	synonymous	USA/AUS
BobWhite_c19984_124	AAAGCCATGACCACCACATCACCATGGAGCGCCTCCTGCCAGTTGCCCTA[T/C]GAGGCTTCATCCCAGAACCTGAATGGAAGGTCATAGCAGAGTTAAGTTTT	InfiniumII	_->R	Transition	nonsynonymous	USA/AUS
BobWhite_c19985_303	CAGATAATGGCAGAGGCGACCATACCGGCGGCCGGCGCCCTCGGAATCAA[T/C]aagttcctgcctgacggccttgacctcgacgacgacatggatgacctgga	InfiniumII	no_hit	Transition	.	USA/AUS
BobWhite_c19985_446	ATACGCCATGTAGTGAACCTGTGAATATCTGTATGTGCATGCAGAAGCGG[T/C]GTTTGTGGTCTTCCACCTTGTTTGCTTCTTGAACACGAACCAGATTGAGT	InfiniumII	no_hit	Transition	.	USA/AUS
BobWhite_c20007_755	AACGAAGTCAGGTCRTACATCCCCATGGTTGCAGCAACAAGTGGAACATT[A/G]TCTATAATTGCTGATGCTACACCAATGATACTTGCAATGAGGTCAGCGTT	InfiniumII	no_hit	Transition	.	USA/AUS
BobWhite_c2001_586	cacaaggctgaagtcatgattaagaagattgaagcgctcagcgacaagat[T/C]GACGCCGCGGTGGAGCCTGTCATCGAAAACCTCGAGGAGGAGTTCAAGCC	InfiniumII	I->I	Transition	synonymous	USA/AUS
BobWhite_c20015_225	GCATCCTCGATCGAGGAGAAACCCTCCGTCGGTTTATCCGGGTCACCCTC[A/G]GCATCACTACTAAAGAAATCTCCTGTTTCTTGAGTGATTTCAGCACCAAC	InfiniumII	A->A	Transition	synonymous	USA/AUS
BobWhite_c20015_300	GTTTCTTGAGTGATTTCAGCACCAACAGTTGTGAAGGAAGCACTGGACCC[A/G]TTTAGTTCTTGCGAAATGGGCCCATTCTTGTTCTCGTTCAAAGGATCATT	InfiniumII	N->N	Transition	synonymous	USA/AUS
BobWhite_c2002_100	GTCAATCTTCAACAAATAAGTTTGCACAGTTGTAACAGTTTTCTTTTTTC[T/C]GAACACTAATAAAACTTAGATAATGACCATCAAACAGCTACCTATACAAC	InfiniumII	no_hit	Transition	.	USA/AUS
BobWhite_c20041_224	TGCAGGTGTGCCTGATCATGTTGTGATGGATTCAGATAAACATGAAACTT[T/C]atctaaagagcatgcaacaagcacaagtcccagtggcgagaacaaatcga	InfiniumII	L->S	Transition	nonsynonymous	USA/AUS
BobWhite_c20051_53	GGAATTGTCTGGTCTCAAGATGGAGCTGTATGGCAGTGGAGAAGATTCCG[A/G]TGAAGTTAAAGCATCAGCTGAGAAACTCAGTCTGGACGTTAGAGTCTATC	InfiniumII	D->G	Transition	nonsynonymous	USA/AUS
BobWhite_c20053_200	TGTAATAAACCACTATAGTTACATCCAACATTTATTTACATAGGATAACT[A/C]GACATTTCCACTATCTGTTTACGGCTCATTGCAGAGCACGCGATCCTGTA	InfiniumII	no_hit	Transversion	.	USA/AUS
BobWhite_c20073_382	AAGTACCTGGTCGGCAGGTTTGGCGTCATCCCTTCGAGCCCCAGGACGCC[T/G]ATGAAAGCGGTATAATGTAGCTGTTTCCCCCTAAAGCAACTTTATTACGT	InfiniumII	no_hit	Transversion	.	USA/AUS
BobWhite_c20073_443	TATAATGTAGCTGTTTCCCCCTAAAGCAACTTTATTACGTTTCTGAAGCC[A/G]TGTGCGTGAATTCCTTATATTGCCCGATTGAGACGGCCTGGCCGTCCTAA	InfiniumII	no_hit	Transition	.	USA/AUS
BobWhite_c20094_133	ctcgccgatccaggtctgtgaagctagtgtcgtcgcgcgccaagcccctg[A/G]AGGTTGACGTTGCAGAGGAGGACCCGCGGATGAGCTCGTCGGCCGACAAC	InfiniumII	no_hit	Transition	.	USA/AUS
BobWhite_c2010_313	CATGTATGACCTGAAGGCTAGTGGGCAAGGATCTAATGAGCCAGATGCCA[A/G]ctggtttgatctattcagcaaacgctattggaaagttgtgagcgtgggag	InfiniumII	N->S	Transition	nonsynonymous	USA/AUS
BobWhite_c20106_307	GGTCAAGCACGTGTGCAAGCAGCATCAGTTCGGTGGCTTTGACGCAAGGC[A/G]TGAGGAGGCGGCTGCTCCGTGCAACACTGCATCTCGCCGTCCTCCTCTCG	InfiniumII	no_hit	Transition	.	USA/AUS
BobWhite_c20106_377	TGCAACACTGCATCTCGCCGTCCTCCTCTCGATCTGTGCCTTCCCTGAAC[A/G]TCGGAGGCCTGTGCGCAGCTCACCAACGCGGCCATTGCGGCACTACGGCG	InfiniumII	no_hit	Transition	.	USA/AUS
BobWhite_c20111_110	TTGCCGACATCCATGAGCATGAGGATGAAGTGGGTAGGGGATTGTGCGTG[A/G]TGTCAGGCTGGATGAGGAGTAACCTAAGGTTGCAGATAGGCATGGTCAGG	InfiniumII	no_hit	Transition	.	USA/AUS
BobWhite_c20111_193	CAGATAGGCATGGTCAGGACATCGTGAAGGGTGAGATGGGTGATAAGTTC[T/C]GAGGAAAAGCTGGTTTGAAGGATGAAGAACCAAACACAAGAGACATGCAC	InfiniumII	no_hit	Transition	.	USA/AUS
BobWhite_c20126_546	tccattggggatcctctatgtgacttaattccgctgcacttggatgtttt[T/C]CGTGGTGATATTGATCTTCTGAGGGAGTACCTTAGAAGCTATCAGCTTCC	InfiniumII	F->F	Transition	synonymous	USA/AUS
BobWhite_c2013_620	CATCCATCCCACACCCACCATCTCAGTAAGAGGAGAGTGGATGGAAACAA[T/C]aggaacatataggcagccctatccctataattgttgtactcgtccttcac	InfiniumII	L->L	Transition	synonymous	USA/AUS
BobWhite_c2013_662	ggaaacaacaggaacatataggcagccctatccctataattgttgtactc[A/G]TCCTTCACTTTGAGCTTTTCCTCCTTCCTTGCCACCCGCACATTCACAGG	InfiniumII	D->D	Transition	synonymous	USA/AUS
BobWhite_c20137_229	CTCTGCTTATTGTAATAATTCAATTTTCCTGCTGCAAGCTGAATTCACTG[A/C]GCTTCCAAGACTCTCAATTTTTTCATATTCTACTTTGAACATGACAACAA	InfiniumII	S->A	Transversion	nonsynonymous	USA/AUS
BobWhite_c20137_714	TTGAGGAAGGACATGGCGGCGCGCTCGTCGGGGACGGAGGCGGCGACTGC[T/G]ATGAACTTGCTGCGCTTGATCTCGCGCTCGCAGCGGACGCGGCCCACGAG	InfiniumII	I->I	Transversion	synonymous	USA/AUS
BobWhite_c20157_293	CGTCGTCTAACTCATTTCGGGTTCCTTAGAACAATGATGACCGAGTCGCC[A/G]CGGAGGAACATCTTGCTGATGAACCTGTCCTTGTTCACTGGAAGGGCCTT	InfiniumII	R->R	Transition	synonymous	USA/AUS
BobWhite_c20158_834	TGAACCATAGATCTTACATTCGGCCGTTCTCGGGGTTCATAGTGCAGGCA[T/C]CTTGAAGCTAATCGTACCAGTTCAGTTCCCTCCTCATTTGAAAATTGACC	InfiniumII	R->R	Transition	synonymous	USA/AUS
BobWhite_c2016_269	AACCTACCTCTTTTCTATGGGGTGCCCTTTGAGAAGATTCACACCTTCAC[A/G]ccaagtatcattgccaaaatctcttctactatcgccgaactggttgagct	InfiniumII	T->T	Transition	synonymous	USA/AUS
BobWhite_c20163_456	TTCACAGGTGAGAAGGAAACTTGGATGGTTGGGTGTGACTTATGTAGAAA[A/G]GAGTTGCATGCCACTTCATAATTTGGGCCGCCTTTGATATTGCCTGAGCA	InfiniumII	no_hit	Transition	.	USA/AUS
BobWhite_c2017_767	agagggctttcctcacatcctcgatcacgctgtgccttgtcgacagtttc[A/G]CCACTGGAGTAGTCACCCTGGAAGATCTTGGAAGCCGCGACACGCTCATC	InfiniumII	no_hit	Transition	.	USA/AUS
BobWhite_c2017_851	GCCGCGACACGCTCATCCTTCAGCCCGCTGAGGAACCTGGAATCCAAGGA[T/C]GCCTCAATGGTAGGAGCAGCCACAGAGAGCTCAGCAGCCTGCTGCACTGT	InfiniumII	A->A	Transition	synonymous	USA/AUS
BobWhite_c20183_215	ATCCACAGAAAAACTGGGGTTCCGTACAAGTCCATGCTGTTCTTTGACGA[T/C]gaggacaggaatattcaatcggtatcgaaaatgggagttacaagtgttct	InfiniumII	D->D	Transition	synonymous	USA/AUS
BobWhite_c20183_318	TAAACAACGGATTGAATCTCGACATGTTTAAGTTGGGCCTCAGTAATTTC[A/G]CTACTACTGTTGCTGCACCTGAACCCACACCTGCACCAGAGGACAAGTAA	InfiniumII	no_hit	Transition	.	USA/AUS
BobWhite_c202_331	gggacactcaataacgtgccggaggcggtgtacatgcagcacctgatggg[T/G]GTGAACGGGGTCATCGTCGACCTCGTGCCGGAGATCACTGGCGCTGTCTC	InfiniumII	G->G	Transversion	synonymous	USA/AUS
BobWhite_c20204_637	ATTAGGTGATGACTATTTGATGCAAGATGGATATCTCTTCAAAAATGATC[A/G]TTTGTGCATTCCAAGAAGTTCTCTACGTGACAAGCTGGTTAGAGAGCTCC	InfiniumII	no_hit	Transition	.	USA/AUS
BobWhite_c20215_243	TAGGTTTAGCTGTACAGTACCCACAGTCACGGAAGCGATGATTCCGTGCC[A/G]TGTGGATGATCTAGGTTTCCAGAAGGCAGCGCAAGCAAATTCACACTGAT	InfiniumII	no_hit	Transition	.	USA/AUS
BobWhite_c20218_541	GAGCAGGAGGCATCTATCTTGGTTCCTGGTGACATTGTCAGCATCAAGCT[T/C]GGTGACATCGTGCCTGCTGATGCTCGTCTCCTCGAGGGTGATCCTTTGAA	InfiniumII	L->L	Transition	synonymous	USA/AUS
BobWhite_c2022_245	ACACCAAAACAAGAGCAGCGGTGGTCGCCGAAATAGCTAACAACCTTGTC[A/G]CCCCTGTCATTGGTGAGGCCAACTTGGCAGCATACAGAGCGGGCTTCAAC	InfiniumII	T->A	Transition	nonsynonymous	USA/AUS
BobWhite_c20234_712	CGCACACTTTTCCACTCCTTTGTCATCCTTGGTGGTGATGAAGACTGGCA[T/C]tctttccaaagaaagaagctcgagactgacaacttgaaaaattctgcaag	InfiniumII	E->E	Transition	synonymous	USA/AUS
BobWhite_c20255_137	CAGAATCTTATCGAGAAGGGATACAGAAAAATTTCACCTTTCTTTATCCC[A/G]TATGCTATAACTAACATGGGTTCAGCCTTGCTTGCCATGGATGTTGGTTT	InfiniumII	P->P	Transition	synonymous	USA/AUS
BobWhite_c20262_109	GAGAAGGCAGTGATTGCTCTGAAGGTGGGGGACATGAGCGACGTGGTTGA[T/C]ACTGAGAGCGGGGTGCACATCATCCTGAGGACCGGGTGACGGCGTCCGTG	InfiniumII	D->D	Transition	synonymous	USA/AUS
BobWhite_c20265_147	GCCAAGGTGAATCCTCCCATTTGCATGAAGTTCTTGACAAGAGGAGACAA[T/C]GTCAAAGTGGACAAATTCCTTGGTGGCTAGTCATGGTCAGTCCTGGTCTT	InfiniumII	N->N	Transition	synonymous	USA/AUS
BobWhite_c20266_115	ATTGCCGAGCGGTACTCTTGGAATCACTCAGTATCAGAATACCATGTCTA[T/C]gagttctttaggatatggaattgttctcgagaaaaagctaatcttcttgt	InfiniumII	Y->Y	Transition	synonymous	USA/AUS
BobWhite_c20266_499	TACGCTTTAGAATGCGCTGAGGATGGCATGAGGGTTCTGCTCTTTGATTA[T/C]GATAACACGTATCCCTGGTGCAAAACTGGTGTGGATCAATCACATCCGCT	InfiniumII	Y->Y	Transition	synonymous	USA/AUS
BobWhite_c2027_215	TACAGGACCCATCACTTTGTGCGCAGCATGAGGCCATCCTACATCTACGC[A/G]AGCTCTCGCGACGACCTCTTCAGCCTCGCGTGGGACATCGTCATACCTTG	InfiniumII	A->A	Transition	synonymous	USA/AUS
BobWhite_c2027_255	ACATCTACGCGAGCTCTCGCGACGACCTCTTCAGCCTCGCGTGGGACATC[A/G]TCATACCTTGTGGGGTGGTCCTGCTGGCCACGCTTCTCTTCTTTCAGCAG	InfiniumII	I->V	Transition	nonsynonymous	USA/AUS
BobWhite_c2027_350	CAGCAGTGGCTTGGGGGCGCCTTCTTCGTCTGCTCCAAGAGACGGAAGCC[A/G]TCGAGCGAATACGAAATGGTTTCCACGGTCAGCTCTTAGCAAGTTCCTAC	InfiniumII	P->P	Transition	synonymous	USA/AUS
BobWhite_c2027_84	TTGCTCGATGGGTTCCTGCTCCCCCAGGTCATCCTGAATGTGTTCTCAGC[T/C]tctaaagtcagagcgctttccccctgtgttttacattggggggcaccatg	InfiniumII	A->A	Transition	synonymous	USA/AUS
BobWhite_c20282_164	TGTTAATTTTATCTCACATTGGAGGGCGCCATGGTTGTTACGATAGTCAT[T/G]ACAGGAATTAGTCAATGTTGCATAAGCGGAATCTCATGTGACAATCGTCC	InfiniumII	no_hit	Transversion	.	USA/AUS
BobWhite_c20290_226	TTTTGCGGTGAGGTGTGTCTGTCCCGGCCATCGATGGGTCCGATGACGGC[A/G]ACAAGGTAGTGGCTTCACCGGCTGGCGCTGGATCCGGCATCCACGACGCC	InfiniumII	no_hit	Transition	.	USA/AUS
BobWhite_c20306_111	CTCCCTGATGGGGTGAGCTGTGAGGATGTCAACATGGAGGAGGCAGGGGC[A/G]CTGACTTTCCGAAAGAAGACGCCACTCATGCTGGTGCCGACAAGGTACAA	InfiniumII	A->A	Transition	synonymous	USA/AUS
BobWhite_c20306_147	GAGGAGGCAGGGGCGCTGACTTTCCGAAAGAAGACGCCACTCATGCTGGT[A/G]CCGACAAGGTACAATATGTGTCCTTGATTGAAATGGGTAAACTGGCAGAG	InfiniumII	no_hit	Transition	.	USA/AUS
BobWhite_c20306_88	TGCTCTACTGCTTCAACTGGGAGCTCCCTGATGGGGTGAGCTGTGAGGAT[A/G]TCAACATGGAGGAGGCAGGGGCGCTGACTTTCCGAAAGAAGACGCCACTC	InfiniumII	I->V	Transition	nonsynonymous	USA/AUS
BobWhite_c2032_602	CTATTCTTCCTGTCCACAAGCTTTCGTGTGACAAGTTCATTGTATGAGCC[A/G]TTGTTCCTGAACTTAGCATACAGCTCAGGAGATAGCCCTTCATCGTCTAG	InfiniumII	N->N	Transition	synonymous	USA/AUS
BobWhite_c2032_668	GCATACAGCTCAGGAGATAGCCCTTCATCGTCTAGCACGGAGTGCCAGCA[T/G]ctcaaaccaatctgttgaggatcatctgtcaacgcatcaactatatcctc	InfiniumII	R->S	Transversion	nonsynonymous	USA/AUS
BobWhite_c20322_153	gccaaggccatcctcatgaacactttcgtcggtggcaatcacactagctc[A/G]GTGACAATAAACTGGGCAATGGCGGAGCTGATTCGGCAGCCAAGGATGCT	InfiniumII	S->S	Transition	synonymous	USA/AUS
BobWhite_c20322_183	GGTGGCAATCACACTAGCTCAGTGACAATAAACTGGGCAATGGCGGAGCT[A/G]ATTCGGCAGCCAAGGATGCTCGGTAAGGTACAAGACGAAATCAGGGCTGT	InfiniumII	L->L	Transition	synonymous	USA/AUS
BobWhite_c20322_559	GGGCACATTTCGAGCTTTTGCCGTTTGGCTCAGGACGACGGATCTGCCCT[A/G]GATTGGCCATGGGCGTGGCCAACGTCGAGTTCATCTTGGCCAACTTGCTC	InfiniumII	R->G	Transition	nonsynonymous	USA/AUS
BobWhite_c20332_179	TTCAAGAGTTGTTCACCAAGTCGGTGCAGCAAACATGGACCAGAGGTCCG[T/G]TTCCCATTCAGGCTTGCAACCCAACCTCCGCCTTGTGGTGCACCAGGTAT	InfiniumII	R->R	Transversion	synonymous	USA/AUS
BobWhite_c20335_236	GAGACGATCTGCACGCCGGGGAAGAGCTTGCGCAGCTTGCCGACGACGGC[T/G]ACGGGGTCGACGGTGCCCACGATGGTCATCTTCTGGTCCTTCATGTCCAC	InfiniumII	V->V	Transversion	synonymous	USA/AUS
BobWhite_c20335_359	AGACCGGAGACGGCCTTGAGCGCCTTGGCCTTGTGCCTGTCGTCGTGCAC[A/G]tccagcttgagcacaaccttcttcatggcggcgagcgaccggggagggtg	InfiniumII	D->D	Transition	synonymous	USA/AUS
BobWhite_c20346_138	ACAGGAAGTTGAGCTCCAGGGCTATCAGATCGATCTGGCGTTTTGTACCC[A/G]TTACAACCAGTGAAAGGTAACTTCTTTTTTGAGCTAGTGAAAGGTAGCTT	InfiniumII	no_hit	Transition	.	USA/AUS
BobWhite_c20360_800	GACAAACGATGGTTGTGCTCCTTGACAAACATACTGACGTACCATCCATG[A/C]TCCTTGGTACGCAGCAATCTCACCATGGCCTTGCAATCGATCTTGCATGA	InfiniumII	D->E	Transversion	nonsynonymous	USA/AUS
BobWhite_c20374_162	ACCTGACAGAGAAGTTCGGCATCGTCATGAAGAAGGCCACGCCGCTGGTC[A/G]CCGTTCCGACGCCGAGGCTTTCCAGACCCGAGCTCTATTCCGCATAGATA	InfiniumII	T->A	Transition	nonsynonymous	USA/AUS
BobWhite_c20374_213	CCGTTCCGACGCCGAGGCTTTCCAGACCCGAGCTCTATTCCGCATAGATA[T/G]CTGATCCTACTCCATGACCACGACTCCGTGCTCGAGTCAGTTCAGCATGC	InfiniumII	no_hit	Transversion	.	USA/AUS
BobWhite_c20382_117	ccctgattctcgagaagcaagtcagggaactggaaatagaaagaagttcc[A/C]TGGTTATTGAAGACGAGGAGAGCGTGAAGGACTACTATGATCTCTTACAG	InfiniumII	M->L	Transversion	nonsynonymous	USA/AUS
BobWhite_c20417_55	GCTTCATCCTTGATGCCTACAGCGCCACCTCTTCATCCAACTTCCACATC[A/C]AGCCAACGTCCACCATATGGTACCCCACTTCTTCAACCCTTTCCACCACC	InfiniumII	S->S	Transversion	synonymous	USA/AUS
BobWhite_c20453_589	atatcatttacacaaggcttcctaaagtagtatgtaaccttctcggcgac[A/G]ATGCGGTCGCCGACGTCGTAGGTGGGGAACATGGAGAGGGAGGGGATGAA	InfiniumII	I->I	Transition	synonymous	USA/AUS
BobWhite_c20469_169	TTCTTGGAGCTGCTGCATTCAGGGCACTTGTAGTGCTTTATGTGATCCGC[T/C]TTGGCCGGGGTTATCCGCACGCATTTGCCGTGGAACCACCGCTCGCACAT	InfiniumII	K->K	Transition	synonymous	USA/AUS
BobWhite_c20484_83	CTTCACACGAGCGGGATGGGGCTGGGGCAATGGCTGGCTTCAGGAGATGG[T/C]ATGAAGAAGGACGACGTCAGGGAGCTGGAGATCTGCGCCTTCACCCCTTG	InfiniumII	no_hit	Transition	.	USA/AUS
BobWhite_c20487_367	GAACCTGGATCTCTGTAGCAGAGGAGAAACGCGAATCTAGACAAGCATGA[T/C]GAGTTGAAGGATGGTGATCGTATGTGCGAGCGGAGAGAAAATAATATCTT	InfiniumII	no_hit	Transition	.	USA/AUS
BobWhite_c20487_531	TCTTTGTTTAAGGTGGTCAGCGTGGAGCATGGTCGTCGTCGTACCGTATT[A/G]TCTGTCGTATATTCGTGCTGTACATGAGTACCTTCCTGGTGAGTCACTGT	InfiniumII	no_hit	Transition	.	USA/AUS
BobWhite_c20489_289	TCTCCTGTAAAATTAATCTTGGCTGACTTGGATTCTTAGGCATTGGCGTC[A/G]TGGTGAGTTAAAGTTGCAGTTTCTGACGAGTAGCATTGGTTGGTGAACTC	InfiniumII	no_hit	Transition	.	USA/AUS
BobWhite_c20492_377	AATCGAACAAGATTTCGCAATCCTCTCTCTCCATGAATATCAGTTGGTGA[T/G]CTTATATGGCTAAGATATGTATTTCCTTCATATATTAAGCTAAGTTGCTG	InfiniumII	R->S	Transversion	nonsynonymous	USA/AUS
BobWhite_c20509_415	CAATGCCGAGGTTGCCGCTGATGTTCATTCTCTGACTTTGGGTTTCCACA[T/C]GTTCGGCTATTATGCCCCTTTCCCCCACATAACCGGCATCTGAATTGCAC	InfiniumII	T->T	Transition	synonymous	USA/AUS
BobWhite_c20514_70	CATCTTGAATTGGACCGAGATCCAGTGCGTCGACCTCACACAGTCTCTCC[A/G]ggaaggagttcgcagctcgcgtaggtgttcggttgctgaaggcaccttca	InfiniumII	no_hit	Transition	.	USA/AUS
BobWhite_c20514_92	CAGTGCGTCGACCTCACACAGTCTCTCCGGGAAGGAGTTCGCAGCTCGCG[T/C]aggtgttcggttgctgaaggcaccttcaccacattgtcattcatttgtga	InfiniumII	no_hit	Transition	.	USA/AUS
BobWhite_c2053_182	tcccgctcctcccgtgcctgctcccaggaggagccagctccaaagaaaga[T/C]GTGTATCAATTGTTTGCTGAGAAGGTTCGGGATAACAAGCAGCTGGAATC	InfiniumII	D->D	Transition	synonymous	USA/AUS
BobWhite_c20531_248	ACTATGATCTAGAATTGTCTTCTGTAGATGTTCAGGCTGTTGCTGGTGCC[A/G]CCGCCCAGCATGATGTTGATGGAGGAAGCCCCCTCCGTTCCATGGGCAGG	InfiniumII	G->G	Transition	synonymous	USA/AUS
BobWhite_c20553_319	CGTCATCAAGCGTTCTCGCTGGCGATCTTCTCTGCCTTGGCGATGACTTC[A/G]TCGATGCCTCCAACCATGTAGAACGCGTGCTCGGAGATGTCGTCGTACTT	InfiniumII	D->D	Transition	synonymous	USA/AUS
BobWhite_c20553_364	ACTTCGTCGATGCCTCCAACCATGTAGAACGCGTGCTCGGAGATGTCGTC[A/G]TACTTGCCGTCCAAAACACCCTGGAAACTTTGAACACCCTCCTTAAGATC	InfiniumII	Y->Y	Transition	synonymous	USA/AUS
BobWhite_c20553_454	TCCTTAAGATCCACATACTTCCCTGGAGCACCAGTGAAAACTTCGGCAAC[A/G]TGGAAAGGCTGGCTCAGGAACTTCTGGATCTTCCTTGCACGAGCAACCGT	InfiniumII	H->H	Transition	synonymous	USA/AUS
BobWhite_c20553_568	TCACTGAGCTCATCCATACCCAAAATGGCAATGATATCCTGAAGATTCTT[A/G]TAGTTCTGAAGAACCTTCTGGACACCACGGGCAGTGTTGTAGTGATCCAC	InfiniumII	Y->Y	Transition	synonymous	USA/AUS
BobWhite_c20553_976	GTGAAACGGAAAATGTTGTCAATAAACAAGAGCACATCTTGTCCTTCAGC[A/G]TCACGGAAATGTTCAGCAACAGTCAAACCAGTCAGACCAACACGAGCACG	InfiniumII	D->D	Transition	synonymous	USA/AUS
BobWhite_c20558_209	ACCGATGGCATGGCTGGTCTGTTGTATGATGGCCCTCCGAAGGAGTTTCC[A/G]ccaccacccttgttgaatgtgtcgacgtatcttgatctaacacccgccct	InfiniumII	no_hit	Transition	.	USA/AUS
BobWhite_c20558_374	GGATTTGGAGGCTTTGCTTCTGAAAATCCATTAGGAGTATAACCTCCGCC[A/G]CTGGGGGGCCCAGTCGAGTTGTTGTGATCTGGAACGCCGTTCTGGAACGA	InfiniumII	no_hit	Transition	.	USA/AUS
BobWhite_c20558_413	TAACCTCCGCCGCTGGGGGGCCCAGTCGAGTTGTTGTGATCTGGAACGCC[A/G]TTCTGGAACGAGGCTTTTGTTGGAGGTGGGGCAAGAGGAGGCTCCGCTGC	InfiniumII	N->N	Transition	synonymous	USA/AUS
BobWhite_c2056_116	ACTAATATGGATGTGCTGCTCACAAGTACTTTGATAGGCATACGAGAAAC[T/C]CTTGCAAGTCCAGTACAGACTGTAGCCCCAAAGGACCCAAAATGCTCCTT	InfiniumII	no_hit	Transition	.	USA/AUS
BobWhite_c20561_114	GAATCAAAGGCCCAGAAGGAAACAATTGACTTGAAGGAGTTGAAACGAGT[T/G]gatcacatcctcatgtctttgcaacggaagctgcctcctgctcctccccc	InfiniumII	V->V	Transversion	synonymous	USA/AUS
BobWhite_c20571_102	TGGCCATGCGCATGCCGATGCCGCCCGCCGACATCGGCGAGAGCGTCACC[A/G]CCGGCAACGGCTCTAGTGACCTTTCCAGGATCTTCTCCATGAGCTACTGG	InfiniumII	T->A	Transition	nonsynonymous	USA/AUS
BobWhite_c2058_367	GTCTGTTAACTGGCATGTTTGCATATATTCGGGATCAAGGTAACCGCAAG[T/C]ACCTTGAACCATTGTGACAAATTGCTCTTTGTCAGATGGCGCTAGTATGG	InfiniumII	T->A	Transition	nonsynonymous	USA/AUS
BobWhite_c20591_89	ACAGATGCAAAAAGATCTGTTACCACTGATGAACATCATCCATCTACAAG[A/G]ATCACATTACAAGACTATATGCTGCCGCAGCAACCGCAGTATCCTGAGAT	InfiniumII	R->R	Transition	synonymous	USA/AUS
BobWhite_c20599_225	CAGGCAACAATCCGAAGGCCAAATCGGCAGAGCACTAAGAGCAGCCGTAC[A/G]AACCGGCCAGTCGTCCAATTCTCAATTCTTTAACTTAGCTGACGCCTGAC	InfiniumII	no_hit	Transition	.	USA/AUS
BobWhite_c20611_403	ttcggcattcctgtccggacatttactcacgaggtggtgacattatggta[T/C]AGAGCACCAGAAATTCTTCTGGGTGCGAGGCAGTATTCTACCCCTGTTGA	InfiniumII	Y->Y	Transition	synonymous	USA/AUS
BobWhite_c20621_541	GCCGAAGTTTTCACTGGTGCTCCAGGGAAGTATGTGGATCTAAAGGAGGG[T/C]GTCCAAAGTTTCCAGGGTGTTTTGGACGGCAAGTACGACGACATCTCGGA	InfiniumII	G->G	Transition	synonymous	USA/AUS
BobWhite_c20621_683	CCAAGGCGGAGAAGATCGCCAACGAGAACGCTTGATGGCGAGGTGTCACC[A/G]CCGCCCTGTACAAGTTAAATTTTTTGGGTTTTCAGCTGTTCGCCCGAGAC	InfiniumII	no_hit	Transition	.	USA/AUS
BobWhite_c2064_714	GGTCTAAAGCCAGCCATTGCAAACCTAGACCGCCACTTTCCAAATGGTTC[A/G]TGCCTCTCCACTCTTTCTGCACCTYCACATGCAATTAAATTGACAATATC	InfiniumII	H->H	Transition	synonymous	USA/AUS
BobWhite_c20641_267	tcgcgggaggaaggaaccaatgggcgtkggcaacggtgatgctgctgctg[T/C]GGACGACGATGTCTGGGGTGATGCCTCAGATTCTCCAGGGCATGATTCCG	InfiniumII	no_hit	Transition	.	USA/AUS
BobWhite_c20673_447	ggtggaaacccgatgcaggtgctatttgtgaaaggattggagactggttc[T/G]AGCAGTGGTTGGTTTGTTCGAGGAATTCCTGGTGCTCGTGATTTCTAAAG	InfiniumII	no_hit	Transversion	.	USA/AUS
BobWhite_c2068_339	CTCCATAAGATGAACAAACTTTTGAGGCTGCTGCCACCACATGGGTTCCG[T/C]AGCAGCTGGCCTTTCGTACCGCTCTTCTTGAGAGCCCTCGTTTTGCATGA	InfiniumII	T->A	Transition	nonsynonymous	USA/AUS
BobWhite_c2068_385	TCCGTAGCAGCTGGCCTTTCGTACCGCTCTTCTTGAGAGCCCTCGTTTTG[T/C]ATGAATTTCTCCGAGAAATTGCGCCATTGTTGCATGGAGCGCTTCAGCCG	InfiniumII	I->M	Transition	nonsynonymous	USA/AUS
BobWhite_c2068_448	GAGAAATTGCGCCATTGTTGCATGGAGCGCTTCAGCCGGGCAGTTCGCTT[A/G]CCAGTAACCAGATATCTAGTGTAGTCCCTCGCAAGACGGTACAGCTCCTC	InfiniumII	G->G	Transition	synonymous	USA/AUS
BobWhite_c20682_107	CTTGGAGTTGATCCAAGAGAAGTCAATGTTCCAGTTGTTGGCGGGCATGC[A/G]ggggtcactatattacccctcctgtcacaggtcagccttccatgctcatt	InfiniumII	A->A	Transition	synonymous	USA/AUS
BobWhite_c20682_188	GTCAGCCTTCCATGCTCATTCACTCCAGATGAAATCAGCTATTTGACTAA[T/C]cgcatacagaacggtggtacagaagttgtggaggcaaaggctggagcagg	InfiniumII	N->N	Transition	synonymous	USA/AUS
BobWhite_c20687_252	CGCTGGCCGGGGCCTTGCTGAGAAGCTCCCCGAGCCGGAGCCCAAGCCGA[T/C]GCCGTACCCAGAGCCCAAGCCGCAACCCAAGCCAGAGCCAATGCCTAAGC	InfiniumII	no_hit	Transition	.	USA/AUS
BobWhite_c20688_288	ACTGAAATAATTCCTCTGTGCTTGCGTACCATGGAGATGGGCAGTGAACT[A/G]tcaaaaaccgtcgctaccttcattgtccaaaagattctgctggatgatat	InfiniumII	L->L	Transition	synonymous	USA/AUS
BobWhite_c20689_427	TTATAATCTGAACCTTCAAGTTTCCGGCGTAGTAATGGAAGAGCGAAAAG[T/C]ACAGCAGCTAGCATATCGGGCAACAAGTATACGACTACTGCAATGATGAA	InfiniumII	V->V	Transition	synonymous	USA/AUS
BobWhite_c2069_1096	GAGGAGAAGGTGAAGACTAATCAGTTGGTAGAATTGATTGACAATAAGAG[T/C]AACGATATGCTAGCACATAAACAGGATGTAATTGAGATGATGAAGCTCGC	InfiniumII	S->S	Transition	synonymous	USA/AUS
BobWhite_c20692_123	gagaagaaggtgcggtatcagagcaggaaactacttgcggagcagcgtcc[A/C]CGGGTGAAGGGTCAGTTTGTTCGGCAAGAGCAGAACATCCAAGCAAGCTA	InfiniumII	P->P	Transversion	synonymous	USA/AUS
BobWhite_c20692_90	aagtttcggctcaagaggaaagaaaggtgcttcgagaagaaggtgcggta[T/C]CAGAGCAGGAAACTACTTGCGGAGCAGCGTCCCCGGGTGAAGGGTCAGTT	InfiniumII	Y->Y	Transition	synonymous	USA/AUS
BobWhite_c20701_125	CCGCCAGGTGCAACCGGGAAGCTTCGGTCTCCGCTCCCACCTCCCCCTAA[T/C]GACTCTGCATCTGCAAGAATGAGTTCTGGACCCAATGCTGGAACCAGGGC	InfiniumII	N->N	Transition	synonymous	USA/AUS
BobWhite_c20703_141	CGAGAGCTGACTGGAGACGGCGCAGCTTCACCGCCACACGTATCTCGCTG[T/C]TAGCAGCAGGGAGACGGCGAAGTACACAAGCAGCAGAGCAACGACGAGAT	InfiniumII	no_hit	Transition	.	USA/AUS
BobWhite_c20706_135	ACTAGCCAGTACTATATCATCAAGAAGTTCAGCTCATGCCAATCAACCAG[A/G]CATGAGCATCGGAATGCGTTCCATGTCTGCCTTCGCTGTCCTGTCAAACC	InfiniumII	no_hit	Transition	.	USA/AUS
BobWhite_c2071_489	ACACGGATGTATCCGGGGCCTCCGCTGGCGCTCCCGGGGATCACTGCGAC[A/G]CCGTGCTTGGTCGCGAGCCACCTGACAACCTCAAAGTCGTCTGAACAGTT	InfiniumII	G->G	Transition	synonymous	USA/AUS
BobWhite_c2071_648	CCAAGGGGAGACATTGCCTCCACAAGCAGCTCGCGGTTTTTCACGAGATC[A/G]TTCACCCTTTCCCTGATCCACTCTGGGCCGGCCTCCAATGAGTATAGAGC	InfiniumII	N->N	Transition	synonymous	USA/AUS
BobWhite_c20714_63	ACGCACCTGGCGAACGCATGCACACAGGAGGACCCCAAGCTGAGGCCGAC[A/G]ATGAGATCCGTGGTGGTGGCGCTGATGACGCTGTCCTCCACGAGCGAGTT	InfiniumII	T->T	Transition	synonymous	USA/AUS
BobWhite_c20733_607	CAATGGGCAATGCAACTCATGGACAGCGATGAGTTGCCAGAAGAAGAATC[A/C]TACTACGCAGTTTGGCGGTTGCGTGAGATGCATCAACTTGGTGTTAAGGC	InfiniumII	S->S	Transversion	synonymous	USA/AUS
BobWhite_c20735_255	CTCAATGGTAGCTTGGGAGTCACTCCAGTCGAAGACGGCGGATACTGCTC[A/G]ctagctcttcctcatctttgacctggcgtactcaatttgcaggccatcgc	InfiniumII	no_hit	Transition	.	USA/AUS
BobWhite_c20748_123	TCTCATGAGATCGAGATACCTAAGACGATGTAACCTACCAAGTTCCACTG[A/G]AATGGAGCCCATCAGATTGTTGCGGGTGAGGTTAAGGATGGAAAGGAAAG	InfiniumII	S->P	Transition	nonsynonymous	USA/AUS
BobWhite_c20763_343	TGAGTGTTGTCTGGAATGTTTGAGTAGACAGTGTCAAATGGATCAATCTC[A/G]CTAGGTTTAGCGCTAGACATGCTCGCTTCCTCGTCATCATCCAATATGTC	InfiniumII	no_hit	Transition	.	USA/AUS
BobWhite_c20767_839	GCATACCAAGTAAACTCTGATCCACATGAAATCATGGCAGAGGTCTACAA[T/G]aatggccctgtagaagttgctttcacagtttatgaggacttcgcacacta	InfiniumII	N->K	Transversion	nonsynonymous	USA/AUS
BobWhite_c20781_652	ggcttcaccmattccccatagtcgatctggagcgcaacaagttgagcatg[T/C]TGTACTTGAAGCACGGAGCGGACCCCTGCGTCACAATGGGTGAGACGCAG	InfiniumII	no_hit	Transition	.	USA/AUS
BobWhite_c20782_697	ATCTCCCTCTTTATCTGCACAATTAGGCCAATCCTCGAAACCTTCTCCTT[A/G]TCGATCATCTTTATCGCAACAGCCTGTCCACCTGCGAGATTCCGACCATA	InfiniumII	D->D	Transition	synonymous	USA/AUS
BobWhite_c20800_316	ACAGCTTCTATGAGCCATGGTTGCACTACTTAGAATGCAATGTCATGCTG[A/G]ATGTGTCGGAGCAATACGGGGGTGACAATGTCCGGTGAGCTAAGCTGGGG	InfiniumII	I->I	Transition	synonymous	USA/AUS
BobWhite_c20807_52	tggggatcagccaccgcagccaccacctacctcacaaagaaagacaggtc[A/G]ACCTCACCCAGGAGAAGAAGAGAGAGAAGCGAGAAGATGTCGGGGCGCGG	InfiniumII	no_hit	Transition	.	USA/AUS
BobWhite_c20810_291	CATGGAAATGATCATGACAATTATCCTCCTGGAAGGAAGTATGCTGAAAA[T/C]GACAGGTACAGAACATCTGATAATGTTGGACAAGGTGGTGGGTCTTACCA	InfiniumII	N->N	Transition	synonymous	USA/AUS
BobWhite_c20821_387	AGTCGTGGACCACAGCAACCCAGCCAAAACTCGGCAAACCATCATACATA[T/C]gagagcgccgcatcgagacagcgctcacatcctgtcctccctccctgcgc	InfiniumII	no_hit	Transition	.	USA/AUS
BobWhite_c20838_365	TACAGAGGTTGAGGAGAGACGCGGCTGTGATTTGGTCGTAGATTCTTCTG[T/C]ATTATGTAGTATTTGAAGTGCGGTGTCGTAGATGTGTGGTGTAAGAATTA	InfiniumII	no_hit	Transition	.	USA/AUS
BobWhite_c20841_58	CTCGAGTCCAAGATGCTGGTGGCCACCCAGTCCATCGACACCACCACCTC[T/C]GAGATCATCAGGCTCAGAGAATCAGAGCTATTCCCTCAGCTACTTGAGCT	InfiniumII	S->S	Transition	synonymous	USA/AUS
BobWhite_c20871_83	AAACAAGACGAAAACAAGTCACAGGATGACATAAAGCACACTGAAAATGG[T/G]GACGTAGTAATAGCTGATGGTGGTCTGCAAAAGAGCCAGGATAGTTCGAG	InfiniumII	G->G	Transversion	synonymous	USA/AUS
BobWhite_c20876_475	ACAGGCAGCCGCTCATCTTCAACTATCGCGCTCGCGTTCGCGACTCTACT[A/C]TTTTGGTTTTTCTCTCCTCTCCCCCGGACCGGATGGATGGATGGATTACA	InfiniumII	no_hit	Transversion	.	USA/AUS
BobWhite_c20902_177	gcgccggagaagaggaaggggaggggagagggaggatgtcggactggggg[T/C]CGGTGGTGATCGCGGTGGTGCTGTTCGTGCTGCTGTCGCCGGGGCTGCTG	InfiniumII	no_hit	Transition	.	USA/AUS
BobWhite_c20909_243	TCGGTTGATGCACGGAGCCAATGATACTTGTCCACATATGTATAGATACA[T/C]AATACAACATGAAACAGAAGGGGTATTTTCACGGCTTAGATCAGATATTG	InfiniumII	no_hit	Transition	.	USA/AUS
BobWhite_c20910_643	ATCCCCGAGGGATGCAACTTTTAACTTTCCATGCATGCTTCTCTCTGAGA[T/G]ATGTCATGGCTCTATTCAGTATCTTCACCTTGCCAATTTGGACTTACATC	InfiniumII	no_hit	Transversion	.	USA/AUS
BobWhite_c20913_254	GAGGGCCTCTTGGGCTCATTGATCTGGTCCAGGGCCTCGAGAAGGGTGGG[A/G]CCCTTGTACCAGTCAAGGTTGGTGGACCTCTCAATCATGTTGTCACCCTC	InfiniumII	G->G	Transition	synonymous	USA/AUS
BobWhite_c2092_519	GCTCCTTGCTTGCAAGCGCTTTGTTTCTAGTCGGCGCGGGATTGGCCGGC[A/G]CGCGAGGAGAGGATGATGCCGACGATGAGGCCGTACAGGGCAAGAGCTTC	InfiniumII	R->R	Transition	synonymous	USA/AUS
BobWhite_c20926_313	CTGGAATTTCTTGTTTCCAAATTAGAAACCGAGCCCAATTACTCGGCATC[A/G]GCATCATCAAAACCATCGTCTTCACCGTCGTCGAACGCTTGAGGCCCTAC	InfiniumII	no_hit	Transition	.	USA/AUS
BobWhite_c20926_367	TCATCAAAACCATCGTCTTCACCGTCGTCGAACGCTTGAGGCCCTACACT[A/G]TCTTCACCTATTGTAGTATCGTCATCCCCCGACTTTTCAGGGCCTGGTCC	InfiniumII	D->D	Transition	synonymous	USA/AUS
BobWhite_c20928_76	CAAGAGGAGTCGCCGCTGGCTAAGGTAACCCGGGATAGCTCCAAAATTAC[T/C]gctgaacaggttcatggtctcatgtcacaggtcatcaaggacatcctctt	InfiniumII	T->T	Transition	synonymous	USA/AUS
BobWhite_c20934_397	agatatctccagttaatgccgacatgcacgagctggagaagaagctgtgt[A/G]TTGTCGGATTATGGTGTATTCAGATGAGGTCTCGTGATCGGCCAACAATG	InfiniumII	I->V	Transition	nonsynonymous	USA/AUS
BobWhite_c20934_450	GTCGGATTATGGTGTATTCAGATGAGGTCTCGTGATCGGCCAACAATGAG[T/C]GAGGTCATTGAGATCCTGGATGCCGGGACCGACAGCCTGCAGATGCCTTC	InfiniumII	S->S	Transition	synonymous	USA/AUS
BobWhite_c20942_136	GGTCCCAAGAGACAGTTTGATATGATGCTTGATCCTGTCCGTATATATGC[T/C]ACTGCTATATACATTGCAAGCATCATAATTTCTCTATTCTGCGCTCTCTT	InfiniumII	no_hit	Transition	.	USA/AUS
BobWhite_c20942_505	TTAACCTTTTCCCCACTGTTGCTCCCTTCTTGCGCACATATGTATATGAC[A/G]CTCCTTTGTTCCCTTTGGCTTGGGACATTTCATGAACAGTGCATTTGTCG	InfiniumII	no_hit	Transition	.	USA/AUS
BobWhite_c20952_105	atgagcccgatgagcaacaaaagaaatwcagactggcattgaacttgacg[A/G]CGTTCTCCTGTTGTATGGCACCAGAAGTGGTTCCAGACAGATCCTTGCTT	InfiniumII	no_hit	Transition	.	USA/AUS
BobWhite_c20959_229	TCTACAGAAGTTCCAGTCACCAGCCTCCGTTTTGAAGTTAGCGACCGTGC[A/G]AAGTCGTTCAAAGATAAATACTTCCCTTCAGACCATGGTTCCAGCGATGC	InfiniumII	A->A	Transition	synonymous	USA/AUS
BobWhite_c20974_103	GGAGCATAGAAGCAAACAATTCAGGTTCCACGAGAAAGATTGTCAATAGA[T/C]GGTATCTTTGTGATCTAAAATGGCCACAACCAAGTGTGGATTACGCATGG	InfiniumII	no_hit	Transition	.	USA/AUS
BobWhite_c2099_337	TAGCAACTGAACAGAGATTATTGGGTTATCCAGGCTCAACTCCCGAAGAG[A/C]AAATGTCCATCCAGGTCCCTGCGGGCAGGATACGGTGTAGCACCAGCGAC	InfiniumII	no_hit	Transversion	.	USA/AUS
BobWhite_c2099_927	CCGATAYCTGGTCCTGGCACCCAACCGAGAAGGGCCATGAGCTGACAGCC[A/G]TTGCACACTCCAAGGCTGAATGTGTCTGGCCTGTTGTAGAACTCCTGGAA	InfiniumII	N->N	Transition	synonymous	USA/AUS
BobWhite_c20993_364	CCTGTATCGGGTTTCCACCATGATGGATCTGAGCAGCGTGGTGTGCCGGC[A/G]TAGTGAAGAGCGGGCACAGCTCTTGCCGCTGGGTGGAGGAAGCAGTGGCG	InfiniumII	no_hit	Transition	.	USA/AUS
BobWhite_c20995_173	ACAGTATTGGCATACTCCAGGACATTACAAATGTGCTCATGAGGGTCTTC[A/G]TTGGGTAATCCTCTAAACTGATTCTGCAAGACGGGAGCAATAAGTCCAGG	InfiniumII	no_hit	Transition	.	USA/AUS
BobWhite_c21002_194	TCTAAGTTGCGAGTTGTCTGGGTCTTCTGAATCTATTCTGGCTGTTCTTT[T/C]CTCAAGTCCTTGCCATGTAAGCTACTATGTTTAAGATTGCTGGGATTCTG	InfiniumII	no_hit	Transition	.	USA/AUS
BobWhite_c21003_148	CTCATGATGCCTAGCCTCCAGACTTGGTCTTCTCCGAGGATCGCACAGGC[A/G]CAGCTATAGAGGACAGGCTCTGGCGCTGGCATGCATCGGCACCAAGGATA	InfiniumII	no_hit	Transition	.	USA/AUS
BobWhite_c21006_553	CGCACATTGCATTGCAGTTGAAGTAGGACTCGCTAGTGATTTTGAATCGG[T/C]GCCCACACCACATGGTGCTCAGTCTCCTACTGCCACCGTATGGTCTCGAG	InfiniumII	no_hit	Transition	.	USA/AUS
BobWhite_c21021_196	AGGCCGGAAACTCATGCCACATACTACGAATACACCGGATTATGGCACAT[T/C]AACGCGCTCTTGGCCATGAATTCATGGTTCTGGTGTGCCATATATCACAG	InfiniumII	I->I	Transition	synonymous	USA/AUS
BobWhite_c21021_220	TACGAATACACCGGATTATGGCACATTAACGCGCTCTTGGCCATGAATTC[A/G]tggttctggtgtgccatatatcacagttgtgatactgcttggacagaaaa	InfiniumII	S->S	Transition	synonymous	USA/AUS
BobWhite_c21023_110	TTGTTTTCCCAGCAGAATCCAACCAACTCAACTACGTTTTCATGTTTGAG[T/C]GCCATAATGTTCTGAACCTCATTATTGAATGTCTTGTCAGGCGGCATCGG	InfiniumII	A->A	Transition	synonymous	USA/AUS
BobWhite_c21036_213	AGGGATCAGGGTATCACCATCAACAGGAAGATGGAGGATCAGACCACTGC[T/C]AACTAATAGCTAGAACACCTCGATCATGATACTAGCCCAGTACACTGTTA	InfiniumII	no_hit	Transition	.	USA/AUS
BobWhite_c21037_285	GGTCAGTGCTGAAGAGTCCCTTGCTGATCGCAGTCTAGTAGTTGTTGCAC[T/C]ACAGAAATTTACATCATTACCTCCACCTAAACCAGCTCTTCCCTCACGCC	InfiniumII	S->G	Transition	nonsynonymous	USA/AUS
BobWhite_c21039_376	TTGGGCCTCGTCGCCTTGTAGGTGGTCTTGAGCTTGCGGGTGGGTGGGCG[A/C]ACCTTCTGGTACACCAGCGGGAACTTGATCTTGGAGTTGTGGAACTGCTT	InfiniumII	V->V	Transversion	synonymous	USA/AUS
BobWhite_c21044_105	AAGGACAAGAAGAAATGGATCAAGATGTCCATCTTGAACACGGCTGGAAG[T/C]GGCAAGTTCAGCAGCGACCGCACCATCGACCAATATGCGAAGGAGATCTG	InfiniumII	S->S	Transition	synonymous	USA/AUS
BobWhite_c21055_257	GCTTTGAATGCTTCCAATTTTGATCTGAGCTACCATCCGGTGAGCACAAA[T/C]GTCGACTGCAAACTGTACAAAAATGATCGGTTCCTCAGGTGCTATGACTG	InfiniumII	N->N	Transition	synonymous	USA/AUS
BobWhite_c21075_174	CGGCGCCCCGCCCCCTCCCTCACGCGCGTCGCCGCCGTCGCCGTTCCCTG[T/G]TCATCCTCGGCGCATCCATGCTGTCTCAGCCCCGTCGGCAATTTTGGCCA	InfiniumII	no_hit	Transversion	.	USA/AUS
BobWhite_c21093_222	CTAGCTTCACATGTATCAGGTCCCAGGTGAAATGAGAAAATCTTGACAAG[A/G]tagacaattagattacgagcaagacatgggacaaatgacaaatctattgt	InfiniumII	no_hit	Transition	.	USA/AUS
BobWhite_c21129_830	GGGCCAAGGGCTGTAGAACCATGCAAGCCATTTGAAACATGGGGGGAAGA[T/C]GAATTTTGCGTTGGTTGTGGAGTTGCAGAGAAAGGATCAACCCCAAAACT	InfiniumII	S->S	Transition	synonymous	USA/AUS
BobWhite_c2116_131	GGCCCTCTCCGTTGTTGGCCAGGTGGTTTGTGCCTCTCAAGATCCATTGG[A/C]GACATGGATGTTGGGGAGTACATTGTGCCGGTTCCACATGTCAAGCAAGT	InfiniumII	G->G	Transversion	synonymous	USA/AUS
BobWhite_c21181_787	GACTTTGAGAGGAGGAGCAAGAGCAGTGAGGCAAGGGAAGAAGAGCAGCA[T/G]CATCGAGATTCAGAGAAGAAGAAGGGGAATAGAGGAAGTGGAGTAGCATC	InfiniumII	no_hit	Transversion	.	USA/AUS
BobWhite_c21200_281	GCAGATGGGGCGTTTCACGACGCTAGGCTATTGAGTGGAACTGGCAGTTT[A/C]GGGCTAAGCGGCTTGCTTAGCAAACAGCTTGGACGCGTTCTGGAAGTTCT	InfiniumII	no_hit	Transversion	.	USA/AUS
BobWhite_c21218_484	GACATGAATGGGAGGCTTGGTGACTTTGGCCTCGCAAGGCTGCATGACCA[T/C]GGAGTCGATGCCCACACCACGCATGTGGCAGGCACTTGGGGATACATTGC	InfiniumII	H->H	Transition	synonymous	USA/AUS
BobWhite_c21218_649	ACCATAGAGGTGGTGTGCGGGAGAAAACCAATCGGCCCGGCCAACACCAG[T/C]GGCGGCCTTCTTGCGCTGGCGGATTGGGTATGTGGCACATGGCAAGGTGG	InfiniumII	S->S	Transition	synonymous	USA/AUS
BobWhite_c2125_72	aaatacgtggcgctcccaaacatccttggcttcaccttcgggatgatcca[A/G]ATGGTCCTCTACATGTTCTACATGAACGCGACGCCGGTGGTGAGCGATCT	InfiniumII	Q->Q	Transition	synonymous	USA/AUS
BobWhite_c21284_136	GTGCTGTATAGCAAAACCCAGCTCCTTCCTTGGGCCAGAATAGGAAGAGA[A/G]GAATAAAGAGTGGATCGCATTGTTTCTGACAAAAGGACAGATGGCTCTGA	InfiniumII	S->S	Transition	synonymous	USA/AUS
BobWhite_c21292_322	AGAAGTGCCCCATGTTCACCTTTGTGTTCGTGGTTGGCCTCACGCTGCTG[A/C]TGATGAGAGTGCTGTGGGGATGGGGCACAACCGTCCAGCTGCCTGCACGG	InfiniumII	no_hit	Transversion	.	USA/AUS
BobWhite_c21301_104	GATGACGTCAAGTCCGCATGGCCCTTATGGGCTGGGCCACACACGTGCTA[T/C]AATGGCAATGACAATGGGAAGCAAGGCTGTAAGGCGGAGCGAATCCGGAA	InfiniumII	Y->Y	Transition	synonymous	USA/AUS
BobWhite_c21304_158	ATGATACCACGTGGAGGAGCAAAAACACAAGAAACTTCAATGTACAAACA[A/C]GTGCTAGAGAACACTCTATGCTACTTTACAGTCACTGCCGCCCAGCGCAT	InfiniumII	no_hit	Transversion	.	USA/AUS
BobWhite_c21322_169	GACAACTCAACAGATAGCAATGCACTTACTGACATGGCCAACAGTCCTCT[T/C]GATAATGTTGCTAATACTCAGCAGCAACTTAATCAATCTTCTTTGCAAGG	InfiniumII	no_hit	Transition	.	USA/AUS
BobWhite_c21334_381	TCTCCCTTGTGCCCTATCCTCTCTACCGATTGTCCTCCTCACGTTGATCT[A/G]CAAGTTTATGTGGCATAAAGATCTCCCTTTTGCCCTATCTCTCTACTGAT	InfiniumII	no_hit	Transition	.	USA/AUS
BobWhite_c21338_749	TCACTAACTATAACAGGAACACATAAACTGACAAGTGCATCAAACAATCT[A/G]CAGGCCGAGGGAGTATCTCCAGCAGGATGCAGGCAAAATTTGGATGAGTG	InfiniumII	C->C	Transition	synonymous	USA/AUS
BobWhite_c21345_121	GCTGGCTACACCCCTGAAGAAGACGATCAAGTTTGCTGACATCAGGCCCG[T/C]GGAGACCAACCGACCTTTCGTCACCTTCAGGGCTAACGGGAACTTCTACT	InfiniumII	V->A	Transition	nonsynonymous	USA/AUS
BobWhite_c2135_96	cgacttctaagaatagaaggaaagtaccatttttggaaggaggaaaatag[T/C]GTGACAGCTGAAATCGATAGGCTAAAGGAAGATCTTGTGAAGGCACAGAA	InfiniumII	no_hit	Transition	.	USA/AUS
BobWhite_c21362_502	TCATCATTAGCTGATTACTGCACATATTTTGTTGCTTATTCCGATGGCTC[A/G]TGCACTGACGTAAATAGTGCACGAGCACCTGACAGAATGTTAGGTGAAGT	InfiniumII	S->S	Transition	synonymous	USA/AUS
BobWhite_c21362_521	GCACATATTTTGTTGCTTATTCCGATGGCTCGTGCACTGACGTAAATAGT[A/G]CACGAGCACCTGACAGAATGTTAGGTGAAGTACGAGGAAGTAACTCGAGG	InfiniumII	T->A	Transition	nonsynonymous	USA/AUS
BobWhite_c2137_403	TCCGGAGGCGCTGGAAGGGCCTCGACATCGGCTATGGATTGCAAACCAGC[A/G]tcgcttaggatcgatttatcgccgagcatatagctgtccaagtcattctc	InfiniumII	D->D	Transition	synonymous	USA/AUS
BobWhite_c21384_584	AGTTGGTGAGGATCAACGGCACCACAAAGGCGCCTGTGATGAACTACGCC[A/G]CTGAATCGATGCTCGGAGTGGTCACCATAAGGGCCTTTGCAGCGACGAAC	InfiniumII	T->A	Transition	nonsynonymous	USA/AUS
BobWhite_c21397_148	CCTCTCCCACGGGCCACCTAGGTTTCAGCCTTGCCGCCGCCGATCAGGAC[A/G]cccaaggccccaagatctgaggagatccgcttccttttggtctatttgtg	InfiniumII	no_hit	Transition	.	USA/AUS
BobWhite_c21423_295	GGAGCTGTCGTTAGTGTGCGTCAGAAACAGGAAAGAGTAGCTATCTGGAC[T/C]aaaaatgctgccaatgaagctgctcagataagcattggcaagcagtggaa	InfiniumII	T->T	Transition	synonymous	USA/AUS
BobWhite_c2143_229	GATGACTGAAGATCCATCTGTGGCAGAGCAAGCTGGAAATGAAATCGATC[T/C]CGGAGGAGGAAGAGTTGGCTTTTGACCATGGCCATCAAATGCAGCACGGA	InfiniumII	no_hit	Transition	.	USA/AUS
BobWhite_c21439_221	TCGCGGCAAGGTGCAGCTGAAGCGGATAGAGAACAAGATAAATCGGCAGG[T/G]GACCTTCTCCAAGCGCCGCAACGGGCTCCTGAAGAAGGCGCTCGAGATCT	InfiniumII	V->G	Transversion	nonsynonymous	USA/AUS
BobWhite_c21460_140	ATACCTGGACTCAAAAGAAAAGGAAATTACATCATAGTCCCTGAAACTAA[A/C]AAGGAGGACCCCATCCTGATGATTAAGATTACAATCGGGTCCAATACTCA	InfiniumII	no_hit	Transversion	.	USA/AUS
BobWhite_c21469_255	gttacatatcctatgcacctgcctccttcctccaggcgcctgaaggctaa[T/C]GTGAGGACCTGACGAGCTAAACAAGGAGCTGGAGCAGGACTGTAGGAGGG	InfiniumII	no_hit	Transition	.	USA/AUS
BobWhite_c21469_302	TAACGTGAGGACCTGACGAGCTAAACAAGGAGCTGGAGCAGGACTGTAGG[A/G]GGGAGGTACACTAGGGGCTGGAGCAGGACAACCATTGTTTCAGATCCCAC	InfiniumII	no_hit	Transition	.	USA/AUS
BobWhite_c21482_192	AAGCGTAAGCTGAAGTCTGCAAAGGTAAAGGCCTGGAATCTGGTGACTGG[T/C]GTTGAACACTTTGGCGACGCTCAAATCAAAGATGCGATGAAGATGGTGTA	InfiniumII	no_hit	Transition	.	USA/AUS
BobWhite_c21484_445	AGCACCTGGGACGACACCAACTCCAACATCATGTTCTCAGCGCCCGGCAG[T/C]AAGAAGGCCGAGGTGCTCGGCGACAGCGATGTCGGCATGGTCACTAGCTT	InfiniumII	S->S	Transition	synonymous	USA/AUS
BobWhite_c2149_1284	GAATGCTTTGTGCGACTGCCTAAAGCCTGTTTTGTACACAGAAGGTGGCT[A/G]CATCGTTCGTGAGGGGGATCCAGTAAATGAAATGWTCTTTATCACGAGAG	InfiniumII	Y->C	Transition	nonsynonymous	USA/AUS
BobWhite_c21530_1111	ACCCCATCAAGTCTCCGTTTTGAACATGTAGATTCTTTGCATAGCCATCA[T/G]AACTTCTGATCTCCTACCATGCAGAAAAACAACAGATCTAAATTACACCT	InfiniumII	no_hit	Transversion	.	USA/AUS
BobWhite_c21530_899	CGAGATTGTTTGGTGCCAAGAAGAACCGATGAACATGGGGGCGTATACCT[A/G]CATCAATCCTCGCCTGCTGACCGCGATGAGGGCGCTCGGTCGTGGCAGCA	InfiniumII	Y->C	Transition	nonsynonymous	USA/AUS
BobWhite_c21540_63	ATTAGACGCATGTTCGACAACATGTTTGCTTGCTTTGGGCACACCCATTC[T/G]ACCAATGTGACTCGAGCCTCATCCTCGAGGTCGGAGTGGAGCTCGGTTTT	InfiniumII	S->S	Transversion	synonymous	USA/AUS
BobWhite_c21560_163	tgcaagaacaagtacgctggtgttggatcggccatcgaatacgccgtctg[T/C]GCTCTCAAGGTTGAGGTCATCGTGGTGATTGGCCACAGCCGCTGCGGTGG	InfiniumII	C->C	Transition	synonymous	USA/AUS
BobWhite_c21562_339	TCTCTTTCTACCACCCATAACATTTCTCATCTCATTCTTTGGGTTGTTGG[T/C]GCCAGGAGTTCCTATAAACTGCATGGGGGCATTGCAGATGCACCAACAGC	InfiniumII	T->A	Transition	nonsynonymous	USA/AUS
BobWhite_c21572_171	ATCACGGCGGATGAGCTGCGGCAGTACGACGGGTCTGACCCCGAGAAGCC[T/G]CTTCTCATGGCCATCAAGGGGCAGATCTACGATGTCTCCCAGAGCAGAAT	InfiniumII	P->P	Transversion	synonymous	USA/AUS
BobWhite_c21589_200	CAGGTGCTGGAGCACGTCGARTSGKGGGACCTCTCCGCGTCGTCCCCTCT[A/C]GCCCAGGCCTACTTCTGGTTTTCCAGGAGGGTTTACTCCACCGTGGAGGC	InfiniumII	L->L	Transversion	synonymous	USA/AUS
BobWhite_c21610_447	TCGTGGCTCTTGGCAACGAACCCTGGAGGCTGGGAGACGTACACCTCCTC[A/G]TTAAGGTCGCCGTTGAGAAACGCTGACTTGACGTCCATGTGGTGTACCTC	InfiniumII	N->N	Transition	synonymous	USA/AUS
BobWhite_c21610_618	TCCTCGAAGTCCACTCCCTCACGCTGCACGTAGCCCTTTGCGACGAGGCG[T/C]GCCTTGTGCTTGACAATGGCGCCGYSMTCGTCCTTCTTGACCTTGAACAC	InfiniumII	A->A	Transition	synonymous	USA/AUS
BobWhite_c21626_243	TTCACTATCAACACAATATATATAAGATAAATAATCAGCACACAAGGTGC[T/G]CCGACAAGGACGGACCCCTAACAGCTTTCTGAGCCCCCATCATCTTTACT	InfiniumII	no_hit	Transversion	.	USA/AUS
BobWhite_c21647_287	AGGCCGTCAAGCGAAGTTTAGCATCGGGGCAAACAGCGCCACCATCATCC[T/C]CTGTCACGTTGGCGCCGGCCAATGTCATTTTGGAGAAAGAGCCGCGTCCT	InfiniumII	no_hit	Transition	.	USA/AUS
BobWhite_c21666_67	GAAAGCAATGACTGTGCATCCACAATGTTCAGCTACATCAACCTCTATGG[A/C]AAGTACCCACCAGGCCTGTTTGCCCACGAGTGCCGAGAAGGCAAGCTAGG	InfiniumII	G->G	Transversion	synonymous	USA/AUS
BobWhite_c21669_253	TACAAGGGATCAAGTTTCCACCGTGTCATTAAGGACTTCATGATTCAGGG[A/G]ggagactttgacaagggcaacggtactggagggaaaagcatatatggccg	InfiniumII	no_hit	Transition	.	USA/AUS
BobWhite_c21669_430	accaacggcagccaattcttcatctgcacagtcaagacaccgtggctgga[T/C]GGGAGACACGTTGTCTTTGGCCAGGTTCTTGAAGGCATGGACATCGTAAG	InfiniumII	D->D	Transition	synonymous	USA/AUS
BobWhite_c2167_214	CGAGTGGCGCGTGCGCGTGGCCGACCTGGCCCAAGTCATCTCTCTCGACC[T/G]AGACGAGGAGCAGGGTATCCTCGGGGCCGCCATCCGCGAAGGACAAGCCG	InfiniumII	L->R	Transversion	nonsynonymous	USA/AUS
BobWhite_c21678_328	TTATCTAAGTTCTGATGTTGGTCGAAGCGAGTATCCGTCTCCTCTGAACT[A/G]CCGTCCCCCATTCCGGTCCATCGAGCTGTGCAATTCCGATGTTGGTCGTA	InfiniumII	no_hit	Transition	.	USA/AUS
BobWhite_c21678_430	CGAGTATCCATCTCCCCTCGACCGCCGCCCTCCTCCATCTTCTCTGTTGG[T/C]GTTCATCACAGGACGAGTACTGTCTAGCCGTCTTGCAGCCCCACTTCCGC	InfiniumII	no_hit	Transition	.	USA/AUS
BobWhite_c21684_217	CCAACTCAGATGCAACGGTAGCTCCCGCTGGAGAAAGTGTGGCCAACTTC[A/G]TTAAATTGGGCAGTGCTATTGATGGCTGGGCAGAGYTTGATGCCMGACAA	InfiniumII	N->N	Transition	synonymous	USA/AUS
BobWhite_c21705_196	TTTGAGAGAACTGCAATTGCCATTTCAAAGTTTGAGCCTGTCACCATTTG[T/C]gcaagtgccaaacagtatcctcgtgtccacgagctgatggaacaccaacc	InfiniumII	C->C	Transition	synonymous	USA/AUS
BobWhite_c21705_277	GAGCTGATGGAACACCAACCGAACATCAGGGTGGTCGAGATGAGCATGAA[T/C]gattcctggttccgtgatactggtcccacttttattacccgtgaaggcgg	InfiniumII	N->N	Transition	synonymous	USA/AUS
BobWhite_c21705_722	GAGGATACAAATGGGCATGTTGACAATTTATGCTGTTTCATCAAACCCGG[T/C]GTGATTCTCTTGTCATGGACGGATGACGAGAACGACCCGCAGTACGAGAT	InfiniumII	G->G	Transition	synonymous	USA/AUS
BobWhite_c21743_113	TKGGAGGGAAGACTGGRATTAACCATCCACTGGGAAAGAACTTAATTGGC[T/G]CATTCTACCAGCCGCAGTGTGTACTCATTGACACAGAGACATTGAATACA	InfiniumII	S->A	Transversion	nonsynonymous	USA/AUS
BobWhite_c2179_1476	CTTTGTATGATCTGATTTATAGTAGGCCTCTTCACTTGACTGGACTCCAC[A/G]CATTTTAGAGCTATTTCGATGCATGTTCTAACTTCACATGAAGTATGCTT	InfiniumII	C->C	Transition	synonymous	USA/AUS
BobWhite_c21809_347	AGTAGCAGCCATGTTTAGTTCGGTTCAGCCTCAGTGTTTCCTTCTCAGTA[T/G]GGAACGATGATTGATTCGATGAGCTCCTGGAGGGGAGCCAGTTCTTTCTT	InfiniumII	no_hit	Transversion	.	USA/AUS
BobWhite_c21827_104	TCTTTTTACAGAAACACCAGAACCATGACTATGCTTAGACTGAAACTTCT[T/C]ATGTTTTCAATACCCGGAGTGTCGCCAGTCCTGTAGCGATCTTTTTTGTA	InfiniumII	no_hit	Transition	.	USA/AUS
BobWhite_c21829_119	AGCATTGCACCAGCTATCTCATTGACAGAGAAGGCCTTGAAGCATCTGAA[T/C]AGAATGAGGTCCGAAAAGAATGAAGATCTCTGTTTGAGGATTGGAGTTAA	InfiniumII	N->N	Transition	synonymous	USA/AUS
BobWhite_c21838_152	AAAGAGATTTGCACCGTCGGTGCAGCGAAGCATGAGACGCGACTCAAATG[T/C]CGCAGGTCTAGTTCCCCTCTATCGCCACCATCAAGTATTTGCATTTTCAC	InfiniumII	no_hit	Transition	.	USA/AUS
BobWhite_c21842_179	GGCTCCTCCTTCGCCGTCGTCTGCAGCGGTGGCAAGAAGATCAAGGTCGA[T/C]AAGCCCCTCGGTACGTCCGTCATCACCCACCCCCTGCATGCATATGCATG	InfiniumII	no_hit	Transition	.	USA/AUS
BobWhite_c21851_566	TCGGCACCTCCAAGGTCYCGCATGAAGTCATCGATGCAATTCTCCATGTC[A/G]TAGGACATCTCCCTCACATGATCCCTCCAGTTCTTGGCCAAGGGATCCAG	InfiniumII	Y->Y	Transition	synonymous	USA/AUS
BobWhite_c21867_76	ATTAAAACCAATCTTAAACAATGATGTTCATATAAAGTACAAATCTGATG[A/C]TCCTATATGTTCTATTACATGCTAAATAATTGGATTTCCACTAATCAACG	InfiniumII	no_hit	Transversion	.	USA/AUS
BobWhite_c21892_49	cagaaacactgcccagcatgatgcaacggagctggcgaaaagaactcg[A/G]AGCTGGAGTGGCATGTACTCATAGTTGATCCAGCTAACTATTGGCCAGAA	InfiniumII	L->L	Transition	synonymous	USA/AUS
BobWhite_c21892_553	ATCGCCGCCACCTCAGACATCCCGCGCGGAGAGATGGATCTGATCCCGGC[A/G]CTTTGTGCGAACGAATCAGCTGCTCCTCGATCTTCTTCCTCCTCTGACTC	InfiniumII	no_hit	Transition	.	USA/AUS
BobWhite_c21896_186	GTGGACAAGACTACAACTATGCAAGGAAATACAGTTCGATTCAAAAGACA[A/G]GCTCGCCGCTACAGAAGCACAACTTGGTGGAGAAATGTCAAACTCACGGC	InfiniumII	Q->Q	Transition	synonymous	USA/AUS
BobWhite_c21897_587	ACCCGATTAGCCGCAACAGCTCTGTCACACACCTGCCACACTTGTCGCTG[T/C]GGCAAACACACGCCTGCGTTTCAGCCGTCTTTTTGGCGTGTAGTTTCATT	InfiniumII	no_hit	Transition	.	USA/AUS
BobWhite_c21904_1028	CCTGACCACCCTACTGTTGATCTTGTTGCCACCATGGTAGTAGTTCAACG[T/C]ACCGGCCTGCTTCTTCACCTTCTTCCCGAGGAAGGTGGTCGGGGTCGACG	InfiniumII	T->A	Transition	nonsynonymous	USA/AUS
BobWhite_c21904_1214	TTAATTTGATGTGCGTATACGTGCAGTGGTATACGCAAGCTCAGCTTAGG[T/C]GTACTACTAGTACACCTGCAGATGCAGCTCGACTGAGATGGTCACAGATC	InfiniumII	no_hit	Transition	.	USA/AUS
BobWhite_c21904_864	GCCTCGTGGGTGCCGTCGCCCATGGGGGCCTGGAACAGGGAGTCCACGAT[A/G]CCTTTCCCCCTGGTGATGTCCTGCTGGTCGTCGGAGATGTCGTAAGCGAG	InfiniumII	G->G	Transition	synonymous	USA/AUS
BobWhite_c21942_316	CGTCGCCGTTGGAGCGGTACACGGCCATGCCGGAGTTGAAGGTCAGGAAG[A/G]CGAACCCTAGCGCCGTGAGCCACGAGAACTCCGCCATCGCCTGTGCTGGT	InfiniumII	V->A	Transition	nonsynonymous	USA/AUS
BobWhite_c21949_117	GGCCTGAGTCGGCTGACATCTCCTTATGTGGTTCCTGCAAAGACGCTGGA[A/G]TTTTTGTTGGTAGCCGAAATGCAACAATACTACAAGAAGGCATCAGTGAC	InfiniumII	no_hit	Transition	.	USA/AUS
BobWhite_c21949_150	CCTGCAAAGACGCTGGAATTTTTGTTGGTAGCCGAAATGCAACAATACTA[T/C]AAGAAGGCATCAGTGACACCCACCTGAAGCTCTGTTTCTCGCTGACTTGA	InfiniumII	no_hit	Transition	.	USA/AUS
BobWhite_c21961_235	CGTAAGCTGTTCAACGCGTAAAGTTTTGCCCCTGCTTGTTGATAGTTTAC[T/G]CCTCTCTTTGCAGTGCACATAGCTATAGGAAATTCTTCCCACACCGTGTG	InfiniumII	no_hit	Transversion	.	USA/AUS
BobWhite_c21970_132	CMCTCKGGCCATGAATGTTCCTACTGGGGTGAAGGAGAACATTCAGCTCA[T/C]GAGGGGGCTTCACATGGTCGCCGATATCCAATGCCTTGATTGTCGTGAGG	InfiniumII	no_hit	Transition	.	USA/AUS
BobWhite_c21973_124	AAATCATAGACCTTCACACCGCTCCATTGGTTATGGCGATGCTCGAAAGC[A/G]TCCCCCCTGAGACGGGGAGTCGTGAAGTAGATACAATCTGGCCTTACCTC	InfiniumII	no_hit	Transition	.	USA/AUS
BobWhite_c21991_146	ATCACCATCTCCATCCACCACTCCCCGAAGCCATCCATCTCCACCGTCCG[T/C]GCCAAGCACCACCAGCACCACTCCATCTCCATCGCGCCTTCACCATCACC	InfiniumII	no_hit	Transition	.	USA/AUS
BobWhite_c22016_155	CGAAGGCAGCAAGACCGGCCATGACGGTGGATGTCTATGTCAAGGAGCTG[T/G]CATGCCTGGAGCGTGACACCAGGAACTGCTACGCCAACACATTTGAGGAC	InfiniumII	S->A	Transversion	nonsynonymous	USA/AUS
BobWhite_c22024_111	TTGTGGTAAACAATTCGATGCTACACAGCGTAGTGCTTTCAGCTTACACG[T/G]CATTCTGTGTTTATCATTATAGCACACCCCACTAGATGCTATGGTACCAG	InfiniumII	T->P	Transversion	nonsynonymous	USA/AUS
BobWhite_c2203_633	CCGGGATTGTACTATGTTGACAGTGAGGGTGCAAGGCTCAAGGGAAGCCG[A/G]TTCTCTGTTGGTTCTGGCTCTCTATATGCTTAYGGTATCTTGGATGAGGG	InfiniumII	R->R	Transition	synonymous	USA/AUS
BobWhite_c22036_399	CCCGATTGGTGCTACGAATGCCCATATCCTGACTGGGCATCCCTTGACAA[T/C]GTGTCAGGGAAGAAAATGAAGCCTGATGTACCACCAGAAAATTAAGTCGA	InfiniumII	N->N	Transition	synonymous	USA/AUS
BobWhite_c22053_1041	CTTATTTGATGAATAGAATGCCATCCCGGGTGCTCAATAACAAGACACCG[A/C]TTGAGTGTCTAACTGGTGAAACYACATATGTTGTGCCACCAAAGGTATTT	InfiniumII	I->L	Transversion	nonsynonymous	USA/AUS
BobWhite_c2207_421	gtagtttacaagggagtattggacaatggggaagagattgccctgaagaa[A/G]CTTAATCACACAGGGCTTGACGACAAGGAATTTACAAATGAGTTCAATAA	InfiniumII	K->K	Transition	synonymous	USA/AUS
BobWhite_c22075_85	CACCCATCCATCTCTCATCTTCTTCTTCTTGCGACCAAACGAGCGTCTAG[T/C]TAGCTAAAGATTCGAACGATGGCCGTTCTTGTGGCGAGGCAGGGGCGCGA	InfiniumII	no_hit	Transition	.	USA/AUS
BobWhite_c22084_204	AGAGCCTGACGCAGTGGCTCGGGGAGAAAGGGTTCGACGAGGAGGCCATC[A/G]GGCGCATGTCGAAGCGGTGCAGGAACCTGCCGAACCTCGACGCCGGCGAG	InfiniumII	R->G	Transition	nonsynonymous	USA/AUS
BobWhite_c22086_444	ATTGGAGGGGATGTCTGTCCTTCTCTGTCCTGGCAATCATCACTTGATTC[A/G]CTGTGAACAGCTCCTTTCACCTTTTTAACTTAGTTGGGTTTTGCTGGAAG	InfiniumII	no_hit	Transition	.	USA/AUS
BobWhite_c22087_149	ATTAGCTCGATCGATCTCTTCTCTCCAGCTAGGCGGCGGTTTTTGCTCGC[A/G]TAATTCAGGTGGTAGAGCTTAGCTTAATTAGTCCCTTGTTGGTACTATCA	InfiniumII	no_hit	Transition	.	USA/AUS
BobWhite_c2209_876	GCAATACCTAATGGAGGGTTGAATGATGAAATGAGGGGAATCCATAGAAA[T/C]GACGCTCATACGGATTTACAGTCGAGCCTGGAGAGCTTCCTAGGGAAGCT	InfiniumII	no_hit	Transition	.	USA/AUS
BobWhite_c2210_112	AATGACCCGACAACATCACTATTGCTCAATGTCCATGCCATTTATCTAAC[T/C]ATATGAACTATGTACACCCAACATCATCACTATTGCATAATGTCCATGCC	InfiniumII	no_hit	Transition	.	USA/AUS
BobWhite_c22101_495	TTTGCCTCACGCTGCTTTTGAGCCCATTCCAGTTTCTGCTTCATTTTTTC[A/G]TTCTCTGGCTCGACTGTCAGCATGAATTGTAGGCTCTTTACAGTGTACTC	InfiniumII	N->N	Transition	synonymous	USA/AUS
BobWhite_c22101_636	AGTGTAACACAAAGGGACTGGTACATTTGCTCTGCCGTACCCTCGAAAAA[T/C]ctcccacaaccagcaatgaacaaggtgtctccagtaaatactgctgggtc	InfiniumII	R->R	Transition	synonymous	USA/AUS
BobWhite_c22106_204	GAGGTTGAAGGTGAAGATAAACAGTAGTCTAATAGTACTGTACTGGGAGA[A/C]AGTTGCAGTAGCCTTATTGATAGAAGTGCAGATGCGGAAACTCATTGTAC	InfiniumII	no_hit	Transversion	.	USA/AUS
BobWhite_c22112_82	ACCTCATACATGAGCATATCCGCGATGCAAGGAGCTTTTGTGATGACTCG[A/G]AGGAGGTAGCAGGGGGAGGAAAAGAAGGGATAGGTTCCATTACGATCTTC	InfiniumII	no_hit	Transition	.	USA/AUS
BobWhite_c22115_154	CTTGAACCGAGCTATGGACAACTTGTGGCATCTCGGAGATGAGTTCCGTG[A/G]GCAATCAAAGGTGGTGGAGGACCGCCAATGGTCTCTCATGACATCAAAGC	InfiniumII	E->G	Transition	nonsynonymous	USA/AUS
BobWhite_c22115_259	TGAGATCACAAAGTCAAAGGCTGAGAGGATGAATGACTTTGAGTATGCAC[A/G]GATGAACACCGTCCCTGATGTGAAGCAATGGGATAAGTTATCCTACCACC	InfiniumII	Q->R	Transition	nonsynonymous	USA/AUS
BobWhite_c22123_343	TTATCGAGGTGCAGGAGACCGCGGACAACGACGGCAAGTGCAAGTGCGGC[A/G]CCAGCTGCACCTGCACCAACTGCACCTGCGGCCACTAAAGAGGCCTCTCG	InfiniumII	no_hit	Transition	.	USA/AUS
BobWhite_c22126_118	CCGTCGCTCTGCCTCCCGGCCGGCATACCGAAGAAGGTCCGGCCGTAGGG[T/C]GGCTGCACCGCCGGGAAGAGGGCCGGGAAGGCTCGGGTGTCCGAGTAGGA	InfiniumII	P->P	Transition	synonymous	USA/AUS
BobWhite_c22126_94	GCCATGAAGTCGATGGTGAGGCGGCCGTCGCTCTGCCTCCCGGCCGGCAT[A/G]CCGAAGAAGGTCCGGCCGTAGGGCGGCTGCACCGCCGGGAAGAGGGCCGG	InfiniumII	G->G	Transition	synonymous	USA/AUS
BobWhite_c22134_398	TTCAAACATATGCTAGAATGGACAGTGACACACGCTAAAAAAACAACCAC[A/G]TCGGCAGAACCGAAAGCGATAGCACATGAGAAAGAAACCACATTCAAACA	InfiniumII	no_hit	Transition	.	USA/AUS
BobWhite_c22141_860	CCCAAAATGATCAAGGCGGAAGCAGTCCAGCCGGAGGCAACCCAGCACCA[T/G]CCCCTCGCCGTGCAATCCCATGAGCGCTTCACACACTTCCATTCCAACAG	InfiniumII	M->L	Transversion	nonsynonymous	USA/AUS
BobWhite_c22142_151	GATGCTGTAATTGGTTACTTCTTTTTTTCAGGTCACTAGTATACTACTCT[T/C]GCAGTCACAAGTTCGTAGATGTGTGTTCTGTGAGCTAAAAGGATCTATTT	InfiniumII	no_hit	Transition	.	USA/AUS
BobWhite_c22147_122	CTGAAGAACATTCAGACGATCAGGAATATACTGATAGGGAGAGCCAGTAC[T/C]ATGAGGGGGAGCGATCAGATCATGGTGTTGAACAACAATCCAAATTGGAT	InfiniumII	no_hit	Transition	.	USA/AUS
BobWhite_c22171_85	CCATTTGGTACATAGCTTCCGATTCCTGCCTCTATTGTGTGTGATTGGTG[T/C]ATTGTATTGTGCTTCAAGTCTTTGGAGCTTGTAACTGGGGCAATCATTTA	InfiniumII	no_hit	Transition	.	USA/AUS
BobWhite_c22176_230	CAAATGACTGTGGGATGACAATATACAACCACGAGAGTTCCCAAGGATAG[A/G]CTATCATGAGGAAGTGGATCATGTACGAGCACATTAACTAGATTAAACAA	InfiniumII	no_hit	Transition	.	USA/AUS
BobWhite_c22176_295	TGGATCATGTACGAGCACATTAACTAGATTAAACAAGAAAAACTATCATT[A/G]CGCCTATGGTCAGCTTCATATTTCCCCAGTGCCAAGCGGTTTCCGTGAAG	InfiniumII	no_hit	Transition	.	USA/AUS
BobWhite_c2221_192	TCTAATCTATTGCTAATTAGGGTCGGTCACCAACCAGTGGTACACCACGG[T/C]AGCAATGAGTTCCCCCAGAGCATTTCTATCCGATACACCGAGACCCAGAG	InfiniumII	no_hit	Transition	.	USA/AUS
BobWhite_c22255_814	CCGTTGTAAAGATGGACGAAACCAAACATCTTGCCACGGTAGTACATTTG[T/C]GCGCACATGTCCTCGAAGTTACGGCCAAGGATCATGTCCTCGTACAGCTC	InfiniumII	A->A	Transition	synonymous	USA/AUS
BobWhite_c22256_79	CCTGTACTACCATGATGTGATGAACAGGATTGGGAAGACAGAATAGAGCC[A/C]CATATTCTTTCTTATTCCACTTTGGACCAACGGATTCAGAGAAGCAATAA	InfiniumII	no_hit	Transversion	.	USA/AUS
BobWhite_c22266_315	AGGTTCCAAAGAACCAAAGCCAAAGCCAAAGGTCGAGGATGATGTTGAAA[T/C]agctcctagtaaaagacccaagcaggacgcgccggcaacgaagaaggcaa	InfiniumII	no_hit	Transition	.	USA/AUS
BobWhite_c22272_257	CAGTTTTGCGAGCCATAACAAACAATCTTCCGCATGCAATGTATACTAGG[A/C]TTGGTCGACATTTCAGTGACAAACAATTTCACAAAATGCAGAGCAATTGA	InfiniumII	no_hit	Transversion	.	USA/AUS
BobWhite_c22272_280	AATCTTCCGCATGCAATGTATACTAGGCTTGGTCGACATTTCAGTGACAA[A/C]CAATTTCACAAAATGCAGAGCAATTGACCTCATTTGGACACAAGCAGCAT	InfiniumII	no_hit	Transversion	.	USA/AUS
BobWhite_c22273_227	AGCTGGCTCCAGAAGAACGGCTTCCACTCCCTGGCCCGACCCACCTAGCT[T/C]GCCAGAGAGACCATCAAGACCAGCTCCACCGCGCGCCGCCTTCATCCACC	InfiniumII	no_hit	Transition	.	USA/AUS
BobWhite_c22277_596	TGTTGAACGTGGCCGGCCTTAGATGGAGAGATCGCTGCTTCTGAGCGCAT[A/G]TGCGACATCGCTGGCGACGGTGATGCAGAAGAAGAGCCAGCCGAGGAGCG	InfiniumII	no_hit	Transition	.	USA/AUS
BobWhite_c22280_104	CGTGAAGATGTCGGCGGAGGAGCACGTGGTGGTGATCAACGTTGGCAAGA[T/G]CGAAAAGAGCTCTGGCGCCGTGGTTCGCCCGGTCACCGAGATGGTCAAAG	InfiniumII	no_hit	Transversion	.	USA/AUS
BobWhite_c22284_98	GAGGAAGACAAGAAGACCGAGACAAGTTCACCAGTTTTCCCCTTGTGTAA[A/G]ATCAGACAGAACCTGTGGTGATGAGTGAGAAGTGCTGCAACAACTGATAA	InfiniumII	no_hit	Transition	.	USA/AUS
BobWhite_c22301_230	TCCAATAGCCGCTCAAACCTTGCCAGCCTCAAATCAGTGTCATCTTCATC[A/G]TTCAACCAACACGCTGCAAGTTCCTTCTCTAGCTTCYCYACCTTATTCTT	InfiniumII	N->N	Transition	synonymous	USA/AUS
BobWhite_c22303_121	gaaggagcacaacacatggkggagccatggagcactcctacagcagcagc[A/G]GCGGCATCAGCAACTACGGCGGCGCAAAGGAGAAGAGGCCCCCGCTGAAG	InfiniumII	no_hit	Transition	.	USA/AUS
BobWhite_c22311_153	GTCAGGACACCGCCTTTCGGCTACTTCTTCGACGGCCTTGACAAGTCGGA[T/C]GCCGTCTACAGGGCTTCCCTCCGAGCACCTGTACGGCGTGGTGAGGCTGC	InfiniumII	D->D	Transition	synonymous	USA/AUS
BobWhite_c22334_89	AACGAAAGCTGCGAAGCGTTTCAAATGAATGAGGACGAAGGTGAAAGTTC[T/C]GTTGCATCCGTTGAGGAACAGCTTAAGAAAGAAATGACAGTCTATGAGAA	InfiniumII	S->S	Transition	synonymous	USA/AUS
BobWhite_c22336_95	GAAGAAGATGACGAGTAAGGGGGGAGCCTGTTGAGTACCGGTGCCTGGTC[T/C]GCGCCACCGATGGCAAGAGGAACATCTCCACCTCGGTGTTATTCACTTTC	InfiniumII	no_hit	Transition	.	USA/AUS
BobWhite_c2234_520	ATGGACTGTTGATCGCTCCTTTGCATCCGGATTCTAGAAGCTTATGTAGA[T/C]GGAACCAGAAACATGTAACCCGACAAGGACGAAATAGTCAGCGCTAGATG	InfiniumII	no_hit	Transition	.	USA/AUS
BobWhite_c2235_121	AAGGCGGCGGCGTCGATGAATGTCTCGGTGGGGTACTTCTGCGATCCCGA[T/C]gggatggaggggctcgcgcacttcctcgagcatatgcttttctacgcgag	InfiniumII	D->D	Transition	synonymous	USA/AUS
BobWhite_c22356_684	TCATCCGTTGTTTCCTGGTTGTGGCATTATCAACATTCCTCTGCCCGACA[T/G]CAAACACTAAACCAAGCACCAAATATATGGGAGCTCTAGTTAATGTGGAG	InfiniumII	S->A	Transversion	nonsynonymous	USA/AUS
BobWhite_c2236_111	ACTAATCCTGCTAGGGTTCGTCGGAGCTCTGCTGTTTTTTCTCCTCCCTC[A/G]GCTATGTTGCTCGTTTCTGCTCTCTGCTCTATTTTCATGCTATTTGTGTT	InfiniumII	no_hit	Transition	.	USA/AUS
BobWhite_c22363_118	gcgaacactaacgcgtacatatatcaagatatcgtccgaccgtccgaccg[A/G]CCGATGTGAATCCAATGCCATGGAGTGCGTACTCGTTATTTTCCAGTACT	InfiniumII	no_hit	Transition	.	USA/AUS
BobWhite_c22370_352	accgacatgctcgttgccgcctccttgaatgtaaccaggtatgttgcctc[T/C]TCTGACCCAAGCTGCTCAACACAGAGGATGTACTTCTCATTCTTGTATAG	InfiniumII	E->E	Transition	synonymous	USA/AUS
BobWhite_c22373_364	TGTCATGTGGTGAATTGGATGTGTGTATGTAACAAGTGACAAAACATGGC[A/G]TGTTGTTGTGCAATGGTGGATGCTGGAATTGCACAGGTGGTATACTGTAA	InfiniumII	no_hit	Transition	.	USA/AUS
BobWhite_c22407_100	cmtskssaagactccgccgtccagcgcctccccaagacgccgcagctcga[T/C]GCCTCGACGCCGGCGTACCTCCTCCGGCGTACTGGATTTCTCTCCGGTGG	InfiniumII	no_hit	Transition	.	USA/AUS
BobWhite_c22412_240	AGTAGAACGAGAAGTAAAACTGAGAAAGCAGAGCTGCCGACAAATGTGAA[T/C]TAACATGACATGTATATCAGTTATTTCAACTTGCACTTTAGGCCTTGCCA	InfiniumII	no_hit	Transition	.	USA/AUS
BobWhite_c22412_335	TTGCCAGATTCCTCGCAACCTGGTGGCCTGAAGGCAATGAAGCTGACGCA[T/C]TGCACTTGGCGCATGTTGTCGAAGCCGATGACGCGGACATAGGCGTCGGG	InfiniumII	Q->Q	Transition	synonymous	USA/AUS
BobWhite_c22415_342	AGCTTGTCAATGAGCGTGGCAGCATCTTCAACTGTCGCAATTGCCTGCGC[A/G]CTCGTCTCCTCCACGCTGATCTGGAACTCCTCCTCAAGGCCCAACACAAT	InfiniumII	S->S	Transition	synonymous	USA/AUS
BobWhite_c22428_132	CAATAACACAATTGTTAGCCCAGAACTACAACGTAGCTGGCTAGTATCCT[T/C]AGGAACGAACTACGGTAGCCAAGCACTCACGGAAGCAACACACACGTACT	InfiniumII	no_hit	Transition	.	USA/AUS
BobWhite_c22428_509	TACTACAAGCTAGTAAGTAAATACTGCTACAGCTACATGCATGTTGTGCC[A/G]CTACATGCATGTTGTAGACCATCCGGAGACCAAGGCTGACTCAACAATCT	InfiniumII	no_hit	Transition	.	USA/AUS
BobWhite_c22429_237	GAAATCCAGAGACAGTTCACCACCCAGAGGAGACCCAAATGCGGTTCCCA[A/G]TTCAGCACCCAGACCAATATCGACGAGTACCTTAACATCACCTATATATC	InfiniumII	no_hit	Transition	.	USA/AUS
BobWhite_c22429_366	TCACCATACTTCTGTTGCCTCACCAACGAATACCACTCCGATCGCTGCAC[A/G]TACTTTACTTTCCGTAGTAGCCCTGCTGAGGGGGGTAGGAACCAGGTGGG	InfiniumII	no_hit	Transition	.	USA/AUS
BobWhite_c2243_737	gagattatgcctccaccacaacagattgagaaagagattggtgagcaaag[A/G]GTGATATCCTTCCATGGTGTAGGCTTGTCAGTAGCTGAAGAAATAAAGTA	InfiniumII	R->R	Transition	synonymous	USA/AUS
BobWhite_c2244_259	TATGGGACAAACAGTGGACAGTAGATAATGTGGAAGATATTGGAACTTAC[A/G]CTATTAATGAGAATATGATCCAAATTATGCCATTCCGAGTTCGTGGAAGG	InfiniumII	no_hit	Transition	.	USA/AUS
BobWhite_c2244_314	TAATGAGAATATGATCCAAATTATGCCATTCCGAGTTCGTGGAAGGACTC[T/C]TGATGATGAGATGACACCTAGGCAGGGTTTGCAACTACTGATACAGACCA	InfiniumII	no_hit	Transition	.	USA/AUS
BobWhite_c22447_112	GAGGGTCTTCAACCACATGGTGACCTTGCGCATCTTCTTGTCATAAACTA[T/C]GCCGGTGCTACTCCAACATGGTTGGGACGAAATTTCTCACTCGGCAATTT	InfiniumII	Y->Y	Transition	synonymous	USA/AUS
BobWhite_c22457_302	GCGCAACCTTACTCTTCTTGCACTCTGGGAGGAGTCCTTCGCCGAGAAGA[T/C]GTTATGTTTTGGGGAAGGTACATTTCCGAAGCTCAAACTGCTTTACATTG	InfiniumII	no_hit	Transition	.	USA/AUS
BobWhite_c2247_213	AAGGAGTTCGATGACCCGGCCTTCTCCACCGTGACGATCCAGAGGGACCT[A/C]TTCTATGGGTATGACACGTTGATGGAGAACGTCTCTGATCCCTCGCATAT	InfiniumII	L->L	Transversion	synonymous	USA/AUS
BobWhite_c2247_258	GACCTCTTCTATGGGTATGACACGTTGATGGAGAACGTCTCTGATCCCTC[A/G]catatagaatttgctcaccacaaggtcactggacgaagagatagagccaa	InfiniumII	S->S	Transition	synonymous	USA/AUS
BobWhite_c22492_193	AGGTTCTGTCATCGTTGATGCCAAAGAACAACACCACACTTGAAGGTCTC[A/G]TGCCCAGAAGCTTGGAATAACGAAGGGAGAGGAGGATGCCTGTGTCGGAG	InfiniumII	no_hit	Transition	.	USA/AUS
BobWhite_c22501_220	CACCAAGGAGCTGGGAACTGTCATGCGTTCCCTGGGGCAGAATCCCACTG[A/G]GGCAGAGCTTCAAGACATGATCAATGAGGTGGATGCTGACGGCAATGGAA	InfiniumII	E->G	Transition	nonsynonymous	USA/AUS
BobWhite_c22503_163	AAAGCAAATCAAATGACTCGGTGCAGTATGTGTCATGGCAGGGGTTTGCT[T/C]gctcaccaagatggatctgattcggtatgtgggatgtgcaatggtcaagg	InfiniumII	L->L	Transition	synonymous	USA/AUS
BobWhite_c22503_605	CCCGTAACCCGTGTAACAATGTCTCACCGTAAGCGGTCTTTTAGCTTCTA[T/C]GTTGTCGGCTACGGCAGGGATGTTTTCATACGGGACTATCCTTCGAAGTT	InfiniumII	Y->Y	Transition	synonymous	USA/AUS
BobWhite_c22545_318	CGTCGGGATCCGGCTGGATCCGGACGCCAGCGCCCCGTTCCTACCTCCCC[A/G]CCTCGCTTGGGTCGTCGGCCAGCTCGACGATGTCAGACTGCTCGCGGGAT	InfiniumII	no_hit	Transition	.	USA/AUS
BobWhite_c22549_401	TAAGTCAGTGCGTGTAGCGGAAAATGGACAGAGGAATGTGGGCATCCATC[A/G]CCGGCTGGGGTGTCGTCTTTGGGTTGTGACTTGTGTGTAGCAAACCAAGG	InfiniumII	no_hit	Transition	.	USA/AUS
BobWhite_c22572_782	GGTGATGGGCCTAAGCCTGATATAAGTTTCTACACCATGAAAGCAGTCAA[T/C]AATAATGTTAGTCGTGTGTCCAAGCTCACCACACTCAAGGGCAAGCAGGC	InfiniumII	N->N	Transition	synonymous	USA/AUS
BobWhite_c22580_115	tgggtgccacataggcatggtgcaccgatcagaaaagctccttcaagggg[T/C]GAACAGAATGATTACTCTCAGAACTTTGTGGACACTGGCATGCGACCTCA	InfiniumII	G->G	Transition	synonymous	USA/AUS
BobWhite_c22584_178	TCTGCCTTCAGTTCAATTACCTCTTTCTCTAATATATCTCTGGCATCAGA[T/C]TCGGTTTCCCTAGCTGCTTCTGCTGAATCAGCTCGGAGACGCTCCTCCTT	InfiniumII	E->E	Transition	synonymous	USA/AUS
BobWhite_c2260_168	AGCATCGGTGCTGGCACCTCCTCTTGCTCAGCGTTGCCGCTATCTGTGGC[A/G]TGTGAGATGACAACAGAGATGGCGATAGATGACACCCTCTCAGCTGACAG	InfiniumII	no_hit	Transition	.	USA/AUS
BobWhite_c22600_578	AATGGTCCTCCACTTGGTTAACCAACAACTCCAGCACATGTTGAGCAATC[T/C]CATGCACAAGTGCCCACACAAGATGACTTTGATGATATAGACAAGCTCAC	InfiniumII	no_hit	Transition	.	USA/AUS
BobWhite_c22601_178	tccttgaatcatccagctaacatccacattgttttgaagtatgtggcatc[A/G]CTGCTTGAAATGCCGGAAGCAGAACTCGCCGAGGCGAGCTACAGGAACGC	InfiniumII	no_hit	Transition	.	USA/AUS
BobWhite_c22601_282	CAAACTGTTCTCCTACCCTGGATCCAAAGTTCATCCCGAAGCTGAAACTG[T/C]GTGAATGGGGTGGTGCGGATGGCCATCCAATACGAACCATGCTCATCGGA	InfiniumII	no_hit	Transition	.	USA/AUS
BobWhite_c22615_567	AAGAAGAAATGATCTGCCTTCCTGCTGTCAGTGTTTCAGTCCGTTAGTTT[A/G]TCTGCTGTCTAGATGATGATTGAGCGGGTCTGGTACACACCGACCTATGT	InfiniumII	no_hit	Transition	.	USA/AUS
BobWhite_c2262_55	CAAACAATGATTGAGCAAGTTATATTCACATAAAATTAGCATCCTGACCA[A/G]GTCATTACAATAAGTGATATGGGGGCAGAAGAAAAGAGAAAAAAGATCTA	InfiniumII	no_hit	Transition	.	USA/AUS
BobWhite_c22638_135	CGCCAGCTCTTGCCCAGGTTTTCATGCCCTCTTAGTTATGGTGCAGGGGC[A/G]CATCATCTAGTGAGCGTAGTTTAGTCAAGATTGATCACGGACTTGGTTTG	InfiniumII	no_hit	Transition	.	USA/AUS
BobWhite_c2265_1777	TAAGAAGAGAGTAATGATCATCCAAACGCAGGTCAGCAAGAAGATAGGTC[A/G]ctcccgctaagccatataatcccaatttctggacaaccagcaagagatcc	InfiniumII	no_hit	Transition	.	USA/AUS
BobWhite_c22655_494	TGTTGATGTTGTTGGGGAGGGCTAAGGTGATTATGATCCAGTAATGAATC[A/G]TGGAGATGAGTCGAACAAATTGTTTGGTGTCGGCGATGGATCCGTCATCC	InfiniumII	no_hit	Transition	.	USA/AUS
BobWhite_c22661_248	CTGGCGGACTACAACATCCAGAAGGAGTCCACCCTTCACTTGGTGCTCCG[T/G]CTCCGTGGTGGCCAGTAAGCTCCTGGACATGGTGCGTCTGTTTCTGGGTT	InfiniumII	R->R	Transversion	synonymous	USA/AUS
BobWhite_c22661_83	ATGCAGATTTTCATCAAGACTCTGACCGGCAAGACCATCACCCTGGAGGT[T/C]GAGTCCTCGGACACCATTGACAATGTGAAGGCAAAGATCCAGGACAAGGA	InfiniumII	V->V	Transition	synonymous	USA/AUS
BobWhite_c22669_389	gtcgcttcagggaaaggcggcgtcggcaagtccaccactgcagttaacat[T/C]GCTGTAGCACTTGCGAAGGAGTTTAAGCTCAAGGTTGGTTTGCTAGATGC	InfiniumII	I->I	Transition	synonymous	USA/AUS
BobWhite_c22669_419	tccaccactgcagttaacattgctgtagcacttgcgaaggagtttaagct[T/C]AAGGTTGGTTTGCTAGATGCTGACATATATGGACCATCCATTCCCACAAT	InfiniumII	L->L	Transition	synonymous	USA/AUS
BobWhite_c22677_111	GTAGTCCGATGTCCGACAAGTCATCCCCGGGAAGGGAGTTCCCGGGTAGC[A/G]TGACGTCCGACACGACGACCCCGGGAAGGGAGTTCCCGGGCAGTGTGACA	InfiniumII	no_hit	Transition	.	USA/AUS
BobWhite_c22677_149	TTCCCGGGTAGCGTGACGTCCGACACGACGACCCCGGGAAGGGAGTTCCC[A/G]GGCAGTGTGACATCAGGAACTACGACCCCAGAAACACTGACGCCCACGAK	InfiniumII	no_hit	Transition	.	USA/AUS
BobWhite_c22677_363	GAGCCCGCGAGACGATCGCAGCACCCGAGATCAAGAAGCACGAACAGGGC[A/G]TACGGGCCGCCGAGAAGGCGGACATCCCAATGAAGGTACTTGGTTGCGTC	InfiniumII	no_hit	Transition	.	USA/AUS
BobWhite_c22677_394	CAAGAAGCACGAACAGGGCGTACGGGCCGCCGAGAAGGCGGACATCCCAA[T/C]GAAGGTACTTGGTTGCGTCGAGTTCCAAGAACCGCGCAACAAGATCGGGA	InfiniumII	no_hit	Transition	.	USA/AUS
BobWhite_c22681_86	CCTATCATAGACCAGGTAAACCATGCAGTACAGAAACTCACACACGCGAC[A/G]AGTTTTATGCAATACTTGGGACAACACGCACTTATCGTCCAAGACGACAC	InfiniumII	T->T	Transition	synonymous	USA/AUS
BobWhite_c22687_578	TCGGATTTCACTCTCCCAGACACCTATACTTCCTGAAAACGAAGCTGTGC[T/G]CCTCTGCTCCATCTGATAAATTATGTAGGAGGCTCGCAGTTGTAGATCTA	InfiniumII	no_hit	Transversion	.	USA/AUS
BobWhite_c22705_563	AGAGCTCCGACGGACAGTGAGCTCTCGGATGCCAAGTTCGCCTGGCTCTG[T/C]gtgaagcacgtcaagagcaacgccattgtgattgccaaggacaactgcat	InfiniumII	C->C	Transition	synonymous	USA/AUS
BobWhite_c22710_152	TTATGAGATCACAGGCCTTTAGAAGCTGGATCTCCCTTCGTAGGCGATAC[A/G]AAACCCCATTAATCTCCAGCAATTTTTGTCTCACAGGTTCCGATACTGGA	InfiniumII	L->S	Transition	nonsynonymous	USA/AUS
BobWhite_c22714_132	ATACCGATCGCCGCAGAAGCGGAACACGAGGATGCCACCGCCGTCGGCAG[T/C]GAAGAGGCCCTGGTCAGAAAACCGGCCGGTGCTCGAGCAAAGCCGGATGG	InfiniumII	no_hit	Transition	.	USA/AUS
BobWhite_c22714_60	AAGGTGCTATCCAGATACGAAGAGATGAAGAAACCCGTGGCACCAGCGCA[T/C]GCGGAGCAAGAGCCGTTGGCCATACCGATCGCCGCAGAAGCGGAACACGA	InfiniumII	no_hit	Transition	.	USA/AUS
BobWhite_c22726_104	tcctcgtcgtcgccgtggccctcctactcgccagccacccggccggcgcc[T/C]CGATCCCGCCGCCATGGTGCTCGGCAAGATCGCCATCGTCATCGGCTCAG	InfiniumII	no_hit	Transition	.	USA/AUS
BobWhite_c22728_257	GGTGTTGATTCGCTTAATCGGCGCTGATGAAACTATGTATTCAAGTTATG[T/C]GGATTCAATGCAATGGTTAGATGACATACAAGTCCTTGAGATGATTGTTG	InfiniumII	V->A	Transition	nonsynonymous	USA/AUS
BobWhite_c22728_78	TTACTTTTCTCCTTCCTGAAACCTGACCATCCTCATGGGACTTTATTGGC[T/C]ggctactttggcaaggttgttatttgcttgatgatgcggaagacactccc	InfiniumII	A->A	Transition	synonymous	USA/AUS
BobWhite_c22741_71	GGTGTTGAAGCTATATTTGCAATGCATATCGATTATCGGATGCCAACAGG[T/G]GTAATAGCTGCTCACGCAGGACCAACACAAGCAGCTGTATGTTTCTATGT	InfiniumII	G->G	Transversion	synonymous	USA/AUS
BobWhite_c22752_182	GATCTTGGAGCTGCTGCAGCCTCAAAGGCAAAGAATGTGTCATCAGAAGC[A/C]AAGGCGTTTGGTTCAAGCGTCGGGGACAGGTCGAAGAAGGTAGTGGAGGA	InfiniumII	no_hit	Transversion	.	USA/AUS
BobWhite_c22752_224	TCAGAAGCCAAGGCGTTTGGTTCAAGCGTCGGGGACAGGTCGAAGAAGGT[A/C]GTGGAGGAGTGCAAAGATGGCTTGGAGAAGTTTGTGCACAGATTCAAGAC	InfiniumII	V->V	Transversion	synonymous	USA/AUS
BobWhite_c22755_136	ACCTAAATTCCTATCGACTGCAGCAGACGAGAGCTTTTAGTAGGAGGATA[T/C]GAAGATGGGCCTATGGTTTAGTGGGCTAGCCCAGCCCATCTAGCTTATTT	InfiniumII	no_hit	Transition	.	USA/AUS
BobWhite_c22767_189	TAGGCAACTGATCTACTAACACAGGGTAAACCTGATGAACCAGTGACATG[T/C]ATCCTGGCCGTTGCAATGCTCCGCATGGTTTATAGGTGCTGCCAACAATA	InfiniumII	no_hit	Transition	.	USA/AUS
BobWhite_c2277_860	GTGCCTTGCTTCTCGAAAAGAACGCGAATGTCGTCGGGCGTGAAATCCCA[T/C]GGGATGTTCATCGCGATAAGCCGCGTCTTCGGCCCCACGGGCTGCTCATC	InfiniumII	P->P	Transition	synonymous	USA/AUS
BobWhite_c22778_271	CAGTAGGTGTATCCCTTCTGGAACATGCCCTTCTTGGCCTCGTCGCTCTC[A/G]ccctcgccagtgtagctgccgcctcgatgttctcgggctgcccctcccac	InfiniumII	G->G	Transition	synonymous	USA/AUS
BobWhite_c22782_132	GCTCTGGACGCGTTCATCGACCACGGCACAGTTGCTAGGACAATCGACGC[T/G]AACGTGTCAGAAGCTGAGGGCATATACAGTGCCCTGGAGAAGCTGGGCAT	InfiniumII	A->A	Transversion	synonymous	USA/AUS
BobWhite_c22794_111	GTTGTTGAGTGCGAAGCAATTGCTGTTTCACTGATTCAAAAATAACTTGC[T/C]GTTGGTCAAGCCAAAGAGCTAAATCAGGAGAAGCCACTGTGCAGTCAGGG	InfiniumII	no_hit	Transition	.	USA/AUS
BobWhite_c22794_470	CAAAACAAACTGGTGAAAATGCGGTCACGGTCAGAGACAATGGACAAGGG[T/C]ATACCATGCAGCTTGTAGACAAAATTCAGAAAAGCCTCTGCCACGACCTG	InfiniumII	I->M	Transition	nonsynonymous	USA/AUS
BobWhite_c22795_443	TAYCCSCTCGCGTCATGGGTTGCCATATTGGCCCTGGCCACCCTTGTGGG[T/C]GTATACATATTCTCCTTATCTCTCAAGCAAAATGGGATGCTGTTCGGGCT	InfiniumII	G->G	Transition	synonymous	USA/AUS
BobWhite_c2280_372	GGAGCAAGCTTGACTTCAAGACCGCCATACTCAGGCAGGAGCACATGGTC[A/G]CCTTCCTTGAGAGCAACAGGGATCAGCTTCCCTTCCTTGTCACGGCTGCC	InfiniumII	G->G	Transition	synonymous	USA/AUS
BobWhite_c2280_82	CAGGGAAGTAATTGGACGAAAATCAAGGGCAGCACTTCAGCTGCAAGTTT[A/G]CTGAATTGCATCACGACAGAAAGTCTGGCAACAATCATATCAAGTTCATG	InfiniumII	no_hit	Transition	.	USA/AUS
BobWhite_c2280_95	GGACGAAAATCAAGGGCAGCACTTCAGCTGCAAGTTTACTGAATTGCATC[A/G]CGACAGAAAGTCTGGCAACAATCATATCAAGTTCATGATGTTCGAGGTAA	InfiniumII	no_hit	Transition	.	USA/AUS
BobWhite_c22823_776	AACTACATACTTCTATCGAACACCTACGCGTCAGTGGGACAATGGAAAGA[T/C]GCAGCTATGATTCGGAAGGAARTGAATGAGAGAGGRATCAAGAAAATTCC	InfiniumII	D->D	Transition	synonymous	USA/AUS
BobWhite_c22827_193	TACCAATCAACACAAAAATGGCCAATCCAATCTTGGCCTGTGCTATGCCA[T/G]CTCTCACCGGTCGGTAACTGACTAATCACCAACTGCTGCCTCTCACGCGT	InfiniumII	no_hit	Transversion	.	USA/AUS
BobWhite_c22828_297	GGGATCTGCATGGAGATGAACAGCAAAGTTGTGTTGCCCAACTGCACACA[T/C]gcgatgtgtctcagatgctatcaggactggaactcgaggtcacagtcctg	InfiniumII	H->H	Transition	synonymous	USA/AUS
BobWhite_c2286_477	GAAGATGAGCTCTCAATAAGCCCTGCAACTCCGGCAGCAGAAGTTTGTGC[A/G]TTGGATGGAAGGAACAGGTCATGTTTCTGGTCTTTGTAAGCACTCCATAC	InfiniumII	N->N	Transition	synonymous	USA/AUS
BobWhite_c22875_239	ATGTCCTTCTTCAGCTTCAACAACATCGTGGCCGCTGCCAACTTCCTCTA[T/C]AGCCTCGGCATGCTCCTCGAGTTTGCCACGTTTGTCTGGCTTCGGATCAA	InfiniumII	Y->Y	Transition	synonymous	USA/AUS
BobWhite_c2288_393	CACTGTACACGAGCGACCGGCCATCATATGATACGAGGTGAGCTTCACCC[A/G]TTGAGCTTCGCCAGGAACTGGTTCATATCATACTCGTCCGCATACTGCGA	InfiniumII	no_hit	Transition	.	USA/AUS
BobWhite_c2288_435	CTTCACCCGTTGAGCTTCGCCAGGAACTGGTTCATATCATACTCGTCCGC[A/G]TACTGCGACTGGTCCCACAGCTCGTCCAGCCCACTCAGGATTGACTTGAG	InfiniumII	Y->Y	Transition	synonymous	USA/AUS
BobWhite_c2288_723	TGGAGACTCATCACTTTCTCCTCCAGGGTGCCGCGCATGATGAGACGGTG[T/C]ACATTCACAACTTTCCTTTGGCCCAGACGATGTGCTCTGTCCATCGCCTG	InfiniumII	V->V	Transition	synonymous	USA/AUS
BobWhite_c22883_209	cgtaacaggccacgaaccactagtgtccgcagttcatcaagaagggtatg[A/G]CCTCTCGCCTCAGCTTGCCTTGCAGCTGTTTCCACCGATATTACTATATC	InfiniumII	G->G	Transition	synonymous	USA/AUS
BobWhite_c22922_383	TAGATGAATGTAAATTCCTACTTGATGCCCATCTTGGCGAAGACAAGCTC[A/G]CACTGGAATGATTTTCCTTGACCCTTGCCTCCCCAGATACCCAAGATGAG	InfiniumII	C->C	Transition	synonymous	USA/AUS
BobWhite_c22956_219	CCAGGTCCGAACGGTCTCCTTGTTGGCTATGTTGTGTAAGCTTTATTTAT[A/G]GTCGTCTCTCTGCGCGGCGGAACGGTAACGGTATTGTGGCTTTCGCATTT	InfiniumII	no_hit	Transition	.	USA/AUS
BobWhite_c2296_94	AGATAAATCCGATCAAAAGCTCTTTCAGGTTCAAACTGAACAAATCTTAG[T/C]AGCCAAACCACAGTGCAAAATCTTAAACCTAACAGACAATAATCCAGCAG	InfiniumII	no_hit	Transition	.	USA/AUS
BobWhite_c2297_1853	GTAAAGCTATTTGGTTGTTGCCTCGAATCTGAGGTGCCTTTGCTGGTGTA[T/C]GAGTTTATATCTAATGGTACATTGCATGACCTTCTTCACATTGATGTTAC	InfiniumII	Y->Y	Transition	synonymous	USA/AUS
BobWhite_c22981_218	TCGGATGGATCAGGGCGGTAGAGAGGATCGCTGAAATCAGGCTGCTCGAC[A/G]CGGCCAAGGTTCCTAAGCTGGCCGCCTGGGCGGATCGGTTCTGCGCCCAC	InfiniumII	T->A	Transition	nonsynonymous	USA/AUS
BobWhite_c23019_513	CGAAGCCCGGTGGAACCATCACAAAGTGCATTTACATTCATACCATTCGG[T/C]aagtatgtgaggcttggttggcatttgggtacaccatcttgaagatgcgt	InfiniumII	no_hit	Transition	.	USA/AUS
BobWhite_c23035_435	GAACACCCTGGCGTCGGAGAGAGGGACCAGGAGGCCGAGCAGTCCGTGGT[A/G]TCGCCGCCGTCGTCCTCATCCCTCGTGCGTGGTGACGGAGAGAGACGATC	InfiniumII	no_hit	Transition	.	USA/AUS
BobWhite_c23037_241	TTCGAGGGCGAGAAGTTCCAGGGAGCCGCCGCCATCGCCACCAAGCTCAC[A/C]TCCCTCCCCTTCACCAAGTGCGTCCACACCGTCGTCACTGTCGACTGCCA	InfiniumII	T->T	Transversion	synonymous	USA/AUS
BobWhite_c23044_279	cagctaacacaacacgtgaggagatggaggaggcagcaatcaacctgaac[A/G]TTCCACAGACACAAGATGGCCTCAGTACACGGCCACAACGAAAAGAACAG	InfiniumII	no_hit	Transition	.	USA/AUS
BobWhite_c23046_293	TGTAGTGGTGTGCTCGTGCTATAGTACAGACATGGCAGGCACCAGAACCA[A/G]TAGTAGTAACGCGGTGTTGCTGCCCGGAATAAGAGCGAGCAGGAGATGTG	InfiniumII	no_hit	Transition	.	USA/AUS
BobWhite_c23050_163	TCCGGAAAGATTGCCTCAGTTCGGATTGTTCTCTGCAACTCGGGAACATG[A/G]AGTTGAAATCGCTAGTAATCGCGGATCAGCATGCCGCGGTGAATATGTAC	InfiniumII	K->E	Transition	nonsynonymous	USA/AUS
BobWhite_c23050_268	GCCCTGTACACACCGCCCGTCACACCCTGGGAATTGGTTTCGCCCGAAGC[A/G]TCGGACCAATGATCACCCAT	InfiniumII	no_hit	Transition	.	USA/AUS
BobWhite_c23052_196	TTAGTACATGGCCGGCAGGACGAAATGTTAAGGACTGAAATTATCACTGC[T/C]CAACATGCATCTTGATAGTACATGAGAGAAAGATCTATCATTTTGCCTCC	InfiniumII	no_hit	Transition	.	USA/AUS
BobWhite_c23054_1192	TTTTTCAGGGCTGTATTTTTCTCACTGCTCTCTACATTTGATCCTTCTTG[T/C]GTATGTCCTGAAAGGGAAAAGCCATTGACGTAATTACTGAGAGTGTTCCC	InfiniumII	no_hit	Transition	.	USA/AUS
BobWhite_c23054_1464	CTGAGCTTTGCAAATGCAGCTGAGGTTCCTGGACGTTGTTTCTTGAGTAA[T/C]ATTCTGAAGGGAAGTCGTCAAACTCCCTCCCTGTGTCAGCAAAGAGGATA	InfiniumII	no_hit	Transition	.	USA/AUS
BobWhite_c23074_304	CGTTGCTACTTCCTGTTACGGCCTTGTAATAGTAGCAAAAGCTGTGTGCA[T/C]AAAAAGGATTTTGTACCGCAAGATTGGTCGAATATAGACACGATATCCAT	InfiniumII	no_hit	Transition	.	USA/AUS
BobWhite_c23081_112	CATGCAGAGGAGATGGAGAAGCAGCGGATCAAGTTCCTCAAGGATCTGGA[A/G]CTCAAGCGGATGCAGGCTTTCGTGGACATGCAGCTTCAACTTTCGAGGGT	InfiniumII	E->E	Transition	synonymous	USA/AUS
BobWhite_c23094_208	CGGCCTCATCGTGCAGGGCATCGAGATCAGACGTAAGAAATCGGGCTGAG[T/C]GAGGAGCCCCTGGGATTCGACTCGCCCGGGTCGATGTAAATGAATAAGGG	InfiniumII	no_hit	Transition	.	USA/AUS
BobWhite_c23141_92	GGACTCTCCTTGACTGATCCTCTCCCAAGAAATGATGGTGTAACAACTAC[T/C]GTTGGTGAAGCTCTCATGGCACCAACTGTCATCTATGTCAAGAAGGTACT	InfiniumII	T->T	Transition	synonymous	USA/AUS
BobWhite_c23142_415	attctggaacggtctggagagtcagatgaggtcaaggaaagcagatcacc[T/G]AAGAGTCTAATAGATGCTGTCAAACCAAAACACAGAAGGAAGAAGAAACA	InfiniumII	no_hit	Transversion	.	USA/AUS
BobWhite_c23143_295	GGTCAAAAGGTCATGGCGATACACTCCTCTCTTACAGCTGCAAAGAGGTC[A/C]GAGTTCATGTATCTCTCGCCCCCGCTCGGGAACATGGTCACAATCATCTT	InfiniumII	S->S	Transversion	synonymous	USA/AUS
BobWhite_c23146_121	ACCAAACTAGATATAGCACGAAAAGAATAAAATCTGGTAGCAATTATTCA[T/C]TCCCTACACGGAATCGTCAAGCGGGGAATATCCTGCGTTTCCACCCATTA	InfiniumII	no_hit	Transition	.	USA/AUS
BobWhite_c23146_84	GCATGGACATGCATCAAAAGATGATCAACGATGAACCACCAAACTAGATA[T/C]AGCACGAAAAGAATAAAATCTGGTAGCAATTATTCATTCCCTACACGGAA	InfiniumII	no_hit	Transition	.	USA/AUS
BobWhite_c23150_157	GCGGGGCTGGGCGTGGCGACGCTCTACCTGGCCGGCTCCTTCTCCTTCAA[T/C]gtctaccgcggcctcgcctggcactccgagcaatccaagctagaaaagga	InfiniumII	N->N	Transition	synonymous	USA/AUS
BobWhite_c23150_99	CGAGGAAGAGAAGGCGGCGGAGATGGCGGTGATGGACACGGCGTTCAAGG[T/C]GCTGACGGCGGGGCTGGGCGTGGCGACGCTCTACCTGGCCGGCTCCTTCT	InfiniumII	V->A	Transition	nonsynonymous	USA/AUS
BobWhite_c23161_170	GGTAGCCGTGCTAACCGGAATGCTCTTGTTGGTTCAGGCAACCCCAACAA[T/C]GATAGCTCACAAAGGTCCCGATCTGATGGTGTTAACTCCACTGGTCCTTT	InfiniumII	no_hit	Transition	.	USA/AUS
BobWhite_c23185_282	TATGACGGAGTGGCCTGACAAGGTAGAAGCCTCAATATCTGCTCTGAAGA[T/C]GGACCTGTGAAAGATGGCGGCGACGACACATGTGAGTGCGTCAGACCAGT	InfiniumII	no_hit	Transition	.	USA/AUS
BobWhite_c23185_306	AGAAGCCTCAATATCTGCTCTGAAGACGGACCTGTGAAAGATGGCGGCGA[T/C]GACACATGTGAGTGCGTCAGACCAGTTTATGCCCCAGACCCGGTATGTGG	InfiniumII	no_hit	Transition	.	USA/AUS
BobWhite_c23193_170	AAGAAAGATTCCTTCTAGAAAACCATGGGTACTCGACCTTGACGAGTCTA[T/G]CATGGCGATGAAACGACGCTCTCCACCTTGGGCACCTCGACCGGGAACCG	InfiniumII	no_hit	Transversion	.	USA/AUS
BobWhite_c23193_349	GTTACACTTGAACCCAGACCCGAAGGCGATCTGCCACGCACGGTGCCCGC[A/G]ccggacgcgtcccttggcctccgtgtacgcaagctcataccagagcgagc	InfiniumII	C->R	Transition	nonsynonymous	USA/AUS
BobWhite_c232_563	AGAAGGTTGACGACAACATTTGTAGGCGACCGTTCTTGGTCGACACCCAG[T/C]GAATATGGTGGAGGGAGCGGGCGAGAGGCTGGAGGAGGTGCATCCGGCGG	InfiniumII	no_hit	Transition	.	USA/AUS
BobWhite_c232_625	AGGGAGCGGGCGAGAGGCTGGAGGAGGTGCATCCGGCGGTGAGAGATCTG[T/C]GGCGCATCCGGCGAGGAAGGATTTGATGGGCAGCCGGCTGGCAACGACGA	InfiniumII	no_hit	Transition	.	USA/AUS
BobWhite_c23205_170	ACAACATCGCCCGAGCTGTCGGCGGTGGAAAGTCGGCGGACGATGTCAGG[T/C]GCTACTACGAGCTACTCGTCCACGACATCGCCCGTATCGAGGCCGGGAAG	InfiniumII	C->R	Transition	nonsynonymous	USA/AUS
BobWhite_c23212_202	AGCCTTATGAAGAACCACCTGGTGAGGCTGATTATGCGCATGAGGAGGAA[T/C]atgttgagtctgctgttgcaacattgcgaagggagcgtgaagagaggcgg	InfiniumII	Y->H	Transition	nonsynonymous	USA/AUS
BobWhite_c23220_233	ACAACGCATCACCAATTCGTCCGACAGTGTAAAATGCGTTTGTGTTAGCT[A/G]AGTGAAAATTAGAGATCAGCCTGGTGGTACTTTATTATTTTATTCTATAG	InfiniumII	no_hit	Transition	.	USA/AUS
BobWhite_c23221_85	GAACTCTACCAAGAGAATAAGATGCCAGTATCCACTGTCAGTAGTTGCAG[T/C]GTGGCAACTAATTAGTGGTAAGGCAATTGGTTGGATATTCAGATATGTAA	InfiniumII	no_hit	Transition	.	USA/AUS
BobWhite_c23224_196	ATGGAAGCTCTCAAGGTAAGGTGCATGGATGGCGATGGAAGAATGAAGAG[A/G]GCATGCATATTACTGCATTTAGAAGAACAAAGGTTAATAAATTAGTTTCT	InfiniumII	no_hit	Transition	.	USA/AUS
BobWhite_c23243_246	AGGTGGCCCGCCAGTTCCTCCGGCGCGGAGAGCATGGCCATGTGGTCGGC[A/G]TCAGCCATCTCCCTCACCTCAGCCACGGGGATGCCTGCGATCATCTGCCT	InfiniumII	D->D	Transition	synonymous	USA/AUS
BobWhite_c23247_96	TCCAAAGCAAATATGCTTCAGGTTCTCTTCTGTTCTTCAGAAGAAATATA[A/G]CCACGGTGCCCTACACAATAGTGTTGTTTTAATTATTGAGACAGACAAAA	InfiniumII	no_hit	Transition	.	USA/AUS
BobWhite_c23250_136	ctttgaatcatttgataaaacagttttgaacagttctgcattaattatgc[A/C]AATGAGAGGCTACAACAACATTTCAATCGCCATTTGTTTAAGCTTGAGCA	InfiniumII	A->A	Transversion	synonymous	USA/AUS
BobWhite_c23250_163	GAACAGTTCTGCATTAATTATGCAAATGAGAGGCTACAACAACATTTCAA[T/C]cgccatttgtttaagcttgagcaagaggaatatgttgaagatggcattga	InfiniumII	N->N	Transition	synonymous	USA/AUS
BobWhite_c23252_140	atgtacacactgattactggaaagactgttgatcttagcgttgatctcag[T/C]GCTGCCAGCGCTGCAGAAGAGTACTAGATCTCATCAAACCAAGCATTTTC	InfiniumII	no_hit	Transition	.	USA/AUS
BobWhite_c23261_226	AGTGGCAGCGCCTTCACCAAGCTGCTCAGCCGACTAGCGGCTGAGGGCCA[T/C]GATCTCTCGGCGTCGGTGGACCTCAAGGACCACTGGGCCAAGCATGGCAC	InfiniumII	H->H	Transition	synonymous	USA/AUS
BobWhite_c23272_564	gtactctttaacaaaatgccaatccttcaggtaaagcgaggaagcttcac[A/C]ATGACCGCTGCTTGAAACAGTATTCGAATTCCTAACCCAATGGTCCACGA	InfiniumII	C->G	Transversion	nonsynonymous	USA/AUS
BobWhite_c23283_570	ctctggtacacataggagagcgagtgcacaaactcctggagctcatcccc[A/G]CTGAAGCCGATCTCATCATGCAGAACATGGTAATGCGTTGGCCTCGACGT	InfiniumII	S->S	Transition	synonymous	USA/AUS
BobWhite_c23287_57	TCTGCAGTGCCAACGTCAAGTTGGGAAATGAGTGCTGCAACCTGATTAGC[A/G]TTTGCTGCAAGAGAAGGCTCCGTGTAGTTGTAGTCTTCGCGGACATCTTT	InfiniumII	N->N	Transition	synonymous	USA/AUS
BobWhite_c23295_270	TGGACAGGCTGAAGCTCATCTGCGCCCGCGAGCTCTCTGGTGGCATCAAC[A/G]TCGACACGGCAGCGACAGCTTTGGCTTTAGCCGAGCAGCACAACTGCCCG	InfiniumII	I->V	Transition	nonsynonymous	USA/AUS
BobWhite_c23298_1312	TGGCAATTTCCCATATCCTCCTCGTGGTAGCTTTTATGAACTTCTTGAAG[A/C]TGTTGTCGACCAACCATCACCTTCTGCACCATCAGACCAGTTTTCACCAG	InfiniumII	D->A	Transversion	nonsynonymous	USA/AUS
BobWhite_c23304_314	tttgatcggcagaaccgaaagatcttggcgtcgttgcggacgaactggat[A/G]CCGTGGCCGGGGTAGACGGTGGAGGAGCAGAACCAGCACTTCTCCAACCT	InfiniumII	G->G	Transition	synonymous	USA/AUS
BobWhite_c23304_77	gccttctgtctctctgtratgtgtttcttctgccgttcatgtctgatctt[T/C]GTGATAAGCGGGATGGCCTTCAGAGTCTGCTCAGTGACGTTACGGTCGTA	InfiniumII	T->T	Transition	synonymous	USA/AUS
BobWhite_c23305_1192	CAGAGAGAGAGATCCAGGGCCAAGGCTGTCCCTTTGCTTGGATGCTCATT[A/G]GTGATCCGATCCATCCCTGATGTAAATATTTATGTATGTAGGTAGCGTTA	InfiniumII	no_hit	Transition	.	USA/AUS
BobWhite_c23305_365	ACTGCCAGTGCTGGTTTTAACCATTTGAACTCCCCAATGGCTGGAACGCA[T/C]GAGCCTGTGCTACAAACTCAACCATCTGTATCATTAGATCATTTGCAAAC	InfiniumII	H->H	Transition	synonymous	USA/AUS
BobWhite_c23305_475	TCCTGAGGTGTCCTTAAGCATTGCTGGAACGACTGAGAATGAGAAAAACA[T/C]GCAGCAATGTCCGCAGAGTTCAAAAGACGTCCAAAGCAAGTCCCATGGTG	InfiniumII	M->T	Transition	nonsynonymous	USA/AUS
BobWhite_c23312_395	AGTACAGATGCAGATGCAGAAACCAACTGCACGCCGTCAGTCTAGGAGGA[T/G]GTGAACTTGGTGACGGCCTTGGTGCCCTCGGAGACGGCGTGCTTGGCGAG	InfiniumII	no_hit	Transversion	.	USA/AUS
BobWhite_c23337_389	CAAGTGTCCAGATTGCCTTCTAAGTGCTCTGATAAGAACACAATCAAGAA[T/C]GGTGTAACAAGGTCGTTTATTCCTTGGACGTAGCCACTTGCAGGGTGCCG	InfiniumII	P->P	Transition	synonymous	USA/AUS
BobWhite_c23344_457	CCGGTAGGGGGTCGGGTGCCTGGTCCTGCTTCATGCCAGCTGGTCACTGA[T/C]ACACGTCCATGCTTGTCGCGTTGCACTGCACCAAGTCCGGAACGCGTCAT	InfiniumII	no_hit	Transition	.	USA/AUS
BobWhite_c23362_214	CCTCCTCTGCTACGCCCATCTTGATTTCTGTTGCCTCTTTTCTTGCCTTG[A/C]TTCTCTTGTCCTGGAGGAACTCTGTCAGCACCCGTAGCGCAACGTCGGCG	InfiniumII	I->S	Transversion	nonsynonymous	USA/AUS
BobWhite_c23362_393	AACAGAGCATGGTCGTCCACGAGGTGATAATTCCTGGCCAACGTCTTGAA[T/C]GCCTCCCAGCAGCAGTGGCCCATGTAGATGTGCATGTCCATGCGCCCCGG	InfiniumII	A->A	Transition	synonymous	USA/AUS
BobWhite_c23388_115	AACATCGTTCATAGGACGTGCAACTACTGTCATGTGTGAGGCAACATCCT[T/C]CAAGGATAGGAACATCAGGACAAAGAAGGGTGCATAGTTGTTAGTGCTAG	InfiniumII	no_hit	Transition	.	USA/AUS
BobWhite_c23388_471	AGGGTARCCGTCCTTGTCCTGGGCAGCGGGTAGGCTACAACTTCCATCTC[A/G]CCGTCCTCAACCACTTTCCTCATGACCACCGCGCCCATGACGACGAGCAG	InfiniumII	no_hit	Transition	.	USA/AUS
BobWhite_c23388_515	CATCTCGCCGTCCTCAACCACTTTCCTCATGACCACCGCGCCCATGACGA[T/C]GAGCAGGGGGCTGCCCTTGACATAGATCTAGGAGCGCCGCTATGGCCGCC	InfiniumII	no_hit	Transition	.	USA/AUS
BobWhite_c23392_496	GCCGTCCTCCTTCCAAGTCTGGGAGCTTCATACACAATGGTAGTCTGCTG[A/C]TGATATCTGGAAGCACGGTTACTTGAATTTGCTTGTTGCGCGCCTAAATT	InfiniumII	_->C	Transversion	nonsynonymous	USA/AUS
BobWhite_c23392_63	CCAGCTGCAGCAGCTGCCGCAACTGGTGCCGCTCCTAGCAAGTATGTCCC[A/G]AAGTGGAAACGTGAGGGTGATAGTAGCAGTCAGAGGCCGACTGCGGCAGC	InfiniumII	no_hit	Transition	.	USA/AUS
BobWhite_c2341_337	GCATGAGATTGACTATGGAGGTACTGATGCACATGTATCCCCAAGGGTAC[A/G]TCAGCATCCCATGAGTGTGAATCCGTTTACAAGTATCCAACCCTCAGCTG	InfiniumII	H->R	Transition	nonsynonymous	USA/AUS
BobWhite_c2341_392	CATCCCATGAGTGTGAATCCGTTTACAAGTATCCAACCCTCAGCTGGGTC[A/G]TACGCACAAGCAACATCCGGGCATGCTCCCAGACCCAGCCTCAGTGACCA	InfiniumII	S->S	Transition	synonymous	USA/AUS
BobWhite_c23416_168	TCTTCCTCCTCTCCTCGGCGGCCTATGGGCAGCTCTCGCCATCATTCTAC[T/G]CGAAGAGCTGCCCGTCGCTTGAGCTTGTCGTGCGCGCCACCATGATCAAG	InfiniumII	S->A	Transversion	nonsynonymous	USA/AUS
BobWhite_c23438_177	GTTATCTCCCTTGGAGACTCGACAGGTTTTGAAGACTCTTCATGCTACGA[T/C]gacactctcaagacgcggatttggattatcattttttrgtatttacactt	InfiniumII	no_hit	Transition	.	USA/AUS
BobWhite_c23443_337	CCCTTATGTTTTCCCTACCGTTCTCAAGAGAAGAACTGCTCCAGGCTCGG[A/G]GAGTTAAATACATTGGCTGCGAGCTGCCCTCTTCCA	InfiniumII	no_hit	Transition	.	USA/AUS
BobWhite_c23445_474	TGTTTCTCYACAACATCTCTGACAACTTCGATCGGCGTGGACGGAGCCTT[A/G]TCGCACAATGTAACAAGCCTCTTCACCCAGGCCGTCGGCGCCAAATCGGG	InfiniumII	D->D	Transition	synonymous	USA/AUS
BobWhite_c23452_431	CGACATTTTCCAGTTTCTTGTTTGACTTGCCTTTTCTTGGATGCGATGAT[A/C]AGGGAACTAAGAATTGCGTGCACTATTGCTCAAATGGAACATAAGGGAGG	InfiniumII	no_hit	Transversion	.	USA/AUS
BobWhite_c23455_184	AGTAAGATTATACACAAGGTGGAGAAGATAAGGCGGACTTTCGCCACGGG[T/C]GTAGTGTTCCACTTGGAAAATTTTGGACGCCTTGGTCATTGCATTCTTTC	InfiniumII	no_hit	Transition	.	USA/AUS
BobWhite_c2346_87	TTTGGGATGATCACTTGCTTGGTGGATTCATGACTTAGACAGAAAGGTGG[T/C]GACGTTGGATCGATCATATGGTCGCCAAATTTAAATACAGTAGGAAAAGC	InfiniumII	no_hit	Transition	.	USA/AUS
BobWhite_c23462_53	CCTAGGCTGAAGGAAGAAAAGCCAGGCCTAACACTGAAACAGTACAAAGA[T/C]ATGATATGGAAGCTATGGAAGAAATCCCCAGACAACCCTCTGAACAAGGC	InfiniumII	D->D	Transition	synonymous	USA/AUS
BobWhite_c23468_101	GATGAAGGGGATGAAGCTTACCTGCAAACTTACGGCAGCGACGATGAGGA[T/C]GATGCCGACGATGATTCCAATGAATATCTCTGAGCTGTGGCAGTTTTAAC	InfiniumII	no_hit	Transition	.	USA/AUS
BobWhite_c23472_232	CCTTACCAACTTCTCCACGAGTAAATCAAAGAAACGCTCCAAGAGTAAAA[A/G]CAGGCGCAGGCAGTCTGAGCCTGCTGCTCATGTAGAATCTGGAAGACATC	InfiniumII	no_hit	Transition	.	USA/AUS
BobWhite_c23473_495	TGCTCCCCAAGCACCGCCACCAAGGGCGCCAGTATGGCGCCCATCTGCGA[T/C]gcctgtgctgtacatcccatcgccgcggtacgtactgctgttgggaacaa	InfiniumII	A->A	Transition	synonymous	USA/AUS
BobWhite_c23503_275	CATGGTGATTCTGCTGCAGCTGAGGCAGCCAGGAATGCACAAGGGCAGTA[T/C]aatggtacaccgatgccttatcttggagatacaaaggttgatgttgaatt	InfiniumII	Y->Y	Transition	synonymous	USA/AUS
BobWhite_c23508_62	TTATACACCATCTATCCCTGATGCTAACTCAGTCTCTCCTCATATGCACA[A/G]CGCCACTAATCCATTCCTCTAATCTTCTCCTGAACACATATTTGGTCGCA	InfiniumII	no_hit	Transition	.	USA/AUS
BobWhite_c23530_161	GGACCGGGAGCAGAAGGCCGCCGGGTCCTACTACTACCTCGATGACTGAC[T/C]GATTGGCGCACCGCCCCTCCGGAGAGAATTCAGTTTGACTGATCTTGTTT	InfiniumII	no_hit	Transition	.	USA/AUS
BobWhite_c23544_186	GTGTCCGACAAATGGCTCTCGGCAAAAATCTGTTTGCCGAAGAGGTGTAC[A/G]CCGGGTGGGCTTTGCCGAGTGCAACTCTCGGCAAAGACTTTGCCGAGGGT	InfiniumII	no_hit	Transition	.	USA/AUS
BobWhite_c2356_154	aagattgctatggttcaggaagccagcgtcgaaatagtcaccactcttgg[A/G]TCAGAGGATCCATCAACGATGTGCTCATCCCGATCGAATCTTACCATCTT	InfiniumII	I->V	Transition	nonsynonymous	USA/AUS
BobWhite_c2356_78	tttttgaatgttgttacagtttttggttgcagaaaatgccctcaagtcca[T/C]GTTGGCCCAGTTGGCCACCAGATACAAGATTGCTATGGTTCAGGAAGCCA	InfiniumII	H->H	Transition	synonymous	USA/AUS
BobWhite_c23569_434	ATCATCGAGAGATACACACGGGAAGCTGGTGTGCGTAATCTTGAAAGAAA[T/C]CTAGCTGCATTGGCTCGTGCAGCTGCTGTCAAGGTTGCAGAGCTAGATAG	InfiniumII	no_hit	Transition	.	USA/AUS
BobWhite_c23589_667	ATCTCGAGGTGGACGGGACGCCGTCGCGGGTGGAAGATGAGAGAAGGTCG[T/C]GGGCGGGCGACGCGATGGGTGGCGGCGATGAATGGGCGGTCGTATCTGGC	InfiniumII	no_hit	Transition	.	USA/AUS
BobWhite_c23609_292	TCTCTCAAGATAGACACCGAGCTGGCTCTTCAAGTTGGAAGGCGCACAAA[T/G]cgcgcctgacaccacaggatgtttggcgtggctagccggttcatcattcg	InfiniumII	no_hit	Transversion	.	USA/AUS
BobWhite_c23611_156	ATTTAGTATTTGCAGTTTCAAGGCGTCCAAGTTGTACAGAATGGAACAAG[A/C]ACAAAGAGTAAAGCTTGTAAGGTCTTCTAGGTGAGCTCAAAGCATATGGT	InfiniumII	no_hit	Transversion	.	USA/AUS
BobWhite_c23617_167	CTCAAGGACATGACGACCAGTGACTACGGCACCTACGACCCAACCCCGTC[A/C]ATGCAGAAGCCCCACTTCAAGCTCATACCCAACTGAACACACCCTGGCTA	InfiniumII	S->S	Transversion	synonymous	USA/AUS
BobWhite_c23619_138	AAGCGCGCGTTCGTGCACTGGTACGTCGGGGAAGGGATGGAGGAGGGGGA[A/G]TTCTCGGAGGCCAGGGAGGATCTGGCCGCGCTGGAGAAAGACTACGAGGA	InfiniumII	E->E	Transition	synonymous	USA/AUS
BobWhite_c2363_438	AGATACCTTAGGTTCTTGAGAGAAGACAAGAAGACAGGGATGCTTGTGCC[A/G]TTGAAGTCATTCCAGCTCAGATCAAGATACCTCAGGTGTTGTAGAGTAGC	InfiniumII	N->N	Transition	synonymous	USA/AUS
BobWhite_c2363_459	GAAGACAAGAAGACAGGGATGCTTGTGCCATTGAAGTCATTCCAGCTCAG[A/G]TCAAGATACCTCAGGTGTTGTAGAGTAGCCAAAGAAGAGCTCATCTCGCC	InfiniumII	D->D	Transition	synonymous	USA/AUS
BobWhite_c23632_322	cacaaacctcttccgctcatcgacatctggatattttgtgtagtccagta[T/C]GTGAGGCTCTTCTGAATGGTAGTCCGCAGCCATCTCGCAGAAATGGTTTG	InfiniumII	I->V	Transition	nonsynonymous	USA/AUS
BobWhite_c23638_138	TCGGCTGGATATGGAGTATTTGCATTGGACTACCCTGGTTTTGGTCTTTC[T/C]GAAGGACTTCATGGATATATTCCAAGTTTTGATACTCTTGTTGACGATGT	InfiniumII	S->S	Transition	synonymous	USA/AUS
BobWhite_c23665_569	ATCGAGATGGCCGCCTTCCGCAAGCTCAGGAGCAAGAAGAAGGTGACGTC[A/G]CTACAGCACTACCTGGAGCCGGCAGAGAGCTGGTAGCTATAGCTATAGCC	InfiniumII	S->S	Transition	synonymous	USA/AUS
BobWhite_c23687_154	TGTCTCAGGTATATGCTCCCTCGCCCGCAAGATCCGCTCTCTCCCATCTA[T/C]GCATCACGGCAGCACTTCAGCTCCTCTTGTGGATTCTCACCAGATTAGGC	InfiniumII	no_hit	Transition	.	USA/AUS
BobWhite_c23687_200	TCTATGCATCACGGCAGCACTTCAGCTCCTCTTGTGGATTCTCACCAGAT[T/C]AGGCCACCTCACTCACCTTCAGGTAAKSSKTGAGCGACGACACAGTATGT	InfiniumII	no_hit	Transition	.	USA/AUS
BobWhite_c23689_742	AACTTGAATGGTGAGAACGTGTTAAAGAACTTCAACCTTGGGAACGCACC[T/G]CCACCCTTGATTTCGCGGACGGCGTCCCACAGCGATAGTAGCTTCAGACT	InfiniumII	no_hit	Transversion	.	USA/AUS
BobWhite_c23700_181	CCTTATGATCATAAGGTCGACGTGTATAGCTTTGGGATTGTGCTGTGGGA[T/G]CTCATGACCGGCATGCTCCCCTTCACAAACATGACAGCGGTTCAGGCAGC	InfiniumII	D->E	Transversion	nonsynonymous	USA/AUS
BobWhite_c23705_245	CCTACTGCTAAACAAGCTCTAGTTTGTCCTGATGTTTATCCACTTGAGCA[T/C]GAAGACTGGGAAAATGGTATCATTTGGGGCAATTCACCAGCAAGTGAAAG	InfiniumII	H->H	Transition	synonymous	USA/AUS
BobWhite_c2371_520	GGCGCCAACTCGGACGAGCTCCACAAGATGGTGGACGCCTCCGACGACGA[T/G]TCGCTCGGCTCCACTGTCACCACTCTCCCTAACATAGTCATCGAAAAATA	InfiniumII	D->E	Transversion	nonsynonymous	USA/AUS
BobWhite_c23714_130	ATTGTGTCATTCTTTTGCAGGGCTTTGCAGAGTGTCGCAATTTTGGAGCT[A/G]CAGGGCAGCAAGGTGGGCTAGTTGCTCTCATTGCACGCCGTAGTCGGTTA	InfiniumII	T->A	Transition	nonsynonymous	USA/AUS
BobWhite_c23736_153	tggacggtagccgctccagccgtcccttccagctagttagtggctcgcag[A/G]CGTCGAGCACCCCGGAGTTGGGCCTCATGCAGCAGAGGAGGAGGTGTGCC	InfiniumII	T->A	Transition	nonsynonymous	USA/AUS
BobWhite_c2376_1504	gcaaagctgcaatgggatgaggtgcaagccactgttcagcaaatccaggg[T/C]ATCTTTCACCAGTGCTTAGCTGTTCATGATAAGCTAGAGACATCATTGCA	InfiniumII	G->G	Transition	synonymous	USA/AUS
BobWhite_c23763_350	CCAACCTCAGATACAAAGCTTCACCGGGCGAGCATCGGGTAGCCTACCCA[T/C]AGAATTTTAGTCAACTTGTGTTCAGCGTTCTGGAAGCAGCAAGGGAAACA	InfiniumII	no_hit	Transition	.	USA/AUS
BobWhite_c23763_601	TCTTTTCGCTGTGATGTCATCTGTGTCACGTTCAATATAGCTAACCCAGG[T/C]AGCTTGGGTCTGATGCTGCTCCCAAGAAAATTATGCACAGGTTGAAGCAT	InfiniumII	L->L	Transition	synonymous	USA/AUS
BobWhite_c23766_364	CTCGATGCAAGCCTCGCATCCCTTGGGTTCTCACGCAGCGCTTCTGAGCA[T/C]GGCGTGTACTCGCGTGGCACCGCGAACACGCTGCTCATCATCGGCATCTA	InfiniumII	no_hit	Transition	.	USA/AUS
BobWhite_c23766_404	CTTCTGAGCACGGCGTGTACTCGCGTGGCACCGCGAACACGCTGCTCATC[A/G]TCGGCATCTACGTCGACGACCTGGTCATTGCCGGGGCAGAGCCYRAAGAG	InfiniumII	I->V	Transition	nonsynonymous	USA/AUS
BobWhite_c23766_511	CGCTTCAAGGGAGAGATGCATCGTCTCTTCAGCATGAGCGACCTCGGGCT[A/G]CTCCGGTACTACCTCGGGCTGGAGGTGAACCAGGAGGGTGGTCGCATYAC	InfiniumII	L->L	Transition	synonymous	USA/AUS
BobWhite_c23766_809	TTGTCGAGTACCTGAGTAGGTTCATGGAAGCCCCGGCAAGCGATCACCTC[A/G]CTGCTGTCAAGCACCTGCTCCGGTACATCGCGGGTACGCTCACGCATGGA	InfiniumII	T->A	Transition	nonsynonymous	USA/AUS
BobWhite_c23766_846	AAGCGATCACCTCACTGCTGTCAAGCACCTGCTCCGGTACATCGCGGGTA[T/C]GCTCACGCATGGATGCGTGTATGATCGTGGCGACGGCGAAAGCTTGGTCG	InfiniumII	no_hit	Transition	.	USA/AUS
BobWhite_c23766_935	aaagcttggtcggatacagcgactctgaccatgctggtgacgtggactcc[A/C]GGAAGAGCACCTCGGGCATACTATTCCTTCTCGGAAATAGTCCCATCAGC	InfiniumII	R->R	Transversion	synonymous	USA/AUS
BobWhite_c23771_525	GGCCTAGTCAGATTCGTGTCACAGCGGGCATCGTCCAGCTCGGTGACCAC[A/G]CCGATAACTCGGACCACTGGCCCCTGCAGAAGAATGGAGTCTTCAATCTG	InfiniumII	T->A	Transition	nonsynonymous	USA/AUS
BobWhite_c23790_98	ATGTAATATACAAATATTCACAGGGTGATCACATAGCTTGCATAAAACAG[A/G]TCACGTCAATCAATTATTAGTTACATATACTTGAGTTGATTGACTCTTTA	InfiniumII	no_hit	Transition	.	USA/AUS
BobWhite_c23806_179	TTTGTTGCGGGACTTCCCAGAGGTACACTTTACACTAAATGGAGGCTTAA[T/C]gactattgaacaagttagtgcatccgtaagacaaggcgcccatcaagtta	InfiniumII	M->T	Transition	nonsynonymous	USA/AUS
BobWhite_c23806_205	actttacactaaatggaggcttaacgactattgaacaagttagtgcatcc[A/G]TAAGACAAGGCGCCCATCAAGTTATGGTTGGTCGTGCTGCTTACAATAAT	InfiniumII	I->V	Transition	nonsynonymous	USA/AUS
BobWhite_c23828_306	TTCTAAATGAATTGGCTTGGAATCTGAATTCATGATCTGGAGGTAGAAAG[T/C]GCCTATGACAATCAAACCAGCAAGGCTTCCGCCCGTATTGAAGAGTAAAT	InfiniumII	H->R	Transition	nonsynonymous	USA/AUS
BobWhite_c23828_341	TCTGGAGGTAGAAAGTGCCTATGACAATCAAACCAGCAAGGCTTCCGCCC[A/G]TATTGAAGAGTAAATGCTTTGGAATCACTCATGCATTCGGGGCATGCTAG	InfiniumII	Y->Y	Transition	synonymous	USA/AUS
BobWhite_c23828_884	ACTATGCGACTGCATATGTTTTGCTATTTCCTCATGTGCATACAACCTCT[A/G]TAATCTATCTTTCAGAGGGAGATATCTCAACACTTTACGTGGGACTTTAT	InfiniumII	_->Q	Transition	nonsynonymous	USA/AUS
BobWhite_c23831_975	GAGCTATTCTGGAACTTTGCAATGTCTTCTTTCTGTTGGAAACGCATGAA[T/G]ACAGCATGCGTGAAGCTCTCGCTATTAGGGCCCTCTATGCGGCCTAATGA	InfiniumII	V->V	Transversion	synonymous	USA/AUS
BobWhite_c23832_218	ACTAGCTGAAACGTAGGCCGAATTTAGGTTGGCGAGATGGTGCTGCTGCC[A/G]CTGCTGCTACTGTATAATCAAGAGGTCTCTACACATAAGAGAACATTAAT	InfiniumII	no_hit	Transition	.	USA/AUS
BobWhite_c23839_119	GCAAAGGAAACTACCCAACCATAAACGAGCTGGATAACTTGATACAACCT[A/G]GGCTAGATGGAGATTCATTCAAAAGGATTTTCACAATGTATGCGCTCACC	InfiniumII	no_hit	Transition	.	USA/AUS
BobWhite_c23843_397	accaagggttggaaagacattggtgttggtcagctctctatcagatgtaa[A/G]GAGGGTGCAGAGAAAGCTTCGAAAGAGTCCACCCCAACAGTTGTTATCAG	InfiniumII	K->K	Transition	synonymous	USA/AUS
BobWhite_c23878_105	CCAGTTGTCGCGGTAGAAGTGGCACACCATGCGCTCGCTGGCCTTGGCGG[T/C]GGAGAAGAACTCTTTCTCGGGGACCTCCGTGTACTCGCCGTGCCCCAGGG	InfiniumII	T->A	Transition	nonsynonymous	USA/AUS
BobWhite_c23887_134	TGTCGCCTCGGAATGAGATGAAGCGAGACATGCCGGTGGGAACTGATGCC[A/G]CCAGCTATCGTGCTCCAGCGCCAGCTCCAGATGCTGCCGCGTCGGCAGCC	InfiniumII	no_hit	Transition	.	USA/AUS
BobWhite_c23887_53	GGGGTCGGATGCAGCAGCCACCGAAGCAGGAGGTTCCACCTACCGCCGAC[A/C]ccaacaacagggccatgttctacaatgatatgtcgcctcggaatgagatg	InfiniumII	T->P	Transversion	nonsynonymous	USA/AUS
BobWhite_c23887_88	ccacctaccgccgacaccaacaacagggccatgttctacaatgatatgtc[T/G]CCTCGGAATGAGATGAAGCGAGACATGCCGGTGGGAACTGATGCCGCCAG	InfiniumII	S->S	Transversion	synonymous	USA/AUS
BobWhite_c23888_124	aaggacccaactcttctccgtgggcgcggggggatcggagcagcgtagcg[T/C]GCGCCAGATCAAGATCATGCAGAGCCTGGGCCTGATCGCGCCGTTGGGAT	InfiniumII	no_hit	Transition	.	USA/AUS
BobWhite_c23891_187	GTCGACTAGAGAATTAAGTTAACTGTTTGATTTACTTGAAGCTCCAAATT[A/G]TAGTTATTTTATTCATTCACTAATTTGGTATAATCCTAATCTAGGAGGAT	InfiniumII	no_hit	Transition	.	USA/AUS
BobWhite_c23902_400	TGCTACCCCAACTCTATCTCGTATATGTGGCCACACATCCATCTCAACAT[A/G]CGCATCTCCGCCACACCTAACTGTTGAACATGTCGCCATTTAGTCGGCAA	InfiniumII	R->R	Transition	synonymous	USA/AUS
BobWhite_c23903_443	CATTAATTTTTTGCAAGTGGAGATGCAACCATTGGAAACCAGAACGATGA[T/C]GCTACTTCGGCGAATGAGACTGGGACAGGCTCGCCGGATTGTTGGCGCCA	InfiniumII	no_hit	Transition	.	USA/AUS
BobWhite_c23906_73	TACGGCAGCTACAGAAAGTTCGAAGAGGAGATGGCCGGCTACCTCAAGGA[A/C]GGGAAGATCACCTACGTGGAGGATGTCGCCGAGGGGATCGAGAGCTTCCC	InfiniumII	E->D	Transversion	nonsynonymous	USA/AUS
BobWhite_c23918_208	CTGCTTCATCAATCCTCTCTACCTCTTTCGTTACGATATACTACAATATA[T/C]ACACACACACACATGACATATGAACAACAGAGCGTGGCGATGACTTGGTA	InfiniumII	no_hit	Transition	.	USA/AUS
BobWhite_c23918_871	TGTTTTGGGCCGACGCGGCCGACCCAAAATCGCTCCTCGGGTCGGATGTG[T/C]GGTATAGGCACTGATTTAATGCACAGAAAGACCAGAACCTGGTGAAATGC	InfiniumII	P->P	Transition	synonymous	USA/AUS
BobWhite_c23924_977	cacttccccggtcagccagggaggaggatagatcaagcgccgaagcagga[T/C]CTCACACTCCTCCAGCATCTGGTGACGAACCAGAAACTGTGGAGGATAAT	InfiniumII	no_hit	Transition	.	USA/AUS
BobWhite_c23937_453	ATGGACCACGACCTCACCGGACTCGCCGACAGGCCCGGGATGCGCTTCAC[T/C]gtgccgcagatcaagtgctacatgaagcagctgctcacaggcctgcacta	InfiniumII	T->T	Transition	synonymous	USA/AUS
BobWhite_c23946_75	CTTCATGGTGAGGAACAGGCACGCCATCTTCCAATTCGTCCTCCCCAGCC[T/C]GATGCCTACCATGAATTCCAGCACAGTTTGAAGCAGCCAAGGGAGGGAGG	InfiniumII	no_hit	Transition	.	USA/AUS
BobWhite_c23948_99	TCCGGCGCAGGCCACAGACTCGCTTCCAAATGCGTCTGTGCGCCGGCCAC[T/C]CACGCCGGGTCCTTCAAGTGCCGCTTCCATCGTACCAACTCCCAGGGCCA	InfiniumII	T->T	Transition	synonymous	USA/AUS
BobWhite_c23950_145	TCAGGGTGRCCGTCGTAAGCCGCTGCAGTGACGAGATTACCATCGACGAC[A/G]CATTTCTTCATAGTATCAGCTTCTACCCACTTGGCCCCAGCAGCAACCAA	InfiniumII	C->C	Transition	synonymous	USA/AUS
BobWhite_c23950_203	TCATAGTATCAGCTTCTACCCACTTGGCCCCAGCAGCAACCAAAACTGGC[T/C]TAACAGCAGGATACGCGGTGCATGTACGGTCCCTGACTACTCCTGCTGCT	InfiniumII	K->R	Transition	nonsynonymous	USA/AUS
BobWhite_c23953_203	CAGGAGGCGCTCCTCTCAACGCACCACTCTGGGGTCGGCAATGCTACGGA[T/G]GATGCTTTGGATCTTGATCTGCCAGGTCCCGGGTGCAGGAGGAGGGAACT	InfiniumII	no_hit	Transversion	.	USA/AUS
BobWhite_c23953_236	GTCGGCAATGCTACGGAGGATGCTTTGGATCTTGATCTGCCAGGTCCCGG[A/G]TGCAGGAGGAGGGAACTGCCGTACAACCGGCGGACGATAGAGTGGAATCC	InfiniumII	G->G	Transition	synonymous	USA/AUS
BobWhite_c23953_312	ACCGGCGGACGATAGAGTGGAATCCCAAGAAGAATCGGTACCTGTTCGCC[A/G]TCTGTCTCTCTGGGCAAATGTCGAACCACTTGATTTGCTTGGAGAAGCAC	InfiniumII	I->V	Transition	nonsynonymous	USA/AUS
BobWhite_c23958_102	CTGGAACCCACAGATCTTACGAGCCATCCTCCTCGAAGAACTCCAGTGCT[T/C]ATCTTCTACTCGCCCCTGGCCTAATCCATCCAATCTTTCGGTTCAGAAGG	InfiniumII	no_hit	Transition	.	USA/AUS
BobWhite_c23958_154	TCTTCTACTCGCCCCTGGCCTAATCCATCCAATCTTTCGGTTCAGAAGGC[T/G]AGGAGGGTGCGGTGCCTGGTCCAGATCTCGTGGCCGCCATGGCGGAGCAG	InfiniumII	no_hit	Transversion	.	USA/AUS
BobWhite_c23965_131	ggatactttcatcgtgaccttaagcctgaaaatctgctagttacaaagga[A/G]CTCATCAAGGTAGCTGATTTTGGGCTTGCTCGTGAGATTATTTCTGAACC	InfiniumII	E->E	Transition	synonymous	USA/AUS
BobWhite_c23972_1007	ATGTGGCGGCGGCGGTGTCCAAGCTGACGCCGCTCCTGGCGCTCACCCTC[A/G]tcctcaacggcatccagccagtattgtcaggtgtggccgtgggctgtggg	InfiniumII	no_hit	Transition	.	USA/AUS
BobWhite_c23972_382	CAGATCTTTGCCTACGCGGCCAACTTCCCCATACAGAAGTTCATGCAGGC[T/G]CAGAGCATCATGGCGCCCAGCGCCTACATCTCCACGGCCACGCTCGCCGT	InfiniumII	A->A	Transversion	synonymous	USA/AUS
BobWhite_c23972_590	TCTATATCGTCACCAGCAGCCGGTGCCGCCTCACATGGACTGGGTTCTCC[A/G]TTCAGGCGTTCTCCGGCTTGCCCGAGTTTTTCAAGCTCTCCCTTGCCTCC	InfiniumII	I->V	Transition	nonsynonymous	USA/AUS
BobWhite_c23972_871	GGCGCGGGCAACCCCAAGTCGGCGGCGTTCTCGGTGGTGGTGGTGACGGT[T/G]CTGTCGTTCATCTTGGCGGCTATAATCTCGATAGTCATCCTGTTCTTCCG	InfiniumII	V->V	Transversion	synonymous	USA/AUS
[truncated: 89,831 more rows]
