# Supplementary material for: Characterization of polyploid wheat genomic diversity using a high-density 90 000 single nucleotide polymorphism array
Source: Plant Biotechnol J. 2014 Mar 20;12(6):787–96. doi: 10.1111/pbi.12183 (PMC4265271; doi:10.1111/pbi.12183)
Supplement: Table S6 — Assignment of SNPs to a specific locus in the wheat genome using CSS assemblies. [file pbi0012-0787-SD16.xlsx]

## Sheet: Table_S6
Supplementary Table S6. Assignment of SNPs to a specific locus in the wheat genome using chromosome survey sequence assemblies
				Based on nucleotide at SNP position in MAGIC parents (Huang et al. Plant Biotechnology Journal 2012, 10:826-39) + Chinese Spring																							BlastN against CSS contigs		9k consensus SNP map (Cavanagh et al. PNAS 110:8057-8062)
Index on iSelect 90K SNP bead chip	SNP id	SNP name	SNP	No. CSS hits	1A	1B	1D	2A	2B	2D	3A	3B	3D	4A	4B	4D	5A	5B	5D	6A	6B	6D	7A	7B	7D	Predicted Chr.	Best hit (BlastN)	FSWC contig	Chr	cM
1	IWB1	BobWhite_c10015_641	[A/G]	2	.	.	.	R	G	.	.	.	.	.	.	.	.	.	.	.	.	.	.	.	.	2A	2A	2AS_5303733	.	.
2	IWB2	BobWhite_c10016_302	[T/C]	3	.	.	.	T	Y	T	.	.	.	.	.	.	.	.	.	.	.	.	.	.	.	2B	2B	2BL_7910419	.	.
3	IWB3	BobWhite_c10016_431	[T/C]	3	.	.	.	T	Y	T	.	.	.	.	.	.	.	.	.	.	.	.	.	.	.	2B	2B	2BL_7910419	.	.
4	IWB4	BobWhite_c10017_644	[A/G]	3	.	.	.	.	.	.	.	.	.	.	.	.	.	.	.	.	.	.	G	R	G	7B	7B	7BS_3098372	.	.
5	IWB5	BobWhite_c1002_263	[T/C]	3	.	.	.	.	.	.	.	.	.	.	.	.	C	C	T	.	.	.	.	.	.	.	5D	5DL_4510251	.	.
6	IWB6	BobWhite_c10022_471	[T/C]	3	.	.	.	.	.	.	.	.	.	.	.	.	C	C	T	.	.	.	.	.	.	5D	5A	5AL_2768672	.	.
7	IWB7	BobWhite_c10038_503	[T/C]	3	.	.	.	.	.	.	.	.	.	.	.	.	T	C	C	.	.	.	.	.	.	.	5B	5BL_10903425	.	.
8	IWB8	BobWhite_c10076_601	[A/G]	6	.	.	.	.	.	.	.	.	.	G	G	G	.	G	G	.	.	.	.	.	.	.	5D	5DL_4585073	.	.
9	IWB9	BobWhite_c10082_241	[T/G]	3	.	.	.	.	.	.	.	.	.	K	G	G	.	.	.	.	.	.	.	.	.	4A	4D	4DS_2219420	.	.
10	IWB10	BobWhite_c10090_559	[T/C]	3	.	.	.	.	.	.	.	.	.	.	.	.	.	.	.	T	C	C	.	.	.	.	6D	6DS_442576	.	.
11	IWB11	BobWhite_c10098_535	[T/C]	2	.	.	.	.	.	.	Y	.	C	.	.	.	.	.	.	.	.	.	.	.	.	3A	3D	3DL_6907231	.	.
12	IWB12	BobWhite_c10108_260	[A/C]	2	.	.	.	.	.	.	A	C	.	.	.	.	.	.	.	.	.	.	.	.	.	.	3A	3AS_271136	.	.
13	IWB13	BobWhite_c10109_1022	[T/C]	4	C	C	T	.	.	.	.	.	.	.	.	.	.	.	.	.	.	.	.	.	.	1D	1D	1DL_2233858	.	.
14	IWB14	BobWhite_c10109_234	[T/C]	5	T	C	C	.	.	.	.	.	.	C	.	.	.	.	.	.	.	.	.	.	.	1A	4A	4AL_2062416	.	.
15	IWB15	BobWhite_c10116_389	[A/G]	2	.	.	.	.	.	.	.	G	A	.	.	.	.	.	.	.	.	.	.	.	.	.	3B	3B_10574338	.	.
16	IWB16	BobWhite_c10126_263	[T/C]	4	.	.	.	.	.	.	.	.	.	.	.	.	C	Y	C	.	.	.	.	.	.	5B	5B	5BL_10878112	.	.
17	IWB17	BobWhite_c1014_412	[T/C]	6	.	.	.	.	.	.	.	.	.	T	C	C	.	.	.	.	.	.	C	.	.	.	4D	4DL_14446638	.	.
18	IWB18	BobWhite_c10140_297	[A/G]	1	.	.	.	.	.	.	.	.	.	.	.	.	.	.	.	.	R	.	.	.	.	6B	6B	6BS_2995800	.	.
19	IWB19	BobWhite_c10150_488	[T/C]	15	T	.	.	.	.	.	.	.	.	T	.	.	.	T	T	.	.	.	.	.	.	.	5D	5DL_4537443	.	.
20	IWB20	BobWhite_c10160_369	[T/C]	5	.	.	.	.	.	.	.	.	.	.	C	C	T	.	.	.	.	.	C	.	.	5A	7A	7AS_4206691	.	.
21	IWB21	BobWhite_c10160_696	[T/C]	7	T	T	T	.	.	.	.	.	.	.	C	T	C	.	.	.	.	.	.	.	.	4B	4D	4DL_14462124	.	.
22	IWB22	BobWhite_c10169_627	[T/G]	2	.	.	.	G	K	.	.	.	.	.	.	.	.	.	.	.	.	.	.	.	.	2B	2A	2AL_6325665	.	.
23	IWB23	BobWhite_c10171_323	[A/C]	6	.	.	.	.	.	.	.	.	.	.	G	.	.	.	.	S	M	A	.	.	A	6B	6B	6BL_4399689	.	.
24	IWB24	BobWhite_c10171_80	[A/G]	7	G	.	.	.	.	.	.	.	.	.	G	.	.	.	.	G	R	G	.	.	G	6B	6B	6BL_4399689	.	.
25	IWB25	BobWhite_c10173_317	[A/G]	9	.	A	.	A	.	.	.	A	.	.	.	.	A	.	.	.	.	.	A	G	G	.	7D	7DS_3848928	.	.
26	IWB26	BobWhite_c102_2612	[T/C]	10	.	.	.	T	C	C	.	.	.	.	.	.	.	.	.	.	.	.	.	.	.	2A	2D	2DS_5390396	.	.
27	IWB27	BobWhite_c1020_62	[T/C]	1	.	.	.	.	.	.	.	.	.	.	.	C	.	.	.	.	.	.	.	.	.	.	4D	4DL_14391947	.	.
28	IWB28	BobWhite_c10215_242	[A/G]	3	.	.	.	A	R	A	.	.	.	.	.	.	.	.	.	.	.	.	.	.	.	2B	2B	2BL_7975844	.	.
29	IWB29	BobWhite_c10229_415	[A/G]	1	.	.	.	.	.	.	.	.	.	.	.	.	.	.	.	.	.	.	R	.	.	7A	7A	7AS_4232450	.	.
30	IWB30	BobWhite_c10236_192	[T/C]	3	.	.	.	.	.	.	C	T	C	.	.	.	.	.	.	.	.	.	.	.	.	.	3B	3B_10516984	.	.
31	IWB31	BobWhite_c10237_506	[A/G]	3	.	.	.	.	.	.	.	.	.	.	.	.	A	A	A	.	.	.	.	.	.	.	5D	5DL_4504272	.	.
32	IWB32	BobWhite_c10238_127	[T/C]	7	.	.	.	C	C	C	.	.	.	.	.	.	.	.	.	.	.	.	C	C	C	.	2D	2DS_5386497	.	.
33	IWB33	BobWhite_c10239_519	[A/G]	2	.	.	.	.	.	.	.	.	.	.	.	.	.	.	.	A	A	.	.	.	.	.	6A	6AS_4340916	.	.
34	IWB34	BobWhite_c10240_434	[A/G]	3	.	.	.	.	.	.	.	.	.	.	.	.	A	G	G	.	.	.	.	.	.	5A	5A	5AL_31032	.	.
35	IWB35	BobWhite_c10245_305	[T/C]	4	.	.	.	.	.	C	.	.	.	.	.	.	C	C	C	.	.	.	.	.	.	.	5B	5BL_10887153	.	.
36	IWB36	BobWhite_c10247_316	[A/G]	1	.	.	.	.	.	.	.	.	.	.	.	.	.	R	.	.	.	.	.	.	.	5B	5B	5BL_10799101	.	.
37	IWB37	BobWhite_c10251_382	[A/G]	2	R	.	R	.	.	.	.	.	.	.	.	.	.	.	.	.	.	.	.	.	.	1A	1A	1AL_3976442	.	.
38	IWB38	BobWhite_c1027_1127	[T/C]	1	Y	.	.	.	.	.	.	.	.	.	.	.	.	.	.	.	.	.	.	.	.	1A	1A	1AL_3976072	.	.
39	IWB39	BobWhite_c1027_360	[A/G]	3	R	G	G	.	.	.	.	.	.	.	.	.	.	.	.	.	.	.	.	.	.	1A	1A	1AL_3976072	.	.
40	IWB40	BobWhite_c1027_474	[A/G]	3	G	G	R	.	.	.	.	.	.	.	.	.	.	.	.	.	.	.	.	.	.	1D	1D	1DL_1775823	.	.
41	IWB41	BobWhite_c10287_421	[T/C]	2	.	T	C	.	.	.	.	.	.	.	.	.	.	.	.	.	.	.	.	.	.	.	1B	1BL_3917809	.	.
42	IWB42	BobWhite_c10290_234	[A/G]	11	.	.	.	G	R	G	.	.	.	.	.	.	.	.	.	.	.	.	.	.	.	2B	2A	2AL_6393914	.	.
43	IWB43	BobWhite_c10301_452	[T/G]	15	G	.	.	.	T	T	.	G	G	.	G	.	.	.	.	G	G	.	.	G	T	2B	7B	7BL_6709676	.	.
44	IWB44	BobWhite_c10318_1009	[T/C]	3	.	.	.	T	C	C	.	.	.	.	.	.	.	.	.	.	.	.	.	.	.	.	2D	2DL_9909195	.	.
45	IWB45	BobWhite_c1032_190	[A/G]	3	.	.	.	.	.	.	A	A	G	.	.	.	.	.	.	.	.	.	.	.	.	3D	3D	3DL_6955341	.	.
46	IWB46	BobWhite_c10323_698	[T/C]	3	.	.	.	.	.	.	C	T	T	.	.	.	.	.	.	.	.	.	.	.	.	3A	3D	3DL_6937153	.	.
47	IWB47	BobWhite_c10331_182	[A/G]	6	.	.	.	A	G	G	G	G	G	.	.	.	.	.	.	.	.	.	.	.	.	.	2D	2DS_5324163	.	.
48	IWB48	BobWhite_c10331_517	[T/C]	3	.	.	.	C	Y	C	.	.	.	.	.	.	.	.	.	.	.	.	.	.	.	2B	2B	2BS_5166017	.	.
49	IWB49	BobWhite_c10342_117	[T/G]	3	.	.	.	.	.	.	.	.	.	.	.	.	.	.	.	T	G	G	.	.	.	6A	6B	6BL_4366259	.	.
50	IWB50	BobWhite_c10343_320	[A/G]	3	.	.	.	.	.	.	.	.	.	.	.	.	.	.	.	R	G	G	.	.	.	6A	6A	6AL_5813813	.	.
51	IWB51	BobWhite_c10352_775	[T/G]	231	G	G	G	G	x	G	G	x	G	G	.	G	G	G	G	G	G	G	G	G	G	.	7D	7DL_3362296	.	.
52	IWB52	BobWhite_c10364_57	[A/G]	4	.	.	.	.	.	.	.	.	.	.	.	G	.	.	.	.	.	.	G	R	G	7B	7D	7DL_3324726	.	.
53	IWB53	BobWhite_c10385_374	[A/G]	4	.	.	.	.	.	.	.	.	.	.	.	.	G	G	G	.	.	.	.	.	.	.	5D	5DS_2551035	.	.
54	IWB54	BobWhite_c10399_401	[A/G]	4	A	G	G	.	.	.	.	.	.	.	.	.	.	.	.	.	.	.	.	G	.	1A	7B	7BL_6669127	.	.
55	IWB55	BobWhite_c104_89	[A/C]	3	M	T	C	.	.	.	.	.	.	.	.	.	.	.	.	.	.	.	.	.	.	1A	1A	1AL_3926846	.	.
56	IWB56	BobWhite_c10402_140	[T/C]	5	.	.	.	.	.	.	C	Y	.	.	.	.	.	.	.	.	.	.	C	C	C	3B	3B	3B_10559535	.	.
57	IWB57	BobWhite_c10402_170	[T/C]	3	.	.	.	.	.	.	C	Y	C	.	.	.	.	.	.	.	.	.	.	.	.	3B	3B	3B_10559535	.	.
58	IWB58	BobWhite_c10429_147	[A/G]	190	G	G	G	G	G	G	C	G	G	A	G	G	G	G	G	G	G	G	G	G	G	.	2A	2AS_5187160	.	.
59	IWB59	BobWhite_c1044_413	[A/C]	3	.	.	.	C	A	C	.	.	.	.	.	.	.	.	.	.	.	.	.	.	.	2B	2B	2BL_7951963	.	.
60	IWB60	BobWhite_c10448_80	[A/C]	2	.	.	.	.	.	.	.	.	.	.	.	.	.	.	.	.	.	.	.	M	Y	7B	7B	7BS_3099304	.	.
61	IWB61	BobWhite_c10451_147	[A/C]	2	.	.	.	.	.	.	.	.	.	.	.	.	.	A	C	.	.	.	.	.	.	.	5B	5BL_10922640	.	.
62	IWB62	BobWhite_c10452_483	[A/C]	14	.	A	.	.	A	C	.	A	.	.	C	.	.	.	.	C	C	C	.	C	.	.	7B	7BS_3162026	.	.
63	IWB63	BobWhite_c10452_700	[A/C]	13	.	A	.	.	A	.	.	A	.	.	C	.	.	.	.	C	A	C	.	A	.	.	7B	7BL_6716351	.	.
64	IWB64	BobWhite_c10453_396	[A/G]	2	.	.	.	.	R	.	.	.	.	.	.	G	.	.	.	.	.	.	.	.	.	2B	2B	2BL_1671743	.	.
65	IWB65	BobWhite_c10466_704	[T/C]	59	C	C	C	C	C	C	C	C	C	C	C	C	C	C	C	C	C	C	.	C	C	.	6D	6DS_2093318	.	.
66	IWB66	BobWhite_c10469_116	[T/C]	1	.	.	.	.	.	.	.	.	.	T	.	.	.	.	.	.	.	.	.	.	.	.	4A	4AL_7011677	.	.
67	IWB67	BobWhite_c10472_988	[T/C]	4	.	.	.	.	.	.	.	.	.	C	T	C	.	.	.	.	.	.	.	.	.	.	4B	4BS_4930066	.	.
68	IWB68	BobWhite_c10476_790	[A/G]	6	.	.	.	.	.	.	A	A	A	.	.	.	.	.	.	.	.	.	.	.	.	.	3B	3B_10761549	.	.
69	IWB69	BobWhite_c10483_531	[T/C]	3	.	.	.	.	.	.	.	.	.	.	.	.	.	.	.	Y	C	C	.	.	.	6A	6D	6DL_3108409	.	.
70	IWB70	BobWhite_c1049_338	[A/G]	8	.	.	.	G	G	G	.	.	.	.	.	.	.	.	.	.	.	.	.	.	.	.	2A	2AL_6323270	.	.
71	IWB71	BobWhite_c10520_1517	[A/G]	3	.	.	.	G	M	G	.	.	.	.	.	.	.	.	.	.	.	.	.	.	.	.	2D	2DL_4539968	.	.
72	IWB72	BobWhite_c10524_739	[T/C]	3	C	C	T	.	.	.	.	.	.	.	.	.	.	.	.	.	.	.	.	.	.	.	1D	1DL_2265697	.	.
73	IWB73	BobWhite_c10529_1331	[A/G]	3	A	A	G	.	.	.	.	.	.	.	.	.	.	.	.	.	.	.	.	.	.	1D	1D	1DS_1877729	.	.
74	IWB74	BobWhite_c10539_201	[A/G]	3	.	.	.	A	R	A	.	.	.	.	.	.	.	.	.	.	.	.	.	.	.	2B	2B	2BL_8008793	.	.
75	IWB75	BobWhite_c10542_532	[T/C]	8	T	C	.	.	.	.	.	T	T	.	.	.	C	C	C	.	.	.	.	.	.	.	5D	5DL_4583870	.	.
76	IWB76	BobWhite_c10542_736	[A/G]	6	A	G	.	.	.	.	.	.	.	.	.	.	A	A	A	.	.	.	.	.	.	.	1A	1AL_3848684	.	.
77	IWB77	BobWhite_c10542_777	[T/C]	6	T	C	.	.	.	.	.	.	.	.	.	.	C	C	C	.	.	.	.	.	.	1A	1A	1AL_3848684	.	.
78	IWB78	BobWhite_c10551_69	[A/G]	3	.	.	.	A	A	A	.	.	.	.	.	.	.	.	.	.	.	.	.	.	.	.	2D	2DL_9886007	.	.
79	IWB79	BobWhite_c10562_376	[A/G]	4	.	.	.	.	.	.	.	.	.	G	A	G	.	.	.	.	.	.	.	.	.	.	4D	4DS_2314729	.	.
80	IWB80	BobWhite_c10574_193	[A/C]	3	.	.	.	.	.	.	.	.	.	C	M	C	.	.	.	.	.	.	.	.	.	4B	4D	4DS_2280322	.	.
81	IWB81	BobWhite_c10575_119	[T/C]	3	.	.	.	C	T	T	.	.	.	.	.	.	.	.	.	.	.	.	.	.	.	.	2A	2AL_6428786	.	.
82	IWB82	BobWhite_c10578_272	[A/G]	3	.	.	.	A	R	G	.	.	.	.	.	.	.	.	.	.	.	.	.	.	.	2B	2B	2BS_5159361	.	.
83	IWB83	BobWhite_c10583_352	[T/C]	3	.	.	.	.	.	.	.	.	.	Y	.	.	.	.	.	.	.	.	C	.	C	4A	7D	7DS_3933526	.	.
84	IWB84	BobWhite_c1059_1825	[A/G]	5	.	.	.	.	A	.	.	.	.	.	.	.	.	A	.	A	G	A	.	.	.	6B	6D	6DL_3228922	.	.
85	IWB85	BobWhite_c1059_518	[T/C]	3	.	.	.	.	.	.	.	.	.	.	.	.	.	.	.	T	T	T	.	.	.	.	6B	6BL_4225537	.	.
86	IWB86	BobWhite_c10600_566	[T/C]	3	.	.	.	C	T	T	.	.	.	.	.	.	.	.	.	.	.	.	.	.	.	.	2A	2AL_6379266	.	.
87	IWB87	BobWhite_c10610_1096	[A/G]	3	.	.	.	.	.	.	.	.	.	R	A	A	.	.	.	.	.	.	.	.	.	4A	4A	4AL_7170866	.	.
88	IWB88	BobWhite_c10610_149	[A/G]	3	.	.	.	.	.	.	.	.	.	R	G	G	.	.	.	.	.	.	.	.	.	4A	4A	4AL_7170866	.	.
89	IWB89	BobWhite_c10612_321	[A/G]	2	.	.	.	.	.	.	.	.	.	.	.	.	.	.	.	.	.	.	A	.	A	.	7A	7AL_4553019	.	.
90	IWB90	BobWhite_c10614_157	[T/C]	1	.	.	.	.	.	.	.	.	.	.	.	.	.	.	.	.	Y	.	.	.	.	6B	6B	6BS_3026159	.	.
91	IWB91	BobWhite_c10622_159	[T/C]	9	.	.	.	.	.	.	.	.	.	C	T	T	.	.	.	.	.	.	.	.	.	4A	4B	4BS_4879838	.	.
92	IWB92	BobWhite_c10624_925	[A/G]	3	.	.	.	.	.	.	.	.	.	.	.	.	A	G	G	.	.	.	.	.	.	.	5A	5AL_2808164	.	.
93	IWB93	BobWhite_c10627_354	[T/C]	4	.	.	.	.	.	C	.	.	.	C	.	.	.	.	.	.	.	.	.	C	.	.	2D	2DL_9811585	.	.
94	IWB94	BobWhite_c10644_85	[A/G]	2	.	.	.	.	.	.	G	.	.	.	.	.	.	.	.	.	.	.	A	.	.	.	7A	7AL_4555677	.	.
95	IWB95	BobWhite_c10648_54	[T/G]	4	.	.	.	T	G	T	.	.	.	.	.	.	.	.	.	.	.	.	.	.	.	.	2B	2BL_8054105	.	.
96	IWB96	BobWhite_c10654_567	[T/C]	3	.	.	.	.	.	.	.	.	.	.	.	.	.	.	.	.	.	.	C	C	T	.	7D	7DS_3198002	.	.
97	IWB97	BobWhite_c10657_83	[A/G]	65	G	G	G	G	G	G	A	G	G	G	G	G	G	G	G	G	G	G	G	G	G	.	7D	7DS_3907469	.	.
98	IWB98	BobWhite_c10659_188	[T/C]	2	.	.	.	.	.	.	.	.	.	T	.	.	Y	.	.	.	.	.	.	.	.	5A	4A	4AS_6012028	.	.
99	IWB99	BobWhite_c10673_138	[A/G]	4	.	.	.	R	G	G	.	.	G	.	.	.	.	.	.	.	.	.	.	.	.	2A	2A	2AS_5188336	.	.
100	IWB100	BobWhite_c10673_330	[T/G]	4	.	.	.	K	G	G	.	.	.	.	.	.	.	.	.	.	.	.	.	.	.	2A	2A	2AS_5188336	.	.
101	IWB101	BobWhite_c10698_170	[T/C]	20	C	C	.	C	C	.	.	.	C	T	.	.	.	C	.	.	.	.	C	C	C	.	2B	2BS_5245208	.	.
102	IWB102	BobWhite_c1072_100	[T/C]	1	.	.	.	.	Y	.	.	.	.	.	.	.	.	.	.	.	.	.	.	.	.	2B	2B	2BL_8086946	.	.
103	IWB103	BobWhite_c1072_593	[A/G]	6	.	.	.	A	R	A	.	.	.	A	.	.	.	.	.	.	.	.	A	.	A	2B	2B	2BL_8086946	.	.
104	IWB104	BobWhite_c1073_81	[T/C]	3	.	.	.	.	.	.	.	.	.	C	C	C	.	.	.	.	.	.	.	.	.	.	4A	4AS_5993953	.	.
105	IWB105	BobWhite_c10740_179	[T/C]	1	.	.	.	.	.	.	.	.	.	.	.	.	.	.	.	Y	.	.	.	.	.	6A	6A	6AS_4429358	.	.
106	IWB106	BobWhite_c10751_585	[A/G]	4	.	.	.	.	.	.	.	.	.	.	A	.	.	.	.	.	.	.	A	G	A	7B	7D	7DS_3959465	.	.
107	IWB107	BobWhite_c10764_251	[A/G]	3	.	.	.	.	.	.	.	.	.	.	.	.	G	G	R	.	.	.	.	.	.	5D	5D	5DL_4569882	.	.
108	IWB108	BobWhite_c10764_350	[T/C]	3	.	.	.	.	.	.	.	.	.	.	.	.	T	T	T	.	.	.	.	.	.	.	5D	5DL_4569882	.	.
109	IWB109	BobWhite_c10779_437	[A/C]	3	.	.	.	.	.	.	A	C	C	.	.	.	.	.	.	.	.	.	.	.	.	.	3D	3DS_2597930	.	.
110	IWB110	BobWhite_c1082_134	[A/C]	3	.	.	.	.	.	.	.	.	.	.	.	.	.	.	.	M	A	A	.	.	.	6A	6A	6AL_5772379	.	.
111	IWB111	BobWhite_c10820_142	[A/G]	3	.	.	.	.	.	.	.	.	.	.	.	.	.	.	.	.	.	.	A	G	A	.	7D	7DS_3891738	.	.
112	IWB112	BobWhite_c10823_405	[A/G]	3	.	.	.	.	.	.	R	R	G	.	.	.	.	.	.	.	.	.	.	.	.	3A	3B	3B_10752674	.	.
113	IWB113	BobWhite_c10832_1131	[A/C]	3	.	.	.	.	.	.	.	.	.	.	.	.	.	.	.	M	C	C	.	.	.	6A	6A	6AL_5830639	.	.
114	IWB114	BobWhite_c10832_972	[T/C]	3	.	.	.	.	.	.	.	.	.	.	.	.	.	.	.	T	C	C	.	.	.	6A	6A	6AL_5830639	.	.
115	IWB115	BobWhite_c10837_533	[A/G]	3	.	.	.	G	R	G	.	.	.	.	.	.	.	.	.	.	.	.	.	.	.	2B	2B	2BL_8029054	.	.
116	IWB116	BobWhite_c10837_67	[A/G]	4	.	.	.	A	G	A	.	.	.	.	.	.	.	.	.	.	.	.	.	.	.	2B	2B	2BL_8029054	.	.
117	IWB117	BobWhite_c1085_412	[A/G]	3	.	.	.	.	.	.	.	.	.	.	.	.	.	.	.	.	.	.	R	G	G	7A	7D	7DS_3918865	.	.
118	IWB118	BobWhite_c10852_309	[T/C]	5	.	.	.	.	.	.	.	.	.	.	.	.	.	.	.	C	Y	C	.	.	.	6B	6D	6DS_2123063	.	.
119	IWB119	BobWhite_c10853_650	[A/G]	3	.	.	.	.	.	.	G	G	G	.	.	.	.	.	.	.	.	.	.	.	.	.	3A	3AL_4297226	.	.
120	IWB120	BobWhite_c10864_436	[T/C]	30	T	.	T	T	T	T	T	T	T	T	T	.	.	T	.	T	.	.	T	.	T	.	2B	2BL_7976083	.	.
121	IWB121	BobWhite_c10869_58	[T/C]	2	.	T	C	.	.	.	.	.	.	.	.	.	.	.	.	.	.	.	.	.	.	.	1B	1BL_3752353	.	.
122	IWB122	BobWhite_c10872_859	[T/C]	3	.	.	.	T	C	T	.	.	.	.	.	.	.	.	.	.	.	.	.	.	.	2B	2A	2AL_6401380	.	.
123	IWB123	BobWhite_c10873_88	[T/C]	3	.	.	.	.	.	.	C	T	T	.	.	.	.	.	.	.	.	.	.	.	.	.	3B	3B_10395219	.	.
124	IWB124	BobWhite_c10896_923	[A/G]	3	.	.	.	.	.	.	G	R	G	.	.	.	.	.	.	.	.	.	.	.	.	3B	3B	3B_10650093	.	.
125	IWB125	BobWhite_c10901_240	[A/G]	4	.	.	.	.	.	.	.	.	A	.	.	.	R	G	G	.	.	.	.	.	.	5A	5D	5DL_4530950	.	.
126	IWB126	BobWhite_c10901_578	[T/C]	3	.	.	.	.	.	.	.	.	.	.	.	.	C	T	T	.	.	.	.	.	.	5A	5A	5AL_2743580	.	.
127	IWB127	BobWhite_c10903_399	[A/C]	7	.	.	.	C	Y	x	.	.	.	.	.	.	.	.	.	.	.	.	.	.	.	.	2D	2DS_5388608	.	.
128	IWB128	BobWhite_c10905_801	[T/C]	4	.	.	.	.	.	.	.	.	.	T	C	C	.	.	.	.	.	.	.	.	.	.	4D	4DL_14327492	.	.
129	IWB129	BobWhite_c10911_493	[T/C]	4	.	.	.	.	.	.	.	.	.	.	.	.	C	C	T	.	.	.	.	.	.	5D	5D	5DS_2780959	.	.
130	IWB130	BobWhite_c10911_715	[T/C]	4	.	.	.	.	.	.	.	.	.	.	.	.	T	C	T	.	.	.	.	.	.	5B	5B	5BS_2268030	.	.
131	IWB131	BobWhite_c10915_295	[T/C]	3	.	.	.	.	.	.	.	.	.	.	.	.	.	.	.	.	.	.	Y	T	C	7A	7A	7AL_4382361	.	.
132	IWB132	BobWhite_c10915_707	[A/C]	3	C	.	.	.	.	.	.	.	.	.	.	.	.	.	.	.	.	.	C	.	M	7D	7D	7DL_3381933	.	.
133	IWB133	BobWhite_c10916_695	[T/C]	4	.	.	.	.	.	.	.	.	.	.	.	.	Y	T	C	.	.	.	.	.	.	5A	5B	5BS_1744919	.	.
134	IWB134	BobWhite_c10921_1183	[T/C]	7	.	.	.	.	.	.	.	.	.	C	.	.	.	C	C	.	.	.	.	.	.	.	5D	5DL_4604257	.	.
135	IWB135	BobWhite_c1093_494	[A/G]	2	.	.	.	.	.	.	A	R	.	.	.	.	.	.	.	.	.	.	.	.	.	3B	3B	3B_10428433	.	.
136	IWB136	BobWhite_c10931_124	[A/G]	3	.	.	.	.	.	.	.	.	.	.	.	.	A	A	A	.	.	.	.	.	.	.	5B	5BL_10822144	.	.
137	IWB137	BobWhite_c10935_352	[T/C]	2	.	.	.	.	.	.	T	Y	.	.	.	.	.	.	.	.	.	.	.	.	.	.	3B	3B_10749022	.	.
138	IWB138	BobWhite_c10935_394	[T/C]	2	.	.	.	.	.	.	C	Y	.	.	.	.	.	.	.	.	.	.	.	.	.	.	3B	3B_10749022	.	.
139	IWB139	BobWhite_c10948_112	[A/G]	3	.	.	.	G	G	G	.	.	.	.	.	.	.	.	.	.	.	.	.	.	.	.	2D	2DL_9841503	.	.
140	IWB140	BobWhite_c1095_651	[A/C]	4	.	.	.	.	C	.	.	.	.	C	.	.	.	.	.	.	.	.	.	C	.	.	7B	7BL_6696642	.	.
141	IWB141	BobWhite_c10954_467	[T/G]	2	.	.	.	.	.	.	.	.	.	G	.	.	.	K	.	.	.	.	.	.	.	5B	5B	5BS_2293915	.	.
142	IWB142	BobWhite_c10956_71	[T/C]	7	.	.	.	.	.	C	.	.	.	.	.	.	.	C	C	.	.	.	.	C	.	.	5D	5DL_4524029	.	.
143	IWB143	BobWhite_c10960_510	[T/C]	3	.	.	.	C	Y	C	.	.	.	.	.	.	.	.	.	.	.	.	.	.	.	2B	2A	2AL_6429417	.	.
144	IWB144	BobWhite_c1097_796	[A/G]	2	.	.	.	.	.	.	R	R	.	.	.	.	.	.	.	.	.	.	.	.	.	.	3A	3AL_4329431	.	.
145	IWB145	BobWhite_c10975_60	[A/G]	3	.	.	.	.	.	.	.	.	.	.	.	.	.	.	.	.	.	.	A	R	G	7B	7B	7BL_6748067	.	.
146	IWB146	BobWhite_c10977_834	[T/C]	5	.	C	C	C	.	.	.	.	.	.	.	.	.	.	.	.	.	.	.	.	.	.	1D	1DL_2223407	.	.
147	IWB147	BobWhite_c10997_282	[A/G]	3	.	.	.	.	.	.	A	G	G	.	.	.	.	.	.	.	.	.	.	.	.	.	3B	3B_10758329	.	.
148	IWB148	BobWhite_c10997_421	[A/G]	3	.	.	.	.	.	.	G	A	G	.	.	.	.	.	.	.	.	.	.	.	.	3B	3B	3B_10758329	.	.
149	IWB149	BobWhite_c11000_1049	[T/G]	1	.	.	.	.	.	.	.	K	.	.	.	.	.	.	.	.	.	.	.	.	.	3B	3B	3B_10457438	.	.
150	IWB150	BobWhite_c11000_458	[A/G]	7	.	.	.	.	.	.	A	A	A	.	.	.	.	.	.	.	.	.	.	.	.	.	3D	3DL_6946628	.	.
151	IWB151	BobWhite_c11000_782	[A/G]	6	.	.	.	.	.	.	G	G	G	.	.	.	.	.	.	.	.	.	.	.	.	.	3B	3B_10457438	.	.
152	IWB152	BobWhite_c11000_806	[A/G]	4	.	.	.	.	.	.	G	R	G	.	.	.	.	.	.	.	.	.	.	.	.	.	3B	3B_10457438	.	.
153	IWB153	BobWhite_c11000_935	[A/G]	8	.	.	.	.	.	.	G	C	G	.	.	.	.	.	.	.	.	.	.	.	.	.	3B	3B_10457438	.	.
154	IWB154	BobWhite_c11005_236	[A/C]	1	.	.	.	.	.	.	.	.	.	.	M	.	.	.	.	.	.	.	.	.	.	4B	4B	4BL_7039519	.	.
155	IWB155	BobWhite_c11006_801	[T/C]	3	.	.	.	.	.	.	C	C	T	.	.	.	.	.	.	.	.	.	.	.	.	3D	3D	3DL_6893409	.	.
156	IWB156	BobWhite_c11022_78	[T/C]	2	.	.	.	T	.	C	.	.	.	.	.	.	.	.	.	.	.	.	.	.	.	.	2D	2DS_4602075	.	.
157	IWB157	BobWhite_c11029_523	[A/C]	2	.	.	C	.	.	.	.	C	.	.	.	.	.	.	.	.	.	.	.	.	.	.	3B	3B_10666020	.	.
158	IWB158	BobWhite_c11034_415	[A/G]	5	.	.	.	.	.	.	R	A	A	.	.	.	A	R	.	.	.	.	.	.	.	.	3A	3AL_4450679	.	.
159	IWB159	BobWhite_c11034_905	[A/G]	8	.	.	.	.	.	.	G	G	G	.	.	.	.	A	.	.	.	.	.	.	.	.	3A	3AL_4450934	.	.
160	IWB160	BobWhite_c11036_842	[A/G]	5	G	G	G	.	.	.	.	.	.	.	.	.	.	G	.	.	.	.	.	.	.	.	5B	5BL_10846530	.	.
161	IWB161	BobWhite_c11038_312	[A/G]	2	.	.	.	.	.	.	.	.	.	.	.	.	.	G	A	.	.	.	.	.	.	.	5B	5BL_10882237	.	.
162	IWB162	BobWhite_c11038_605	[A/G]	4	.	.	.	.	.	G	.	.	.	.	.	.	G	R	G	.	.	.	.	.	.	5B	5B	5BL_10882237	.	.
163	IWB163	BobWhite_c11042_284	[T/G]	3	.	.	.	.	.	.	.	.	.	.	.	.	.	.	.	A	S	A	.	.	.	.	6B	6BS_3019680	.	.
164	IWB164	BobWhite_c11044_322	[A/G]	4	A	R	A	.	.	.	.	.	.	.	.	.	.	G	.	.	.	.	.	.	.	1B	5B	5BL_7971522	.	.
165	IWB165	BobWhite_c1105_299	[T/C]	8	.	.	.	C	C	C	.	.	.	.	.	.	.	.	.	C	C	C	.	.	.	.	2A	2AL_3739152	.	.
166	IWB166	BobWhite_c1105_745	[A/G]	3	.	.	.	G	R	.	.	.	.	.	.	.	.	.	.	.	.	.	G	.	.	2B	2B	2BL_7985101	.	.
167	IWB167	BobWhite_c11059_169	[A/C]	3	.	.	.	C	C	M	.	.	.	.	.	.	.	.	.	.	.	.	.	.	.	2D	2D	2DS_5385535	.	.
168	IWB168	BobWhite_c11072_254	[T/G]	11	.	.	.	.	.	.	.	.	.	.	.	.	.	.	.	G	G	T	.	.	.	6D	6D	6DS_2057736	.	.
169	IWB169	BobWhite_c11077_231	[T/C]	9	.	.	.	.	.	C	.	.	.	.	.	.	.	.	.	.	.	.	C	C	C	.	7B	7BL_6737258	.	.
170	IWB170	BobWhite_c11081_1619	[A/G]	2	.	.	.	A	G	.	.	.	.	.	.	.	.	.	.	.	.	.	.	.	.	.	2A	2AL_6377147	.	.
171	IWB171	BobWhite_c11081_181	[T/C]	3	.	.	.	T	C	C	.	.	.	.	.	.	.	.	.	.	.	.	.	.	.	2A	2B	2BL_8069693	.	.
172	IWB172	BobWhite_c11111_288	[A/G]	4	G	G	A	.	.	.	.	.	.	.	.	.	.	G	.	.	.	.	.	.	.	.	5B	5BL_10909678	.	.
173	IWB173	BobWhite_c11119_83	[T/C]	3	.	.	.	.	.	.	.	.	.	.	.	.	.	.	.	.	.	.	T	C	T	7B	7B	7BS_3035846	.	.
174	IWB174	BobWhite_c11128_303	[A/G]	4	.	.	.	.	.	.	.	.	.	A	A	A	.	.	.	.	.	.	.	.	.	.	4D	4DL_14334917	.	.
175	IWB175	BobWhite_c11131_382	[T/C]	3	.	.	.	.	.	.	.	.	.	.	.	.	.	.	.	T	C	C	.	.	.	6A	6D	6DL_3302815	.	.
176	IWB176	BobWhite_c11137_236	[A/G]	5	.	.	.	.	.	.	.	.	.	.	.	.	G	A	G	.	G	.	G	.	.	.	5B	5BL_10921480	.	.
177	IWB177	BobWhite_c11152_617	[A/C]	3	.	.	.	.	.	.	A	A	C	.	.	.	.	.	.	.	.	.	.	.	.	3D	3D	3DL_6951518	.	.
178	IWB178	BobWhite_c11153_266	[A/G]	3	.	.	.	G	G	R	.	.	.	.	.	.	.	.	.	.	.	.	.	.	.	2D	2D	2DS_5327357	.	.
179	IWB179	BobWhite_c11154_279	[A/G]	3	.	.	.	.	.	.	.	.	.	.	.	.	A	R	A	.	.	.	.	.	.	5B	5B	5BL_10743857	.	.
180	IWB180	BobWhite_c11161_270	[A/G]	6	.	.	.	.	.	.	.	.	.	.	.	.	.	.	.	A	.	.	A	A	A	.	7D	7DL_3394744	.	.
181	IWB181	BobWhite_c11161_463	[T/C]	7	.	.	.	.	.	.	.	.	.	.	.	.	.	.	.	T	.	.	Y	T	C	.	7A	7AL_4552312	.	.
182	IWB182	BobWhite_c11161_873	[T/C]	23	T	T	.	.	.	.	T	T	T	T	.	.	T	T	T	T	T	.	T	T	T	.	7A	7AL_4552312	.	.
183	IWB183	BobWhite_c11168_490	[A/G]	4	.	A	.	.	.	.	.	G	.	.	.	.	A	A	.	.	.	.	.	.	.	.	5B	5BL_10744503	.	.
184	IWB184	BobWhite_c11178_1124	[T/C]	3	.	.	.	T	T	C	.	.	.	.	.	.	.	.	.	.	.	.	.	.	.	2D	2A	2AL_6361583	.	.
185	IWB185	BobWhite_c11178_53	[A/G]	2	.	.	.	G	.	A	.	.	.	.	.	.	.	.	.	.	.	.	.	.	.	.	2A	2AL_6361583	.	.
186	IWB186	BobWhite_c11178_914	[A/G]	3	.	.	.	R	A	A	.	.	.	.	.	.	.	.	.	.	.	.	.	.	.	2A	2B	2BL_8091996	.	.
187	IWB187	BobWhite_c11184_418	[A/G]	3	.	.	.	.	.	.	.	.	.	.	.	.	.	.	.	A	G	A	.	.	.	6B	6D	6DS_2084863	.	.
188	IWB188	BobWhite_c11201_410	[A/G]	5	.	.	.	.	.	.	A	G	G	.	.	.	.	.	.	.	.	.	.	.	.	3A	3D	3DS_2598746	.	.
189	IWB189	BobWhite_c11225_941	[T/C]	4	.	.	.	.	.	.	T	T	T	.	.	.	.	.	.	.	.	.	.	.	.	.	3B	3B_10775593	.	.
190	IWB190	BobWhite_c11231_615	[T/C]	3	.	.	.	.	.	.	.	.	.	.	.	.	.	.	.	T	Y	T	.	.	.	.	6B	6BS_3039020	.	.
191	IWB191	BobWhite_c11232_706	[T/C]	2	.	.	.	.	.	.	.	C	T	.	.	.	.	.	.	.	.	.	.	.	.	.	3D	3DS_2574197	.	.
192	IWB192	BobWhite_c11235_370	[A/G]	5	G	R	G	.	.	.	.	.	.	G	.	.	.	G	.	.	.	.	.	.	.	1B	5B	5BL_10809870	.	.
193	IWB193	BobWhite_c1124_305	[A/G]	4	.	.	.	R	A	A	.	.	.	.	.	.	.	.	.	.	.	.	.	.	.	2A	2D	2DS_5368814	.	.
194	IWB194	BobWhite_c11283_352	[A/G]	10	A	A	A	.	.	.	A	.	.	G	.	.	.	.	.	.	.	.	A	.	A	.	7D	7DS_1863051	.	.
195	IWB195	BobWhite_c11287_560	[T/G]	30	.	G	G	G	G	G	A	G	.	G	G	.	G	G	G	G	.	G	G	.	A	.	6D	6DL_3325071	.	.
196	IWB196	BobWhite_c11298_512	[A/G]	3	.	.	.	.	.	.	R	A	.	.	.	G	.	.	.	.	.	.	.	.	.	3A	3A	3AS_3408443	.	.
197	IWB197	BobWhite_c11301_226	[T/C]	1	.	.	.	.	.	.	.	.	.	.	.	.	.	.	.	.	Y	.	.	.	.	6B	6B	6BL_4280514	.	.
198	IWB198	BobWhite_c11309_738	[A/G]	5	G	A	G	.	.	.	.	A	A	.	.	.	.	.	.	.	.	.	.	.	.	1A	1D	1DL_2290046	.	.
199	IWB199	BobWhite_c1131_328	[A/C]	1	.	.	.	.	.	.	.	.	.	.	.	.	.	.	.	M	.	.	.	.	.	6A	6A	6AL_2833766	.	.
200	IWB200	BobWhite_c11312_346	[A/G]	3	.	.	.	.	.	.	.	.	.	.	.	.	.	.	.	R	.	G	.	.	.	6A	6D	6DS_2072646	.	.
201	IWB201	BobWhite_c11327_185	[A/G]	3	.	.	.	.	.	.	.	.	.	G	.	.	.	.	.	.	.	.	.	.	G	.	7D	7DS_3876265	.	.
202	IWB202	BobWhite_c11327_248	[A/G]	2	.	.	.	.	.	.	.	.	.	R	.	.	.	.	.	.	.	.	.	.	G	4A	7D	7DS_3876265	.	.
203	IWB203	BobWhite_c11327_491	[A/G]	3	.	.	.	.	.	.	.	.	.	G	.	.	.	.	.	.	.	.	G	.	G	.	4A	4AL_7136559	.	.
204	IWB204	BobWhite_c11335_244	[T/C]	1	.	.	.	.	.	.	.	Y	.	.	.	.	.	.	.	.	.	.	.	.	.	.	3B	3B_10558005	.	.
205	IWB205	BobWhite_c11338_605	[A/G]	3	A	A	G	.	.	.	.	.	.	.	.	.	.	.	.	.	.	.	.	.	.	1D	1D	1DL_2288963	.	.
206	IWB206	BobWhite_c11347_194	[T/C]	5	.	.	.	.	.	.	.	.	.	.	.	.	.	.	.	.	C	T	.	.	.	.	6D	6DS_2121771	.	.
207	IWB207	BobWhite_c11354_376	[A/G]	3	.	.	.	.	.	.	.	.	.	G	.	.	.	.	.	.	.	.	R	.	.	7A	7A	7AS_4254431	.	.
208	IWB208	BobWhite_c1136_385	[T/G]	6	.	.	.	.	.	.	.	.	.	T	.	.	.	T	G	.	.	.	.	.	.	5D	5D	5DL_4515648	.	.
209	IWB209	BobWhite_c11365_273	[T/C]	2	.	.	.	.	.	.	.	.	.	.	.	.	.	Y	C	.	.	.	.	.	.	5B	5B	5BL_10926834	.	.
210	IWB210	BobWhite_c11365_873	[T/C]	12	.	.	.	.	.	.	.	.	.	T	.	.	.	T	T	T	C	.	.	.	.	.	5B	5BL_10926834	.	.
211	IWB211	BobWhite_c1137_1369	[T/C]	13	C	C	C	T	.	.	.	.	T	.	.	.	.	C	.	.	.	.	.	.	.	2A	1A	1AS_3274088	.	.
212	IWB212	BobWhite_c1137_1405	[A/G]	44	G	G	G	A	A	A	G	G	A	G	.	.	.	G	G	.	.	.	.	.	.	.	1A	1AS_3274088	.	.
213	IWB213	BobWhite_c11374_530	[T/C]	2	.	.	.	.	.	.	.	.	.	.	.	.	.	.	.	.	.	.	Y	.	T	7A	7A	7AL_4456338	.	.
214	IWB214	BobWhite_c1138_339	[A/G]	3	.	.	.	.	.	.	G	A	G	.	.	.	.	.	.	.	.	.	.	.	.	3B	3D	3DL_6894312	.	.
215	IWB215	BobWhite_c11385_112	[A/G]	16	G	G	.	G	G	.	.	G	.	.	G	.	.	G	G	.	G	G	.	.	.	.	6B	6BS_3021247	.	.
216	IWB216	BobWhite_c11397_208	[A/G]	2	.	.	.	.	G	A	.	.	.	.	.	.	.	.	.	.	.	.	.	.	.	.	2B	2BS_5169257	.	.
217	IWB217	BobWhite_c11397_231	[T/G]	4	.	.	.	G	T	G	.	.	.	.	.	.	.	.	.	.	.	.	.	.	.	2B	2B	2BS_5169257	.	.
218	IWB218	BobWhite_c11405_356	[T/C]	3	.	.	.	.	.	.	.	.	.	.	.	.	Y	T	T	.	.	.	.	.	.	5A	5D	5DL_4529970	.	.
219	IWB219	BobWhite_c11407_177	[A/C]	4	.	.	.	.	.	.	.	.	.	.	.	.	S	A	C	.	.	.	.	.	.	.	5D	5DS_2006537	.	.
220	IWB220	BobWhite_c11433_636	[T/G]	250	.	.	.	.	T	.	T	T	T	T	T	T	T	T	T	T	T	T	T	T	T	.	5D	5DL_4584847	.	.
221	IWB221	BobWhite_c11460_291	[A/G]	3	A	R	A	.	.	.	.	.	.	.	.	.	.	.	.	.	.	.	.	.	.	1B	1B	1BL_3917740	.	.
222	IWB222	BobWhite_c11478_388	[T/C]	3	.	.	.	T	T	T	.	.	.	.	.	.	.	.	.	.	.	.	.	.	.	.	2B	2BS_5212079	.	.
223	IWB223	BobWhite_c11479_157	[A/G]	1	.	.	.	R	.	.	.	.	.	.	.	.	.	.	.	.	.	.	.	.	.	2A	2A	2AL_6335704	.	.
224	IWB224	BobWhite_c11480_1129	[T/C]	3	.	.	.	.	.	.	.	.	.	.	.	.	.	.	.	.	.	.	C	T	T	.	7D	7DL_3393691	.	.
225	IWB225	BobWhite_c11480_1370	[A/G]	4	.	.	.	.	.	.	.	.	.	.	.	.	.	.	.	.	.	.	G	R	G	7B	7B	7BL_6739840	.	.
226	IWB226	BobWhite_c11480_520	[A/G]	3	.	.	.	.	.	.	.	.	.	.	.	.	.	.	.	.	.	.	G	A	G	.	7B	7BL_6739840	.	.
227	IWB227	BobWhite_c1149_539	[A/G]	1	.	.	.	.	R	.	.	.	.	.	.	.	.	.	.	.	.	.	.	.	.	2B	2B	2BS_5182971	.	.
228	IWB228	BobWhite_c11490_479	[T/C]	11	.	.	.	.	.	.	.	.	.	C	T	T	.	.	.	.	.	.	C	.	C	.	4A	4AL_7174790	.	.
229	IWB229	BobWhite_c11493_1202	[A/G]	5	.	.	.	.	.	.	.	.	.	.	.	.	.	.	.	.	.	.	A	G	A	.	7B	7BL_6740107	.	.
230	IWB230	BobWhite_c11495_120	[A/G]	2	.	.	.	.	.	.	.	.	.	.	.	.	.	R	A	.	.	.	.	.	.	5B	5B	5BL_10903380	.	.
231	IWB231	BobWhite_c1150_1127	[T/C]	3	.	.	.	.	.	.	.	.	.	.	.	.	.	.	.	T	C	T	.	.	.	6B	6B	6BS_69813	.	.
232	IWB232	BobWhite_c11503_296	[T/C]	5	.	.	.	.	C	.	.	.	.	.	.	.	.	.	.	C	Y	C	.	.	.	6B	6B	6BL_1452684	.	.
233	IWB233	BobWhite_c11512_157	[A/G]	3	.	.	.	.	.	.	.	.	.	.	.	.	G	x	A	.	.	.	.	.	.	.	5A	5AL_2808164	.	.
234	IWB234	BobWhite_c11533_363	[T/C]	2	.	.	.	.	.	.	.	Y	C	.	.	.	.	.	.	.	.	.	.	.	.	3B	3D	3DS_2574141	.	.
235	IWB235	BobWhite_c11539_336	[T/C]	5	.	.	.	.	.	.	.	.	.	.	C	C	C	.	.	.	.	.	.	.	.	.	5A	5AL_2801265	.	.
236	IWB236	BobWhite_c11540_60	[A/G]	3	.	.	.	.	.	.	G	R	G	.	.	.	.	.	.	.	.	.	.	.	.	3B	3B	3B_10652246	.	.
237	IWB237	BobWhite_c11549_468	[A/G]	5	.	.	.	.	.	.	.	.	.	.	.	.	.	.	.	.	G	.	.	G	A	7D	7D	7DL_3387035	.	.
238	IWB238	BobWhite_c11562_133	[A/C]	1	.	.	.	.	.	.	.	M	.	.	.	.	.	.	.	.	.	.	.	.	.	3B	3B	3B_10760736	.	.
239	IWB239	BobWhite_c11594_152	[A/G]	3	.	.	.	.	.	.	.	.	.	.	.	.	G	A	A	.	.	.	.	.	.	.	5A	5AL_2765538	.	.
240	IWB240	BobWhite_c11608_78	[T/G]	7	.	.	.	G	G	G	.	.	.	.	.	.	.	.	T	.	.	.	.	G	A	5D	2A	2AS_5234765	.	.
241	IWB241	BobWhite_c11615_191	[A/G]	4	.	.	.	.	.	.	.	R	A	.	.	.	.	.	.	.	.	.	A	.	A	3B	3B	3B_10690702	.	.
242	IWB242	BobWhite_c11615_268	[A/C]	3	.	.	.	.	.	.	C	M	A	.	.	.	.	.	.	.	.	.	.	.	.	3B	3B	3B_10690702	.	.
243	IWB243	BobWhite_c11619_255	[A/G]	6	.	.	.	.	.	.	.	.	.	.	G	A	G	.	.	.	.	.	.	.	.	4D	5A	5AL_126707	.	.
244	IWB244	BobWhite_c11619_532	[A/G]	4	.	.	.	.	.	.	.	.	.	.	A	G	.	.	.	.	.	.	.	.	.	.	4D	4DL_14383394	.	.
245	IWB245	BobWhite_c11621_123	[A/G]	2	.	.	.	.	.	.	.	R	A	.	.	.	.	.	.	.	.	.	.	.	.	3B	3B	3B_10396448	.	.
246	IWB246	BobWhite_c1163_162	[T/C]	3	C	C	T	.	.	.	.	.	.	.	.	.	.	.	.	.	.	.	.	.	.	.	1D	1DS_1897566	.	.
247	IWB247	BobWhite_c11652_421	[A/G]	3	.	.	.	.	.	.	.	.	.	.	.	.	.	.	.	R	R	A	.	.	.	6A	6B	6BS_2999816	.	.
248	IWB248	BobWhite_c11655_343	[A/G]	1	.	.	.	.	.	.	.	R	.	.	.	.	.	.	.	.	.	.	.	.	.	3B	3B	3B_10761495	.	.
249	IWB249	BobWhite_c11686_575	[A/G]	3	.	.	.	A	A	G	.	.	.	.	.	.	.	.	.	.	.	.	.	.	.	2D	2D	2DL_9908788	.	.
250	IWB250	BobWhite_c11691_181	[T/C]	6	.	.	.	.	.	.	.	.	.	C	C	C	.	.	.	.	.	.	.	.	.	.	4A	4AS_5944160	.	.
251	IWB251	BobWhite_c11692_148	[A/C]	4	A	C	C	.	.	.	.	.	.	.	.	.	.	.	.	.	.	.	.	.	.	1A	1A	1AL_3912597	.	.
252	IWB252	BobWhite_c11696_445	[T/C]	1	.	.	.	.	.	.	.	C	.	.	.	.	.	.	.	.	.	.	.	.	.	.	3B	3B_10624543	.	.
253	IWB253	BobWhite_c11698_167	[T/C]	236	C	C	C	T	Y	C	C	T	x	C	C	C	C	C	C	C	C	C	C	C	C	.	6B	6BL_4392377	.	.
254	IWB254	BobWhite_c11698_207	[A/G]	241	A	A	A	A	A	A	A	A	A	A	A	A	A	A	A	A	A	A	A	A	A	.	6D	6DL_3328486	.	.
255	IWB255	BobWhite_c1173_367	[A/G]	49	A	.	G	R	G	.	G	G	.	G	A	G	G	G	G	G	G	G	G	G	A	.	2A	2AL_6432201	.	.
256	IWB256	BobWhite_c11739_325	[T/C]	1	.	.	.	.	Y	.	.	.	.	.	.	.	.	.	.	.	.	.	.	.	.	2B	2B	2BS_5159361	.	.
257	IWB257	BobWhite_c1174_127	[T/C]	3	.	T	Y	.	.	.	.	.	.	.	.	.	.	T	.	.	.	.	.	.	.	1D	5B	5BL_10736698	.	.
258	IWB258	BobWhite_c11756_79	[A/C]	3	A	C	A	.	.	.	.	.	.	.	.	.	.	.	.	.	.	.	.	.	.	1B	1D	1DL_1127622	.	.
259	IWB259	BobWhite_c11761_295	[A/G]	130	G	G	G	G	G	G	G	G	G	G	G	G	G	G	G	G	G	G	G	G	G	.	6B	6BL_3561664	.	.
260	IWB260	BobWhite_c11800_119	[A/G]	2	.	.	.	G	R	.	.	.	.	.	.	.	.	.	.	.	.	.	.	.	.	2B	2B	2BL_8025318	.	.
261	IWB261	BobWhite_c11800_96	[T/C]	3	.	.	.	T	Y	T	.	.	.	.	.	.	.	.	.	.	.	.	.	.	.	2B	2B	2BL_8025318	.	.
262	IWB262	BobWhite_c11808_975	[A/C]	1	.	.	.	.	.	.	.	.	.	.	.	.	.	.	.	.	.	M	.	.	.	6D	6D	6DS_499295	.	.
263	IWB263	BobWhite_c11811_327	[A/C]	9	.	.	.	.	.	.	.	.	.	C	C	.	.	M	C	.	.	.	.	C	.	5B	5B	5BL_10810016	.	.
264	IWB264	BobWhite_c11817_376	[T/C]	4	C	T	C	C	.	.	.	.	.	.	.	.	.	.	.	.	.	.	.	.	.	1B	2A	2AL_2439966	.	.
265	IWB265	BobWhite_c11861_535	[A/G]	1	.	.	.	.	.	.	.	.	.	.	.	.	R	.	.	.	.	.	.	.	.	5A	5A	5AL_722635	.	.
266	IWB266	BobWhite_c11861_557	[T/C]	2	.	.	.	.	.	.	.	.	.	.	.	.	T	Y	.	.	.	.	.	.	.	5B	5B	5BL_10801870	.	.
267	IWB267	BobWhite_c11861_606	[A/G]	1	.	.	.	.	.	.	.	.	.	.	.	.	.	R	.	.	.	.	.	.	.	5B	5B	5BL_10801870	.	.
268	IWB268	BobWhite_c11863_720	[T/C]	25	C	C	C	.	C	C	.	C	.	C	.	C	C	C	C	.	.	.	.	.	.	.	5B	5BL_10919361	.	.
269	IWB269	BobWhite_c11864_312	[A/G]	3	.	.	.	G	A	G	.	.	.	.	.	.	.	.	.	.	.	.	.	.	.	2B	2A	2AS_5190107	.	.
270	IWB270	BobWhite_c1187_2752	[T/C]	7	.	.	.	.	.	.	T	T	C	.	.	.	.	.	.	.	.	.	.	.	.	.	3D	3DL_6918534	.	.
271	IWB271	BobWhite_c11872_122	[T/C]	4	.	.	.	C	C	C	.	.	.	.	.	.	.	.	.	.	.	.	.	.	.	.	2D	2DS_5382295	.	.
272	IWB272	BobWhite_c11895_332	[A/C]	1	.	.	M	.	.	.	.	.	.	.	.	.	.	.	.	.	.	.	.	.	.	1D	1D	1DL_2269640	.	.
273	IWB273	BobWhite_c11902_88	[A/G]	7	.	.	.	.	.	.	.	.	.	G	.	.	.	.	.	.	.	.	G	G	G	.	7D	7DL_3395182	.	.
274	IWB274	BobWhite_c11917_124	[T/C]	3	.	.	.	C	C	T	.	.	.	.	.	.	.	.	.	.	.	.	.	.	.	2D	2D	2DL_9860260	.	.
275	IWB275	BobWhite_c11918_807	[A/G]	3	.	.	.	.	.	.	.	.	.	R	.	.	.	.	.	.	.	.	G	.	G	4A	7D	7DS_3864450	.	.
276	IWB276	BobWhite_c11923_547	[A/G]	3	.	.	.	.	.	.	.	.	.	.	.	.	A	G	G	.	.	.	.	.	.	.	5D	5DL_4473593	.	.
277	IWB277	BobWhite_c11935_137	[T/C]	5	.	.	.	.	.	.	.	T	Y	.	.	.	.	.	.	.	.	.	.	.	.	3D	3D	3DS_2558524	.	.
278	IWB278	BobWhite_c11938_64	[T/C]	4	.	.	.	C	T	T	.	.	.	.	.	.	.	.	.	.	.	.	.	.	.	.	2A	2AL_6333713	.	.
279	IWB279	BobWhite_c11946_277	[T/G]	1	K	.	.	.	.	.	.	.	.	.	.	.	.	.	.	.	.	.	.	.	.	1A	1A	1AL_3235171	.	.
280	IWB280	BobWhite_c11949_788	[T/C]	6	C	C	Y	.	.	.	.	.	.	.	.	.	.	C	.	.	.	.	.	.	.	.	1D	1DL_2289577	.	.
281	IWB281	BobWhite_c1196_297	[A/G]	4	.	.	.	.	.	.	A	A	A	.	.	.	.	.	.	.	.	.	.	.	.	.	3B	3B_10711205	.	.
282	IWB282	BobWhite_c11971_441	[A/G]	2	.	.	.	.	.	.	.	.	.	.	.	.	.	.	.	.	.	.	.	G	A	.	7D	7DL_3353471	.	.
283	IWB283	BobWhite_c11977_428	[A/G]	56	A	G	.	G	G	G	.	.	.	G	G	G	A	G	G	G	G	.	A	G	.	.	6A	6AL_3523373	.	.
284	IWB284	BobWhite_c11981_105	[T/C]	7	.	.	.	.	T	.	.	C	.	C	.	.	.	.	C	C	.	.	.	.	.	.	2B	2BS_5242469	.	.
285	IWB285	BobWhite_c11997_246	[A/C]	4	.	.	.	.	.	.	C	.	C	.	.	.	.	.	.	C	.	.	.	.	.	.	6A	6AL_2557728	.	.
286	IWB286	BobWhite_c1201_384	[T/C]	4	.	.	.	.	.	.	.	.	.	.	.	.	.	.	.	.	.	.	C	.	.	7A	7A	7AL_4556250	.	.
287	IWB287	BobWhite_c12011_190	[T/C]	4	.	.	.	T	T	T	.	.	.	.	.	.	.	.	.	.	.	.	.	.	.	.	2D	2DL_9833698	.	.
288	IWB288	BobWhite_c12013_1151	[A/G]	3	.	.	.	.	.	.	.	.	.	.	.	.	.	.	.	G	R	G	.	.	.	6B	6B	6BL_4330213	.	.
289	IWB289	BobWhite_c12013_275	[T/C]	4	.	.	.	.	.	.	.	.	.	.	.	.	.	.	T	T	Y	T	.	.	.	6B	6B	6BL_4330213	.	.
290	IWB290	BobWhite_c12013_977	[T/C]	3	.	.	.	.	.	.	.	.	.	.	.	.	.	.	.	T	Y	T	.	.	.	6B	6B	6BL_4330213	.	.
291	IWB291	BobWhite_c12016_88	[A/G]	9	A	.	.	.	.	.	.	.	.	.	.	.	G	A	A	.	.	.	.	.	.	5A	5A	5AS_1490385	.	.
292	IWB292	BobWhite_c12017_125	[T/C]	78	C	C	C	T	C	C	C	C	T	C	C	C	C	C	C	C	C	C	C	C	C	.	7D	7DL_3395831	.	.
293	IWB293	BobWhite_c12032_371	[T/C]	7	.	.	.	.	.	.	.	.	.	.	.	T	.	.	.	T	T	T	.	.	.	.	6D	6DL_3208071	.	.
294	IWB294	BobWhite_c12032_86	[A/C]	5	.	.	.	.	.	.	.	.	.	.	.	.	.	.	.	C	C	C	.	.	.	.	6D	6DL_3208071	.	.
295	IWB295	BobWhite_c12037_723	[A/G]	1	A	.	.	.	.	.	.	.	.	.	.	.	.	.	.	.	.	.	.	.	.	1A	1B	1BL_955784	.	.
296	IWB296	BobWhite_c12044_111	[A/G]	3	.	.	.	.	.	.	G	G	G	.	.	.	.	.	.	.	.	.	.	.	.	.	3D	3DL_6859323	.	.
297	IWB297	BobWhite_c12048_145	[A/C]	2	.	.	.	.	.	.	.	.	.	.	.	.	.	.	.	.	.	.	.	M	C	7B	7B	7BL_6742725	.	.
298	IWB298	BobWhite_c12052_610	[T/C]	8	T	T	T	T	T	C	.	.	.	.	.	.	.	T	.	.	.	.	.	.	.	2D	2D	2DL_3825308	.	.
299	IWB299	BobWhite_c12067_311	[A/G]	3	.	.	.	.	.	.	.	.	.	G	R	G	.	.	.	.	.	.	.	.	.	4B	4B	4BL_7015899	.	.
300	IWB300	BobWhite_c12072_201	[A/G]	3	.	.	.	.	.	.	.	.	.	.	.	.	G	A	A	.	.	.	.	.	.	5A	5B	5BL_10852753	.	.
301	IWB301	BobWhite_c12078_316	[A/G]	9	.	.	.	.	C	.	.	.	.	.	.	.	.	.	.	.	.	.	T	C	C	.	7D	7DS_3931740	.	.
302	IWB302	BobWhite_c12088_1047	[A/C]	3	.	.	.	A	C	A	.	.	.	.	.	.	.	.	.	.	.	.	.	.	.	.	2B	2BS_5245285	.	.
303	IWB303	BobWhite_c12088_261	[A/G]	3	.	.	.	G	A	G	.	.	.	.	.	.	.	.	.	.	.	.	.	.	.	2B	2D	2DS_5357883	.	.
304	IWB304	BobWhite_c12090_117	[T/C]	3	.	.	.	C	T	T	.	.	.	.	.	.	.	.	.	.	.	.	.	.	.	2A	2A	2AL_6324945	.	.
305	IWB305	BobWhite_c12090_70	[T/C]	3	.	.	.	C	C	C	.	.	.	.	.	.	.	.	.	.	.	.	.	.	.	.	2A	2AL_6324945	.	.
306	IWB306	BobWhite_c12128_187	[A/G]	1	.	.	.	.	.	.	.	.	.	R	.	.	.	.	.	.	.	.	.	.	.	4A	4A	4AL_7125608	.	.
307	IWB307	BobWhite_c12129_801	[A/G]	3	.	.	.	G	R	G	.	.	.	.	.	.	.	.	.	.	.	.	.	.	.	2B	2A	2AS_5257799	.	.
308	IWB308	BobWhite_c12134_1068	[T/G]	3	.	.	.	G	G	G	.	.	.	.	.	.	.	.	.	.	.	.	.	.	.	.	2B	2BL_7945759	.	.
309	IWB309	BobWhite_c12134_1140	[T/C]	2	.	.	.	.	Y	C	.	.	.	.	.	.	.	.	.	.	.	.	.	.	.	2B	2B	2BL_7945759	.	.
310	IWB310	BobWhite_c12134_539	[A/G]	3	.	.	.	G	A	A	.	.	.	.	.	.	.	.	.	.	.	.	.	.	.	.	2A	2AL_6345017	.	.
311	IWB311	BobWhite_c12134_823	[T/C]	3	.	.	.	C	Y	T	.	.	.	.	.	.	.	.	.	.	.	.	.	.	.	2B	2B	2BL_7945759	.	.
312	IWB312	BobWhite_c12134_880	[A/G]	3	.	.	.	A	R	A	.	.	.	.	.	.	.	.	.	.	.	.	.	.	.	2B	2B	2BL_7945759	.	.
313	IWB313	BobWhite_c1214_171	[T/C]	3	.	.	.	.	C	T	.	.	.	.	C	.	.	.	.	.	.	.	.	.	.	.	4B	4BS_2258462	.	.
314	IWB314	BobWhite_c1214_798	[T/C]	3	.	.	.	T	C	T	.	.	.	.	.	.	.	.	.	.	.	.	.	.	.	2B	2B	2BS_2504037	.	.
315	IWB315	BobWhite_c12144_216	[A/G]	7	.	.	.	G	R	G	.	.	G	.	.	.	G	.	.	.	.	.	.	.	.	2B	2D	2DS_5323199	.	.
316	IWB316	BobWhite_c1215_240	[A/G]	5	.	.	.	.	.	G	.	.	.	.	.	.	.	.	.	.	.	.	G	G	G	.	7A	7AL_4442438	.	.
317	IWB317	BobWhite_c12154_199	[A/G]	12	.	.	G	R	.	.	.	G	.	.	G	.	A	G	A	.	G	G	.	.	.	2A	5D	5DL_4509741	.	.
318	IWB318	BobWhite_c12157_747	[A/C]	5	.	.	.	M	C	A	.	.	.	.	.	.	.	.	.	.	.	.	.	.	.	2A	2D	2DL_9906723	.	.
319	IWB319	BobWhite_c12159_729	[T/C]	4	.	.	.	.	.	.	.	.	.	.	.	.	.	.	.	.	.	.	T	C	C	.	7A	7AS_4254997	.	.
320	IWB320	BobWhite_c12174_290	[A/G]	3	.	.	.	.	.	.	.	.	.	.	.	.	A	A	G	.	.	.	.	.	.	.	5D	5DL_4506881	.	.
321	IWB321	BobWhite_c12202_81	[T/C]	3	.	.	.	T	C	T	.	.	.	.	.	.	.	.	.	.	.	.	.	.	.	2B	2D	2DL_9872838	.	.
322	IWB322	BobWhite_c1221_367	[T/C]	2	.	.	.	.	.	.	.	.	.	.	.	.	.	.	.	Y	.	T	.	.	.	6A	6A	6AL_5755807	.	.
323	IWB323	BobWhite_c12229_182	[T/C]	3	.	.	.	.	.	.	.	.	.	.	.	.	C	Y	C	.	.	.	.	.	.	5B	5B	5BL_10925698	.	.
324	IWB324	BobWhite_c12232_243	[A/G]	3	.	.	.	G	R	G	.	.	.	.	.	.	.	.	.	.	.	.	.	.	.	2B	2B	2BL_7996716	.	.
325	IWB325	BobWhite_c12246_187	[T/C]	3	.	.	.	T	Y	T	.	.	.	.	.	.	.	.	.	.	.	.	.	.	.	2B	2B	2BL_8053819	.	.
326	IWB326	BobWhite_c12248_442	[A/G]	6	.	.	.	.	.	.	A	.	.	.	A	.	.	A	.	.	.	.	.	.	.	.	5B	5BL_10858504	.	.
327	IWB327	BobWhite_c1225_235	[A/C]	2	.	.	.	A	A	.	.	.	.	.	.	.	.	.	.	.	.	.	.	.	.	.	2B	2BL_7946065	.	.
328	IWB328	BobWhite_c1225_376	[T/C]	3	.	.	.	A	C	T	.	.	.	.	.	.	.	.	.	.	.	.	.	.	.	.	2D	2DL_9906802	.	.
329	IWB329	BobWhite_c12252_476	[A/G]	2	.	.	.	R	.	G	.	.	.	.	.	.	.	.	.	.	.	.	.	.	.	2A	2A	2AS_839722	.	.
330	IWB330	BobWhite_c12256_96	[T/G]	1	.	.	.	.	.	.	.	.	.	.	.	.	.	.	.	.	.	.	.	K	.	7B	7B	7BL_6740675	.	.
331	IWB331	BobWhite_c12261_130	[A/G]	1	.	.	.	.	.	.	.	.	.	.	.	.	.	.	.	R	.	.	.	.	.	6A	6A	6AL_5764118	.	.
332	IWB332	BobWhite_c12264_248	[A/G]	3	.	.	.	.	.	.	.	.	.	.	.	.	.	.	.	.	.	.	G	.	G	.	7D	7DL_3334815	.	.
333	IWB333	BobWhite_c12281_752	[A/C]	3	.	.	.	.	.	.	C	C	.	.	.	.	.	.	.	.	.	.	.	.	.	.	3B	3B_10689617	.	.
334	IWB334	BobWhite_c1229_846	[T/C]	3	.	.	.	Y	C	.	.	.	.	.	.	.	.	.	C	.	.	.	.	.	.	.	2A	2AL_6419321	.	.
335	IWB335	BobWhite_c12302_368	[A/G]	1	.	.	.	.	.	.	.	.	.	.	.	.	.	.	.	.	.	.	R	.	.	7A	7A	7AL_4520899	.	.
336	IWB336	BobWhite_c12302_389	[A/G]	1	.	.	.	.	.	.	.	.	.	.	.	.	.	.	.	.	.	.	A	.	.	7A	7A	7AL_4520899	.	.
337	IWB337	BobWhite_c12305_959	[A/G]	1	R	.	.	.	.	.	.	.	.	.	.	.	.	.	.	.	.	.	.	.	.	1A	1A	1AL_3847553	.	.
338	IWB338	BobWhite_c12316_383	[T/C]	1	.	.	.	.	.	.	.	.	.	.	.	.	.	.	.	.	.	.	.	.	Y	7D	7D	7DS_3956020	.	.
339	IWB339	BobWhite_c12334_362	[A/G]	6	G	G	G	.	.	.	.	.	.	.	.	.	.	.	.	.	.	.	.	.	.	.	1D	1DS_1914012	.	.
340	IWB340	BobWhite_c1234_238	[A/G]	3	.	.	.	.	.	.	.	.	.	G	.	.	.	.	.	.	.	.	R	.	R	7A	7A	7AS_4255839	.	.
341	IWB341	BobWhite_c1234_261	[T/C]	5	.	.	.	.	.	.	.	.	.	C	.	.	.	.	.	.	.	.	Y	.	C	.	7D	7DS_3963650	.	.
342	IWB342	BobWhite_c12343_253	[A/G]	3	.	.	.	.	.	.	.	.	.	.	.	.	.	.	.	.	.	.	R	G	G	7A	7A	7AL_4489252	.	.
343	IWB343	BobWhite_c12355_1548	[A/G]	6	.	A	A	.	.	.	.	.	.	A	.	.	.	.	.	.	.	.	A	R	A	7B	7B	7BL_6738036	.	.
344	IWB344	BobWhite_c12355_1590	[T/C]	9	T	.	T	.	.	.	.	.	.	T	.	.	.	.	.	.	.	.	T	T	T	.	7D	7DL_744466	.	.
345	IWB345	BobWhite_c12355_603	[T/C]	7	.	.	.	.	.	T	.	.	.	.	.	.	.	.	.	.	.	.	Y	C	C	7A	7D	7DL_744466	.	.
346	IWB346	BobWhite_c1236_1429	[T/C]	3	.	.	.	T	C	C	.	.	.	.	.	.	.	.	.	.	.	.	.	.	.	.	2B	2BS_5172684	.	.
347	IWB347	BobWhite_c12360_139	[A/G]	1	.	.	.	.	.	.	.	R	.	.	.	.	.	.	.	.	.	.	.	.	.	.	3B	3B_10575798	.	.
348	IWB348	BobWhite_c12360_401	[A/G]	15	.	.	.	.	G	.	G	G	G	.	.	.	.	.	.	.	.	.	.	.	.	.	3B	3B_10575798	.	.
349	IWB349	BobWhite_c12360_988	[T/G]	24	.	.	.	G	G	.	A	G	A	.	G	.	.	.	G	.	.	.	.	.	.	.	3D	3DS_1752252	.	.
350	IWB350	BobWhite_c12363_95	[T/C]	3	.	.	.	T	C	C	.	.	.	.	.	.	.	.	.	.	.	.	.	.	.	.	2B	2BS_5157667	.	.
351	IWB351	BobWhite_c12365_719	[T/C]	3	.	.	.	T	Y	T	.	.	.	.	.	.	.	.	.	.	.	.	.	.	.	2B	2B	2BL_8084485	.	.
352	IWB352	BobWhite_c12365_743	[T/C]	3	.	.	.	T	Y	T	.	.	.	.	.	.	.	.	.	.	.	.	.	.	.	2B	2B	2BL_8084485	.	.
353	IWB353	BobWhite_c12379_648	[A/G]	3	.	.	.	.	.	.	.	.	.	.	.	.	.	.	.	.	.	.	G	A	G	.	7A	7AS_4146596	.	.
354	IWB354	BobWhite_c12379_952	[A/C]	3	.	.	.	.	.	.	.	.	.	.	.	.	.	.	.	.	.	.	A	C	C	.	7A	7AS_4146596	.	.
355	IWB355	BobWhite_c1238_1826	[T/C]	1	.	.	.	.	.	.	.	.	.	.	.	.	.	.	T	.	.	.	.	.	.	5D	5D	5DL_4588511	.	.
356	IWB356	BobWhite_c1238_495	[T/C]	5	.	.	.	.	.	.	.	.	.	.	.	.	T	T	T	.	.	.	.	.	.	.	5D	5DL_4588511	.	.
357	IWB357	BobWhite_c1238_913	[T/C]	6	.	.	.	.	.	.	.	.	.	.	T	.	T	T	T	.	.	.	.	.	.	.	5D	5DL_4588511	.	.
358	IWB358	BobWhite_c12392_149	[A/C]	3	.	.	.	.	.	.	.	.	.	.	.	.	A	A	A	.	.	.	.	.	.	.	5D	5DL_4607811	.	.
359	IWB359	BobWhite_c1240_1470	[A/G]	2	.	.	.	.	.	.	.	.	.	.	.	.	.	.	.	.	.	.	R	.	A	7A	7D	7DS_285194	.	.
360	IWB360	BobWhite_c12410_196	[T/C]	17	.	.	.	C	.	.	C	C	.	C	C	.	T	C	.	C	.	.	.	C	.	5A	7B	7BS_3148587	.	.
361	IWB361	BobWhite_c12410_396	[T/C]	14	.	.	.	C	C	.	C	C	.	C	C	C	.	C	.	C	.	.	.	C	.	.	7B	7BS_3148587	.	.
362	IWB362	BobWhite_c12412_252	[T/G]	5	.	.	.	.	.	.	.	.	.	.	.	.	.	.	.	G	T	T	G	.	G	.	6A	6AS_1771090	.	.
363	IWB363	BobWhite_c12412_324	[A/G]	3	.	.	.	.	.	.	.	.	.	.	.	.	.	.	.	A	G	G	.	.	.	.	6A	6AS_1771090	.	.
364	IWB364	BobWhite_c12424_886	[A/G]	3	.	.	.	.	.	.	.	.	.	.	.	.	A	A	G	.	.	.	.	.	.	.	5D	5DL_4604423	.	.
365	IWB365	BobWhite_c12426_84	[T/C]	2	.	.	.	T	C	.	.	.	.	.	.	.	.	.	.	.	.	.	.	.	.	.	2B	2BS_5164161	.	.
366	IWB366	BobWhite_c12428_371	[T/C]	1	.	.	.	.	.	.	Y	.	.	.	.	.	.	.	.	.	.	.	.	.	.	3A	3A	3AL_4368866	.	.
367	IWB367	BobWhite_c12434_462	[A/G]	27	G	.	G	.	.	.	.	.	R	G	G	G	G	A	G	.	G	G	R	.	.	.	5D	5DL_4525091	.	.
368	IWB368	BobWhite_c12435_393	[T/G]	3	.	.	.	.	.	.	.	.	.	G	.	.	.	G	T	.	.	.	.	.	.	.	5D	5DL_2831126	.	.
369	IWB369	BobWhite_c12447_108	[A/G]	3	.	.	.	.	.	.	G	G	G	.	.	.	.	.	.	.	.	.	.	.	.	.	3D	3DS_2593299	.	.
370	IWB370	BobWhite_c12457_433	[A/G]	10	.	.	.	.	.	.	A	A	A	.	.	.	.	.	.	.	A	A	.	.	.	.	3D	3DL_6926775	.	.
371	IWB371	BobWhite_c12469_173	[A/G]	5	.	.	.	.	.	.	.	.	.	.	.	.	.	.	.	.	.	.	G	.	G	.	7A	7AL_4521281	.	.
372	IWB372	BobWhite_c12486_101	[T/C]	3	.	.	.	.	.	.	.	.	.	.	.	.	C	C	T	.	.	.	.	.	.	.	5D	5DL_4489400	.	.
373	IWB373	BobWhite_c12490_106	[T/G]	12	.	.	.	.	.	G	G	.	.	G	.	G	.	G	.	G	G	G	G	.	.	.	6D	6DL_3316089	.	.
374	IWB374	BobWhite_c12527_342	[A/G]	4	.	.	.	.	A	G	.	.	.	.	.	.	.	.	.	.	A	.	.	.	.	2D	2D	2DL_9849225	.	.
375	IWB375	BobWhite_c12527_378	[T/C]	6	.	.	.	T	T	T	.	.	.	.	.	.	.	.	.	.	.	.	.	.	.	.	2B	2BL_8075832	.	.
376	IWB376	BobWhite_c12541_117	[A/G]	3	.	.	.	.	.	.	G	G	G	.	.	.	.	.	.	.	.	.	.	.	.	.	3D	3DL_6269096	.	.
377	IWB377	BobWhite_c12541_168	[A/G]	3	.	.	.	.	.	.	G	G	G	.	.	.	.	.	.	.	.	.	.	.	.	.	3B	3B_10447745	.	.
378	IWB378	BobWhite_c12562_256	[A/G]	3	.	.	.	.	.	.	.	.	.	.	.	.	G	G	A	.	.	.	.	.	.	.	5D	5DL_4608039	.	.
379	IWB379	BobWhite_c12568_428	[A/G]	3	G	G	A	.	.	.	.	.	.	.	.	.	.	.	.	.	.	.	.	.	.	.	1B	1BL_3881251	.	.
380	IWB380	BobWhite_c12568_900	[A/G]	3	R	G	G	.	.	.	.	.	.	.	.	.	.	.	.	.	.	.	.	.	.	1A	1A	1AL_3841495	.	.
381	IWB381	BobWhite_c12573_827	[T/C]	3	.	.	.	.	.	.	.	.	.	.	.	.	T	T	C	.	.	.	.	.	.	5D	5D	5DL_4560695	.	.
382	IWB382	BobWhite_c12593_361	[T/C]	4	.	.	.	.	.	.	.	.	.	.	Y	T	T	.	.	.	.	.	.	.	.	4B	4B	4BL_6990622	.	.
383	IWB383	BobWhite_c12593_529	[A/G]	4	.	.	.	.	.	.	.	.	.	.	A	G	A	.	.	.	.	.	.	.	.	.	5A	5AL_2806246	.	.
384	IWB384	BobWhite_c12605_222	[T/C]	1	.	.	.	.	T	.	.	.	.	.	.	.	.	.	.	.	.	.	.	.	.	2B	2B	2BS_5245535	.	.
385	IWB385	BobWhite_c12649_113	[T/G]	2	.	.	.	.	K	G	.	.	.	.	.	.	.	.	.	.	.	.	.	.	.	2B	2B	2BL_8093296	.	.
386	IWB386	BobWhite_c1265_247	[T/C]	3	Y	C	C	.	.	.	.	.	.	.	.	.	.	.	.	.	.	.	.	.	.	.	1A	1AS_3307157	.	.
387	IWB387	BobWhite_c1265_607	[T/C]	4	Y	T	T	.	.	.	.	.	.	.	.	.	.	.	.	.	.	.	.	.	.	1A	1D	1DS_1899531	.	.
388	IWB388	BobWhite_c12655_541	[T/C]	3	.	.	.	.	.	.	.	.	.	.	.	.	Y	C	C	.	.	.	.	.	.	5A	5B	5BL_10924151	.	.
389	IWB389	BobWhite_c12656_180	[A/G]	3	.	.	.	.	.	.	.	.	.	A	.	.	.	.	.	.	.	.	G	.	A	7A	7A	7AS_4253857	.	.
390	IWB390	BobWhite_c12658_649	[A/G]	2	.	.	.	A	.	G	.	.	.	.	.	.	.	.	.	.	.	.	.	.	.	.	2A	2AS_5199405	.	.
391	IWB391	BobWhite_c1266_424	[A/G]	3	.	.	.	.	.	.	.	.	.	G	A	A	.	.	.	.	.	.	.	.	.	.	4B	4BL_7004847	.	.
392	IWB392	BobWhite_c12674_1191	[T/C]	4	.	.	.	.	.	.	.	.	C	.	.	.	.	.	.	.	.	.	C	C	T	.	7D	7DS_3899356	.	.
393	IWB393	BobWhite_c12687_131	[A/G]	3	.	.	.	A	R	A	.	.	.	.	.	.	.	.	.	.	.	.	.	.	.	2B	2B	2BS_5222244	.	.
394	IWB394	BobWhite_c12695_394	[T/C]	3	C	T	C	.	.	.	.	.	.	.	.	.	.	.	.	.	.	.	.	.	.	1B	1B	1BS_3422609	.	.
395	IWB395	BobWhite_c12695_427	[T/G]	3	T	T	G	.	.	.	.	.	.	.	.	.	.	.	.	.	.	.	.	.	.	1D	1D	1DS_1137239	.	.
396	IWB396	BobWhite_c12732_205	[T/C]	1	.	.	.	.	.	Y	.	.	.	.	.	.	.	.	.	.	.	.	.	.	.	2D	2D	2DL_9866986	.	.
397	IWB397	BobWhite_c12733_215	[A/G]	6	G	.	.	.	.	.	.	G	.	.	.	.	.	G	.	G	.	.	G	G	.	.	6A	6AS_4409980	.	.
398	IWB398	BobWhite_c1274_465	[T/C]	3	.	.	.	.	.	.	.	.	.	C	T	T	.	.	.	.	.	.	.	.	.	.	4D	4DS_2324876	.	.
399	IWB399	BobWhite_c1275_304	[T/C]	3	.	.	.	C	C	Y	.	.	.	.	.	.	.	.	.	.	.	.	.	.	.	2D	2D	2DL_9803761	.	.
400	IWB400	BobWhite_c1275_359	[A/G]	3	.	.	.	G	R	R	.	.	.	.	.	.	.	.	.	.	.	.	.	.	.	2B	2D	2DL_9803761	.	.
401	IWB401	BobWhite_c12752_410	[T/C]	2	.	.	.	.	.	.	Y	.	C	.	.	.	.	.	.	.	.	.	.	.	.	3A	3A	3AS_3433834	.	.
402	IWB402	BobWhite_c12757_841	[A/G]	3	.	.	.	.	.	.	.	.	.	.	.	.	G	G	A	.	.	.	.	.	.	5D	5B	5BL_10925865	.	.
403	IWB403	BobWhite_c12767_148	[A/C]	3	.	.	.	A	A	M	.	.	.	.	.	.	.	.	.	.	.	.	.	.	.	2D	2A	2AL_6383989	.	.
404	IWB404	BobWhite_c12770_158	[A/C]	2	.	.	.	.	.	.	.	.	.	.	.	.	.	.	.	C	M	.	.	.	.	6B	6B	6BL_4355715	.	.
405	IWB405	BobWhite_c12772_134	[A/G]	3	.	.	.	.	.	.	.	.	.	.	.	.	A	G	G	.	.	.	.	.	.	.	5D	5DL_4546911	.	.
406	IWB406	BobWhite_c12775_188	[T/C]	3	.	.	.	Y	Y	C	.	.	.	.	.	.	.	.	.	.	.	.	.	.	.	2A	2B	2BL_8062795	.	.
407	IWB407	BobWhite_c12775_299	[T/C]	3	.	.	.	C	Y	C	.	.	.	.	.	.	.	.	.	.	.	.	.	.	.	2B	2B	2BL_8062795	.	.
408	IWB408	BobWhite_c12775_326	[T/C]	3	.	.	.	T	C	C	.	.	.	.	.	.	.	.	.	.	.	.	.	.	.	2A	2B	2BL_8062795	.	.
409	IWB409	BobWhite_c12775_437	[T/C]	3	.	.	.	T	C	C	.	.	.	.	.	.	.	.	.	.	.	.	.	.	.	2A	2B	2BL_8062795	.	.
410	IWB410	BobWhite_c12775_523	[A/G]	3	.	.	.	A	R	A	.	.	.	.	.	.	.	.	.	.	.	.	.	.	.	2B	2B	2BL_8062795	.	.
411	IWB411	BobWhite_c12814_493	[A/G]	3	.	.	.	.	.	.	.	.	.	.	.	.	.	.	.	A	G	A	.	.	.	6B	6B	6BS_746480	.	.
412	IWB412	BobWhite_c12823_247	[A/C]	3	.	.	.	.	.	.	.	.	.	C	A	A	.	.	.	.	.	.	.	.	.	.	4B	4BL_7009229	.	.
413	IWB413	BobWhite_c12832_302	[A/C]	5	.	.	.	.	.	.	.	.	.	C	.	.	.	.	.	A	C	C	.	.	.	6A	6D	6DL_3291688	.	.
414	IWB414	BobWhite_c12841_56	[T/C]	4	Y	T	T	.	.	.	.	.	.	T	.	.	.	.	.	.	.	.	.	.	.	1A	4A	4AL_425097	.	.
415	IWB415	BobWhite_c12846_196	[T/C]	3	.	.	.	.	.	.	.	.	.	.	.	.	.	.	.	C	Y	C	.	.	.	6B	6B	6BS_3045146	.	.
416	IWB416	BobWhite_c12846_389	[T/C]	3	.	.	.	.	.	.	.	.	.	.	.	.	.	.	.	T	Y	T	.	.	.	6B	6B	6BS_3045146	.	.
417	IWB417	BobWhite_c12853_660	[T/G]	5	.	.	.	G	K	A	.	.	.	.	.	.	.	.	.	.	G	G	.	.	.	2B	2B	2BL_8040263	.	.
418	IWB418	BobWhite_c12859_257	[A/G]	3	.	.	.	.	.	.	.	.	.	.	.	.	.	.	.	.	.	.	A	G	G	7A	7D	7DL_3368356	.	.
419	IWB419	BobWhite_c12860_202	[A/G]	3	.	.	.	.	.	.	.	.	.	.	.	.	.	.	.	.	.	.	A	A	G	.	7D	7DS_3860236	.	.
420	IWB420	BobWhite_c12861_652	[A/G]	24	.	G	A	A	G	G	G	.	G	G	G	A	.	G	G	G	G	.	.	G	A	.	2A	2AL_6304793	.	.
421	IWB421	BobWhite_c12861_857	[A/G]	25	.	C	A	A	.	C	.	C	C	C	C	.	.	C	G	.	C	.	.	C	G	.	7D	7DS_3964657	.	.
422	IWB422	BobWhite_c12873_605	[T/G]	1	.	.	.	.	.	.	.	.	.	.	.	.	.	.	.	.	.	.	.	.	K	.	7D	7DL_3374956	.	.
423	IWB423	BobWhite_c12883_272	[A/G]	5	.	.	.	.	.	.	.	.	.	.	.	.	.	R	G	.	.	.	.	.	.	5B	5B	5BL_10923345	.	.
424	IWB424	BobWhite_c12889_390	[T/C]	3	.	.	.	.	.	.	.	.	.	.	.	.	.	.	.	.	.	.	C	Y	C	7B	7B	7BS_3165645	.	.
425	IWB425	BobWhite_c12889_926	[T/C]	4	.	.	.	.	.	.	.	.	.	.	.	.	.	C	C	.	.	.	C	.	T	.	7A	7AS_4249176	.	.
426	IWB426	BobWhite_c12892_140	[A/G]	4	.	.	.	G	R	G	.	.	.	.	.	.	.	.	.	.	.	.	.	.	.	2B	2D	2DL_9886321	.	.
427	IWB427	BobWhite_c12908_381	[T/C]	2	.	.	.	.	.	.	.	Y	T	.	.	.	.	.	.	.	.	.	.	.	.	3B	3B	3B_8765275	.	.
428	IWB428	BobWhite_c12911_649	[A/G]	3	.	.	.	G	R	G	.	.	.	.	.	.	.	.	.	.	.	.	.	.	.	2B	2B	2BL_8091493	.	.
429	IWB429	BobWhite_c12911_788	[A/G]	3	.	.	.	A	R	A	.	.	.	.	.	.	.	.	.	.	.	.	.	.	.	2B	2B	2BL_8091493	.	.
430	IWB430	BobWhite_c12933_1043	[T/G]	3	.	.	.	.	.	.	.	.	.	.	.	.	.	.	.	.	.	.	G	G	T	.	7A	7AL_4496251	.	.
431	IWB431	BobWhite_c12938_141	[T/C]	6	.	.	.	.	.	.	.	.	.	.	.	.	.	.	.	.	.	.	T	T	T	.	7A	7AS_4223857	.	.
432	IWB432	BobWhite_c1294_197	[T/C]	1	.	.	.	.	.	.	.	.	.	.	.	.	Y	.	.	.	.	.	.	.	.	5A	5A	5AS_1547976	.	.
433	IWB433	BobWhite_c1295_470	[T/C]	3	.	.	.	.	.	.	.	.	.	T	Y	C	.	.	.	.	.	.	.	.	.	4B	4B	4BL_7035605	.	.
434	IWB434	BobWhite_c12960_138	[A/G]	2	A	R	.	.	.	.	.	.	.	.	.	.	.	.	.	.	.	.	.	.	.	1B	1A	1AL_3874114	.	.
435	IWB435	BobWhite_c12960_168	[A/G]	2	A	G	.	.	.	.	.	.	.	.	.	.	.	.	.	.	.	.	.	.	.	.	1A	1AL_3874114	.	.
436	IWB436	BobWhite_c12963_193	[T/C]	3	.	.	.	.	.	.	.	.	.	.	.	.	.	.	.	T	T	C	.	.	.	6D	6D	6DL_3288722	.	.
437	IWB437	BobWhite_c12967_378	[A/G]	3	.	.	.	.	.	.	.	.	.	.	.	.	.	.	.	A	G	A	.	.	.	.	6B	6BL_4395808	.	.
438	IWB438	BobWhite_c12968_317	[A/G]	5	.	.	.	.	.	.	.	A	.	.	.	.	A	A	A	.	.	.	.	.	.	.	5A	5AL_1230154	.	.
439	IWB439	BobWhite_c12977_65	[A/C]	1	M	.	.	.	.	.	.	.	.	.	.	.	.	.	.	.	.	.	.	.	.	1A	1A	1AL_3975748	.	.
440	IWB440	BobWhite_c12978_388	[A/G]	3	.	.	.	.	.	.	.	.	.	.	.	.	A	G	G	.	.	.	.	.	.	.	5A	5AL_2704563	.	.
441	IWB441	BobWhite_c12980_151	[T/C]	3	.	.	.	.	.	.	.	.	.	.	.	.	T	T	C	.	.	.	.	.	.	5D	5D	5DL_4511472	.	.
442	IWB442	BobWhite_c13013_81	[T/C]	253	T	T	T	T	Y	T	T	T	T	T	T	C	T	C	T	C	T	C	T	C	T	.	6A	6AS_4394025	.	.
443	IWB443	BobWhite_c13030_406	[A/G]	3	.	.	.	.	.	.	.	.	.	G	.	.	.	G	R	.	.	.	.	.	.	5D	5D	5DL_4549567	.	.
444	IWB444	BobWhite_c13039_184	[T/C]	2	C	.	T	.	.	.	.	.	.	.	.	.	.	.	.	.	.	.	.	.	.	.	1A	1AL_3938379	.	.
445	IWB445	BobWhite_c13054_100	[T/C]	6	.	.	.	.	.	.	.	.	C	T	C	C	.	.	.	.	.	.	.	.	.	.	4A	4AS_5936119	.	.
446	IWB446	BobWhite_c13063_111	[T/C]	3	.	.	.	C	C	C	.	.	.	.	.	.	.	.	.	.	.	.	.	.	.	.	2D	2DL_9863384	.	.
447	IWB447	BobWhite_c13063_381	[A/G]	4	.	.	.	G	A	G	.	.	.	.	.	.	.	.	.	.	.	.	.	.	.	2B	2B	2BL_8015067	.	.
448	IWB448	BobWhite_c13066_776	[A/G]	3	.	.	.	A	R	A	.	.	.	.	.	.	.	.	.	.	.	.	.	.	.	2B	2D	2DL_8891606	.	.
449	IWB449	BobWhite_c13085_820	[A/C]	206	C	C	C	C	C	C	C	C	C	C	C	C	C	C	C	C	C	C	C	C	C	.	7D	7DL_3395819	.	.
450	IWB450	BobWhite_c13091_385	[A/G]	3	.	.	.	.	.	.	.	.	.	.	.	.	.	.	.	G	R	G	.	.	.	6B	6B	6BL_4383459	.	.
451	IWB451	BobWhite_c13098_526	[A/G]	2	.	.	.	.	.	.	.	.	.	.	.	.	.	.	.	.	.	.	A	R	.	7B	7B	7BL_6557563	.	.
452	IWB452	BobWhite_c13098_670	[T/C]	4	.	.	.	.	.	.	.	.	.	.	.	.	.	.	.	.	.	.	C	C	C	.	7B	7BL_6557563	.	.
453	IWB453	BobWhite_c13099_755	[T/C]	3	.	.	.	.	.	.	C	T	C	.	.	.	.	.	.	.	.	.	.	.	.	3B	3D	3DL_6815283	.	.
454	IWB454	BobWhite_c13103_388	[A/G]	3	.	.	.	.	.	.	.	.	.	.	.	.	.	.	.	.	.	.	G	A	G	.	7B	7BL_6737043	.	.
455	IWB455	BobWhite_c13107_217	[A/C]	3	C	C	.	.	.	.	.	.	.	.	C	.	.	.	.	.	.	.	.	.	.	.	1A	1AS_3259755	.	.
456	IWB456	BobWhite_c13124_430	[T/C]	8	T	T	T	.	.	T	.	.	.	.	.	.	.	T	.	.	.	.	.	.	.	.	5B	5BL_7258820	.	.
457	IWB457	BobWhite_c13137_111	[A/G]	4	.	.	.	.	.	.	.	.	.	.	.	.	.	.	.	G	A	A	.	.	.	6A	6A	6AL_5826512	.	.
458	IWB458	BobWhite_c13147_152	[A/C]	15	.	.	.	.	.	.	A	A	A	.	.	.	.	.	.	.	.	.	.	.	.	.	3D	3DL_6954555	.	.
459	IWB459	BobWhite_c13152_342	[A/G]	33	.	A	.	.	G	.	.	G	.	G	G	.	.	G	G	.	K	.	.	G	.	.	6B	6BL_4344448	.	.
460	IWB460	BobWhite_c13156_773	[T/G]	2	.	.	.	.	.	.	.	.	.	.	.	.	.	.	.	.	.	.	.	K	G	7B	7D	7DL_3366774	.	.
461	IWB461	BobWhite_c1318_691	[T/C]	3	C	Y	C	.	.	.	.	.	.	.	.	.	.	.	.	.	.	.	.	.	.	1B	1D	1DL_2233683	.	.
462	IWB462	BobWhite_c13198_118	[A/G]	3	.	.	.	.	.	.	.	.	.	.	.	.	G	G	A	.	.	.	.	.	.	.	5D	5DL_4577502	.	.
463	IWB463	BobWhite_c13202_312	[A/G]	34	A	.	A	A	A	.	A	A	A	A	.	A	A	A	A	A	A	A	A	A	.	.	6D	6DL_3212704	.	.
464	IWB464	BobWhite_c13202_399	[A/G]	2	.	.	.	.	.	.	.	.	.	.	.	.	.	.	.	.	R	A	.	.	.	6B	6D	6DL_3212704	.	.
465	IWB465	BobWhite_c13202_462	[A/G]	3	.	.	.	.	.	.	.	.	.	.	.	.	.	.	.	A	R	A	.	.	.	6B	6B	6BL_3748878	.	.
466	IWB466	BobWhite_c13210_115	[A/G]	2	.	.	.	.	.	.	R	G	.	.	.	.	.	.	.	.	.	.	.	.	.	3A	3A	3AS_3440765	.	.
467	IWB467	BobWhite_c13233_578	[T/C]	3	.	.	.	.	.	.	.	.	.	.	.	.	T	C	T	.	.	.	.	.	.	.	5B	5BL_10815975	.	.
468	IWB468	BobWhite_c13238_386	[T/C]	1	.	.	.	.	.	.	.	.	.	.	.	.	.	C	.	.	.	.	.	.	.	5B	5B	5BL_10763172	.	.
469	IWB469	BobWhite_c13238_502	[A/C]	1	.	.	.	.	.	.	.	.	.	.	.	.	.	A	.	.	.	.	.	.	.	.	5B	5BL_10763172	.	.
470	IWB470	BobWhite_c13247_795	[A/G]	3	.	.	.	.	.	.	.	.	.	G	R	A	.	.	.	.	.	.	.	.	.	4B	4D	4DL_14459916	.	.
471	IWB471	BobWhite_c13248_519	[T/C]	3	C	.	.	.	C	.	.	C	.	.	.	.	.	.	.	.	.	.	.	.	.	.	3B	3B_10487728	.	.
472	IWB472	BobWhite_c1325_102	[A/C]	1	.	.	.	.	.	.	.	.	C	.	.	.	.	.	.	.	.	.	.	.	.	.	3D	3DS_2570613	.	.
473	IWB473	BobWhite_c13263_97	[A/G]	2	.	.	.	.	.	.	G	A	.	.	.	.	.	.	.	.	.	.	.	.	.	.	3B	3B_10697696	.	.
474	IWB474	BobWhite_c13269_917	[A/G]	76	.	G	G	R	G	G	G	G	G	G	G	G	G	G	A	A	G	.	G	G	G	.	5B	5BL_7550596	.	.
475	IWB475	BobWhite_c13285_245	[T/C]	3	.	.	.	T	Y	T	.	.	.	.	.	.	.	.	.	.	.	.	.	.	.	2B	2B	2BL_7952034	.	.
476	IWB476	BobWhite_c13289_364	[A/G]	2	.	.	.	.	.	.	A	A	.	.	.	.	.	.	.	.	.	.	.	.	.	.	3B	3B_10710912	.	.
477	IWB477	BobWhite_c13289_404	[A/G]	4	.	.	.	.	.	.	G	A	.	.	.	.	T	T	.	.	.	.	.	.	.	.	3B	3B_10710912	.	.
478	IWB478	BobWhite_c13293_107	[A/G]	2	.	.	.	.	.	.	.	A	A	.	.	.	.	.	.	.	.	.	.	.	.	.	3D	3DL_6916608	.	.
479	IWB479	BobWhite_c13295_407	[T/C]	1	.	.	.	.	Y	.	.	.	.	.	.	.	.	.	.	.	.	.	.	.	.	2B	2B	2BL_8008793	.	.
480	IWB480	BobWhite_c13295_69	[T/C]	3	.	.	.	T	Y	T	.	.	.	.	.	.	.	.	.	.	.	.	.	.	.	2B	2B	2BL_8008793	.	.
481	IWB481	BobWhite_c133_1077	[A/C]	3	.	.	.	.	.	.	.	.	.	.	.	.	.	.	.	.	.	.	A	C	C	.	7D	7DS_3960319	.	.
482	IWB482	BobWhite_c13300_105	[A/G]	3	.	.	.	G	G	G	.	.	.	.	.	.	.	.	.	.	.	.	.	.	.	.	2B	2BL_7967018	.	.
483	IWB483	BobWhite_c13300_75	[A/G]	1	.	.	.	.	A	.	.	.	.	.	.	.	.	.	.	.	.	.	.	.	.	.	2B	2BL_7967018	.	.
484	IWB484	BobWhite_c13315_651	[A/G]	3	.	.	.	A	A	G	.	.	.	.	.	.	.	.	.	.	.	.	.	.	.	2D	2D	2DL_9882848	.	.
485	IWB485	BobWhite_c13322_215	[A/G]	4	.	.	.	.	.	.	.	.	.	R	G	G	.	.	.	.	.	.	.	.	.	4A	4A	4AL_61032	.	.
486	IWB486	BobWhite_c13340_412	[T/C]	2	.	.	.	.	.	.	.	.	.	.	.	.	.	C	T	.	.	.	.	.	.	.	5B	5BL_10864426	.	.
487	IWB487	BobWhite_c13358_203	[T/C]	3	.	.	.	.	.	.	.	.	.	.	.	.	.	.	.	T	C	C	.	.	.	6A	6D	6DL_1455687	.	.
488	IWB488	BobWhite_c13368_386	[T/C]	0	.	.	.	.	.	.	.	.	.	.	.	.	.	.	.	.	.	.	.	.	.	.	7D	7DS_3967570	.	.
489	IWB489	BobWhite_c1337_294	[T/C]	3	.	.	.	.	.	.	.	.	.	.	.	.	T	C	C	.	.	.	.	.	.	.	5A	5AL_993939	.	.
490	IWB490	BobWhite_c13373_250	[T/C]	2	.	.	.	Y	Y	.	.	.	.	.	.	.	.	.	.	.	.	.	.	.	.	2A	2A	2AS_5264433	.	.
491	IWB491	BobWhite_c13376_359	[A/G]	3	.	.	.	.	.	.	.	.	.	A	G	G	.	.	.	.	.	.	.	.	.	.	4B	4BS_4918128	.	.
492	IWB492	BobWhite_c13378_662	[T/C]	3	T	T	T	.	.	.	.	.	.	.	.	.	.	.	.	.	.	.	.	.	.	.	1A	1AS_3316475	.	.
493	IWB493	BobWhite_c13381_101	[T/C]	3	.	.	.	.	.	.	C	Y	C	.	.	.	.	.	.	.	.	.	.	.	.	3B	3B	3B_10444686	.	.
494	IWB494	BobWhite_c13384_247	[A/G]	20	.	G	G	.	.	.	.	.	G	.	G	G	R	x	G	.	.	G	G	.	G	.	1B	1BL_3877158	.	.
495	IWB495	BobWhite_c13384_303	[A/C]	29	.	A	A	A	A	.	.	.	A	A	A	A	A	A	A	A	.	A	A	.	A	.	1B	1BL_3877158	.	.
496	IWB496	BobWhite_c13386_244	[T/C]	8	.	.	.	.	T	.	.	.	.	C	T	C	.	.	C	.	.	.	.	.	.	.	5D	5DS_731553	.	.
497	IWB497	BobWhite_c13386_598	[A/G]	5	.	.	.	.	A	.	.	.	.	R	G	G	.	.	.	.	.	.	.	.	.	.	4D	4DS_2324374	.	.
498	IWB498	BobWhite_c1339_944	[A/G]	3	.	.	.	.	.	.	.	.	.	A	G	G	.	.	.	.	.	.	.	.	.	4A	4A	4AL_7123387	.	.
499	IWB499	BobWhite_c13400_229	[T/C]	1	.	.	.	.	.	.	.	.	.	.	.	.	.	.	.	.	.	.	Y	.	.	7A	7A	7AL_4491937	.	.
500	IWB500	BobWhite_c13400_608	[T/C]	3	.	.	.	.	.	.	.	.	.	.	.	.	.	.	.	.	.	.	C	Y	T	7B	7A	7AL_4491937	.	.
501	IWB501	BobWhite_c13407_242	[T/C]	3	.	.	.	T	Y	.	.	.	.	.	.	.	.	.	.	.	.	.	.	.	.	2B	2B	2BL_7984118	.	.
502	IWB502	BobWhite_c13424_430	[T/C]	7	.	.	.	T	T	T	.	.	.	.	.	.	T	T	T	.	.	.	.	.	.	.	5D	5DL_4514221	.	.
503	IWB503	BobWhite_c13428_455	[A/G]	5	.	.	.	A	.	.	.	.	.	.	.	.	A	R	A	.	.	.	A	.	.	5B	5B	5BL_10786181	.	.
504	IWB504	BobWhite_c13431_1372	[T/C]	4	.	.	.	.	C	.	.	.	.	.	C	.	.	.	.	.	.	.	C	.	T	7D	7D	7DL_3392185	.	.
505	IWB505	BobWhite_c13435_700	[T/C]	1	.	.	.	.	.	.	.	.	.	.	.	.	.	.	.	.	.	Y	.	.	.	6D	6D	6DL_92900	.	.
506	IWB506	BobWhite_c13450_1872	[T/C]	5	T	C	C	.	.	.	.	.	.	.	.	.	.	C	.	.	.	.	.	C	.	.	5B	5BL_10881224	.	.
507	IWB507	BobWhite_c13450_2100	[A/C]	4	A	A	C	.	.	.	.	.	.	.	.	.	.	A	.	.	.	.	.	.	.	1D	1B	1BL_3908644	.	.
508	IWB508	BobWhite_c13450_712	[T/C]	2	T	.	C	.	.	.	.	.	.	.	.	.	.	.	.	.	.	.	.	.	.	.	1D	1DL_2168184	.	.
509	IWB509	BobWhite_c13455_112	[A/G]	4	.	.	.	G	R	G	.	.	.	.	.	.	.	.	.	.	.	.	.	.	.	2B	2B	2BL_8016685	.	.
510	IWB510	BobWhite_c13455_93	[T/C]	4	.	.	.	C	Y	C	.	.	.	.	.	.	.	.	.	.	.	.	.	.	.	2B	2D	2DL_9833698	.	.
511	IWB511	BobWhite_c13485_226	[T/C]	3	.	.	.	.	.	.	.	.	.	T	C	C	.	.	.	.	.	.	.	.	.	.	4A	4AS_5984927	.	.
512	IWB512	BobWhite_c13503_87	[T/C]	3	.	.	.	.	.	.	.	.	.	.	.	.	.	.	.	.	.	.	C	C	T	.	7D	7DS_3889344	.	.
513	IWB513	BobWhite_c13504_378	[A/G]	2	.	.	.	.	.	.	.	.	.	.	.	.	.	.	.	.	G	G	.	.	.	.	6D	6DL_3208071	.	.
514	IWB514	BobWhite_c13510_631	[T/C]	4	.	C	.	.	.	.	.	.	.	C	.	.	.	.	.	.	.	.	C	.	T	7D	7D	7DS_3886738	.	.
515	IWB515	BobWhite_c13514_340	[T/C]	2	.	.	.	.	.	.	.	.	.	.	.	.	.	.	.	.	.	.	C	.	T	.	7A	7AS_958012	.	.
516	IWB516	BobWhite_c13525_262	[T/C]	5	.	.	.	C	C	C	.	.	.	.	.	.	.	.	.	.	.	.	.	.	.	.	2A	2AL_6433800	.	.
517	IWB517	BobWhite_c1354_386	[T/C]	4	.	.	.	.	.	.	C	T	C	.	.	.	.	.	.	.	.	.	.	.	T	.	7D	7DS_3862124	.	.
518	IWB518	BobWhite_c1354_429	[A/C]	4	.	.	.	.	.	.	C	A	C	.	.	.	.	.	.	.	.	.	.	.	C	.	7D	7DS_3862124	.	.
519	IWB519	BobWhite_c1354_462	[A/G]	4	.	.	.	.	.	.	A	A	G	.	.	.	.	.	.	.	.	.	.	.	A	.	7D	7DS_3862124	.	.
520	IWB520	BobWhite_c13543_142	[A/G]	24	G	.	G	G	G	G	G	.	G	G	.	.	.	.	G	G	.	A	C	.	G	.	6D	6DS_2104890	.	.
521	IWB521	BobWhite_c13560_341	[T/C]	204	C	C	C	T	C	C	C	C	C	C	C	C	C	T	C	Y	C	C	C	C	C	.	5D	5DL_4600907	.	.
522	IWB522	BobWhite_c13582_194	[A/G]	2	.	.	.	.	.	.	.	.	.	.	.	.	.	R	R	.	.	.	.	.	.	.	5D	5DL_4591214	.	.
523	IWB523	BobWhite_c13582_252	[T/C]	2	.	.	.	.	.	.	.	.	.	.	.	.	.	T	Y	.	.	.	.	.	.	.	5D	5DL_4591214	.	.
524	IWB524	BobWhite_c13600_52	[T/C]	2	.	.	.	Y	T	.	.	.	.	.	.	.	.	.	.	.	.	.	.	.	.	.	2A	2AS_5195461	.	.
525	IWB525	BobWhite_c1361_1187	[T/C]	3	Y	T	T	.	.	.	.	.	.	.	.	.	.	.	.	.	.	.	.	.	.	1A	1A	1AS_3313778	.	.
526	IWB526	BobWhite_c13610_397	[A/G]	5	G	A	G	.	.	.	.	.	.	.	.	.	.	G	.	.	.	.	.	.	.	.	1D	1DL_713215	.	.
527	IWB527	BobWhite_c13628_622	[A/G]	4	.	.	.	.	.	.	.	.	.	G	A	A	.	.	.	.	.	.	.	.	.	.	4D	4DS_648129	.	.
528	IWB528	BobWhite_c1364_182	[T/G]	4	.	.	.	G	.	.	.	.	.	G	G	T	.	.	.	.	.	.	.	.	.	4D	4B	4BS_4925568	.	.
529	IWB529	BobWhite_c13640_103	[A/G]	4	.	.	.	.	.	.	G	G	.	R	.	G	.	.	.	.	.	.	.	.	.	.	4D	4DL_14248249	.	.
530	IWB530	BobWhite_c13643_337	[A/G]	7	.	.	.	.	.	.	.	.	.	.	.	.	.	.	.	.	.	.	A	A	A	.	7B	7BS_3081805	.	.
531	IWB531	BobWhite_c13649_390	[A/G]	2	A	.	G	.	.	.	.	.	.	.	.	.	.	.	.	.	.	.	.	.	.	.	1D	1DL_2251473	.	.
532	IWB532	BobWhite_c13649_579	[A/G]	3	A	A	G	.	.	.	.	.	.	.	.	.	.	.	.	.	.	.	.	.	.	1D	1D	1DL_2251473	.	.
533	IWB533	BobWhite_c13654_447	[T/C]	3	T	C	T	.	.	.	.	.	.	.	.	.	.	.	.	.	.	.	.	.	.	1B	1B	1BS_3482988	.	.
534	IWB534	BobWhite_c13661_275	[A/G]	12	.	.	.	.	G	G	.	G	G	.	.	.	A	G	.	G	.	G	.	G	.	.	3B	3B_10334606	.	.
535	IWB535	BobWhite_c13680_512	[A/G]	3	.	.	.	.	.	.	.	.	.	.	.	.	.	.	.	A	R	.	.	.	.	6B	6B	6BL_4335606	.	.
536	IWB536	BobWhite_c137_203	[T/C]	1	.	.	.	.	.	.	.	.	.	.	.	.	.	Y	.	.	.	.	.	.	.	5B	5B	5BS_2278796	.	.
537	IWB537	BobWhite_c13704_244	[T/G]	12	.	.	.	.	T	.	T	T	.	.	T	.	T	T	.	T	.	.	T	.	T	.	3B	3B_10470554	.	.
538	IWB538	BobWhite_c13718_682	[A/G]	2	.	.	.	.	.	.	.	.	.	.	.	.	.	G	A	.	.	.	.	.	.	.	5D	5DL_4599776	.	.
539	IWB539	BobWhite_c13719_365	[T/C]	3	.	.	.	T	Y	T	.	.	.	.	.	.	.	.	.	.	.	.	.	.	.	2B	2B	2BL_8024059	.	.
540	IWB540	BobWhite_c13719_460	[T/G]	2	.	.	.	.	G	T	.	.	.	.	.	.	.	.	.	.	.	.	.	.	.	.	2A	2AL_6420388	.	.
541	IWB541	BobWhite_c1372_133	[A/G]	2	.	.	.	.	.	.	.	.	.	.	.	.	.	G	R	.	.	.	.	.	.	5D	5B	5BS_2251770	.	.
542	IWB542	BobWhite_c13736_59	[A/C]	1	.	.	.	.	A	.	.	.	.	.	.	.	.	.	.	.	.	.	.	.	.	2B	2B	2BS_5175242	.	.
543	IWB543	BobWhite_c13752_400	[T/C]	1	.	.	.	Y	.	.	.	.	.	.	.	.	.	.	.	.	.	.	.	.	.	2A	2A	2AL_6384029	.	.
544	IWB544	BobWhite_c13761_242	[A/G]	2	.	R	.	.	.	.	.	.	.	.	.	.	.	.	.	.	.	G	.	.	.	1B	1B	1BL_3877158	.	.
545	IWB545	BobWhite_c13766_161	[T/G]	5	.	.	.	.	.	.	.	.	.	T	G	G	A	.	A	.	.	.	.	.	.	.	4D	4DS_2315729	.	.
546	IWB546	BobWhite_c13774_405	[A/G]	3	.	.	.	.	.	.	.	.	.	A	G	G	.	.	.	.	.	.	.	.	.	.	4D	4DS_2171179	.	.
547	IWB547	BobWhite_c13779_636	[A/G]	3	.	.	.	.	.	.	.	.	.	.	.	.	.	.	.	R	G	G	.	.	.	6A	6A	6AS_4401928	.	.
548	IWB548	BobWhite_c13818_362	[A/C]	2	.	.	.	.	.	.	.	C	A	.	.	.	.	.	.	.	.	.	.	.	.	.	3D	3DS_2594273	.	.
549	IWB549	BobWhite_c1382_325	[A/G]	14	.	.	.	.	.	.	.	A	A	G	A	A	.	.	.	.	.	.	.	.	.	.	4D	4DL_14454623	.	.
550	IWB550	BobWhite_c13835_185	[A/C]	4	.	.	.	.	.	.	.	.	.	C	A	A	.	.	.	.	.	.	.	.	.	.	4B	4BS_4865548	.	.
551	IWB551	BobWhite_c13839_111	[A/C]	3	.	.	.	.	.	.	.	.	A	.	.	.	.	.	.	M	.	A	.	.	.	6A	6A	6AS_4428697	.	.
552	IWB552	BobWhite_c13839_135	[A/G]	4	.	.	.	.	.	.	.	.	G	.	.	.	.	.	.	R	S	C	.	.	.	6A	6D	6DS_976402	.	.
553	IWB553	BobWhite_c13839_78	[T/C]	3	.	.	.	.	.	.	.	.	C	.	.	.	.	.	.	Y	.	C	.	.	.	6A	6D	6DS_976402	.	.
554	IWB554	BobWhite_c13844_873	[T/C]	3	.	.	.	.	.	.	.	.	.	.	.	.	T	Y	T	.	.	.	.	.	.	5B	5B	5BS_2293839	.	.
555	IWB555	BobWhite_c13845_195	[T/G]	3	.	.	.	.	.	.	.	.	.	.	.	.	.	.	.	K	G	G	.	.	.	6A	6A	6AL_5827238	.	.
556	IWB556	BobWhite_c13845_714	[T/C]	3	.	.	.	.	.	.	.	.	.	.	.	.	.	.	.	T	C	T	.	.	.	.	6A	6AL_5827238	.	.
557	IWB557	BobWhite_c13858_897	[A/G]	10	.	.	.	.	.	.	.	.	.	G	.	.	.	.	.	.	.	.	G	.	G	.	7D	7DS_3893747	.	.
558	IWB558	BobWhite_c13867_217	[A/G]	1	R	.	.	.	.	.	.	.	.	.	.	.	.	.	.	.	.	.	.	.	.	1A	1A	1AL_1381826	.	.
559	IWB559	BobWhite_c1387_798	[T/G]	3	.	.	.	.	.	.	.	.	.	.	.	.	K	T	T	.	.	.	.	.	.	5A	5A	5AL_2767834	.	.
560	IWB560	BobWhite_c13871_881	[T/G]	2	.	.	.	.	.	.	.	.	.	.	.	.	.	G	.	.	.	.	.	.	.	.	5B	5BL_10893618	.	.
561	IWB561	BobWhite_c13874_167	[T/C]	2	.	T	.	.	.	.	.	.	.	.	.	.	.	.	.	.	C	.	.	.	.	.	6B	6BL_4257176	.	.
562	IWB562	BobWhite_c13878_193	[A/G]	3	.	.	.	G	R	G	.	.	.	.	.	.	.	.	.	.	.	.	.	.	.	2B	2D	2DL_9905094	.	.
563	IWB563	BobWhite_c13900_53	[A/C]	3	.	.	.	.	.	.	.	.	.	.	.	.	M	A	A	.	.	.	.	.	.	5A	5A	5AL_2802617	.	.
564	IWB564	BobWhite_c13924_707	[A/G]	1	.	.	.	.	.	R	.	.	.	.	.	.	.	.	.	.	.	.	.	.	.	2D	2D	2DL_9881231	.	.
565	IWB565	BobWhite_c13933_285	[A/G]	9	.	.	.	G	G	G	G	.	G	.	.	.	.	.	.	G	G	A	.	.	.	.	6A	6AL_5834137	.	.
566	IWB566	BobWhite_c13933_317	[T/G]	7	.	.	.	.	.	.	G	G	G	.	.	.	.	.	.	T	G	G	.	.	.	.	6B	6BL_4330221	.	.
567	IWB567	BobWhite_c13947_173	[T/C]	3	.	.	.	.	.	.	C	Y	C	.	.	.	.	.	.	.	.	.	.	.	.	3B	3D	3DL_3329836	.	.
568	IWB568	BobWhite_c13949_53	[T/C]	2	.	.	.	.	.	.	.	.	.	.	.	.	.	.	.	T	.	C	.	.	.	.	6A	6AL_5830346	.	.
569	IWB569	BobWhite_c13949_98	[T/C]	2	.	.	.	.	.	.	.	.	.	.	.	.	.	.	.	C	.	Y	.	.	.	6D	6A	6AL_5830346	.	.
570	IWB570	BobWhite_c13975_80	[T/C]	6	.	.	.	.	.	.	.	.	.	T	T	T	.	.	.	.	.	.	.	.	.	.	4D	4DL_14369414	.	.
571	IWB571	BobWhite_c13977_91	[A/G]	6	.	.	.	.	.	.	.	.	.	.	.	.	.	.	.	G	G	G	.	.	.	.	6B	6BL_4294582	.	.
572	IWB572	BobWhite_c13981_285	[A/G]	9	A	.	.	.	.	.	.	G	.	G	.	G	G	.	.	.	G	G	.	.	.	.	5A	5AL_2769897	.	.
573	IWB573	BobWhite_c13983_901	[A/G]	3	.	.	.	.	.	.	.	.	.	G	.	.	.	.	.	.	.	.	G	.	A	7D	7A	7AS_4176378	.	.
574	IWB574	BobWhite_c14011_463	[A/G]	3	.	.	.	.	.	.	.	.	.	G	.	.	.	.	.	.	.	.	R	.	A	7A	7A	7AS_4097305	.	.
575	IWB575	BobWhite_c14028_182	[A/C]	3	.	.	.	.	.	.	.	.	.	.	.	.	M	A	A	.	.	.	.	.	.	5A	5A	5AL_2772714	.	.
576	IWB576	BobWhite_c14032_133	[T/G]	8	G	G	T	.	.	.	.	.	.	.	G	.	.	.	.	.	.	.	.	.	.	1D	1D	1DS_1914217	.	.
577	IWB577	BobWhite_c14032_277	[T/C]	4	.	.	Y	T	.	.	.	.	.	.	C	.	.	.	.	.	.	.	.	.	.	1D	1D	1DS_1914217	.	.
578	IWB578	BobWhite_c14044_562	[A/G]	3	.	.	.	.	.	.	G	A	G	.	.	.	.	.	.	.	.	.	.	.	.	.	3B	3B_10528726	.	.
579	IWB579	BobWhite_c14066_403	[A/G]	3	.	.	.	.	.	.	.	.	.	.	.	.	.	.	.	G	G	G	.	.	.	.	6D	6DL_518479	.	.
580	IWB580	BobWhite_c14076_98	[T/G]	3	.	.	.	.	.	.	G	K	G	.	.	.	.	.	.	.	.	.	.	.	.	3B	3D	3DL_6905442	.	.
581	IWB581	BobWhite_c14078_219	[A/G]	5	.	.	.	.	.	.	.	.	.	.	.	.	.	.	.	.	.	.	A	R	A	.	7D	7DS_3900027	.	.
582	IWB582	BobWhite_c14078_249	[T/C]	4	.	.	.	.	.	.	.	.	.	.	.	.	.	.	.	.	.	.	T	C	T	.	7D	7DS_3900027	.	.
583	IWB583	BobWhite_c14078_87	[T/C]	2	.	.	.	.	.	.	.	.	.	.	.	.	.	.	.	.	.	.	.	T	C	.	7D	7DS_3900027	.	.
584	IWB584	BobWhite_c14080_654	[T/C]	3	.	.	.	.	.	.	.	.	.	.	.	.	C	C	C	.	.	.	.	.	.	.	5D	5DL_4593270	.	.
585	IWB585	BobWhite_c14085_196	[A/G]	2	.	.	.	.	.	.	.	.	.	.	.	.	G	.	G	.	.	.	.	.	.	.	5D	5DL_4554635	.	.
586	IWB586	BobWhite_c14085_585	[A/G]	4	.	.	.	.	.	.	.	.	.	G	G	G	.	.	G	.	.	.	.	.	.	.	5D	5DL_4554635	.	.
587	IWB587	BobWhite_c14092_485	[T/C]	6	.	.	.	C	C	C	.	.	.	.	.	.	C	Y	C	.	.	.	.	.	.	5B	5B	5BS_2239197	.	.
588	IWB588	BobWhite_c14099_437	[A/G]	3	.	.	.	.	.	.	.	.	.	.	.	.	G	A	A	.	.	.	.	.	.	.	5A	5AL_2809516	.	.
589	IWB589	BobWhite_c14113_153	[T/C]	86	T	T	T	T	T	T	T	T	T	T	T	T	T	T	T	T	T	T	T	T	T	.	7A	7AS_4257008	.	.
590	IWB590	BobWhite_c14113_96	[A/G]	108	A	A	A	A	A	A	A	A	A	A	A	A	A	A	A	A	A	A	A	A	A	.	7D	7DL_3347882	.	.
591	IWB591	BobWhite_c14115_378	[A/C]	5	.	.	.	A	A	A	.	.	.	.	.	.	.	.	.	.	.	.	.	.	.	.	2B	2BS_5162705	.	.
592	IWB592	BobWhite_c14115_401	[T/C]	18	.	.	.	C	C	C	.	.	.	.	.	.	.	.	.	.	.	.	C	.	.	.	2B	2BS_5162705	.	.
593	IWB593	BobWhite_c1412_1469	[A/G]	4	.	.	.	A	R	G	.	.	.	.	.	.	.	.	.	.	.	.	.	.	.	2B	2D	2DL_9906338	.	.
594	IWB594	BobWhite_c1412_76	[A/G]	2	.	.	.	.	A	A	.	.	.	.	.	.	.	.	.	.	.	.	.	.	.	.	2D	2DL_9906338	.	.
595	IWB595	BobWhite_c14138_623	[A/G]	56	G	A	A	A	G	A	G	A	.	G	A	A	G	G	A	G	G	A	A	G	A	.	6A	6AS_4331675	.	.
596	IWB596	BobWhite_c14141_197	[T/C]	3	C	T	C	.	.	.	.	.	.	.	.	.	.	.	.	.	.	.	.	.	.	1B	1B	1BL_3819211	.	.
597	IWB597	BobWhite_c14143_565	[A/G]	4	.	.	.	.	.	.	G	A	A	.	.	.	.	.	.	.	.	.	.	.	.	.	3B	3B_10491111	.	.
598	IWB598	BobWhite_c14148_123	[A/G]	1	.	.	.	A	.	.	.	.	.	.	.	.	.	.	.	.	.	.	.	.	.	.	2A	2AL_6378164	.	.
599	IWB599	BobWhite_c14158_112	[T/G]	1	K	.	.	.	.	.	.	.	.	.	.	.	.	.	.	.	.	.	.	.	.	1A	1A	1AL_3979632	.	.
600	IWB600	BobWhite_c14159_528	[T/C]	6	T	.	.	.	.	.	.	.	.	.	.	.	.	T	C	.	.	.	.	.	.	5D	5B	5BL_10909254	.	.
601	IWB601	BobWhite_c14161_457	[T/C]	4	.	.	.	C	T	T	.	.	.	.	.	.	.	.	.	.	.	.	.	.	.	.	2D	2DS_5363870	.	.
602	IWB602	BobWhite_c14172_113	[A/G]	3	.	.	.	.	.	.	.	.	.	.	.	.	R	G	G	.	.	.	.	.	.	5A	5A	5AS_1483784	.	.
603	IWB603	BobWhite_c14176_156	[T/C]	3	.	.	.	T	T	T	.	.	.	.	.	.	.	.	.	.	.	.	.	.	.	.	2D	2DL_9888828	.	.
604	IWB604	BobWhite_c14176_916	[A/G]	3	.	.	.	A	A	G	.	.	.	.	.	.	.	.	.	.	.	.	.	.	.	2D	2B	2BL_7982081	.	.
605	IWB605	BobWhite_c14183_699	[A/G]	11	.	A	.	G	G	.	G	A	.	.	G	.	.	.	.	G	G	.	.	G	.	1B	6B	6BL_4253581	.	.
606	IWB606	BobWhite_c14206_339	[T/C]	3	.	.	.	.	.	.	.	.	.	.	.	.	.	.	.	T	Y	T	.	.	.	6B	6D	6DL_3324803	.	.
607	IWB607	BobWhite_c14209_478	[T/C]	4	.	.	.	C	T	C	.	.	.	.	.	G	.	.	.	.	.	.	.	.	.	2B	2D	2DL_9910143	.	.
608	IWB608	BobWhite_c14209_871	[A/C]	2	.	.	.	G	M	.	.	.	.	.	.	.	.	.	.	.	.	.	.	.	.	2B	2B	2BL_7980362	.	.
609	IWB609	BobWhite_c14221_243	[A/G]	9	.	G	.	T	T	.	.	.	.	.	.	.	.	A	.	.	T	G	.	.	T	.	1B	1BS_3434014	.	.
610	IWB610	BobWhite_c14222_571	[T/C]	2	.	.	.	.	Y	C	.	.	.	.	.	.	.	.	.	.	.	.	.	.	.	.	2B	2BS_5203301	.	.
611	IWB611	BobWhite_c14222_605	[A/G]	3	.	.	.	T	R	A	.	.	.	.	.	.	.	.	.	.	.	.	.	.	.	.	2B	2BS_5203301	.	.
612	IWB612	BobWhite_c14223_602	[A/G]	3	.	.	.	.	.	.	.	.	.	.	.	.	R	A	A	.	.	.	.	.	.	5A	5B	5BL_10924516	.	.
613	IWB613	BobWhite_c14258_383	[T/C]	5	C	C	C	C	.	.	.	.	.	C	.	.	.	.	.	.	.	.	.	.	.	.	4A	4AL_7036571	.	.
614	IWB614	BobWhite_c14258_434	[A/C]	5	C	C	C	C	.	.	.	.	.	C	.	.	.	.	.	.	.	.	.	.	.	.	4A	4AL_7036571	.	.
615	IWB615	BobWhite_c14263_302	[T/C]	2	.	.	.	.	.	.	.	.	.	.	.	.	.	T	T	.	.	.	.	.	.	.	5D	5DL_4524870	.	.
616	IWB616	BobWhite_c14271_1379	[A/G]	3	A	.	.	.	.	.	.	.	.	.	A	.	.	A	.	.	.	.	.	.	.	.	5B	5BS_1482084	.	.
617	IWB617	BobWhite_c14280_245	[A/G]	9	.	.	.	.	.	.	.	.	.	G	.	.	.	.	.	.	.	.	G	.	G	.	7D	7DS_3940921	.	.
618	IWB618	BobWhite_c14291_385	[T/G]	1	.	.	.	.	.	.	.	.	.	.	.	.	G	.	.	.	.	.	.	.	.	5A	5A	5AL_2807402	.	.
619	IWB619	BobWhite_c14291_666	[T/G]	1	.	.	.	.	.	.	.	.	.	.	.	.	K	.	.	.	.	.	.	.	.	5A	5A	5AL_2807402	.	.
620	IWB620	BobWhite_c14292_162	[T/C]	3	.	.	.	.	.	.	T	C	T	.	.	.	.	.	.	.	.	.	.	.	.	.	3D	3DS_603581	.	.
621	IWB621	BobWhite_c14292_246	[T/G]	3	.	.	.	.	.	.	G	G	G	.	.	.	.	.	.	.	.	.	.	.	.	.	3A	3AS_3440931	.	.
622	IWB622	BobWhite_c14292_436	[T/C]	3	.	.	.	.	.	.	C	T	C	.	.	.	.	.	.	.	.	.	.	.	.	.	3A	3AS_3440931	.	.
623	IWB623	BobWhite_c14297_266	[T/C]	3	.	.	.	.	.	.	.	.	.	.	.	.	.	.	.	.	.	.	Y	C	C	7A	7D	7DS_3897747	.	.
624	IWB624	BobWhite_c14303_240	[A/G]	3	.	.	.	.	.	.	.	.	.	A	.	.	.	.	.	.	.	.	R	.	A	7A	7D	7DS_2509726	.	.
625	IWB625	BobWhite_c14304_687	[A/G]	3	.	.	.	.	.	.	.	.	.	.	.	G	.	.	.	R	.	.	.	.	.	6A	4D	4DL_14403364	.	.
626	IWB626	BobWhite_c14323_288	[T/C]	3	.	.	.	.	.	.	.	.	.	.	.	.	C	T	C	.	.	.	.	.	.	5B	5D	5DL_4545971	.	.
627	IWB627	BobWhite_c14350_378	[A/G]	6	.	.	.	.	.	.	.	.	.	.	.	.	.	.	.	.	.	.	G	R	G	.	7D	7DL_3347367	.	.
628	IWB628	BobWhite_c14350_426	[A/G]	4	.	.	.	.	.	.	.	.	.	.	.	.	.	.	.	.	.	.	G	R	G	.	7B	7BL_6749125	.	.
629	IWB629	BobWhite_c14352_90	[T/C]	2	.	.	.	.	.	.	C	.	T	.	.	.	.	.	.	.	.	.	.	.	.	.	3D	3DL_6906725	.	.
630	IWB630	BobWhite_c14360_420	[A/G]	3	.	.	.	.	.	.	.	.	.	.	.	.	A	R	A	.	.	.	.	.	.	5B	5A	5AL_2802951	.	.
631	IWB631	BobWhite_c14362_86	[T/C]	1	.	Y	.	.	.	.	.	.	.	.	.	.	.	.	.	.	.	.	.	.	.	1B	1B	1BL_3820167	.	.
632	IWB632	BobWhite_c14363_480	[A/G]	5	A	A	A	.	.	.	.	.	.	.	.	.	.	.	.	.	.	.	.	.	.	.	1B	1BL_3902296	.	.
633	IWB633	BobWhite_c14365_59	[T/G]	3	.	.	.	.	.	.	T	K	T	.	.	.	.	.	.	.	.	.	.	.	.	3B	3B	3B_10440783	.	.
634	IWB634	BobWhite_c14367_167	[A/G]	3	.	.	.	.	.	.	.	.	.	A	.	.	.	G	G	.	.	.	.	.	.	.	5D	5DL_3992321	.	.
635	IWB635	BobWhite_c14378_729	[T/G]	3	.	.	.	.	.	.	.	.	.	.	.	.	T	G	G	.	.	.	.	.	.	.	5D	5DL_4534410	.	.
636	IWB636	BobWhite_c14388_227	[A/G]	7	.	.	.	G	A	A	.	.	.	.	.	.	.	.	.	G	G	G	.	.	.	2B	2D	2DS_5384636	.	.
637	IWB637	BobWhite_c14388_80	[T/C]	6	.	.	.	C	T	T	.	.	.	.	.	.	.	.	.	T	C	C	.	.	.	.	2D	2DS_5384636	.	.
638	IWB638	BobWhite_c14409_206	[T/C]	3	.	.	.	.	.	.	.	.	.	T	.	.	.	C	C	.	.	.	.	.	.	4A	5B	5BL_10834372	.	.
639	IWB639	BobWhite_c1441_1078	[A/G]	3	.	.	.	.	.	.	.	.	.	.	.	.	.	.	.	.	.	.	R	G	G	7A	7A	7AL_4523185	.	.
640	IWB640	BobWhite_c1441_1123	[A/G]	4	.	.	.	.	.	.	.	.	.	.	.	.	.	.	.	.	.	.	C	.	C	.	7A	7AL_4523185	.	.
641	IWB641	BobWhite_c1441_128	[A/G]	7	.	.	.	.	.	.	.	.	.	.	.	.	.	.	.	.	.	.	G	.	G	.	7A	7AL_4553205	.	.
642	IWB642	BobWhite_c1441_1440	[T/C]	12	.	.	.	.	.	C	.	.	C	.	.	.	.	.	.	.	.	.	C	C	C	.	7A	7AL_4528430	.	.
643	IWB643	BobWhite_c14421_78	[T/G]	3	.	.	.	.	.	.	.	.	.	T	.	.	.	.	.	.	.	.	G	.	G	.	7A	7AS_4054126	.	.
644	IWB644	BobWhite_c14422_282	[A/G]	3	G	G	A	.	.	.	.	.	.	.	.	.	.	.	.	.	.	.	.	.	.	1D	1B	1BL_3758419	.	.
645	IWB645	BobWhite_c14424_227	[T/C]	2	.	.	.	.	.	.	.	.	.	.	.	.	.	C	T	.	.	.	.	.	.	.	5D	5DL_4551200	.	.
646	IWB646	BobWhite_c14425_216	[A/C]	2	.	.	.	M	.	A	.	.	.	.	.	.	.	.	.	.	.	.	.	.	.	2A	2D	2DS_5347050	.	.
647	IWB647	BobWhite_c14432_224	[T/C]	4	.	.	.	.	.	T	.	.	.	T	T	T	.	.	.	.	.	.	.	.	.	.	4B	4BL_7026506	.	.
648	IWB648	BobWhite_c14457_167	[T/G]	3	.	.	.	.	.	.	.	.	.	.	.	.	.	.	.	G	G	T	.	.	.	6D	6D	6DL_3281377	.	.
649	IWB649	BobWhite_c14461_104	[T/C]	4	.	.	.	.	.	.	.	.	.	.	.	.	.	.	.	Y	C	C	.	.	.	6A	6A	6AL_5772084	.	.
650	IWB650	BobWhite_c14461_80	[T/G]	4	.	.	.	.	.	.	.	.	.	.	.	.	.	.	.	G	T	T	.	.	.	6A	6A	6AL_5772084	.	.
651	IWB651	BobWhite_c14471_411	[T/C]	3	.	.	.	.	.	.	.	.	.	.	.	.	.	.	.	.	.	.	Y	T	C	7A	7A	7AS_4252103	.	.
652	IWB652	BobWhite_c14471_69	[T/C]	2	.	.	.	.	.	.	.	.	.	.	.	.	.	.	.	.	.	.	G	.	C	7D	7D	7DS_3910708	.	.
653	IWB653	BobWhite_c14476_80	[A/G]	3	.	.	.	R	G	G	.	.	.	.	.	.	.	.	.	.	.	.	.	.	.	2A	2B	2BS_5219375	.	.
654	IWB654	BobWhite_c14480_99	[T/C]	4	.	.	.	C	C	T	.	.	.	.	.	.	.	.	.	.	.	.	.	.	.	2D	2D	2DL_9882161	.	.
655	IWB655	BobWhite_c14486_122	[A/G]	4	.	.	.	.	.	.	.	.	.	.	.	.	G	G	G	.	.	.	.	.	.	.	5A	5AL_600461	.	.
656	IWB656	BobWhite_c14494_304	[A/C]	8	C	C	C	C	.	.	.	.	.	T	.	.	.	.	.	C	.	.	.	.	.	.	1D	1DL_2292034	.	.
657	IWB657	BobWhite_c14495_230	[A/G]	2	.	.	.	.	.	.	.	.	.	.	.	.	.	.	.	.	.	.	R	.	A	7A	7A	7AS_4256402	.	.
658	IWB658	BobWhite_c145_179	[A/G]	3	.	.	.	.	.	.	.	.	.	G	G	A	.	.	.	.	.	.	.	.	.	.	4D	4DS_2301236	.	.
659	IWB659	BobWhite_c14507_276	[T/C]	7	.	.	.	.	.	.	.	.	.	.	.	.	.	.	.	T	T	T	T	C	T	.	7B	7BS_3087421	.	.
660	IWB660	BobWhite_c14508_181	[T/C]	3	.	.	.	.	.	.	.	.	.	Y	.	.	.	.	.	.	.	.	A	.	C	4A	4A	4AL_7159012	.	.
661	IWB661	BobWhite_c14508_375	[T/C]	3	.	.	.	.	.	.	.	.	.	C	.	.	.	.	.	.	.	.	C	.	T	7D	7D	7DS_3823666	.	.
662	IWB662	BobWhite_c1452_859	[T/C]	3	.	.	.	.	.	.	.	.	.	.	.	.	T	C	C	.	.	.	.	.	.	.	5A	5AS_1120198	.	.
663	IWB663	BobWhite_c14526_271	[T/C]	3	C	T	T	.	.	.	.	.	.	.	.	.	.	.	.	.	.	.	.	.	.	1A	1D	1DS_1886609	.	.
664	IWB664	BobWhite_c14530_51	[T/C]	1	.	.	.	Y	.	.	.	.	.	.	.	.	.	.	.	.	.	.	.	.	.	2A	2A	2AS_5258077	.	.
665	IWB665	BobWhite_c14536_201	[A/G]	3	.	.	.	.	.	.	.	.	.	A	A	A	.	.	.	.	.	.	.	.	.	.	4D	4DS_2301338	.	.
666	IWB666	BobWhite_c14549_269	[T/C]	5	.	.	.	.	.	C	.	.	.	C	T	T	.	T	.	.	.	.	.	.	.	.	5B	5BL_10921970	.	.
667	IWB667	BobWhite_c14550_148	[T/C]	3	.	.	.	C	C	C	.	.	.	.	.	.	.	.	.	.	.	.	.	.	.	.	2A	2AL_6435093	.	.
668	IWB668	BobWhite_c14554_277	[T/C]	4	.	.	.	T	C	T	.	.	.	.	.	.	.	.	.	.	.	.	.	.	.	2B	2B	2BL_8026103	.	.
669	IWB669	BobWhite_c1456_615	[T/C]	2	.	Y	C	.	.	.	.	.	.	.	.	.	.	.	.	.	.	.	.	.	.	1B	1B	1BL_3920351	.	.
670	IWB670	BobWhite_c14570_161	[T/C]	3	.	.	.	.	.	.	.	.	.	C	T	T	.	.	.	.	.	.	.	.	.	.	4D	4DL_14381610	.	.
671	IWB671	BobWhite_c14570_263	[T/C]	3	.	.	.	.	.	.	.	.	.	T	C	C	.	.	.	.	.	.	.	.	.	.	4B	4BL_7036644	.	.
672	IWB672	BobWhite_c14575_323	[T/C]	3	.	.	.	.	.	.	.	.	.	.	.	.	.	.	.	C	Y	C	.	.	.	6B	6B	6BS_2949026	.	.
673	IWB673	BobWhite_c14576_497	[A/G]	3	.	.	.	.	.	.	A	A	G	.	.	.	.	.	.	.	.	.	.	.	.	.	3B	3B_10692034	.	.
674	IWB674	BobWhite_c14576_660	[A/G]	1	.	.	.	.	.	.	.	R	.	.	.	.	.	.	.	.	.	.	.	.	.	.	3B	3B_10567603	.	.
675	IWB675	BobWhite_c14587_51	[A/G]	3	R	A	A	.	.	.	.	.	.	.	.	.	.	.	.	.	.	.	.	.	.	1A	1D	1DL_2274561	.	.
676	IWB676	BobWhite_c14588_84	[A/C]	3	.	.	.	.	.	.	.	.	.	.	.	.	.	.	.	.	.	.	C	C	A	7D	7D	7DS_3967078	.	.
677	IWB677	BobWhite_c14606_452	[A/G]	3	.	.	.	G	G	G	.	.	.	.	.	.	.	.	.	.	.	.	.	.	.	.	3B	3B_10558721	.	.
678	IWB678	BobWhite_c14618_272	[T/C]	3	.	.	.	.	.	.	.	.	.	C	T	C	.	.	.	.	.	.	.	.	.	4B	4D	4DL_14413011	.	.
679	IWB679	BobWhite_c14619_562	[T/C]	3	.	.	.	.	.	.	.	.	.	T	.	.	.	C	C	.	.	.	.	.	.	4A	4A	4AL_7112494	.	.
680	IWB680	BobWhite_c14640_462	[A/G]	3	A	A	A	.	.	.	.	.	.	.	.	.	.	.	.	.	.	.	.	.	.	.	1D	1DS_1915947	.	.
681	IWB681	BobWhite_c14650_564	[A/G]	8	.	.	.	.	.	.	.	.	.	A	A	A	.	.	.	A	G	A	.	.	.	.	6D	6DS_2125475	.	.
682	IWB682	BobWhite_c1467_1916	[A/G]	1	.	.	.	.	.	.	A	.	.	.	.	.	.	.	.	.	.	.	.	.	.	.	3A	3AL_4293088	.	.
683	IWB683	BobWhite_c14672_935	[A/G]	3	.	.	.	.	.	.	.	.	.	.	.	.	.	.	.	.	.	.	A	G	G	7A	7D	7DL_3391630	.	.
684	IWB684	BobWhite_c14681_198	[A/G]	7	.	.	.	.	A	.	.	A	.	.	G	.	.	.	.	.	.	.	.	.	.	4B	3B	3B_10671435	.	.
685	IWB685	BobWhite_c14686_86	[A/C]	1	.	.	.	.	M	.	.	.	.	.	.	.	.	.	.	.	.	.	.	.	.	2B	2B	2BL_8005015	.	.
686	IWB686	BobWhite_c14689_172	[A/G]	2	.	.	.	.	.	.	.	.	.	.	.	.	R	A	.	.	.	.	.	.	.	5A	5A	5AL_405610	.	.
687	IWB687	BobWhite_c1469_112	[A/G]	3	.	.	.	.	.	.	.	.	.	.	.	.	.	.	.	.	.	.	G	.	G	.	7A	7AL_4518253	.	.
688	IWB688	BobWhite_c14705_487	[T/C]	3	.	.	.	.	.	.	.	.	.	.	.	.	Y	C	C	.	.	.	.	.	.	5A	5A	5AL_2803744	.	.
689	IWB689	BobWhite_c14717_512	[A/G]	3	.	.	.	.	.	.	A	G	G	.	.	.	.	.	.	.	.	.	.	.	.	.	3A	3AL_4234005	.	.
690	IWB690	BobWhite_c14717_800	[A/G]	2	.	.	.	.	.	.	A	.	G	.	.	.	.	.	.	.	.	.	.	.	.	.	3D	3DL_1524388	.	.
691	IWB691	BobWhite_c1472_528	[A/G]	3	.	.	.	G	R	G	.	.	.	.	.	.	.	.	.	.	.	.	.	.	.	2B	2B	2BL_7988733	.	.
692	IWB692	BobWhite_c1472_59	[A/G]	2	.	.	.	C	R	.	.	.	.	.	.	.	.	.	.	.	.	.	.	.	.	2B	2B	2BL_7988733	.	.
693	IWB693	BobWhite_c14727_390	[T/C]	3	C	C	T	.	.	.	.	.	.	.	.	.	.	.	.	.	.	.	.	.	.	.	1D	1DL_2205469	.	.
694	IWB694	BobWhite_c14736_188	[A/G]	2	.	.	.	.	.	.	.	.	.	.	.	.	.	.	.	.	.	.	.	R	G	7B	7B	7BL_6733839	.	.
695	IWB695	BobWhite_c14758_214	[A/C]	6	.	.	.	.	.	.	C	C	C	.	.	.	.	.	.	.	.	.	.	.	.	.	3D	3DL_6924246	.	.
696	IWB696	BobWhite_c14758_530	[T/C]	3	.	.	.	.	.	.	T	C	C	.	.	.	.	.	.	.	.	.	.	.	.	.	3A	3AL_4418720	.	.
697	IWB697	BobWhite_c14760_245	[T/C]	14	.	.	.	Y	C	T	.	.	.	T	.	C	.	C	.	C	.	.	C	.	.	.	6A	6AS_4377995	.	.
698	IWB698	BobWhite_c14760_277	[A/G]	14	.	.	.	G	G	G	.	.	.	G	.	.	.	G	.	G	.	.	G	.	.	.	2A	2AL_6408786	.	.
699	IWB699	BobWhite_c14763_85	[T/C]	2	.	.	.	.	.	.	.	.	.	.	.	.	.	.	.	.	.	.	.	T	T	.	7D	7DS_3918870	.	.
700	IWB700	BobWhite_c1477_315	[A/G]	3	.	.	.	A	G	R	.	.	.	.	.	.	.	.	.	.	.	.	.	.	.	2D	2D	2DL_9853844	.	.
701	IWB701	BobWhite_c14799_321	[A/G]	133	G	G	G	G	G	G	A	G	A	G	G	G	G	G	G	G	G	G	G	G	G	.	7D	7DS_3889590	.	.
702	IWB702	BobWhite_c14799_457	[A/C]	134	C	C	C	C	C	C	C	C	C	C	C	C	C	C	C	C	C	C	C	T	C	.	7D	7DS_3889590	.	.
703	IWB703	BobWhite_c14811_336	[A/G]	18	.	.	.	.	.	.	G	G	G	.	.	.	.	.	.	.	.	.	.	.	.	.	3A	3AS_3440619	.	.
704	IWB704	BobWhite_c14812_828	[A/G]	2	.	.	.	.	.	.	.	.	.	.	.	.	.	.	.	.	.	.	.	R	G	7B	7B	7BS_3120366	.	.
705	IWB705	BobWhite_c1488_1274	[T/C]	3	C	T	T	.	.	.	.	.	.	.	.	.	.	.	.	.	.	.	.	.	.	.	1D	1DL_2281664	.	.
706	IWB706	BobWhite_c1488_1370	[T/C]	4	C	C	T	.	.	.	.	.	.	.	.	.	.	C	.	.	.	.	.	.	.	1D	1A	1AL_3968605	.	.
707	IWB707	BobWhite_c1488_1394	[T/C]	4	C	T	T	.	.	.	.	.	.	.	.	.	.	T	.	.	.	.	.	.	.	.	5B	5BL_9605308	.	.
708	IWB708	BobWhite_c1488_299	[A/G]	3	G	G	R	.	.	.	.	.	.	.	.	.	.	.	.	.	.	.	.	.	.	1D	1A	1AL_3968605	.	.
709	IWB709	BobWhite_c1488_504	[T/C]	3	Y	T	T	.	.	.	.	.	.	.	.	.	.	.	.	.	.	.	.	.	.	1A	1D	1DL_2281664	.	.
710	IWB710	BobWhite_c14882_143	[T/C]	3	.	.	.	.	.	.	.	.	.	.	.	.	.	.	.	T	Y	T	.	.	.	6B	6D	6DL_3239081	.	.
711	IWB711	BobWhite_c149_120	[A/G]	1	.	.	.	.	.	.	.	.	.	.	.	.	.	.	.	.	.	.	R	.	.	7A	7A	7AL_4520899	.	.
712	IWB712	BobWhite_c149_1839	[A/G]	1	.	.	.	.	.	.	.	.	.	.	.	.	.	.	.	.	.	.	R	.	.	7A	7A	7AL_4520899	.	.
713	IWB713	BobWhite_c149_3064	[T/C]	1	.	.	.	.	.	.	.	.	.	.	.	.	.	.	.	.	.	.	Y	.	.	7A	7A	7AL_4520899	.	.
714	IWB714	BobWhite_c149_4419	[A/C]	3	.	.	.	.	.	C	.	.	.	.	.	.	.	.	.	.	.	.	C	C	.	.	7B	7BL_6502660	.	.
715	IWB715	BobWhite_c14907_296	[T/C]	2	.	.	.	.	.	.	C	T	.	.	.	.	.	.	.	.	.	.	.	.	.	.	3A	3AS_3275927	.	.
716	IWB716	BobWhite_c1491_1075	[T/C]	4	.	.	.	.	.	.	.	.	.	.	.	.	C	T	C	.	.	.	.	.	.	.	5B	5BL_10818148	.	.
717	IWB717	BobWhite_c14915_156	[A/G]	1	.	.	.	.	.	.	.	.	.	.	.	.	.	.	.	.	G	.	.	.	.	6B	6B	6BL_2372631	.	.
718	IWB718	BobWhite_c14915_515	[A/G]	3	.	.	.	.	.	.	.	.	.	.	.	.	.	.	.	A	G	R	.	.	.	6D	6D	6DL_2504263	.	.
719	IWB719	BobWhite_c14916_627	[A/G]	5	G	A	A	.	.	.	.	.	.	A	.	.	.	.	.	.	.	.	.	.	.	1A	1D	1DL_2236263	.	.
720	IWB720	BobWhite_c14926_201	[T/G]	3	.	.	.	.	.	.	T	G	G	.	.	.	.	.	.	.	.	.	.	.	.	.	3D	3DL_6942196	.	.
721	IWB721	BobWhite_c14928_843	[T/C]	241	C	C	C	C	Y	C	C	G	C	C	C	C	C	C	C	C	C	C	C	C	C	.	5A	5AL_2738580	.	.
722	IWB722	BobWhite_c14938_411	[A/G]	3	.	.	.	.	.	.	G	G	A	.	.	.	.	.	.	.	.	.	.	.	.	3D	3D	3DL_6826059	.	.
723	IWB723	BobWhite_c1494_101	[T/C]	3	.	.	.	.	.	.	.	.	.	T	C	.	.	.	.	.	.	.	.	.	.	.	4A	4AS_5992534	.	.
724	IWB724	BobWhite_c14948_295	[A/G]	3	.	.	.	.	.	.	.	.	.	.	.	.	.	.	.	G	A	A	.	.	.	6A	6B	6BL_4382980	.	.
725	IWB725	BobWhite_c14950_299	[T/C]	9	.	T	T	.	.	.	.	.	.	.	T	.	.	.	.	.	T	T	C	T	T	.	7D	7DS_3900331	.	.
726	IWB726	BobWhite_c14966_231	[A/C]	3	.	.	.	.	.	.	.	.	.	.	.	.	.	.	.	.	.	.	C	M	C	7B	7B	7BL_6577564	.	.
727	IWB727	BobWhite_c14968_1195	[A/G]	4	.	.	.	.	.	.	.	.	.	.	.	.	A	A	G	.	.	.	.	.	.	.	5D	5DS_2773531	.	.
728	IWB728	BobWhite_c14968_538	[A/G]	6	.	.	.	.	.	.	.	.	.	.	.	.	G	A	A	.	.	.	.	.	.	.	5D	5DS_2773531	.	.
729	IWB729	BobWhite_c1499_59	[T/G]	6	.	.	.	.	.	.	T	T	T	.	.	.	.	.	.	.	.	.	.	.	.	.	3D	3DL_6918534	.	.
730	IWB730	BobWhite_c14991_512	[A/G]	3	.	.	.	.	.	.	.	.	.	.	.	.	G	A	A	.	.	.	.	.	.	.	5B	5BS_2261827	.	.
731	IWB731	BobWhite_c14996_670	[A/G]	6	.	.	.	.	.	.	.	.	.	.	.	.	G	G	G	.	.	.	.	.	.	.	5D	5DL_4499308	.	.
732	IWB732	BobWhite_c14999_397	[T/G]	4	.	.	.	.	.	.	.	.	.	.	.	.	.	.	.	G	.	G	.	.	.	.	6A	6AS_4429115	.	.
733	IWB733	BobWhite_c14999_479	[A/G]	4	.	.	.	.	.	.	.	.	.	.	.	.	.	.	.	R	G	A	.	.	.	.	6A	6AS_4429115	.	.
734	IWB734	BobWhite_c1500_73	[T/C]	3	.	.	.	C	C	T	.	.	.	.	.	.	.	.	.	.	.	.	.	.	.	.	2D	2DS_5381781	.	.
735	IWB735	BobWhite_c15021_357	[A/G]	3	.	.	.	G	A	G	.	.	.	.	.	.	.	.	.	.	.	.	.	.	.	2B	2D	2DL_9826290	.	.
736	IWB736	BobWhite_c15035_469	[T/C]	1	.	.	.	.	.	Y	.	.	.	.	.	.	.	.	.	.	.	.	.	.	.	2D	2D	2DS_5361162	.	.
737	IWB737	BobWhite_c15047_376	[A/C]	1	.	.	.	.	.	M	.	.	.	.	.	.	.	.	.	.	.	.	.	.	.	2D	2D	2DS_5389569	.	.
738	IWB738	BobWhite_c15052_119	[A/G]	3	.	.	.	.	.	.	.	.	.	.	.	.	.	.	.	.	.	.	G	G	A	7D	7A	7AS_4251259	.	.
739	IWB739	BobWhite_c15059_241	[T/C]	3	.	.	.	.	.	.	.	.	.	.	.	.	.	.	.	C	T	C	.	.	.	.	6B	6BS_2986924	.	.
740	IWB740	BobWhite_c15073_502	[T/C]	6	.	.	.	T	T	Y	.	.	.	.	.	.	.	.	A	.	A	.	.	.	.	2D	2D	2DS_5330846	.	.
741	IWB741	BobWhite_c15075_708	[A/G]	5	.	.	.	.	.	.	A	R	A	.	.	.	.	.	.	.	.	.	.	.	T	3B	3B	3B_10745872	.	.
742	IWB742	BobWhite_c15082_683	[A/G]	3	.	.	.	.	.	.	.	.	.	A	A	A	.	.	.	.	.	.	.	.	.	.	4A	4AS_6008310	.	.
743	IWB743	BobWhite_c1509_622	[A/G]	13	.	G	.	.	.	.	.	G	.	.	.	.	.	.	.	.	G	.	.	G	.	.	7B	7BL_6633293	.	.
744	IWB744	BobWhite_c15097_341	[T/C]	4	.	.	T	C	.	.	Y	.	.	C	.	.	.	.	.	.	.	.	.	.	.	3A	4A	4AS_5961359	.	.
745	IWB745	BobWhite_c15097_602	[A/G]	8	.	.	G	.	.	.	G	G	.	A	.	G	.	.	.	G	.	.	.	.	.	.	6A	6AL_681214	.	.
746	IWB746	BobWhite_c15098_161	[A/G]	75	G	G	G	G	G	G	G	G	G	G	G	G	G	G	G	G	G	G	G	G	G	.	7D	7DL_3391800	.	.
747	IWB747	BobWhite_c15109_230	[T/G]	3	.	.	.	.	.	.	.	.	.	.	.	.	.	.	.	.	.	.	K	G	G	7A	7A	7AL_2542205	.	.
748	IWB748	BobWhite_c15121_95	[A/G]	9	.	.	.	.	.	.	G	G	.	.	.	.	.	.	.	.	.	.	.	.	.	.	3A	3AS_3442049	.	.
749	IWB749	BobWhite_c1514_523	[A/G]	2	.	.	.	.	.	.	R	G	.	.	.	.	.	.	.	.	.	.	.	.	.	.	3A	3AS_3398846	.	.
750	IWB750	BobWhite_c15146_985	[A/G]	12	.	.	.	.	.	.	.	.	.	A	R	A	.	.	.	.	.	.	.	G	.	4B	4B	4BS_1937888	.	.
751	IWB751	BobWhite_c15152_341	[T/C]	3	C	Y	.	.	.	.	.	.	.	.	.	.	.	C	.	.	.	.	.	.	.	1B	5B	5BL_10766367	.	.
752	IWB752	BobWhite_c15153_337	[T/C]	3	T	C	C	.	.	.	.	.	.	.	.	.	.	.	.	.	.	.	.	.	.	.	1D	1DS_1892015	.	.
753	IWB753	BobWhite_c1518_375	[A/C]	3	.	.	.	.	.	.	.	.	.	C	C	C	.	.	.	.	.	.	.	.	.	.	4A	4AL_5745594	.	.
754	IWB754	BobWhite_c15186_96	[T/G]	3	.	.	.	.	.	.	.	.	.	.	.	.	.	.	.	.	.	.	G	K	G	7B	7B	7BL_6749236	.	.
755	IWB755	BobWhite_c1520_455	[A/G]	3	A	A	G	.	.	.	.	.	.	.	.	.	.	.	.	.	.	.	.	.	.	1D	1D	1DS_40060	.	.
756	IWB756	BobWhite_c15206_166	[A/G]	1	.	.	.	.	.	.	.	.	.	.	.	.	R	.	.	.	.	.	.	.	.	5A	5A	5AL_2756631	.	.
757	IWB757	BobWhite_c15215_550	[A/G]	1	.	.	.	.	.	R	.	.	.	.	.	.	.	.	.	.	.	.	.	.	.	2D	2D	2DL_1652002	.	.
758	IWB758	BobWhite_c1523_269	[A/G]	4	.	.	.	A	A	A	.	.	.	.	.	.	.	.	.	.	.	.	.	.	.	.	2A	2AL_6352448	.	.
759	IWB759	BobWhite_c15233_525	[T/C]	5	.	.	.	.	.	.	C	C	C	.	.	.	.	.	.	.	.	.	.	.	.	.	3A	3AS_3370385	.	.
760	IWB760	BobWhite_c15235_107	[A/G]	56	.	G	.	G	G	G	G	A	.	A	G	A	G	G	.	.	A	G	.	G	G	.	6D	6DL_3325639	.	.
761	IWB761	BobWhite_c15236_450	[A/G]	6	.	.	.	.	.	.	.	.	.	.	.	.	.	.	.	G	A	G	.	.	.	6B	6A	6AS_4422439	.	.
762	IWB762	BobWhite_c1524_500	[A/G]	14	.	.	.	A	A	.	A	.	.	.	.	A	.	A	.	.	.	.	.	A	A	.	7B	7BL_6734938	.	.
763	IWB763	BobWhite_c15240_126	[A/G]	4	A	A	A	.	.	.	.	.	.	.	.	.	.	.	.	.	.	.	A	.	.	.	1B	1BL_3793980	.	.
764	IWB764	BobWhite_c15241_604	[T/C]	4	.	.	.	.	.	.	.	.	.	C	.	.	.	Y	C	.	.	.	.	.	.	5B	5B	5BL_10892419	.	.
765	IWB765	BobWhite_c15252_1167	[T/C]	3	.	.	.	.	.	.	.	.	.	C	C	T	.	.	.	.	.	.	.	.	.	4D	4B	4BS_4879672	.	.
766	IWB766	BobWhite_c15256_225	[T/C]	1	.	.	Y	.	.	.	.	.	.	.	.	.	.	.	.	.	.	.	.	.	.	1D	1D	1DL_2288669	.	.
767	IWB767	BobWhite_c15256_249	[T/G]	0	.	.	.	.	.	.	.	.	.	.	.	.	.	.	.	.	.	.	.	.	.	.	1D	1DL_2288669	.	.
768	IWB768	BobWhite_c15258_451	[A/G]	3	A	A	G	.	.	.	.	.	.	.	.	.	.	.	.	.	.	.	.	.	.	1D	1D	1DL_2289703	.	.
769	IWB769	BobWhite_c15258_769	[T/C]	3	C	T	T	.	.	.	.	.	.	.	.	.	.	.	.	.	.	.	.	.	.	.	1A	1AL_3895353	.	.
770	IWB770	BobWhite_c15262_95	[A/G]	3	.	.	.	R	G	G	.	.	.	.	.	.	.	.	.	.	.	.	.	.	.	2A	2D	2DL_9853109	.	.
771	IWB771	BobWhite_c1527_257	[A/G]	4	.	.	.	.	.	.	.	G	.	.	.	.	.	.	.	.	.	.	.	.	.	3B	3B	3B_10761320	.	.
772	IWB772	BobWhite_c15271_52	[T/C]	3	.	.	.	.	.	.	.	.	.	C	.	.	.	C	T	.	.	.	.	.	.	.	5D	5DL_2948982	.	.
773	IWB773	BobWhite_c153_1585	[T/G]	8	.	.	.	T	G	T	.	.	.	C	C	C	.	.	.	.	.	.	.	.	.	.	2D	2DL_9903734	.	.
774	IWB774	BobWhite_c15309_466	[A/G]	3	A	A	G	.	.	.	.	.	.	.	.	.	.	.	.	.	.	.	.	.	.	1D	1D	1DL_2263398	.	.
775	IWB775	BobWhite_c15312_405	[A/G]	4	G	G	G	.	.	.	.	.	.	.	.	.	.	R	.	.	.	.	.	.	.	5B	5B	5BL_10856387	.	.
776	IWB776	BobWhite_c1533_477	[T/G]	8	.	.	.	.	.	.	.	.	.	.	.	.	.	.	.	.	.	.	T	T	T	.	7D	7DL_3374716	.	.
777	IWB777	BobWhite_c15330_162	[T/C]	3	C	T	C	.	.	.	.	.	.	.	.	.	.	.	.	.	.	.	.	.	.	.	1B	1BL_3907199	.	.
778	IWB778	BobWhite_c15352_394	[A/G]	3	.	.	.	.	.	.	.	.	.	.	.	.	.	.	.	.	.	.	G	A	A	7A	7A	7AL_4555942	.	.
779	IWB779	BobWhite_c15379_90	[T/C]	2	.	.	.	.	.	.	.	.	.	.	.	.	.	C	C	.	.	.	.	.	.	.	5D	5DL_4560420	.	.
780	IWB780	BobWhite_c15390_95	[A/G]	1	.	.	.	.	.	.	.	.	.	.	.	.	.	.	R	.	.	.	.	.	.	5D	5D	5DS_2776385	.	.
781	IWB781	BobWhite_c15406_457	[T/C]	5	.	.	.	.	.	.	.	.	.	T	.	.	.	C	T	.	.	.	.	.	.	.	5B	5BL_10902422	.	.
782	IWB782	BobWhite_c15406_510	[T/C]	4	.	.	.	.	.	.	.	.	.	Y	.	.	.	Y	C	.	.	.	.	.	.	4A	5D	5DL_4489551	.	.
783	IWB783	BobWhite_c1543_216	[T/G]	3	.	.	.	.	.	.	G	K	G	.	.	.	.	.	.	.	.	.	.	.	.	3B	3B	3B_10454562	.	.
784	IWB784	BobWhite_c15435_121	[T/C]	2	.	.	.	.	.	.	.	.	.	.	.	.	.	.	.	.	.	.	.	C	Y	.	7D	7DL_3323874	.	.
785	IWB785	BobWhite_c15453_1010	[A/C]	2	.	.	.	.	M	C	.	.	.	.	.	.	.	.	.	.	.	.	.	.	.	2B	2B	2BL_8090538	.	.
786	IWB786	BobWhite_c15453_678	[T/G]	6	.	.	.	G	G	G	.	.	.	.	.	.	.	.	.	.	.	.	.	.	.	.	2B	2BL_8090538	.	.
787	IWB787	BobWhite_c15454_63	[A/G]	4	.	.	.	.	.	.	.	.	.	.	.	.	G	G	G	.	.	.	.	.	.	.	5D	5DL_4506152	.	.
788	IWB788	BobWhite_c15455_389	[T/G]	3	.	.	.	.	.	.	.	.	.	.	.	.	T	T	G	.	.	.	.	.	.	5D	5D	5DL_4576103	.	.
789	IWB789	BobWhite_c15476_88	[T/G]	5	.	.	.	.	.	.	.	.	.	T	.	.	K	T	.	.	.	.	.	.	.	5A	5A	5AL_2771411	.	.
790	IWB790	BobWhite_c15479_100	[T/C]	28	.	A	.	.	C	A	A	A	C	C	.	A	A	C	C	C	A	A	C	A	C	.	5D	5DS_2781285	.	.
791	IWB791	BobWhite_c1548_65	[T/C]	67	C	C	C	Y	C	C	C	C	C	C	C	C	C	C	T	C	C	C	C	.	C	.	7D	7DS_3935292	.	.
792	IWB792	BobWhite_c15485_590	[T/C]	5	.	.	.	T	C	.	.	.	.	.	.	.	.	.	.	.	.	.	.	.	.	.	2B	2BS_5244846	.	.
793	IWB793	BobWhite_c15489_142	[A/G]	2	.	.	.	.	.	.	.	.	.	G	.	.	.	.	.	.	.	.	.	.	A	.	7D	7DL_3360845	.	.
794	IWB794	BobWhite_c15497_199	[T/G]	1	.	.	.	.	.	.	.	.	.	.	.	.	.	.	.	.	.	.	.	.	G	7D	7D	7DL_3329380	.	.
795	IWB795	BobWhite_c15497_609	[T/C]	1	.	.	.	.	.	.	.	.	.	.	.	.	.	.	.	.	.	.	Y	.	.	7A	7A	7AL_4556536	.	.
796	IWB796	BobWhite_c15497_73	[A/G]	2	.	.	.	.	.	.	.	.	.	.	.	.	.	.	.	.	.	.	G	.	G	.	7A	7AL_4556536	.	.
797	IWB797	BobWhite_c15497_788	[T/C]	5	.	.	.	.	.	.	.	.	.	.	.	.	.	.	.	.	.	.	Y	T	T	7A	7D	7DL_3329380	.	.
798	IWB798	BobWhite_c15503_297	[T/C]	3	.	.	.	C	T	T	.	.	.	.	.	.	.	.	.	.	.	.	.	.	.	2A	2D	2DL_9840460	.	.
799	IWB799	BobWhite_c15521_122	[T/G]	4	.	.	.	G	.	.	.	.	.	T	G	G	.	.	.	.	.	.	.	.	.	.	4D	4DL_14466474	.	.
800	IWB800	BobWhite_c15521_143	[A/G]	4	.	.	.	A	.	.	.	.	.	G	G	G	.	.	.	.	.	.	.	.	.	.	4D	4DL_14466474	.	.
801	IWB801	BobWhite_c15522_250	[T/C]	3	T	T	T	.	.	.	.	.	.	.	.	.	.	.	.	.	.	.	.	.	.	.	1A	1AS_3269855	.	.
802	IWB802	BobWhite_c15522_625	[A/G]	3	A	A	A	.	.	.	.	.	.	.	.	.	.	.	.	.	.	.	.	.	.	.	1D	1DS_1907347	.	.
803	IWB803	BobWhite_c15526_58	[A/G]	4	.	.	G	.	.	A	.	.	.	.	.	.	.	.	.	.	.	G	.	.	G	.	7D	7DL_3392677	.	.
804	IWB804	BobWhite_c15529_288	[T/C]	3	Y	.	.	.	.	.	.	C	.	.	.	.	.	.	.	.	.	.	.	.	.	1A	3B	3B_10419103	.	.
805	IWB805	BobWhite_c15548_338	[T/C]	3	T	C	C	.	.	.	.	.	.	.	.	.	.	.	.	.	.	.	.	.	.	1A	1A	1AL_3974180	.	.
806	IWB806	BobWhite_c15550_941	[T/C]	3	.	.	.	.	.	.	.	.	.	.	.	.	C	C	T	.	.	.	.	.	.	.	5D	5DL_4601471	.	.
807	IWB807	BobWhite_c15556_220	[T/C]	3	.	.	.	.	.	.	.	.	.	.	.	.	C	T	T	.	.	.	.	.	.	5A	5B	5BS_2283596	.	.
808	IWB808	BobWhite_c15557_395	[T/C]	3	T	T	C	.	.	.	.	.	.	.	.	.	.	.	.	.	.	.	.	.	.	1D	1A	1AS_1890102	.	.
809	IWB809	BobWhite_c1557_598	[A/C]	3	.	C	.	.	A	C	.	.	.	.	.	.	.	.	.	.	.	.	.	.	.	.	2D	2DL_9701793	.	.
810	IWB810	BobWhite_c1557_734	[A/G]	2	.	.	.	A	R	.	.	.	.	.	.	.	.	.	.	.	.	.	.	.	.	2B	2B	2BL_8057160	.	.
811	IWB811	BobWhite_c1557_816	[A/G]	3	.	.	.	G	A	A	.	.	.	.	.	.	.	.	.	.	.	.	.	.	.	2A	2B	2BL_8057160	.	.
812	IWB812	BobWhite_c1558_312	[T/C]	3	.	.	.	C	C	T	.	.	.	.	.	.	.	.	.	.	.	.	.	.	.	.	2D	2DL_9823731	.	.
813	IWB813	BobWhite_c15580_562	[T/C]	2	.	.	.	.	T	T	.	.	.	.	.	.	.	.	.	.	.	.	.	.	.	.	2D	2DS_5372692	.	.
814	IWB814	BobWhite_c15582_253	[T/C]	2	.	.	.	.	.	.	T	.	T	.	.	.	.	.	.	.	.	.	.	.	.	.	3A	3AL_4256117	.	.
815	IWB815	BobWhite_c15583_187	[T/G]	4	.	.	.	.	.	.	.	.	.	.	.	.	.	C	.	C	.	G	.	.	.	.	6D	6DS_2061138	.	.
816	IWB816	BobWhite_c15585_87	[T/C]	4	.	.	.	.	.	.	.	.	.	.	.	.	G	Y	G	.	.	.	.	.	.	5B	5B	5BS_2279099	.	.
817	IWB817	BobWhite_c15590_367	[T/G]	2	.	.	.	.	.	.	.	.	.	.	.	.	.	T	G	.	.	.	.	.	.	.	5D	5DL_4490827	.	.
818	IWB818	BobWhite_c15590_439	[T/G]	2	.	.	.	.	.	.	.	.	.	.	.	.	.	T	G	.	.	.	.	.	.	.	5B	5BL_10885982	.	.
819	IWB819	BobWhite_c156_381	[T/C]	5	.	.	.	T	.	T	.	.	.	.	.	.	.	.	.	.	.	.	C	T	.	.	7A	7AL_4500995	.	.
820	IWB820	BobWhite_c15603_69	[A/G]	3	G	R	G	.	.	.	.	.	.	.	.	.	.	.	.	.	.	.	.	.	.	1B	1D	1DL_1346271	.	.
821	IWB821	BobWhite_c1562_246	[T/C]	3	.	.	.	.	.	.	.	.	.	.	.	.	C	Y	C	.	.	.	.	.	.	5B	5A	5AL_2742439	.	.
822	IWB822	BobWhite_c1562_369	[T/C]	3	.	.	.	.	.	.	.	.	.	.	.	.	C	Y	C	.	.	.	.	.	.	5B	5B	5BL_4551687	.	.
823	IWB823	BobWhite_c15644_236	[T/G]	1	.	.	.	.	.	.	.	.	.	.	.	.	K	.	.	.	.	.	.	.	.	5A	5A	5AS_1520544	.	.
824	IWB824	BobWhite_c15644_285	[A/G]	3	.	.	.	.	.	.	.	.	.	.	.	.	R	G	G	.	.	.	.	.	.	5A	5A	5AS_1520544	.	.
825	IWB825	BobWhite_c15647_606	[T/G]	7	.	.	.	.	.	.	.	.	.	.	.	.	G	G	G	.	.	.	.	.	.	.	5D	5DS_2734195	.	.
826	IWB826	BobWhite_c15653_484	[T/C]	3	.	.	.	.	.	.	.	.	.	.	.	.	.	.	.	C	T	C	.	.	.	6B	6B	6BS_3007992	.	.
827	IWB827	BobWhite_c1568_1167	[A/C]	3	.	.	.	.	.	.	C	A	A	.	.	.	.	.	.	.	.	.	.	.	.	.	3A	3AS_3290686	.	.
828	IWB828	BobWhite_c15694_605	[T/C]	4	.	.	.	.	.	.	T	T	.	.	.	.	.	.	.	.	.	.	.	.	T	.	7D	7DL_3359551	.	.
829	IWB829	BobWhite_c15697_456	[T/C]	3	.	.	.	.	.	.	.	.	.	C	T	T	.	.	.	.	.	.	.	.	.	.	4D	4DS_196370	.	.
830	IWB830	BobWhite_c15697_675	[A/G]	2	.	.	.	.	.	.	.	.	.	R	A	.	.	.	.	.	.	.	.	.	.	4A	4A	4AL_7136021	.	.
831	IWB831	BobWhite_c15706_859	[T/C]	2	.	C	C	.	.	.	.	.	.	.	.	.	.	.	.	.	.	.	.	.	.	.	1D	1DL_2257105	.	.
832	IWB832	BobWhite_c15758_79	[A/G]	2	.	.	.	.	.	.	.	.	.	.	.	.	R	.	G	.	.	.	.	.	.	5A	5A	5AL_2805613	.	.
833	IWB833	BobWhite_c15763_205	[A/G]	13	.	.	.	.	.	.	A	A	A	.	.	A	A	A	A	.	.	A	.	A	.	.	3A	3AL_4443956	.	.
834	IWB834	BobWhite_c15765_325	[A/G]	34	G	G	G	G	G	G	.	.	.	G	.	.	.	A	.	.	.	.	.	.	.	.	2A	2AL_6385501	.	.
835	IWB835	BobWhite_c15766_562	[A/G]	2	.	.	.	R	.	G	.	.	.	.	.	.	.	.	.	.	.	.	.	.	.	2A	2A	2AL_6375652	.	.
836	IWB836	BobWhite_c15773_166	[A/G]	4	.	.	.	R	G	G	.	.	.	.	.	.	.	.	.	.	.	.	.	.	.	2A	2A	2AL_6377650	.	.
837	IWB837	BobWhite_c1578_64	[A/G]	2	.	.	.	.	.	.	.	.	.	.	.	.	G	R	.	.	.	.	.	.	.	.	5B	5BL_10812849	.	.
838	IWB838	BobWhite_c15790_372	[T/C]	3	C	T	T	.	.	.	.	.	.	.	.	.	.	.	.	.	.	.	.	.	.	1A	1A	1AS_2243605	.	.
839	IWB839	BobWhite_c15796_315	[T/C]	17	T	T	T	T	T	T	T	.	.	.	.	.	.	T	.	.	.	.	.	T	T	.	7B	7BS_3078938	.	.
840	IWB840	BobWhite_c15799_768	[A/G]	3	.	.	.	.	.	.	.	.	.	G	G	A	.	.	.	.	.	.	.	.	.	4D	4D	4DL_14320457	.	.
841	IWB841	BobWhite_c15802_72	[T/C]	3	.	.	.	.	.	.	.	.	.	.	.	.	.	.	.	Y	T	T	.	.	.	6A	6D	6DS_2097164	.	.
842	IWB842	BobWhite_c15802_720	[T/C]	5	.	.	.	.	.	.	.	.	.	.	.	.	.	.	.	.	T	T	T	T	T	.	6D	6DS_2097164	.	.
843	IWB843	BobWhite_c15849_189	[T/C]	4	.	.	.	.	.	.	.	.	.	.	.	.	.	.	.	T	C	.	Y	.	.	7A	6A	6AS_1917839	.	.
844	IWB844	BobWhite_c15867_215	[T/C]	4	.	.	.	Y	C	C	.	.	.	.	.	.	.	.	.	.	.	.	.	.	.	2A	2A	2AL_6315305	.	.
845	IWB845	BobWhite_c1587_1336	[T/C]	6	.	.	.	.	.	.	C	Y	C	.	.	.	.	.	.	.	.	.	.	.	.	3B	3B	3B_10649705	.	.
846	IWB846	BobWhite_c15870_540	[A/G]	2	.	.	.	.	.	.	.	.	.	.	.	.	.	.	.	R	G	.	.	.	.	6A	6A	6AS_4399656	.	.
847	IWB847	BobWhite_c15901_132	[T/C]	5	.	.	.	.	.	.	.	.	.	.	.	.	.	.	.	.	.	.	T	C	T	7B	7B	7BS_3094834	.	.
848	IWB848	BobWhite_c15912_229	[A/G]	3	.	.	.	.	.	.	G	S	A	.	.	.	.	.	.	.	.	.	.	.	.	.	3D	3DL_6954530	.	.
849	IWB849	BobWhite_c1592_2263	[A/G]	3	G	G	G	.	.	.	.	.	.	.	.	.	.	.	.	.	.	.	.	.	.	.	1D	1DL_2256642	.	.
850	IWB850	BobWhite_c15925_224	[A/G]	3	G	G	A	.	.	.	.	.	.	.	.	.	.	.	.	.	.	.	.	.	.	.	1D	1DL_2269856	.	.
851	IWB851	BobWhite_c1593_539	[A/G]	4	.	.	.	G	.	.	.	.	.	R	G	G	.	.	.	.	.	.	.	.	.	4A	4A	4AL_7032976	.	.
852	IWB852	BobWhite_c15935_295	[A/G]	4	.	.	.	.	.	.	.	.	.	.	.	G	G	G	G	.	.	.	.	.	.	.	5A	5AL_2805850	.	.
853	IWB853	BobWhite_c15948_484	[A/C]	1	.	.	.	.	.	.	C	.	.	.	.	.	.	.	.	.	.	.	.	.	.	.	3A	3AL_4382288	.	.
854	IWB854	BobWhite_c15977_107	[T/C]	3	.	.	.	.	.	.	.	.	.	.	.	.	.	.	.	Y	C	C	.	.	.	6A	6D	6DS_2100825	.	.
855	IWB855	BobWhite_c15979_230	[T/C]	7	T	C	T	.	.	.	.	.	.	.	.	.	.	C	.	.	.	.	.	.	.	.	1D	1DL_2284310	.	.
856	IWB856	BobWhite_c15979_933	[T/C]	7	C	T	C	.	.	.	.	.	.	.	.	.	.	T	.	.	.	.	.	.	.	.	5B	5BL_10902437	.	.
857	IWB857	BobWhite_c160_276	[T/C]	1	.	.	.	.	.	.	.	.	.	.	.	.	.	.	.	.	.	.	.	Y	.	7B	7B	7BL_5375229	.	.
858	IWB858	BobWhite_c160_492	[T/C]	2	.	.	.	.	.	.	.	.	.	.	.	.	.	.	.	.	.	.	C	Y	.	7B	7B	7BL_6649795	.	.
859	IWB859	BobWhite_c16005_289	[T/C]	4	T	Y	T	.	.	.	.	.	.	.	.	.	.	C	.	.	.	.	.	.	.	1B	5B	5BL_2368789	.	.
860	IWB860	BobWhite_c16008_457	[A/G]	3	.	.	.	.	.	.	.	.	.	.	.	.	.	.	.	G	A	G	.	.	.	6B	6B	6BL_4258723	.	.
861	IWB861	BobWhite_c16036_182	[A/G]	3	.	.	.	A	A	A	.	.	.	.	.	.	.	.	.	.	.	.	.	.	.	.	2B	2BL_7973734	.	.
862	IWB862	BobWhite_c16036_327	[A/C]	3	.	.	.	C	C	C	.	.	.	.	.	.	.	.	.	.	.	.	.	.	.	.	2D	2DL_9827280	.	.
863	IWB863	BobWhite_c16043_131	[T/C]	3	.	.	.	.	.	.	.	.	.	C	.	.	.	.	.	.	.	.	C	.	C	.	7D	7DS_3876909	.	.
864	IWB864	BobWhite_c16044_777	[A/G]	2	.	.	.	G	M	.	.	.	.	.	.	.	.	.	.	.	.	.	.	.	.	.	2A	2AL_6439766	.	.
865	IWB865	BobWhite_c16052_178	[T/C]	3	.	.	.	.	.	.	.	.	.	.	.	.	C	Y	C	.	.	.	.	.	.	5B	5B	5BL_10805663	.	.
866	IWB866	BobWhite_c16053_183	[A/G]	3	A	.	.	A	R	.	.	.	.	.	.	.	.	.	.	.	.	.	.	.	.	2B	2A	2AL_1755233	.	.
867	IWB867	BobWhite_c16068_539	[A/C]	7	.	.	.	C	A	C	.	.	.	.	.	.	.	.	.	.	.	.	.	.	.	2B	2B	2BL_8022143	.	.
868	IWB868	BobWhite_c16071_165	[T/C]	3	.	.	.	.	.	.	C	C	Y	.	.	.	.	.	.	.	.	.	.	.	.	3D	3D	3DS_1126712	.	.
869	IWB869	BobWhite_c16088_321	[A/G]	5	.	.	.	A	.	.	.	.	.	G	.	G	.	.	.	G	.	.	.	.	.	.	6A	6AL_5783743	.	.
870	IWB870	BobWhite_c16101_750	[T/C]	3	.	.	.	.	.	.	.	.	.	.	.	.	.	.	.	C	C	C	.	.	.	.	6D	6DL_3321261	.	.
871	IWB871	BobWhite_c1611_1365	[A/G]	6	.	.	.	G	G	T	.	.	.	.	.	.	.	.	.	.	.	.	.	.	.	.	2D	2DS_5387442	.	.
872	IWB872	BobWhite_c1611_1685	[A/G]	2	.	.	.	R	G	.	.	.	.	.	.	.	.	.	.	.	.	.	.	.	.	2A	2A	2AS_5256148	.	.
873	IWB873	BobWhite_c16113_361	[A/G]	4	.	.	.	.	.	.	.	.	.	G	.	.	.	.	.	A	A	G	.	.	.	.	6D	6DL_3314465	.	.
874	IWB874	BobWhite_c16130_362	[A/G]	1	.	.	.	.	R	.	.	.	.	.	.	.	.	.	.	.	.	.	.	.	.	2B	2B	2BL_7992439	.	.
875	IWB875	BobWhite_c16143_217	[T/C]	8	.	.	.	.	.	.	.	.	.	.	.	.	C	C	C	.	.	.	.	.	.	.	5D	5DL_4600946	.	.
876	IWB876	BobWhite_c16158_58	[T/C]	4	.	.	T	.	.	.	.	.	.	.	.	.	.	.	.	.	.	.	C	T	T	.	7A	7AS_4251736	.	.
877	IWB877	BobWhite_c16159_288	[A/G]	4	A	.	.	.	.	.	.	.	.	A	G	G	.	.	.	.	.	.	.	.	.	.	4D	4DL_14466365	.	.
878	IWB878	BobWhite_c16162_186	[T/C]	4	.	.	.	C	T	C	.	.	.	.	.	.	.	.	.	.	.	.	.	.	.	.	2B	2BL_5588205	.	.
879	IWB879	BobWhite_c16167_327	[T/C]	3	T	C	T	.	.	.	.	.	.	.	.	.	.	.	.	.	.	.	.	.	.	.	1A	1AS_3306225	.	.
880	IWB880	BobWhite_c1617_1765	[A/G]	4	.	.	.	G	A	G	.	.	.	.	.	.	G	.	.	.	.	.	.	.	.	.	2D	2DL_9909621	.	.
881	IWB881	BobWhite_c1617_799	[A/G]	3	.	.	.	A	R	A	.	.	.	.	.	.	.	.	.	.	.	.	.	.	.	2B	2B	2BL_8090804	.	.
882	IWB882	BobWhite_c16182_53	[T/G]	2	.	.	.	.	.	.	.	.	.	.	.	.	.	.	.	.	G	G	.	.	.	.	6D	6DS_2061773	.	.
883	IWB883	BobWhite_c162_145	[A/G]	3	.	.	.	.	.	.	.	.	.	G	R	G	.	.	.	.	.	.	.	.	.	4B	4D	4DS_2279114	.	.
884	IWB884	BobWhite_c16206_317	[T/C]	3	Y	Y	C	.	.	.	.	.	.	.	.	.	.	.	.	.	.	.	.	.	.	1A	1B	1BL_3794158	.	.
885	IWB885	BobWhite_c16210_94	[T/C]	4	T	C	C	.	.	.	.	.	.	.	.	.	.	C	.	.	.	.	.	.	.	1A	1D	1DL_2240848	.	.
886	IWB886	BobWhite_c16212_533	[T/C]	3	T	T	C	.	.	.	.	.	.	.	.	.	.	.	.	.	.	.	.	.	.	1D	1D	1DS_1876887	.	.
887	IWB887	BobWhite_c16216_155	[T/C]	4	.	.	.	.	.	.	.	.	.	.	.	.	T	T	C	.	.	.	.	.	.	5D	5A	5AS_1486466	.	.
888	IWB888	BobWhite_c16216_55	[T/C]	4	.	.	.	.	.	.	.	.	.	.	.	.	T	T	T	.	.	.	.	.	.	.	5D	5DS_2740827	.	.
889	IWB889	BobWhite_c16226_434	[T/C]	3	.	.	.	.	.	.	.	.	.	C	T	T	.	.	.	.	.	.	.	.	.	.	4D	4DS_2325556	.	.
890	IWB890	BobWhite_c16228_208	[A/G]	5	.	.	.	.	.	G	.	.	.	G	G	G	.	.	.	.	.	.	.	.	.	.	4D	4DL_14369920	.	.
891	IWB891	BobWhite_c1623_2061	[T/C]	4	T	T	T	.	.	.	.	.	.	.	.	.	.	T	.	.	.	.	.	.	.	.	1B	1BL_3790721	.	.
892	IWB892	BobWhite_c16234_262	[T/C]	3	T	T	C	.	.	.	.	.	.	.	.	.	.	.	.	.	.	.	.	.	.	.	1A	1AL_3978548	.	.
893	IWB893	BobWhite_c16234_286	[T/C]	3	T	G	C	.	.	.	.	.	.	.	.	.	.	.	.	.	.	.	.	.	.	.	1A	1AL_3978548	.	.
894	IWB894	BobWhite_c16248_216	[T/G]	3	.	.	.	T	T	G	.	.	.	.	.	.	.	.	.	.	.	.	.	.	.	2D	2D	2DL_9821623	.	.
895	IWB895	BobWhite_c16248_382	[A/G]	2	.	.	.	.	G	A	.	.	.	.	.	.	.	.	.	.	.	.	.	.	.	.	2D	2DL_752782	.	.
896	IWB896	BobWhite_c16248_815	[T/C]	3	.	.	.	C	Y	T	.	.	.	.	.	.	.	.	.	.	.	.	.	.	.	2B	2D	2DL_9715841	.	.
897	IWB897	BobWhite_c16248_851	[A/G]	4	.	.	.	G	A	A	.	.	.	.	.	.	.	.	.	.	.	.	.	.	.	2A	2B	2BL_8017711	.	.
898	IWB898	BobWhite_c16269_58	[T/C]	6	.	.	.	.	.	.	C	.	.	.	.	.	.	.	.	.	.	.	.	T	C	.	7B	7BL_6712006	.	.
899	IWB899	BobWhite_c1627_567	[A/G]	2	.	.	.	.	.	.	A	.	C	.	.	.	.	.	.	.	.	.	.	.	.	3A	3D	3DL_6931031	.	.
900	IWB900	BobWhite_c16273_403	[T/C]	3	.	.	.	C	T	T	.	.	.	.	.	.	.	.	.	.	.	.	.	.	.	.	2A	2AS_5222718	.	.
901	IWB901	BobWhite_c16280_521	[T/C]	2	.	C	T	.	.	.	.	.	.	.	.	.	.	.	.	.	.	.	.	.	.	.	1B	1BL_3890538	.	.
902	IWB902	BobWhite_c16301_60	[T/C]	3	.	.	.	.	.	.	.	.	.	.	.	.	.	.	.	C	Y	C	.	.	.	6B	6B	6BS_2952146	.	.
903	IWB903	BobWhite_c16304_305	[T/C]	3	.	.	.	.	.	.	.	.	.	.	.	.	C	T	C	.	.	.	.	.	.	.	5A	5AL_2783306	.	.
904	IWB904	BobWhite_c16317_641	[T/C]	5	.	.	.	.	.	T	.	.	.	.	.	.	.	.	T	.	.	.	T	C	.	7B	7B	7BL_6570999	.	.
905	IWB905	BobWhite_c16317_75	[T/C]	20	.	T	.	.	.	T	T	C	.	.	.	T	T	T	.	T	T	.	T	Y	C	.	7D	7DL_3350087	.	.
906	IWB906	BobWhite_c1633_643	[T/C]	0	.	.	.	.	.	.	.	.	.	.	.	.	.	.	.	.	.	.	.	.	.	.	6B	6BL_4330748	.	.
907	IWB907	BobWhite_c1634_470	[T/C]	4	.	.	.	C	C	.	.	C	.	.	.	.	.	.	.	C	.	.	.	.	.	.	6A	6AL_5768381	.	.
908	IWB908	BobWhite_c1634_563	[A/G]	4	.	.	.	A	G	.	.	G	.	.	.	.	.	.	.	G	.	.	.	.	.	2A	6A	6AL_5768381	.	.
909	IWB909	BobWhite_c16346_73	[T/C]	7	.	.	.	.	.	.	.	.	.	.	.	.	.	.	.	C	C	C	C	C	T	.	7A	7AL_4553994	.	.
910	IWB910	BobWhite_c1635_691	[A/G]	4	.	.	.	.	.	.	.	.	.	.	.	.	.	.	.	.	.	.	A	A	A	.	7D	7DL_3366438	.	.
911	IWB911	BobWhite_c16355_308	[A/G]	2	.	A	R	.	.	.	.	.	.	.	.	.	.	.	.	.	.	.	.	.	.	1D	1D	1DL_2276555	.	.
912	IWB912	BobWhite_c16397_524	[T/G]	1	.	.	.	.	.	.	.	.	.	.	.	.	K	.	.	.	.	.	.	.	.	5A	5A	5AL_353991	.	.
913	IWB913	BobWhite_c16398_128	[A/G]	3	.	.	.	.	.	.	.	.	.	.	.	.	A	R	A	.	.	.	.	.	.	5B	5B	5BL_10872874	.	.
914	IWB914	BobWhite_c16404_274	[T/C]	3	.	.	.	.	.	.	.	.	.	.	.	.	.	.	.	T	C	T	.	.	.	.	6D	6DS_2116902	.	.
915	IWB915	BobWhite_c16404_486	[A/C]	3	.	.	.	.	.	.	.	.	.	.	.	.	.	.	.	C	C	A	.	.	.	6D	6D	6DS_2116902	.	.
916	IWB916	BobWhite_c16436_154	[T/C]	9	.	.	.	C	G	C	.	.	.	.	.	.	.	.	.	.	.	.	.	.	.	.	2D	2DL_9908553	.	.
917	IWB917	BobWhite_c16439_1102	[T/C]	3	.	.	.	C	C	Y	.	.	.	.	.	.	.	.	.	.	.	.	.	.	.	2D	2D	2DS_5373016	.	.
918	IWB918	BobWhite_c16439_1143	[T/C]	1	.	.	.	.	.	Y	.	.	.	.	.	.	.	.	.	.	.	.	.	.	.	2D	2D	2DS_5373016	.	.
919	IWB919	BobWhite_c16489_327	[A/G]	1	.	.	.	.	.	.	.	.	.	.	.	.	.	.	.	.	.	.	.	R	.	7B	7B	7BL_6749059	.	.
920	IWB920	BobWhite_c16504_456	[T/C]	3	T	C	C	.	.	.	.	.	.	.	.	.	.	.	.	.	.	.	.	.	.	.	1A	1AL_3870826	.	.
921	IWB921	BobWhite_c16508_212	[A/G]	5	.	.	.	G	G	G	.	.	.	.	.	.	.	.	.	.	.	.	.	.	.	.	2B	2BL_8051093	.	.
922	IWB922	BobWhite_c16517_806	[T/C]	7	.	.	.	T	T	Y	.	.	.	T	T	C	.	.	.	.	.	.	.	.	.	.	4A	4AS_3877442	.	.
923	IWB923	BobWhite_c16529_248	[A/G]	5	.	.	.	.	.	.	.	.	.	.	.	.	.	.	.	.	.	.	A	A	G	.	7D	7DL_3396265	.	.
924	IWB924	BobWhite_c16529_703	[A/G]	7	.	.	.	.	.	.	.	.	.	G	.	.	.	A	G	.	.	.	G	A	A	.	7A	7AL_4552318	.	.
925	IWB925	BobWhite_c1654_440	[A/G]	4	.	.	.	G	R	G	.	.	.	.	.	.	.	.	.	.	.	.	.	.	.	2B	2B	2BL_8020567	.	.
926	IWB926	BobWhite_c16543_993	[A/C]	4	.	M	C	.	C	.	.	.	.	.	.	.	.	A	.	.	.	.	.	.	.	1B	1B	1BL_3899279	.	.
927	IWB927	BobWhite_c16545_356	[T/C]	1	.	.	.	.	Y	.	.	.	.	.	.	.	.	.	.	.	.	.	.	.	.	.	2B	2BL_8038856	.	.
928	IWB928	BobWhite_c16554_348	[T/C]	8	.	.	.	.	.	.	.	.	.	.	.	Y	G	G	G	.	.	C	.	.	.	.	5B	5BL_10925730	.	.
929	IWB929	BobWhite_c16559_71	[T/G]	3	T	.	G	.	.	.	.	.	.	.	.	.	.	.	.	.	.	.	.	.	.	.	1D	1DS_1913253	.	.
930	IWB930	BobWhite_c16559_93	[T/C]	3	T	.	C	.	.	.	.	.	.	.	.	.	.	.	.	.	.	.	.	.	.	.	1D	1DS_1913253	.	.
931	IWB931	BobWhite_c1656_186	[A/G]	7	.	.	.	.	.	.	.	.	.	A	R	A	.	.	.	.	.	.	.	.	.	4B	4B	4BS_4947956	.	.
932	IWB932	BobWhite_c1656_845	[A/G]	3	.	.	.	.	.	.	.	.	.	A	R	A	.	.	.	.	.	.	.	.	.	4B	4B	4BS_4947956	.	.
933	IWB933	BobWhite_c16576_277	[T/C]	2	.	.	.	.	.	.	.	.	.	.	.	C	T	.	.	.	.	.	.	.	.	.	4D	4DL_14178369	.	.
934	IWB934	BobWhite_c16576_55	[A/G]	1	.	.	.	.	.	.	.	.	.	.	.	G	.	.	.	.	.	.	.	.	.	4D	4D	4DL_14178369	.	.
935	IWB935	BobWhite_c16578_171	[A/C]	4	.	.	.	.	.	.	.	A	.	A	.	.	.	A	M	.	.	.	.	.	.	5D	5D	5DL_4606496	.	.
936	IWB936	BobWhite_c16616_482	[T/C]	1	.	.	.	.	.	.	.	C	.	.	.	.	.	.	.	.	.	.	.	.	.	.	3B	3B_10424469	.	.
937	IWB937	BobWhite_c16620_309	[T/C]	14	.	.	.	.	.	.	.	T	.	.	C	T	.	.	.	T	C	C	.	.	.	.	6B	6BL_4210875	.	.
938	IWB938	BobWhite_c16622_226	[A/G]	2	.	.	.	G	.	R	.	.	.	.	.	.	.	.	.	.	.	.	.	.	.	.	2A	2AL_6426630	.	.
939	IWB939	BobWhite_c16623_68	[T/C]	5	C	C	C	C	.	.	.	.	.	C	.	.	.	.	.	.	.	.	.	.	.	.	4A	4AL_2394604	.	.
940	IWB940	BobWhite_c16635_331	[A/G]	2	.	.	.	.	.	.	.	.	.	.	.	.	.	.	.	.	A	A	.	.	.	.	6B	6BS_1083182	.	.
941	IWB941	BobWhite_c16640_424	[A/G]	43	.	A	A	G	A	A	G	G	G	G	G	G	.	A	G	.	A	G	.	.	G	.	6D	6DL_3243946	.	.
942	IWB942	BobWhite_c16654_166	[A/G]	9	.	.	.	G	G	G	.	.	.	.	.	.	A	A	A	.	.	.	.	.	A	.	5D	5DS_2780699	.	.
943	IWB943	BobWhite_c16655_421	[A/G]	2	.	.	.	.	G	R	.	.	.	.	.	.	.	.	.	.	.	.	.	.	.	2D	2D	2DS_5351475	.	.
944	IWB944	BobWhite_c16667_296	[T/C]	17	.	.	.	.	.	.	T	T	T	.	T	T	T	T	T	.	.	.	.	.	T	.	5B	5BS_2236686	.	.
945	IWB945	BobWhite_c16675_120	[T/C]	5	C	.	.	.	.	C	.	.	.	.	.	.	.	C	C	.	.	T	.	.	.	6D	6D	6DS_2088118	.	.
946	IWB946	BobWhite_c16677_234	[T/C]	4	.	.	.	.	.	T	.	.	.	T	T	C	.	.	.	.	.	.	.	.	.	.	4D	4DL_14352959	.	.
947	IWB947	BobWhite_c16677_261	[T/C]	5	.	.	.	.	.	T	.	.	T	T	T	C	.	.	.	.	.	.	.	.	.	.	4D	4DL_14352959	.	.
948	IWB948	BobWhite_c1668_524	[T/G]	2	.	.	.	.	.	.	.	.	.	.	.	.	.	.	.	T	.	T	.	.	.	.	6A	6AL_5785918	.	.
949	IWB949	BobWhite_c16704_271	[A/G]	2	.	.	.	.	.	.	.	.	.	.	.	.	.	.	.	.	.	.	.	A	R	.	7D	7DS_3963005	.	.
950	IWB950	BobWhite_c16730_287	[T/C]	9	.	.	.	T	T	.	.	.	.	T	T	A	.	T	A	.	.	.	.	.	.	.	4B	4BL_6981612	.	.
951	IWB951	BobWhite_c16735_131	[T/C]	2	.	.	.	T	Y	.	.	.	.	.	.	.	.	.	.	.	.	.	.	.	.	2B	2B	2BL_8049912	.	.
952	IWB952	BobWhite_c16735_176	[A/C]	2	.	.	.	A	M	.	.	.	.	.	.	.	.	.	.	.	.	.	.	.	.	2B	2B	2BL_8049912	.	.
953	IWB953	BobWhite_c16735_362	[A/G]	3	.	.	.	A	A	G	.	.	.	.	.	.	.	.	.	.	.	.	.	.	.	.	2D	2DL_9906577	.	.
954	IWB954	BobWhite_c16763_87	[A/C]	3	.	.	.	.	.	.	A	T	C	.	.	.	.	.	.	.	.	.	.	.	.	.	3D	3DL_6898171	.	.
955	IWB955	BobWhite_c16775_503	[A/G]	5	.	.	.	.	.	.	.	.	.	.	.	.	G	A	G	.	.	.	.	.	.	5B	5B	5BS_2277802	.	.
956	IWB956	BobWhite_c16775_823	[A/G]	36	G	G	.	.	A	.	.	.	.	G	.	.	G	G	G	A	.	.	R	G	G	.	5A	5AS_794225	.	.
957	IWB957	BobWhite_c16787_205	[T/C]	1	.	.	.	.	.	.	.	.	.	.	.	.	.	.	.	.	.	.	.	Y	.	7B	7B	7BS_3147308	.	.
958	IWB958	BobWhite_c16792_262	[T/C]	3	.	.	.	.	.	.	.	.	.	C	.	.	.	.	.	.	.	.	C	.	T	.	7D	7DS_3847374	.	.
959	IWB959	BobWhite_c16792_432	[T/C]	3	.	.	.	.	.	.	.	.	.	C	.	.	.	.	.	.	.	.	Y	.	C	7A	7D	7DS_3847374	.	.
960	IWB960	BobWhite_c16792_586	[T/C]	3	.	.	.	.	.	.	.	.	.	C	.	.	.	.	.	.	.	.	Y	.	C	7A	7A	7AS_4249477	.	.
961	IWB961	BobWhite_c16801_126	[A/G]	2	G	G	.	.	.	.	.	.	.	.	.	.	.	.	.	.	.	.	.	.	.	.	1A	1AS_3312588	.	.
962	IWB962	BobWhite_c16803_175	[A/G]	2	.	.	.	.	.	.	.	.	.	G	.	A	.	.	.	.	.	.	.	.	.	.	4D	4DL_14314981	.	.
963	IWB963	BobWhite_c16816_284	[T/C]	9	C	C	C	.	.	.	.	.	.	.	.	.	.	C	.	.	.	.	.	.	.	.	1D	1DS_1889096	.	.
964	IWB964	BobWhite_c16818_388	[A/G]	5	.	.	.	.	.	.	.	.	.	A	A	A	.	.	.	.	.	.	A	.	A	.	4D	4DS_2275675	.	.
965	IWB965	BobWhite_c16824_151	[T/G]	5	T	K	T	.	.	.	.	.	.	T	.	.	.	.	.	.	.	.	.	.	.	1B	1D	1DL_1484249	.	.
966	IWB966	BobWhite_c16842_457	[T/C]	2	.	.	.	.	.	.	.	.	.	.	.	.	.	.	.	T	C	.	.	.	.	.	6B	6BL_4262034	.	.
967	IWB967	BobWhite_c16847_343	[A/G]	2	.	.	.	.	.	.	G	R	.	.	.	.	.	.	.	.	.	.	.	.	.	3B	3B	3B_10662897	.	.
968	IWB968	BobWhite_c16847_99	[A/G]	1	.	.	.	.	.	.	.	R	.	.	.	.	.	.	.	.	.	.	.	.	.	3B	3B	3B_10662897	.	.
969	IWB969	BobWhite_c16853_232	[A/G]	4	.	.	.	.	.	.	G	G	A	.	.	.	.	.	.	x	.	.	.	.	.	.	3D	3DS_2599342	.	.
970	IWB970	BobWhite_c16907_477	[A/G]	3	.	.	.	.	.	.	.	.	.	.	.	.	.	.	.	.	.	.	G	G	G	.	7B	7BL_6741751	.	.
971	IWB971	BobWhite_c16916_658	[T/C]	3	.	.	.	.	.	.	.	.	.	C	.	.	.	C	C	.	.	.	.	.	.	.	5D	5DL_4596958	.	.
972	IWB972	BobWhite_c16917_732	[A/G]	4	.	.	.	G	G	G	.	.	.	.	.	.	.	.	.	.	.	.	.	.	.	.	2B	2BL_4287435	.	.
973	IWB973	BobWhite_c16923_64	[A/G]	2	.	.	.	R	A	.	.	.	.	.	.	.	.	.	.	.	.	.	.	.	.	2A	2B	2BL_7969171	.	.
974	IWB974	BobWhite_c16930_937	[T/G]	3	.	.	.	.	.	.	.	.	.	.	.	.	T	G	G	.	.	.	.	.	.	5A	5D	5DS_2778341	.	.
975	IWB975	BobWhite_c16945_294	[A/G]	3	.	.	.	A	G	G	.	.	.	.	.	.	.	.	.	.	.	.	.	.	.	.	2B	2BS_5157298	.	.
976	IWB976	BobWhite_c16963_143	[A/G]	2	.	.	.	.	.	.	.	.	.	.	R	G	.	.	.	.	.	.	.	.	.	4B	4B	4BL_7039467	.	.
977	IWB977	BobWhite_c16966_399	[T/C]	15	.	.	.	.	.	C	C	C	C	.	.	.	G	G	G	.	.	.	.	.	.	.	3D	3DL_6952455	.	.
978	IWB978	BobWhite_c16972_434	[T/G]	3	.	.	.	.	.	.	.	.	.	.	.	.	.	.	.	T	G	G	.	.	.	6A	6A	6AL_5816685	.	.
979	IWB979	BobWhite_c16977_171	[T/G]	2	.	.	.	.	.	.	G	T	.	.	.	.	.	.	.	.	.	.	.	.	.	.	3B	3B_10604341	.	.
980	IWB980	BobWhite_c16977_571	[T/G]	1	.	.	.	.	.	.	.	K	.	.	.	.	.	.	.	.	.	.	.	.	.	.	3B	3B_10604341	.	.
981	IWB981	BobWhite_c16979_221	[A/G]	6	.	.	.	.	G	.	.	G	.	.	.	.	.	.	.	.	.	.	.	.	.	.	3B	3B_10755760	.	.
982	IWB982	BobWhite_c16987_106	[A/G]	5	.	.	.	.	.	.	.	.	.	.	.	.	A	G	A	.	.	.	.	.	.	5B	5B	5BL_10924032	.	.
983	IWB983	BobWhite_c16999_358	[A/G]	3	.	.	.	.	.	.	.	.	.	.	.	.	A	A	G	.	.	.	.	.	.	.	5D	5DL_4493550	.	.
984	IWB984	BobWhite_c16999_592	[T/C]	3	.	.	.	.	.	.	.	.	.	.	.	.	T	C	T	.	.	.	.	.	.	.	5D	5DL_4493550	.	.
985	IWB985	BobWhite_c17021_269	[A/G]	3	.	.	.	.	.	.	G	R	A	.	.	.	.	.	.	.	.	.	.	.	.	3B	3A	3AS_3301696	.	.
986	IWB986	BobWhite_c17021_297	[T/C]	3	.	.	.	.	.	.	Y	C	C	.	.	.	.	.	.	.	.	.	.	.	.	3A	3A	3AS_3301696	.	.
987	IWB987	BobWhite_c17024_396	[T/C]	7	.	.	.	C	C	C	.	.	.	.	.	.	.	.	.	.	.	.	.	.	.	.	2D	2DL_9854141	.	.
988	IWB988	BobWhite_c17032_179	[T/C]	4	C	T	.	.	.	.	.	.	.	.	.	.	.	C	C	.	.	.	.	.	.	1B	1B	1BL_3910003	.	.
989	IWB989	BobWhite_c17044_155	[A/C]	2	.	.	.	.	.	.	.	.	.	.	M	.	.	C	.	.	.	.	.	.	.	4B	4B	4BL_6999311	.	.
990	IWB990	BobWhite_c17045_186	[A/G]	3	.	.	.	.	.	.	.	.	.	.	G	G	R	.	.	.	.	.	.	.	.	5A	5A	5AL_2671537	.	.
991	IWB991	BobWhite_c17047_268	[T/C]	3	.	.	.	C	Y	C	.	.	.	.	.	.	.	.	.	.	.	.	.	.	.	2B	2B	2BS_5174570	.	.
992	IWB992	BobWhite_c17047_352	[A/G]	3	.	.	.	G	A	G	.	.	.	.	.	.	.	.	.	.	.	.	.	.	.	2B	2D	2DS_2984967	.	.
993	IWB993	BobWhite_c17058_113	[T/C]	28	.	.	.	C	C	C	C	C	.	C	.	C	.	C	.	T	.	.	.	.	C	.	3B	3B_10577619	.	.
994	IWB994	BobWhite_c17072_584	[T/C]	2	T	C	.	.	.	.	.	.	.	.	.	.	.	.	.	.	.	.	.	.	.	.	1A	1AL_3932675	.	.
995	IWB995	BobWhite_c17086_197	[A/G]	10	.	.	.	A	.	.	.	.	.	A	.	.	A	.	.	A	A	.	.	A	A	.	6A	6AS_4428570	.	.
996	IWB996	BobWhite_c17095_237	[A/G]	12	.	G	.	.	.	.	.	.	G	.	G	G	.	.	G	.	.	.	R	G	G	7A	7A	7AL_4523394	.	.
997	IWB997	BobWhite_c17099_263	[T/C]	3	.	.	.	.	.	.	.	.	.	.	.	.	.	.	.	A	T	C	.	.	.	.	6B	6BL_4303276	.	.
998	IWB998	BobWhite_c1710_211	[T/C]	9	T	T	T	.	.	.	.	.	.	T	.	.	.	.	.	T	T	T	.	.	.	.	4A	4AL_7110899	.	.
999	IWB999	BobWhite_c17113_240	[A/G]	3	.	.	.	R	G	G	.	.	.	.	.	.	.	.	.	.	.	.	.	.	.	2A	2A	2AL_6436728	.	.
1000	IWB1000	BobWhite_c1712_293	[T/G]	3	.	.	.	.	.	.	.	.	.	.	.	.	.	.	.	T	G	T	.	.	.	6B	6D	6DL_3289920	.	.
1001	IWB1001	BobWhite_c17123_178	[T/G]	2	.	.	.	G	.	.	G	.	.	.	.	.	.	.	.	.	.	.	.	.	.	.	3A	3AS_3438030	.	.
1002	IWB1002	BobWhite_c17124_282	[A/G]	3	A	A	A	.	.	.	.	.	.	.	.	.	.	.	.	.	.	.	.	.	.	.	1D	1DL_531379	.	.
1003	IWB1003	BobWhite_c17124_323	[A/G]	3	A	A	A	.	.	.	.	.	.	.	.	.	.	.	.	.	.	.	.	.	.	.	1D	1DL_531379	.	.
1004	IWB1004	BobWhite_c17133_107	[T/C]	3	.	.	.	.	.	.	.	.	.	.	.	.	T	T	C	.	.	.	.	.	.	5D	5D	5DS_1817979	.	.
1005	IWB1005	BobWhite_c17133_595	[A/G]	2	.	.	.	.	.	.	.	.	.	.	.	.	A	G	.	.	.	.	.	.	.	.	5B	5BS_2293875	.	.
1006	IWB1006	BobWhite_c17137_332	[T/C]	10	.	C	.	C	.	.	C	.	.	.	.	.	.	C	.	.	.	.	.	C	.	.	5B	5BL_2564108	.	.
1007	IWB1007	BobWhite_c17137_358	[A/G]	18	A	G	.	A	A	.	.	.	.	.	.	A	.	A	.	.	G	.	A	.	.	1B	5B	5BL_2564108	.	.
1008	IWB1008	BobWhite_c17137_82	[A/G]	13	.	G	.	.	G	.	.	.	.	.	.	G	.	.	.	.	G	.	.	.	.	.	1B	1BL_3916782	.	.
1009	IWB1009	BobWhite_c1715_887	[T/G]	2	.	.	K	G	.	.	.	.	.	.	.	.	.	.	.	.	.	.	.	.	.	1D	2A	2AL_4517655	.	.
1010	IWB1010	BobWhite_c17170_461	[T/C]	3	.	.	.	.	.	.	.	.	.	.	.	.	C	C	T	.	.	.	.	.	.	.	5D	5DL_2045087	.	.
1011	IWB1011	BobWhite_c17170_99	[A/G]	3	.	.	.	.	.	.	.	.	.	.	.	.	R	G	G	.	.	.	.	.	.	5A	5A	5AL_1717832	.	.
1012	IWB1012	BobWhite_c17173_357	[T/C]	5	T	T	Y	.	.	.	.	.	.	.	.	.	.	.	.	.	.	.	.	.	.	.	1D	1DL_2222867	.	.
1013	IWB1013	BobWhite_c1719_416	[A/G]	3	.	.	.	A	G	A	.	.	.	.	.	.	.	.	.	.	.	.	.	.	.	2B	2D	2DL_7527220	.	.
1014	IWB1014	BobWhite_c17191_297	[T/C]	3	.	.	.	.	.	.	T	Y	T	.	.	.	.	.	.	.	.	.	.	.	.	3B	3D	3DL_6864345	.	.
1015	IWB1015	BobWhite_c17197_536	[T/C]	3	.	.	.	.	.	.	.	.	.	.	.	.	.	.	.	C	T	C	.	.	.	6B	6A	6AL_5814293	.	.
1016	IWB1016	BobWhite_c17212_560	[A/G]	4	.	.	.	.	.	.	G	A	G	.	.	.	.	.	.	.	A	.	.	.	.	.	3D	3DL_6902210	.	.
1017	IWB1017	BobWhite_c17212_766	[A/G]	6	.	.	.	.	.	.	G	R	G	.	.	.	.	.	.	.	A	A	.	.	A	.	3D	3DL_6902210	.	.
1018	IWB1018	BobWhite_c17212_805	[A/G]	4	.	.	.	.	.	.	.	G	A	.	.	.	.	.	.	.	A	A	.	.	.	3B	3D	3DL_6902210	.	.
1019	IWB1019	BobWhite_c17219_217	[A/C]	53	C	C	C	.	.	C	.	.	.	C	C	C	.	C	C	C	C	C	.	.	C	.	1A	1AL_3935234	.	.
1020	IWB1020	BobWhite_c17220_314	[A/G]	4	.	G	.	.	G	.	.	.	.	.	.	.	.	.	.	.	.	.	.	.	.	.	2B	2BL_8050549	.	.
1021	IWB1021	BobWhite_c17248_192	[T/C]	21	.	.	.	C	.	.	.	.	.	C	C	.	.	.	C	C	.	.	C	.	C	.	5D	5DL_4567710	.	.
1022	IWB1022	BobWhite_c17248_64	[T/C]	132	C	C	C	C	C	C	C	C	C	C	C	C	C	C	C	C	C	C	C	C	C	.	5D	5DL_4564285	.	.
1023	IWB1023	BobWhite_c17256_351	[A/C]	3	.	.	.	.	.	.	.	.	.	.	.	.	.	.	.	.	.	.	C	C	C	.	7D	7DS_3848097	.	.
1024	IWB1024	BobWhite_c17257_454	[A/G]	1	A	.	.	.	.	.	.	.	.	.	.	.	.	.	.	.	.	.	.	.	.	1A	1A	1AL_3935186	.	.
1025	IWB1025	BobWhite_c17259_166	[T/C]	35	.	.	.	T	T	T	.	.	.	T	T	T	T	T	T	.	T	T	.	T	.	.	6D	6DL_3244224	.	.
1026	IWB1026	BobWhite_c17260_218	[T/G]	2	.	.	.	.	.	.	.	.	.	K	G	.	.	.	.	.	.	.	.	.	.	4A	4A	4AS_6001763	.	.
1027	IWB1027	BobWhite_c17280_164	[A/G]	16	.	.	.	.	.	.	.	.	.	.	.	.	.	.	.	G	G	G	.	.	.	.	6B	6BL_4338894	.	.
1028	IWB1028	BobWhite_c17332_325	[A/G]	3	.	.	.	.	.	.	A	R	A	.	.	.	.	.	.	.	.	.	.	.	.	3B	3D	3DL_6900622	.	.
1029	IWB1029	BobWhite_c17348_645	[A/G]	31	T	A	A	A	G	A	.	A	A	G	A	A	G	A	.	.	A	G	G	A	.	.	4D	4DL_14366736	.	.
1030	IWB1030	BobWhite_c17355_265	[A/G]	2	.	.	.	.	.	.	.	.	.	.	.	.	.	.	.	.	.	.	R	.	G	.	7A	7AS_4214385	.	.
1031	IWB1031	BobWhite_c17355_55	[T/C]	3	.	.	.	.	.	.	.	.	.	.	.	.	.	.	.	.	.	.	T	C	C	.	7A	7AS_4214385	.	.
1032	IWB1032	BobWhite_c17372_409	[A/G]	14	.	.	.	.	.	.	.	.	.	.	G	.	G	G	G	.	.	.	A	A	A	.	7D	7DL_3368757	.	.
1033	IWB1033	BobWhite_c17385_55	[A/G]	3	.	.	.	.	.	.	.	.	.	.	.	.	.	.	.	R	G	G	.	.	.	6A	6D	6DL_3318816	.	.
1034	IWB1034	BobWhite_c17386_221	[T/C]	1	.	.	.	.	.	.	.	C	.	.	.	.	.	.	.	.	.	.	.	.	.	3B	3B	3B_10643070	.	.
1035	IWB1035	BobWhite_c1740_97	[A/G]	6	A	A	A	.	.	.	R	A	A	.	.	.	.	.	.	.	.	.	.	.	.	3A	3A	3AL_4246747	.	.
1036	IWB1036	BobWhite_c17403_635	[T/C]	2	.	.	.	Y	T	.	.	.	.	.	.	.	.	.	.	.	.	.	.	.	.	2A	2A	2AL_6335738	.	.
1037	IWB1037	BobWhite_c17404_554	[A/G]	2	.	.	.	.	.	.	.	.	.	.	.	.	.	.	.	G	.	G	.	.	.	.	6A	6AL_5787854	.	.
1038	IWB1038	BobWhite_c17416_426	[T/G]	3	.	.	.	.	.	.	.	.	T	.	.	.	.	G	K	.	.	.	.	.	.	5D	5D	5DS_2782559	.	.
1039	IWB1039	BobWhite_c17421_359	[T/G]	20	G	G	.	.	.	.	.	.	.	C	C	C	G	G	G	.	.	.	.	.	.	.	4D	4DS_2319140	.	.
1040	IWB1040	BobWhite_c17440_130	[T/C]	2	.	.	.	.	.	.	.	.	.	.	.	.	Y	.	C	.	.	.	.	.	.	5A	5A	5AL_2729219	.	.
1041	IWB1041	BobWhite_c17445_83	[T/C]	2	.	.	.	.	.	.	.	.	.	.	.	.	T	C	.	.	.	.	.	.	.	.	5B	5BL_10823815	.	.
1042	IWB1042	BobWhite_c17446_785	[A/G]	3	.	.	.	.	.	.	A	G	G	.	.	.	.	.	.	.	.	.	.	.	.	3A	3D	3DL_6953294	.	.
1043	IWB1043	BobWhite_c17457_89	[A/C]	3	.	.	.	.	.	.	.	.	.	C	M	C	.	.	.	.	.	.	.	.	.	4B	4B	4BL_6863882	.	.
1044	IWB1044	BobWhite_c17467_129	[A/G]	2	.	.	.	.	.	.	.	.	.	.	.	.	.	.	.	.	.	.	R	.	G	7A	7A	7AS_4249210	.	.
1045	IWB1045	BobWhite_c17473_156	[T/C]	30	C	C	.	C	C	T	C	C	C	C	.	C	C	.	C	C	.	C	C	C	C	.	4A	4AS_5977857	.	.
1046	IWB1046	BobWhite_c17473_182	[A/C]	20	C	C	.	A	C	C	C	.	C	C	.	C	.	.	C	C	.	C	C	.	C	.	4A	4AS_5977857	.	.
1047	IWB1047	BobWhite_c17476_149	[T/C]	3	.	.	.	Y	C	C	.	.	.	.	.	.	.	.	.	.	.	.	.	.	.	2A	2D	2DS_5348862	.	.
1048	IWB1048	BobWhite_c17477_138	[A/G]	3	.	.	.	G	G	G	.	.	.	.	.	.	.	.	.	.	.	.	.	.	.	.	2D	2DL_8806127	.	.
1049	IWB1049	BobWhite_c17477_190	[A/G]	3	.	.	.	A	A	A	.	.	.	.	.	.	.	.	.	.	.	.	.	.	.	.	2B	2BL_7975920	.	.
1050	IWB1050	BobWhite_c1749_247	[T/C]	5	.	.	.	.	.	.	C	C	T	.	.	.	.	.	.	.	.	.	.	.	.	.	3D	3DL_4961912	.	.
1051	IWB1051	BobWhite_c1749_406	[A/G]	5	.	.	.	.	.	.	A	A	G	.	.	.	.	.	.	.	.	.	.	.	.	3D	3D	3DL_4961912	.	.
1052	IWB1052	BobWhite_c17499_318	[T/G]	2	.	.	.	.	.	.	.	.	.	G	G	.	.	.	.	.	.	.	.	.	.	.	4B	4BS_4872754	.	.
1053	IWB1053	BobWhite_c17514_321	[A/G]	1	.	.	.	.	.	.	.	.	.	.	.	.	.	.	.	.	.	R	.	.	.	6D	6D	6DL_3284803	.	.
1054	IWB1054	BobWhite_c1752_756	[A/G]	3	.	.	.	.	.	.	A	G	G	.	.	.	.	.	.	.	.	.	.	.	.	.	3D	3DL_6940763	.	.
1055	IWB1055	BobWhite_c17521_123	[A/G]	11	G	.	.	.	G	.	G	G	.	A	.	.	A	.	.	A	G	.	A	A	.	.	7A	7AL_4560297	.	.
1056	IWB1056	BobWhite_c17524_242	[T/C]	8	.	.	.	.	.	.	.	T	T	T	.	.	.	.	.	.	.	.	T	.	T	.	7D	7DS_3884265	.	.
1057	IWB1057	BobWhite_c1754_1173	[T/C]	2	.	.	.	.	.	.	.	.	.	.	.	.	.	.	.	.	.	.	C	.	T	.	7A	7AL_4514745	.	.
1058	IWB1058	BobWhite_c17544_482	[A/G]	15	.	A	.	.	A	A	.	A	.	.	A	.	.	.	A	A	A	A	.	A	.	.	7B	7BL_6727286	.	.
1059	IWB1059	BobWhite_c17544_571	[A/G]	10	.	G	.	.	G	.	.	G	.	.	G	.	.	.	.	.	G	G	.	G	.	.	7B	7BL_6727286	.	.
1060	IWB1060	BobWhite_c17544_776	[A/C]	6	.	.	.	.	.	C	.	.	.	.	.	.	.	.	.	C	C	C	.	M	.	7B	7B	7BL_6727286	.	.
1061	IWB1061	BobWhite_c17544_871	[T/C]	6	.	.	.	.	.	C	.	.	.	.	.	.	.	.	.	C	C	C	.	T	.	.	7B	7BL_6727286	.	.
1062	IWB1062	BobWhite_c17547_353	[A/G]	3	.	.	.	.	.	.	.	.	.	.	.	.	.	.	.	A	A	A	.	.	.	.	6D	6DL_3260114	.	.
1063	IWB1063	BobWhite_c17559_105	[A/G]	11	A	G	A	.	.	.	.	.	.	.	.	.	.	.	.	.	.	.	.	.	.	1B	1D	1DS_1914680	.	.
1064	IWB1064	BobWhite_c17562_566	[T/C]	1	.	.	.	Y	.	.	.	.	.	.	.	.	.	.	.	.	.	.	.	.	.	2A	2A	2AL_6324500	.	.
1065	IWB1065	BobWhite_c17572_339	[T/G]	3	.	.	.	R	R	K	.	.	.	.	.	.	.	.	.	.	.	.	.	.	.	2D	2D	2DL_9882022	.	.
1066	IWB1066	BobWhite_c1760_132	[A/G]	3	.	.	.	A	A	G	.	.	.	.	.	.	.	.	.	.	.	.	.	.	.	2D	2D	2DL_9835004	.	.
1067	IWB1067	BobWhite_c17614_194	[T/C]	3	.	.	.	C	Y	C	.	.	.	.	.	.	.	.	.	.	.	.	.	.	.	2B	2D	2DL_9906445	.	.
1068	IWB1068	BobWhite_c17614_323	[A/G]	1	.	.	.	.	R	.	.	.	.	.	.	.	.	.	.	.	.	.	.	.	.	2B	2B	2BL_8023225	.	.
1069	IWB1069	BobWhite_c17617_133	[T/C]	3	.	.	.	.	.	.	C	C	Y	.	.	.	.	.	.	.	.	.	.	.	.	3D	3D	3DS_2593299	.	.
1070	IWB1070	BobWhite_c1763_558	[A/G]	4	.	.	.	.	.	.	.	.	.	.	G	G	G	.	.	.	.	.	.	.	.	.	5A	5AL_2805742	.	.
1071	IWB1071	BobWhite_c1764_139	[T/C]	3	Y	T	Y	.	.	.	.	.	.	.	.	.	.	.	.	.	.	.	.	.	.	1A	1D	1DS_1895716	.	.
1072	IWB1072	BobWhite_c17644_112	[A/G]	4	.	R	G	.	.	.	.	.	.	A	.	A	.	.	.	.	.	.	.	.	.	1B	1B	1BL_3860979	.	.
1073	IWB1073	BobWhite_c17644_456	[T/G]	3	.	K	G	.	.	.	.	.	.	.	.	G	.	.	.	.	.	.	.	.	.	1B	1B	1BL_3860979	.	.
1074	IWB1074	BobWhite_c17655_248	[A/G]	3	.	.	.	.	.	.	.	.	.	.	.	.	.	.	.	G	A	A	.	.	.	.	6A	6AS_4428444	.	.
1075	IWB1075	BobWhite_c17676_112	[T/C]	3	.	.	.	.	.	.	C	C	C	.	.	.	.	.	.	.	.	.	.	.	.	.	3D	3DL_6905041	.	.
1076	IWB1076	BobWhite_c1769_139	[A/G]	7	.	.	.	.	.	G	.	.	.	G	A	G	.	.	.	.	.	.	.	.	G	.	4D	4DL_14339996	.	.
1077	IWB1077	BobWhite_c17692_467	[A/G]	4	.	.	.	.	.	.	.	.	.	.	.	.	G	A	A	.	.	.	.	.	.	.	5B	5BL_10926286	.	.
1078	IWB1078	BobWhite_c17699_63	[T/C]	3	.	.	.	.	.	.	.	.	.	.	.	.	.	.	.	.	.	.	T	T	Y	7D	7D	7DS_3963835	.	.
1079	IWB1079	BobWhite_c17706_315	[A/G]	4	.	.	.	A	A	A	.	.	.	.	.	.	.	.	.	.	.	.	.	.	.	.	2B	2BS_5172691	.	.
1080	IWB1080	BobWhite_c17731_247	[A/G]	1	.	.	.	.	.	.	.	.	.	G	.	.	.	.	.	.	.	.	.	.	.	4A	4A	4AL_7042934	.	.
1081	IWB1081	BobWhite_c17731_56	[T/C]	2	.	.	.	.	.	.	.	.	.	Y	.	.	.	C	.	.	.	.	.	.	.	4A	4A	4AL_7042934	.	.
1082	IWB1082	BobWhite_c17732_1401	[A/G]	6	A	G	G	.	.	.	G	G	G	.	.	.	.	.	.	.	.	.	.	.	.	1A	1D	1DL_2259755	.	.
1083	IWB1083	BobWhite_c17735_131	[A/G]	3	.	.	.	.	.	.	.	.	.	.	.	.	A	R	A	.	.	.	.	.	.	5B	5D	5DL_4491917	.	.
1084	IWB1084	BobWhite_c17735_194	[T/C]	3	.	.	.	.	.	.	.	.	.	.	.	.	C	C	C	.	.	.	.	.	.	.	5D	5DL_4491917	.	.
1085	IWB1085	BobWhite_c17735_254	[A/C]	3	.	.	.	.	.	.	.	.	.	.	.	.	A	A	A	.	.	.	.	.	.	.	5D	5DL_4491917	.	.
1086	IWB1086	BobWhite_c17737_911	[T/C]	2	.	.	.	.	.	.	.	.	.	T	.	.	.	C	.	.	.	.	.	.	.	.	5B	5BL_10908931	.	.
1087	IWB1087	BobWhite_c17739_82	[A/G]	3	.	.	.	G	A	A	.	.	.	.	.	.	.	.	.	.	.	.	.	.	.	2A	2D	2DL_9850827	.	.
1088	IWB1088	BobWhite_c17750_568	[T/C]	1	.	.	.	.	.	.	.	.	.	.	.	.	.	.	.	.	Y	.	.	.	.	6B	6B	6BS_2962578	.	.
1089	IWB1089	BobWhite_c17762_290	[T/C]	9	.	C	.	.	.	C	C	.	.	.	.	.	.	.	.	.	C	.	C	T	C	.	7D	7DS_3966020	.	.
1090	IWB1090	BobWhite_c17767_333	[T/C]	5	.	.	.	C	Y	.	.	.	.	.	T	.	.	.	.	C	.	.	.	.	.	2B	2B	2BL_8091172	.	.
1091	IWB1091	BobWhite_c17767_396	[A/C]	5	.	.	.	C	M	C	.	.	.	.	.	.	.	.	.	.	.	.	.	.	.	.	2B	2BL_8091172	.	.
1092	IWB1092	BobWhite_c17767_55	[A/G]	1	.	.	.	.	A	.	.	.	.	.	.	.	.	.	.	.	.	.	.	.	.	2B	2B	2BL_8091172	.	.
1093	IWB1093	BobWhite_c17782_194	[T/C]	2	.	.	.	T	.	C	.	.	.	.	.	.	.	.	.	.	.	.	.	.	.	.	2D	2DL_9785866	.	.
1094	IWB1094	BobWhite_c17783_174	[A/C]	4	.	.	.	M	.	C	.	.	.	.	.	.	.	.	.	.	.	.	.	.	.	2A	2A	2AL_6349530	.	.
1095	IWB1095	BobWhite_c17783_72	[T/C]	4	.	.	.	C	.	T	.	.	.	.	.	.	.	.	.	.	.	.	.	.	.	.	2D	2DS_5354645	.	.
1096	IWB1096	BobWhite_c1783_355	[A/C]	4	C	A	C	.	.	.	.	.	.	.	.	.	.	C	.	.	.	.	.	.	.	.	5B	5BL_4057236	.	.
1097	IWB1097	BobWhite_c1783_550	[T/C]	4	C	C	Y	.	.	.	.	.	.	.	.	.	.	.	.	.	.	.	.	.	.	.	1D	1DL_2253506	.	.
1098	IWB1098	BobWhite_c17834_471	[A/G]	3	.	.	.	.	.	.	.	.	.	G	A	G	.	.	.	.	.	.	.	.	.	.	4A	4AL_7139631	.	.
1099	IWB1099	BobWhite_c17845_132	[A/G]	2	.	.	.	.	.	.	.	.	.	.	.	.	.	A	.	.	.	.	.	.	.	5B	5B	5BL_10813989	.	.
1100	IWB1100	BobWhite_c17845_218	[A/C]	5	.	.	.	.	.	.	.	.	.	.	.	.	A	A	A	.	.	.	.	.	.	.	5B	5BL_10813989	.	.
1101	IWB1101	BobWhite_c17845_631	[T/C]	2	.	.	.	.	.	.	.	.	.	.	.	.	.	T	.	.	.	.	.	.	.	5B	5B	5BL_10813989	.	.
1102	IWB1102	BobWhite_c17852_511	[T/C]	5	.	.	.	.	.	.	T	C	C	T	.	T	.	.	.	.	.	.	.	.	.	3B	4A	4AS_6010423	.	.
1103	IWB1103	BobWhite_c17862_276	[T/C]	6	.	.	.	.	.	.	.	.	.	.	.	.	.	C	C	.	.	.	.	.	.	.	5B	5BL_10924908	.	.
1104	IWB1104	BobWhite_c1787_1376	[T/C]	3	.	.	.	C	T	T	.	.	.	.	.	.	.	.	.	.	.	.	.	.	.	2A	2B	2BL_7935750	.	.
1105	IWB1105	BobWhite_c17873_92	[T/C]	3	.	.	.	.	.	.	.	.	.	C	T	T	.	.	.	.	.	.	.	.	.	4A	4B	4BS_4884039	.	.
1106	IWB1106	BobWhite_c17876_192	[T/C]	3	.	.	.	.	.	.	.	.	.	.	.	C	.	.	.	.	C	.	.	.	.	.	6B	6BS_1618033	.	.
1107	IWB1107	BobWhite_c17877_416	[T/G]	6	.	.	.	.	.	.	.	.	.	G	.	.	.	.	.	G	G	G	.	.	.	.	6D	6DS_2101636	.	.
1108	IWB1108	BobWhite_c17879_519	[A/G]	3	.	.	.	.	.	.	.	A	.	.	.	.	.	.	.	.	.	.	.	.	.	3B	3B	3B_10761549	.	.
1109	IWB1109	BobWhite_c17899_1160	[A/G]	6	.	.	.	.	.	.	.	.	.	.	A	A	.	.	.	.	.	.	.	.	.	.	4B	4BL_6995603	.	.
1110	IWB1110	BobWhite_c17904_259	[T/G]	4	.	.	.	.	.	.	.	.	.	C	.	.	.	.	.	.	.	.	K	.	C	7A	7A	7AS_4103242	.	.
1111	IWB1111	BobWhite_c17906_121	[A/G]	9	.	.	.	.	A	.	A	A	A	.	.	.	.	.	.	.	.	.	.	.	A	.	3B	3B_10444848	.	.
1112	IWB1112	BobWhite_c17928_181	[A/G]	9	.	.	.	A	R	G	.	.	.	.	.	.	G	R	G	.	.	.	.	R	.	.	2B	2BL_8029702	.	.
1113	IWB1113	BobWhite_c1793_197	[A/C]	4	.	.	.	.	.	.	.	.	.	.	.	.	C	A	C	.	.	.	.	.	.	5B	5D	5DS_2773779	.	.
1114	IWB1114	BobWhite_c17943_633	[T/C]	5	.	.	.	T	M	C	.	.	.	.	.	.	.	.	.	.	.	.	.	.	.	.	2D	2DL_9908312	.	.
1115	IWB1115	BobWhite_c17953_779	[A/G]	2	.	.	.	.	.	.	.	.	.	.	.	.	.	.	.	.	G	A	.	.	.	.	6B	6BL_4398835	.	.
1116	IWB1116	BobWhite_c1796_701	[T/G]	1	.	.	.	.	.	.	.	.	.	.	.	.	.	.	G	.	.	.	.	.	.	5D	5D	5DL_4488714	.	.
1117	IWB1117	BobWhite_c17969_100	[T/C]	3	T	C	C	.	.	.	.	.	.	.	.	.	.	.	.	.	.	.	.	.	.	.	1A	1AL_386912	.	.
1118	IWB1118	BobWhite_c17994_207	[A/G]	4	.	.	.	.	.	.	.	.	.	.	.	.	.	.	.	.	.	.	G	G	G	.	7D	7DS_3908643	.	.
1119	IWB1119	BobWhite_c17999_112	[T/C]	3	.	.	.	.	.	.	.	.	.	Y	C	C	.	.	.	.	.	.	.	.	.	4A	4A	4AS_6007671	.	.
1120	IWB1120	BobWhite_c18017_209	[A/G]	3	.	.	.	.	.	.	.	.	.	.	.	.	.	.	.	R	G	G	.	.	.	6A	6A	6AS_4427803	.	.
1121	IWB1121	BobWhite_c1802_456	[A/G]	2	.	.	.	.	.	.	.	.	.	.	.	.	.	.	.	.	.	.	.	R	A	7B	7B	7BL_6744792	.	.
1122	IWB1122	BobWhite_c18053_160	[A/C]	3	C	.	A	.	.	.	.	.	.	.	.	.	.	A	.	.	.	.	.	.	.	1A	1D	1DL_1192348	.	.
1123	IWB1123	BobWhite_c1806_176	[A/C]	3	.	.	.	.	.	.	.	.	.	C	C	C	.	.	.	.	.	.	.	.	.	.	4D	4DS_2320697	.	.
1124	IWB1124	BobWhite_c18071_171	[T/C]	5	.	Y	.	T	C	.	.	.	.	.	.	.	.	.	.	.	.	.	.	.	.	1B	2B	2BL_8023303	.	.
1125	IWB1125	BobWhite_c18073_247	[A/G]	1	.	.	.	.	.	.	.	.	.	.	.	.	.	.	.	.	.	.	R	.	.	7A	7A	7AL_4480746	.	.
1126	IWB1126	BobWhite_c18073_298	[T/C]	13	.	.	.	.	C	.	.	C	.	.	.	.	C	C	C	.	.	.	C	.	C	.	7D	7DL_3394360	.	.
1127	IWB1127	BobWhite_c18076_219	[A/G]	12	.	.	.	G	G	A	.	.	.	A	.	A	A	.	.	G	.	.	.	.	A	.	6A	6AL_5769223	.	.
1128	IWB1128	BobWhite_c18095_90	[T/C]	3	C	T	T	.	.	.	.	.	.	.	.	.	.	.	.	.	.	.	.	.	.	.	1D	1DL_2230225	.	.
1129	IWB1129	BobWhite_c18101_540	[T/C]	2	.	.	.	T	T	.	.	.	.	.	.	.	.	.	.	.	.	.	.	.	.	.	2B	2BS_5172124	.	.
1130	IWB1130	BobWhite_c18105_52	[A/G]	4	.	.	.	G	G	G	.	.	.	.	.	.	.	.	.	G	.	.	.	.	.	.	2D	2DL_9838569	.	.
1131	IWB1131	BobWhite_c18121_478	[A/G]	1	.	.	.	.	.	.	.	.	.	.	.	.	.	.	.	.	.	.	.	.	R	7D	7D	7DL_3384937	.	.
1132	IWB1132	BobWhite_c18122_151	[T/C]	3	.	.	.	.	.	.	T	T	C	.	.	.	.	.	.	.	.	.	.	.	.	3D	3D	3DL_6952478	.	.
1133	IWB1133	BobWhite_c18133_100	[A/G]	5	.	.	.	.	.	.	.	.	.	G	A	G	.	.	.	.	.	.	.	.	.	4B	4B	4BS_4887549	.	.
1134	IWB1134	BobWhite_c18136_441	[A/G]	2	.	.	.	.	.	.	.	.	.	.	.	.	.	.	.	.	.	R	.	.	.	6D	6D	6DL_3324950	.	.
1135	IWB1135	BobWhite_c18139_83	[T/C]	4	T	T	C	.	.	.	.	.	.	.	.	.	.	.	.	.	.	.	.	.	.	.	1D	1DL_2245093	.	.
1136	IWB1136	BobWhite_c18157_407	[A/G]	3	.	.	.	.	.	.	.	.	.	.	.	.	.	.	.	.	.	.	G	A	A	.	7B	7BL_6630566	.	.
1137	IWB1137	BobWhite_c18184_107	[T/C]	2	C	.	T	.	.	.	.	.	.	.	.	.	.	.	.	.	.	.	.	.	.	.	1D	1DL_2231360	.	.
1138	IWB1138	BobWhite_c1819_510	[T/C]	8	C	C	T	.	.	.	.	.	.	.	.	.	.	.	.	.	.	.	.	.	.	.	1D	1DS_367360	.	.
1139	IWB1139	BobWhite_c18200_172	[A/G]	1	.	.	.	.	.	.	G	.	.	.	.	.	.	.	.	.	.	.	.	.	.	3A	3A	3AL_4452743	.	.
1140	IWB1140	BobWhite_c18200_76	[T/C]	3	.	.	.	.	.	.	C	C	.	.	.	.	C	.	.	.	.	.	.	.	.	.	3A	3AL_4452743	.	.
1141	IWB1141	BobWhite_c18203_161	[T/C]	13	.	T	.	.	T	.	.	T	.	.	T	.	.	.	.	T	T	T	.	T	.	.	6B	6BL_4402652	.	.
1142	IWB1142	BobWhite_c18208_142	[A/G]	3	.	A	G	.	.	.	.	.	.	.	.	.	.	.	.	.	.	.	.	.	.	.	1D	1DS_1916003	.	.
1143	IWB1143	BobWhite_c18231_134	[T/C]	4	.	.	.	.	.	.	T	C	C	.	.	T	.	.	.	.	.	.	.	.	.	.	4D	4DL_14464933	.	.
1144	IWB1144	BobWhite_c18233_112	[T/G]	8	.	.	.	.	.	T	.	.	.	.	.	G	.	.	G	.	.	.	T	.	G	.	7D	7DS_3901008	.	.
1145	IWB1145	BobWhite_c18238_211	[A/G]	13	.	G	G	G	.	.	.	G	G	.	T	G	.	.	.	.	.	G	.	.	G	.	1D	1DS_102947	.	.
1146	IWB1146	BobWhite_c18239_300	[A/C]	3	.	.	.	A	A	.	.	.	.	.	.	.	.	.	.	.	.	.	.	.	.	.	2B	2BS_5168338	.	.
1147	IWB1147	BobWhite_c1824_1380	[A/C]	3	A	C	M	.	.	.	.	.	.	.	.	.	.	.	.	.	.	.	.	.	.	1D	1A	1AL_312083	.	.
1148	IWB1148	BobWhite_c1824_1445	[T/G]	2	G	.	G	.	.	.	.	.	.	.	.	.	.	.	.	.	.	.	.	.	.	.	1A	1AL_312083	.	.
1149	IWB1149	BobWhite_c18241_175	[T/G]	3	.	.	.	T	G	G	.	.	.	.	.	.	.	.	.	.	.	.	.	.	.	.	2A	2AL_6435093	.	.
1150	IWB1150	BobWhite_c18241_30	[T/G]	3	.	.	.	G	G	G	.	.	.	.	.	.	.	.	.	.	.	.	.	.	.	.	2A	2AL_6435093	.	.
1151	IWB1151	BobWhite_c1825_564	[T/C]	3	.	.	.	C	T	T	.	.	.	.	.	.	.	.	.	.	.	.	.	.	.	.	2D	2DS_5385995	.	.
1152	IWB1152	BobWhite_c18252_329	[T/C]	3	T	T	C	.	.	.	.	.	.	.	.	.	.	.	.	.	.	.	.	.	.	1D	1D	1DL_2261289	.	.
1153	IWB1153	BobWhite_c18256_105	[T/C]	2	.	.	.	.	.	.	.	C	Y	.	.	.	.	.	.	.	.	.	.	.	.	3D	3D	3DS_2552270	.	.
1154	IWB1154	BobWhite_c18256_158	[T/C]	2	.	.	.	.	.	.	.	C	Y	.	.	.	.	.	.	.	.	.	.	.	.	3D	3D	3DS_2552270	.	.
1155	IWB1155	BobWhite_c18256_809	[T/C]	2	.	.	.	.	.	.	.	C	Y	.	.	.	.	.	.	.	.	.	.	.	.	3D	3D	3DS_2552270	.	.
1156	IWB1156	BobWhite_c1826_84	[T/C]	3	.	.	.	C	T	C	.	.	.	.	.	.	.	.	.	.	.	.	.	.	.	2B	2A	2AL_6323965	.	.
1157	IWB1157	BobWhite_c18267_296	[T/C]	7	.	.	.	.	.	.	.	.	.	C	.	.	.	.	.	.	.	.	T	.	T	4A	7D	7DS_3964589	.	.
1158	IWB1158	BobWhite_c18267_473	[A/G]	11	.	.	.	.	.	.	.	.	.	G	.	.	.	.	.	.	.	.	S	.	G	.	7A	7AS_4233022	.	.
1159	IWB1159	BobWhite_c18279_156	[T/C]	3	.	.	.	C	T	T	.	.	.	.	.	.	.	.	.	.	.	.	.	.	.	.	2D	2DL_9835536	.	.
1160	IWB1160	BobWhite_c18287_327	[T/C]	9	.	.	T	T	.	.	.	T	.	T	.	.	Y	.	.	T	.	T	T	.	T	5A	6A	6AS_4379280	.	.
1161	IWB1161	BobWhite_c18287_502	[A/G]	5	.	.	.	G	G	.	.	.	.	.	.	.	G	.	.	G	.	.	G	.	.	.	7A	7AL_4385382	.	.
1162	IWB1162	BobWhite_c18287_638	[A/G]	10	.	.	G	G	G	.	.	G	.	G	.	.	A	.	.	G	.	G	G	.	G	.	7A	7AL_4385382	.	.
1163	IWB1163	BobWhite_c18300_491	[T/C]	3	.	.	.	.	.	.	T	C	C	.	.	.	.	.	.	.	.	.	.	.	.	.	3B	3B_10412712	.	.
1164	IWB1164	BobWhite_c18305_228	[A/C]	2	.	.	.	.	.	.	.	.	.	.	.	.	.	.	.	.	.	.	A	.	C	.	7D	7DL_3373545	.	.
1165	IWB1165	BobWhite_c18305_366	[A/G]	3	.	.	.	.	.	.	.	.	.	.	.	.	.	.	.	.	.	.	A	G	G	7A	7D	7DL_3373545	.	.
1166	IWB1166	BobWhite_c18305_462	[T/C]	1	.	.	.	.	.	.	.	.	.	.	.	.	.	.	.	.	.	.	.	Y	.	7B	7B	7BL_6739810	.	.
1167	IWB1167	BobWhite_c18311_114	[T/C]	3	.	.	.	.	.	.	.	.	.	.	C	T	C	.	.	.	.	.	.	.	.	4D	4D	4DL_14399331	.	.
1168	IWB1168	BobWhite_c18313_192	[A/G]	3	.	.	.	.	.	.	.	.	.	.	.	.	.	.	.	.	.	.	G	A	A	.	7D	7DL_3394280	.	.
1169	IWB1169	BobWhite_c18365_182	[A/C]	10	.	.	.	.	A	.	.	A	.	.	.	.	A	A	.	A	.	A	.	A	.	.	3B	3B_10557776	.	.
1170	IWB1170	BobWhite_c1837_99	[T/C]	3	.	.	.	.	.	.	C	.	C	.	.	.	.	.	.	.	.	.	.	.	.	.	3D	3DS_2584009	.	.
1171	IWB1171	BobWhite_c18375_225	[A/C]	3	.	.	.	A	C	C	.	.	.	.	.	.	.	.	.	.	.	.	.	.	.	.	2A	2AL_6297626	.	.
1172	IWB1172	BobWhite_c1838_2553	[A/G]	2	.	.	.	.	.	.	.	.	.	.	.	.	.	.	.	.	.	.	.	A	A	.	7D	7DL_3335364	.	.
1173	IWB1173	BobWhite_c1840_927	[A/G]	4	.	.	.	.	G	.	.	G	.	.	.	.	.	.	.	.	.	.	.	A	.	7B	7B	7BL_6635205	.	.
1174	IWB1174	BobWhite_c18406_110	[A/G]	2	.	.	.	G	.	G	.	.	.	.	.	.	.	.	.	.	.	.	.	.	.	.	2A	2AL_6366279	.	.
1175	IWB1175	BobWhite_c18408_199	[A/G]	2	.	.	.	.	.	.	R	A	.	.	.	.	.	.	.	.	.	.	.	.	.	3A	3A	3AL_4363938	.	.
1176	IWB1176	BobWhite_c1841_733	[A/G]	6	.	.	.	A	G	A	.	.	.	.	.	.	.	.	.	A	.	A	.	.	.	2B	2D	2DL_9852275	.	.
1177	IWB1177	BobWhite_c1841_868	[A/G]	4	.	.	.	G	M	G	.	.	.	.	.	.	.	.	.	.	.	.	.	.	.	.	2D	2DL_9852275	.	.
1178	IWB1178	BobWhite_c18417_278	[T/C]	1	.	.	.	.	T	.	.	.	.	.	.	.	.	.	.	.	.	.	.	.	.	.	2B	2BS_5168338	.	.
1179	IWB1179	BobWhite_c1842_612	[A/G]	3	.	.	.	.	.	.	.	.	.	.	.	.	.	.	.	.	.	.	G	G	A	7D	7D	7DL_3393461	.	.
1180	IWB1180	BobWhite_c1843_202	[A/C]	3	.	.	.	.	.	.	C	M	C	.	.	.	.	.	.	.	.	.	.	.	.	.	3D	3DL_5701197	.	.
1181	IWB1181	BobWhite_c18433_76	[T/C]	4	.	.	.	.	.	.	.	.	.	.	.	.	C	T	C	.	.	.	.	.	.	.	5D	5DS_2770252	.	.
1182	IWB1182	BobWhite_c18449_145	[T/C]	3	.	.	.	.	.	.	.	.	.	.	.	.	T	T	C	.	.	.	.	.	.	.	5D	5DL_4583488	.	.
1183	IWB1183	BobWhite_c18476_414	[A/G]	6	.	.	.	A	K	G	.	.	.	.	.	.	G	A	G	.	.	.	.	.	.	.	5D	5DL_4586873	.	.
1184	IWB1184	BobWhite_c1849_423	[A/G]	3	.	.	.	A	A	G	.	.	.	.	.	.	.	.	.	.	.	.	.	.	.	.	2D	2DL_9862994	.	.
1185	IWB1185	BobWhite_c18494_381	[T/C]	2	.	.	.	T	Y	.	.	.	.	.	.	.	.	.	.	.	.	.	.	.	.	2B	2B	2BL_8013239	.	.
1186	IWB1186	BobWhite_c18506_419	[A/G]	2	.	.	.	R	.	G	.	.	.	.	.	.	.	.	.	.	.	.	.	.	.	2A	2A	2AL_6432978	.	.
1187	IWB1187	BobWhite_c18536_203	[T/C]	9	.	.	.	.	.	.	.	.	.	.	.	.	.	.	.	C	C	C	.	.	.	.	6D	6DL_3264444	.	.
1188	IWB1188	BobWhite_c18540_351	[T/C]	4	.	.	.	C	Y	C	.	.	.	.	.	.	.	C	.	.	.	.	.	.	.	2B	2D	2DL_9875944	.	.
1189	IWB1189	BobWhite_c18540_435	[T/C]	6	T	T	.	T	Y	T	.	.	.	.	.	.	.	T	.	.	.	.	.	.	.	2B	2D	2DL_9875944	.	.
1190	IWB1190	BobWhite_c18540_97	[T/C]	4	.	.	.	C	Y	C	.	.	.	.	.	.	.	C	.	.	.	.	.	.	.	2B	2B	2BL_7975309	.	.
1191	IWB1191	BobWhite_c18542_555	[A/C]	7	.	.	.	.	.	.	.	.	.	.	.	.	A	C	A	.	.	.	.	.	.	5B	5B	5BL_10924215	.	.
1192	IWB1192	BobWhite_c18543_327	[T/C]	6	.	.	.	.	.	.	T	T	T	.	.	.	C	C	C	.	.	.	.	.	.	.	5B	5BL_10901204	.	.
1193	IWB1193	BobWhite_c18543_840	[A/G]	5	.	.	.	.	.	.	G	G	.	.	.	.	A	A	A	.	.	.	.	.	.	.	5D	5DL_4608039	.	.
1194	IWB1194	BobWhite_c18548_288	[A/G]	9	.	.	.	.	.	.	.	.	.	.	.	.	A	A	C	.	.	.	.	.	.	.	5D	5DL_4587805	.	.
1195	IWB1195	BobWhite_c18550_159	[T/C]	3	.	.	.	.	.	.	.	.	.	.	.	.	.	.	.	T	T	T	.	.	.	.	6D	6DS_2072786	.	.
1196	IWB1196	BobWhite_c18554_76	[A/G]	1	.	.	.	.	.	.	.	.	.	.	.	.	.	R	.	.	.	.	.	.	.	5B	5B	5BS_2054789	.	.
1197	IWB1197	BobWhite_c18566_106	[T/G]	1	.	.	.	.	.	.	.	.	.	.	.	.	.	.	.	.	K	.	.	.	.	6B	6B	6BS_3016110	.	.
1198	IWB1198	BobWhite_c18583_280	[A/G]	6	A	A	A	.	G	.	.	.	.	.	.	.	.	.	.	.	.	.	.	A	A	2B	1B	1BL_3870002	.	.
1199	IWB1199	BobWhite_c18583_96	[A/G]	1	.	R	.	.	.	.	.	.	.	.	.	.	.	.	.	.	.	.	.	.	.	.	1B	1BL_3870002	.	.
1200	IWB1200	BobWhite_c1859_469	[T/C]	166	C	T	C	T	C	T	C	C	C	C	C	C	T	C	C	C	C	C	C	C	T	.	7D	7DS_3918988	.	.
1201	IWB1201	BobWhite_c18592_327	[T/C]	5	Y	C	T	.	.	.	.	.	.	.	.	.	.	.	.	C	.	.	.	.	.	1A	1A	1AS_3237400	.	.
1202	IWB1202	BobWhite_c18593_798	[T/C]	3	.	.	.	.	.	.	C	T	C	.	.	.	.	.	.	.	.	.	.	.	.	.	3B	3B_5517969	.	.
1203	IWB1203	BobWhite_c18593_955	[T/C]	3	.	.	.	.	.	.	Y	C	T	.	.	.	.	.	.	.	.	.	.	.	.	3A	3D	3DL_6857818	.	.
1204	IWB1204	BobWhite_c18612_542	[A/G]	3	A	G	G	.	.	.	.	.	.	.	.	.	.	.	.	.	.	.	.	.	.	.	1D	1DL_2283577	.	.
1205	IWB1205	BobWhite_c18618_677	[T/C]	4	T	C	C	.	.	.	.	.	.	C	.	.	.	.	.	.	.	.	.	.	.	1A	1A	1AS_3285820	.	.
1206	IWB1206	BobWhite_c18672_103	[A/G]	4	.	.	.	.	G	.	.	.	.	.	.	.	.	.	.	.	.	.	.	R	.	7B	7B	7BS_3129470	.	.
1207	IWB1207	BobWhite_c18672_757	[T/C]	6	.	.	.	.	C	.	.	.	.	.	.	.	.	.	.	.	.	.	.	C	.	.	7B	7BS_3129470	.	.
1208	IWB1208	BobWhite_c18678_95	[A/C]	1	.	.	.	.	M	.	.	.	.	.	.	.	.	.	.	.	.	.	.	.	.	2B	2B	2BL_8041862	.	.
1209	IWB1209	BobWhite_c18681_273	[T/C]	3	.	.	.	.	.	.	.	.	.	.	.	.	C	C	T	.	.	.	.	.	.	.	5D	5DS_756121	.	.
1210	IWB1210	BobWhite_c18690_420	[A/G]	3	.	.	.	A	G	A	.	.	.	.	.	.	.	.	.	.	.	.	.	.	.	2B	2B	2BS_2497039	.	.
1211	IWB1211	BobWhite_c18721_190	[A/G]	6	.	A	.	.	.	.	.	.	.	.	.	.	A	.	.	R	.	A	G	.	.	6A	6D	6DS_2094539	.	.
1212	IWB1212	BobWhite_c18727_300	[T/C]	129	C	C	A	C	C	C	A	C	C	C	C	C	C	C	C	C	C	C	C	C	C	.	1B	1BS_3475608	.	.
1213	IWB1213	BobWhite_c18765_140	[A/G]	10	.	.	.	.	.	.	.	.	.	.	.	.	.	.	.	G	K	G	A	.	A	.	7D	7DL_3394453	.	.
1214	IWB1214	BobWhite_c18770_312	[T/C]	4	.	.	.	.	.	.	.	.	.	T	.	.	.	.	.	T	C	C	.	.	.	.	6D	6DL_3270054	.	.
1215	IWB1215	BobWhite_c18773_75	[T/C]	3	Y	T	T	.	.	.	.	.	.	.	.	.	.	.	.	.	.	.	.	.	.	1A	1D	1DS_1902997	.	.
1216	IWB1216	BobWhite_c18802_517	[T/G]	3	.	.	.	G	G	T	.	.	.	.	.	.	.	.	.	.	.	.	.	.	.	.	2D	2DL_9866667	.	.
1217	IWB1217	BobWhite_c1882_188	[A/G]	12	A	A	G	.	.	.	.	.	.	.	.	.	.	A	.	.	.	.	.	.	.	1D	1D	1DL_191731	.	.
1218	IWB1218	BobWhite_c1882_282	[A/G]	9	A	A	G	.	.	.	.	.	.	.	.	.	.	.	.	A	.	.	.	.	.	.	1D	1DL_191731	.	.
1219	IWB1219	BobWhite_c1882_618	[A/C]	17	C	Y	C	.	.	.	.	.	.	.	.	.	.	.	.	T	T	T	.	.	.	.	1A	1AL_3965163	.	.
1220	IWB1220	BobWhite_c18828_316	[T/G]	6	.	.	.	.	.	.	.	.	.	G	G	T	.	.	.	.	.	G	G	.	.	.	4D	4DL_14427345	.	.
1221	IWB1221	BobWhite_c18840_254	[A/G]	6	.	.	.	.	.	.	.	.	.	.	.	.	T	T	T	.	.	.	.	.	.	.	5A	5AL_2774223	.	.
1222	IWB1222	BobWhite_c18852_91	[T/G]	4	.	.	.	K	G	G	.	.	.	.	.	.	.	.	.	.	.	.	.	.	.	2A	2A	2AS_5286240	.	.
1223	IWB1223	BobWhite_c18856_333	[T/G]	5	.	.	.	.	.	.	.	.	.	G	G	T	.	.	.	.	.	.	.	.	.	.	4D	4DL_14436441	.	.
1224	IWB1224	BobWhite_c18861_292	[A/G]	6	R	.	.	.	G	.	.	.	.	.	A	.	G	G	.	.	.	.	.	.	.	1A	5B	5BL_10810383	.	.
1225	IWB1225	BobWhite_c18861_438	[T/C]	7	C	.	.	C	C	.	.	.	.	.	C	.	T	C	.	.	.	.	.	.	.	.	2B	2BL_8073258	.	.
1226	IWB1226	BobWhite_c18873_343	[T/C]	7	.	.	.	T	C	C	.	.	.	C	.	.	.	.	.	.	C	.	C	.	C	.	6B	6BS_2373922	.	.
1227	IWB1227	BobWhite_c18873_582	[T/C]	2	.	.	.	Y	.	C	.	.	.	.	.	.	.	.	.	.	.	.	.	.	.	2A	2D	2DS_5325950	.	.
1228	IWB1228	BobWhite_c18881_338	[T/G]	3	K	C	G	.	.	.	.	.	.	.	.	.	.	.	.	.	.	.	.	.	.	1A	1D	1DL_604261	.	.
1229	IWB1229	BobWhite_c1890_712	[A/G]	4	R	G	G	.	.	.	.	.	.	.	.	.	.	.	.	.	.	.	.	.	.	1A	1A	1AS_3255006	.	.
1230	IWB1230	BobWhite_c18906_142	[A/G]	3	.	.	.	W	G	G	.	.	.	.	.	.	.	.	.	.	.	.	.	.	.	.	2A	2AL_6353094	.	.
1231	IWB1231	BobWhite_c18906_286	[T/C]	2	.	.	.	T	C	.	.	.	.	.	.	.	.	.	.	.	.	.	.	.	.	.	2A	2AL_6353094	.	.
1232	IWB1232	BobWhite_c18906_680	[A/G]	3	.	.	.	A	G	R	.	.	.	.	.	.	.	.	.	.	.	.	.	.	.	2D	2D	2DL_9841920	.	.
1233	IWB1233	BobWhite_c18907_129	[A/G]	8	.	.	.	.	.	G	.	.	.	.	.	.	G	G	G	.	.	.	.	.	.	.	5D	5DL_4523783	.	.
1234	IWB1234	BobWhite_c18908_345	[T/C]	3	.	.	.	.	.	.	.	.	.	.	.	.	Y	T	T	.	.	.	.	.	.	5A	5A	5AL_2704086	.	.
1235	IWB1235	BobWhite_c18911_103	[A/C]	2	.	.	.	C	M	.	.	.	.	.	.	.	.	.	.	.	.	.	.	.	.	2B	2B	2BS_5194048	.	.
1236	IWB1236	BobWhite_c18917_640	[A/G]	3	.	.	.	.	.	.	.	.	.	.	.	.	.	.	.	.	.	.	A	A	A	.	7D	7DL_1397928	.	.
1237	IWB1237	BobWhite_c18924_153	[T/C]	4	.	.	.	.	.	.	C	T	C	.	.	C	.	.	.	.	.	.	.	.	.	.	3D	3DS_2566482	.	.
1238	IWB1238	BobWhite_c18943_1108	[T/C]	2	.	.	.	.	.	.	.	.	.	.	.	.	C	T	.	.	.	.	.	.	.	.	5B	5BL_10810367	.	.
1239	IWB1239	BobWhite_c1895_1953	[T/C]	5	.	.	.	.	.	.	C	T	T	.	.	.	.	.	.	.	.	.	.	.	.	3A	3B	3B_10448525	.	.
1240	IWB1240	BobWhite_c18958_192	[T/G]	4	.	.	.	.	.	.	.	.	.	.	T	T	T	.	.	.	.	.	.	.	.	.	4B	4BL_6973512	.	.
1241	IWB1241	BobWhite_c18969_556	[A/G]	3	.	.	.	A	R	A	.	.	.	.	.	.	.	.	.	.	.	.	.	.	.	2B	2B	2BL_8086441	.	.
1242	IWB1242	BobWhite_c1897_1010	[T/C]	5	T	T	Y	.	T	.	.	.	.	.	.	.	.	T	.	.	.	.	.	.	.	1D	1D	1DL_2147518	.	.
1243	IWB1243	BobWhite_c1897_440	[T/C]	7	T	T	T	.	.	.	.	.	.	T	.	.	.	T	.	.	.	.	.	.	.	.	5B	5BL_10712918	.	.
1244	IWB1244	BobWhite_c1897_695	[A/G]	5	A	A	A	.	.	.	.	.	.	.	.	.	.	A	.	.	.	.	.	A	.	.	7B	7BL_6489971	.	.
1245	IWB1245	BobWhite_c1902_387	[T/C]	3	.	.	.	.	.	.	T	C	C	.	.	.	.	.	.	.	.	.	.	.	.	.	3B	3B_10516906	.	.
1246	IWB1246	BobWhite_c19030_282	[T/C]	10	C	.	C	.	.	.	.	.	.	x	.	.	.	.	.	C	.	.	.	.	.	.	1D	1DL_2270656	.	.
1247	IWB1247	BobWhite_c19039_437	[A/G]	4	.	.	.	.	.	.	.	.	.	.	.	.	.	.	.	.	.	.	G	A	G	.	7B	7BL_6549152	.	.
1248	IWB1248	BobWhite_c1905_98	[A/G]	4	.	.	.	.	.	.	.	.	.	.	.	.	.	.	.	A	G	A	.	.	.	6B	6B	6BS_3000975	.	.
1249	IWB1249	BobWhite_c1907_124	[T/G]	3	.	.	.	.	.	.	.	.	.	T	G	T	.	.	.	.	.	.	.	.	.	4B	4A	4AS_5968550	.	.
1250	IWB1250	BobWhite_c19084_575	[T/C]	6	.	.	.	.	.	.	.	.	.	.	.	.	.	T	T	.	.	.	.	.	.	.	5D	5DL_4592669	.	.
1251	IWB1251	BobWhite_c191_1132	[A/G]	3	.	.	.	.	.	.	A	G	G	.	.	.	.	.	.	.	.	.	.	.	.	.	3D	3DS_2550951	.	.
1252	IWB1252	BobWhite_c191_1228	[T/C]	3	.	.	.	.	.	.	Y	C	C	.	.	.	.	.	.	.	.	.	.	.	.	3A	3A	3AS_3416972	.	.
1253	IWB1253	BobWhite_c19155_246	[A/G]	0	.	.	.	.	.	.	.	.	.	.	.	.	.	.	.	.	.	.	.	.	.	.	5A	5AL_1602540	.	.
1254	IWB1254	BobWhite_c19160_103	[T/C]	6	.	.	.	.	.	.	.	T	.	.	.	.	Y	C	.	.	C	.	.	.	.	.	5A	5AL_2811907	.	.
1255	IWB1255	BobWhite_c19166_94	[A/G]	4	.	.	.	.	A	.	G	R	G	.	.	.	.	.	.	.	.	.	.	.	.	3B	3D	3DS_2567648	.	.
1256	IWB1256	BobWhite_c19182_280	[A/G]	2	R	A	.	.	.	.	.	.	.	.	.	.	.	.	.	.	.	.	.	.	.	1A	1A	1AL_3886502	.	.
1257	IWB1257	BobWhite_c1920_110	[A/G]	9	.	.	.	G	G	.	.	.	.	.	.	.	.	G	.	.	.	.	.	G	G	.	7D	7DL_3358069	.	.
1258	IWB1258	BobWhite_c19204_194	[T/G]	3	G	G	T	.	.	.	.	.	.	.	.	.	.	.	.	.	.	.	.	.	.	1D	1D	1DS_1908466	.	.
1259	IWB1259	BobWhite_c19204_92	[T/G]	3	G	T	T	.	.	.	.	.	.	.	.	.	.	.	.	.	.	.	.	.	.	1A	1A	1AS_3250934	.	.
1260	IWB1260	BobWhite_c19215_95	[T/C]	242	C	T	T	C	T	T	T	T	.	C	C	.	C	T	T	T	C	C	T	T	C	.	7A	7AL_2345009	.	.
1261	IWB1261	BobWhite_c19236_293	[A/G]	1	.	.	.	.	.	.	.	A	.	.	.	.	.	.	.	.	.	.	.	.	.	.	3B	3B_10397227	.	.
1262	IWB1262	BobWhite_c19239_279	[A/G]	7	G	R	.	.	A	.	G	.	.	.	.	.	G	.	.	.	.	.	.	G	A	1B	1B	1BS_3454100	.	.
1263	IWB1263	BobWhite_c19256_299	[T/C]	3	C	C	T	.	.	.	.	.	.	.	.	.	.	.	.	.	.	.	.	.	.	1D	1B	1BL_3814556	.	.
1264	IWB1264	BobWhite_c19298_232	[T/C]	3	.	.	.	.	.	.	.	.	.	C	.	.	.	.	.	Y	.	C	.	.	.	6A	6D	6DL_3210843	.	.
1265	IWB1265	BobWhite_c19298_97	[T/C]	4	.	.	.	.	.	.	.	.	.	T	.	.	.	.	.	T	T	T	.	.	.	.	6D	6DL_3210843	.	.
1266	IWB1266	BobWhite_c1930_153	[T/C]	3	.	.	.	.	.	.	.	.	.	.	.	.	C	C	Y	.	.	.	.	.	.	5D	5D	5DL_2407186	.	.
1267	IWB1267	BobWhite_c1930_93	[A/C]	3	.	.	.	.	.	.	.	.	.	.	.	.	A	C	C	.	.	.	.	.	.	5A	5D	5DL_2407186	.	.
1268	IWB1268	BobWhite_c19310_368	[T/C]	2	.	Y	T	.	.	.	.	.	.	.	.	.	.	.	.	.	.	.	.	.	.	1B	1B	1BS_3436665	.	.
1269	IWB1269	BobWhite_c19320_317	[T/C]	5	.	.	.	.	.	.	C	.	.	T	.	.	.	.	.	C	.	.	.	.	C	.	6A	6AS_4410199	.	.
1270	IWB1270	BobWhite_c19327_314	[T/C]	2	.	T	.	.	.	.	.	.	.	.	.	.	.	Y	.	.	.	.	.	.	.	5B	5B	5BL_10813059	.	.
1271	IWB1271	BobWhite_c19327_478	[T/C]	4	.	T	.	.	.	.	.	.	.	.	.	.	.	T	T	.	.	.	.	.	T	.	5B	5BL_10813059	.	.
1272	IWB1272	BobWhite_c19327_99	[T/C]	4	.	C	.	.	.	.	.	.	.	.	.	.	.	Y	C	.	.	.	.	.	C	5B	5B	5BL_10813059	.	.
1273	IWB1273	BobWhite_c19329_247	[T/G]	69	G	G	A	G	G	G	G	G	G	G	G	G	G	G	A	G	G	R	G	G	G	.	7A	7AS_4206974	.	.
1274	IWB1274	BobWhite_c1933_275	[A/G]	3	.	.	.	G	G	A	.	.	.	.	.	.	.	.	.	.	.	.	.	.	.	.	2B	2BL_8010673	.	.
1275	IWB1275	BobWhite_c1933_407	[A/G]	3	.	.	.	G	R	A	.	.	.	.	.	.	.	.	.	.	.	.	.	.	.	2B	2D	2DL_9776017	.	.
1276	IWB1276	BobWhite_c19337_352	[A/G]	3	.	.	.	.	.	.	.	.	.	.	.	.	G	A	G	.	.	.	.	.	.	.	5A	5AL_262481	.	.
1277	IWB1277	BobWhite_c19346_434	[A/G]	4	.	.	.	.	.	.	.	.	.	.	.	.	.	.	.	.	.	.	R	A	A	7A	7A	7AL_4447137	.	.
1278	IWB1278	BobWhite_c19429_95	[A/G]	3	.	.	.	.	.	.	.	.	.	.	.	.	.	.	.	.	.	.	G	A	G	7B	7A	7AL_4494678	.	.
1279	IWB1279	BobWhite_c19433_185	[A/G]	1	.	.	.	R	.	.	.	.	.	.	.	.	.	.	.	.	.	.	.	.	.	2A	2A	2AS_1376828	.	.
1280	IWB1280	BobWhite_c19433_329	[A/G]	1	.	.	.	R	.	.	.	.	.	.	.	.	.	.	.	.	.	.	.	.	.	2A	2A	2AS_1376828	.	.
1281	IWB1281	BobWhite_c19443_131	[T/C]	2	.	.	.	.	.	.	.	.	.	.	.	.	.	C	C	.	.	.	.	.	.	.	5D	5DL_4591909	.	.
1282	IWB1282	BobWhite_c1945_339	[A/G]	3	.	.	.	.	.	.	.	.	.	.	.	.	.	.	.	G	G	A	.	.	.	.	6D	6DL_2577761	.	.
1283	IWB1283	BobWhite_c19477_116	[A/G]	3	.	.	.	.	.	.	A	G	.	.	.	.	.	.	.	.	.	.	.	.	.	.	3B	3B_10540534	.	.
1284	IWB1284	BobWhite_c19497_606	[T/C]	16	.	.	.	C	.	C	C	C	C	T	.	C	.	.	.	C	S	.	C	C	C	.	7B	7BS_3112933	.	.
1285	IWB1285	BobWhite_c19529_481	[T/G]	2	T	.	T	.	.	.	.	.	.	.	.	.	.	.	.	.	.	.	.	.	.	.	1D	1DL_2240334	.	.
1286	IWB1286	BobWhite_c19543_179	[T/C]	4	.	.	.	.	.	.	C	C	.	.	.	.	.	.	.	.	.	.	.	.	.	.	3A	3AL_4333692	.	.
1287	IWB1287	BobWhite_c19547_472	[T/C]	11	.	.	.	.	.	.	C	C	C	.	.	.	.	C	.	.	C	.	.	.	.	.	3D	3DL_6956145	.	.
1288	IWB1288	BobWhite_c19554_544	[A/G]	3	.	.	.	G	R	A	.	.	.	.	.	.	.	.	.	.	.	.	.	.	.	2B	2B	2BL_7948731	.	.
1289	IWB1289	BobWhite_c19606_374	[A/G]	12	.	.	.	.	A	.	.	.	.	.	.	.	G	G	G	.	.	.	.	A	A	.	5D	5DL_4593097	.	.
1290	IWB1290	BobWhite_c19609_421	[T/G]	4	G	G	T	.	.	.	.	.	.	.	.	.	.	G	.	.	.	.	.	.	.	.	1D	1DL_404187	.	.
1291	IWB1291	BobWhite_c19615_241	[A/G]	3	.	.	.	G	A	G	.	.	.	.	.	.	.	.	.	.	.	.	.	.	.	.	2D	2DL_9889517	.	.
1292	IWB1292	BobWhite_c19617_154	[T/C]	3	.	.	.	T	Y	T	.	.	.	.	.	.	.	.	.	.	.	.	.	.	.	.	2B	2BS_5231482	.	.
1293	IWB1293	BobWhite_c19617_194	[T/G]	3	.	.	.	G	W	G	.	.	.	.	.	.	.	.	.	.	.	.	.	.	.	.	2B	2BS_5231482	.	.
1294	IWB1294	BobWhite_c19633_233	[T/C]	19	.	.	.	.	.	.	.	.	.	.	.	.	C	C	C	C	.	.	C	C	C	.	7B	7BL_6533447	.	.
1295	IWB1295	BobWhite_c19647_159	[A/G]	3	.	.	.	A	.	.	.	.	.	.	.	.	.	.	.	R	.	.	.	A	.	6A	6A	6AS_1346608	.	.
1296	IWB1296	BobWhite_c1967_175	[T/C]	3	C	Y	.	.	.	.	.	.	.	.	.	.	.	.	.	.	.	.	.	.	.	1B	1B	1BL_3909953	.	.
1297	IWB1297	BobWhite_c1967_388	[T/C]	2	T	Y	.	.	.	.	.	.	.	.	.	.	.	.	.	.	.	.	.	.	.	1B	1B	1BL_3813628	.	.
1298	IWB1298	BobWhite_c19675_93	[T/C]	7	.	.	.	C	C	C	.	.	.	.	.	.	.	.	.	.	.	.	.	.	.	.	2A	2AL_6337450	.	.
1299	IWB1299	BobWhite_c19684_368	[A/G]	7	.	.	.	.	.	.	G	G	.	.	.	.	.	.	.	.	.	.	.	.	.	.	3A	3AS_3405357	.	.
1300	IWB1300	BobWhite_c1971_839	[A/G]	3	.	.	.	G	G	A	.	.	.	.	.	.	.	.	.	.	.	.	.	.	.	2D	2D	2DL_9864942	.	.
1301	IWB1301	BobWhite_c19725_1329	[A/G]	3	.	.	.	.	.	.	A	R	A	.	.	.	.	.	.	.	.	.	.	.	.	3B	3B	3B_10520391	.	.
1302	IWB1302	BobWhite_c1973_383	[T/C]	5	C	.	.	.	.	.	.	T	Y	.	.	.	.	Y	C	.	.	.	.	.	.	.	5B	5BL_10923743	.	.
1303	IWB1303	BobWhite_c1973_517	[T/G]	4	T	.	.	.	.	.	T	.	.	.	.	.	.	G	T	.	.	.	.	.	.	.	5B	5BL_10923743	.	.
1304	IWB1304	BobWhite_c19733_149	[T/C]	2	C	Y	.	.	.	.	.	.	.	.	.	.	.	.	.	.	.	.	.	.	.	1B	1B	1BL_3838330	.	.
1305	IWB1305	BobWhite_c19733_301	[A/G]	1	.	R	.	.	.	.	.	.	.	.	.	.	.	.	.	.	.	.	.	.	.	1B	1B	1BL_3838330	.	.
1306	IWB1306	BobWhite_c19742_105	[T/C]	5	.	.	.	T	T	T	.	.	.	.	.	.	.	.	.	.	.	.	.	.	.	.	2D	2DS_1033252	.	.
1307	IWB1307	BobWhite_c19752_293	[A/G]	0	.	.	.	.	.	.	.	.	.	.	.	.	.	.	.	.	.	.	.	.	.	.	7D	7DL_3334815	.	.
1308	IWB1308	BobWhite_c19767_423	[A/G]	3	.	.	.	.	.	.	.	.	.	.	.	.	.	.	.	.	.	.	A	A	A	.	7B	7BL_2508311	.	.
1309	IWB1309	BobWhite_c19767_82	[A/G]	3	.	.	.	.	.	.	.	.	.	.	.	.	.	.	.	.	.	.	R	G	R	.	7A	7AL_4433497	.	.
1310	IWB1310	BobWhite_c1977_410	[T/C]	3	.	.	.	.	.	.	.	.	.	.	.	.	.	.	.	T	C	C	.	.	.	6A	6B	6BL_1291251	.	.
1311	IWB1311	BobWhite_c1977_844	[T/C]	3	.	.	.	.	.	.	.	.	.	.	.	.	.	.	.	T	C	T	.	.	.	6B	6D	6DL_495264	.	.
1312	IWB1312	BobWhite_c19795_268	[A/C]	2	M	.	A	.	.	.	.	.	.	.	.	.	.	.	.	.	.	.	.	.	.	.	1D	1DL_2205719	.	.
1313	IWB1313	BobWhite_c19806_217	[A/G]	3	.	.	.	G	R	G	.	.	.	.	.	.	.	.	.	.	.	.	.	.	.	2B	2A	2AL_6409066	.	.
1314	IWB1314	BobWhite_c19820_129	[A/G]	6	.	.	.	.	.	.	.	.	.	.	.	.	.	.	.	R	A	A	.	.	.	6A	6A	6AL_5754132	.	.
1315	IWB1315	BobWhite_c19822_818	[A/G]	14	.	.	.	G	.	.	G	G	.	G	.	.	.	G	G	G	.	G	.	G	.	.	7B	7BS_3079483	.	.
1316	IWB1316	BobWhite_c19827_428	[T/C]	6	.	.	.	.	.	.	T	C	T	.	.	.	.	.	.	.	.	.	.	.	.	.	3A	3AS_1172076	.	.
1317	IWB1317	BobWhite_c19838_290	[A/G]	3	.	.	.	A	R	A	.	.	.	.	.	.	.	.	.	.	.	.	.	.	.	2B	2B	2BL_8017787	.	.
1318	IWB1318	BobWhite_c19875_271	[T/C]	3	.	.	.	.	.	.	.	.	.	.	.	.	.	.	.	.	.	.	Y	C	C	7A	7A	7AL_4537575	.	.
1319	IWB1319	BobWhite_c19919_301	[T/C]	3	.	.	.	.	.	.	.	.	.	Y	T	T	.	.	.	.	.	.	.	.	.	4A	4A	4AL_7103891	.	.
1320	IWB1320	BobWhite_c19919_340	[T/C]	3	.	.	.	.	.	.	.	.	.	Y	C	C	.	.	.	.	.	.	.	.	.	.	4A	4AL_7103891	.	.
1321	IWB1321	BobWhite_c19919_516	[T/C]	4	.	.	.	.	.	.	.	.	G	Y	C	C	.	.	.	.	.	.	.	.	.	4A	4A	4AL_7103891	.	.
1322	IWB1322	BobWhite_c19919_572	[T/C]	1	.	.	.	.	.	.	.	.	.	Y	.	.	.	.	.	.	.	.	.	.	.	4A	4A	4AL_7103891	.	.
1323	IWB1323	BobWhite_c1993_1049	[A/G]	3	.	.	.	.	.	.	.	.	.	.	.	.	.	.	.	A	G	G	.	.	.	6A	6D	6DL_3326458	.	.
1324	IWB1324	BobWhite_c19930_265	[T/C]	5	T	T	C	C	.	.	.	.	.	C	.	.	.	.	.	.	.	.	.	.	.	1A	4A	4AL_2394604	.	.
1325	IWB1325	BobWhite_c19943_254	[T/C]	3	.	.	.	.	.	.	T	T	C	.	.	.	.	.	.	.	.	.	.	.	.	3D	3A	3AL_4447595	.	.
1326	IWB1326	BobWhite_c19945_341	[T/G]	4	.	.	.	G	K	G	.	.	.	.	.	.	.	.	.	.	.	.	.	.	.	2B	2B	2BS_5188493	.	.
1327	IWB1327	BobWhite_c19956_268	[T/G]	5	.	.	.	.	.	.	T	G	G	.	.	.	.	.	.	.	.	.	.	.	.	.	3D	3DL_6956170	.	.
1328	IWB1328	BobWhite_c19980_156	[T/C]	5	.	.	.	.	.	.	.	.	.	T	T	T	.	.	.	.	.	.	.	.	.	.	4D	4DS_2307992	.	.
1329	IWB1329	BobWhite_c19980_306	[T/C]	2	.	.	.	.	.	.	.	.	.	.	T	T	.	.	.	.	.	.	.	.	.	.	4B	4BS_4930108	.	.
1330	IWB1330	BobWhite_c19984_124	[A/G]	24	.	.	G	G	.	G	.	G	.	G	G	.	.	G	G	G	.	G	G	.	G	.	6D	6DL_3247012	.	.
1331	IWB1331	BobWhite_c19985_303	[T/C]	3	.	.	.	.	.	.	.	.	.	.	.	.	C	T	T	.	.	.	.	.	.	.	5A	5AS_1519409	.	.
1332	IWB1332	BobWhite_c19985_446	[T/C]	1	.	.	.	.	.	.	.	.	.	.	.	.	Y	.	.	.	.	.	.	.	.	5A	5A	5AS_1519409	.	.
1333	IWB1333	BobWhite_c20007_755	[T/C]	3	.	.	.	.	.	.	.	.	.	.	.	.	C	C	T	.	.	.	.	.	.	5D	5B	5BL_10921862	.	.
1334	IWB1334	BobWhite_c2001_586	[A/G]	3	.	.	.	.	.	.	.	.	.	.	.	.	R	R	G	.	.	.	.	.	.	5A	5B	5BL_10797822	.	.
1335	IWB1335	BobWhite_c20015_225	[T/C]	5	C	T	C	.	.	.	.	.	.	.	.	.	.	T	.	.	.	.	.	.	.	.	5B	5BL_10728670	.	.
1336	IWB1336	BobWhite_c20015_300	[T/C]	4	C	C	.	.	.	.	.	.	.	.	.	.	.	C	.	.	.	.	.	.	.	.	5B	5BL_10728670	.	.
1337	IWB1337	BobWhite_c2002_100	[A/G]	2	.	.	.	R	.	A	.	.	.	.	.	.	.	.	.	.	.	.	.	.	.	2A	2A	2AL_6322218	.	.
1338	IWB1338	BobWhite_c20041_224	[T/C]	2	.	.	.	.	.	.	Y	.	T	.	.	.	.	.	.	.	.	.	.	.	.	3A	3D	3DL_6914338	.	.
1339	IWB1339	BobWhite_c20051_53	[T/C]	3	.	.	.	.	.	.	.	.	.	C	Y	T	.	.	.	.	.	.	.	.	.	4B	4B	4BL_7018000	.	.
1340	IWB1340	BobWhite_c20053_200	[T/G]	3	.	.	.	.	.	.	G	G	G	.	.	.	.	.	.	.	.	.	.	.	.	.	3D	3DL_6931014	.	.
1341	IWB1341	BobWhite_c20073_382	[A/C]	3	C	C	C	.	.	.	.	.	.	.	.	.	.	.	.	.	.	.	.	.	.	.	1A	1AL_3874114	.	.
1342	IWB1342	BobWhite_c20073_443	[A/G]	2	G	G	.	.	.	.	.	.	.	.	.	.	.	.	.	.	.	.	.	.	.	.	1A	1AL_3874114	.	.
1343	IWB1343	BobWhite_c2010_313	[A/G]	4	.	.	.	.	.	.	G	A	A	.	.	.	.	.	.	.	.	.	.	.	.	.	3B	3B_10524740	.	.
1344	IWB1344	BobWhite_c20106_307	[A/G]	5	.	.	G	.	.	.	.	.	G	.	.	.	.	.	A	.	.	.	G	.	G	5D	5D	5DL_4588276	.	.
1345	IWB1345	BobWhite_c20106_377	[A/G]	5	.	.	G	.	.	.	.	.	G	.	.	.	.	.	R	.	.	.	G	.	G	5D	5D	5DL_4588276	.	.
1346	IWB1346	BobWhite_c20111_110	[T/C]	2	.	.	.	.	.	.	.	C	.	.	T	.	.	.	.	.	.	.	.	.	.	.	3B	3B_10487874	.	.
1347	IWB1347	BobWhite_c20111_193	[A/G]	3	.	.	.	.	.	.	.	A	.	.	G	.	.	.	.	.	.	.	.	G	.	3B	3B	3B_10487874	.	.
1348	IWB1348	BobWhite_c20126_546	[A/G]	6	.	.	.	G	G	G	.	.	.	.	.	.	G	G	A	.	.	.	.	.	.	5D	2D	2DL_9851394	.	.
1349	IWB1349	BobWhite_c2013_620	[T/C]	7	.	.	.	.	.	.	.	.	.	C	.	.	.	.	.	C	T	C	C	C	.	.	6B	6BS_3036932	.	.
1350	IWB1350	BobWhite_c2013_662	[T/C]	8	.	.	C	.	.	.	.	.	C	.	.	.	.	.	.	Y	C	C	C	C	.	.	6A	6AS_3624435	.	.
1351	IWB1351	BobWhite_c20137_229	[A/C]	3	.	.	.	C	C	C	.	.	.	.	.	.	.	.	.	.	.	.	.	.	.	.	2B	2BL_8071175	.	.
1352	IWB1352	BobWhite_c20137_714	[A/C]	2	.	.	.	C	C	.	.	.	.	.	.	.	.	.	.	.	.	.	.	.	.	.	2B	2BL_8071175	.	.
1353	IWB1353	BobWhite_c20157_293	[A/G]	3	.	.	.	.	.	.	A	G	G	.	.	.	.	.	.	.	.	.	.	.	.	.	3D	3DL_6942624	.	.
1354	IWB1354	BobWhite_c20158_834	[A/G]	3	.	.	.	A	G	A	.	.	.	.	.	.	.	.	.	.	.	.	.	.	.	2B	2B	2BL_7897228	.	.
1355	IWB1355	BobWhite_c2016_269	[A/G]	3	.	.	.	.	.	.	G	A	A	.	.	.	.	.	.	.	.	.	.	.	.	.	3B	3B_10773327	.	.
1356	IWB1356	BobWhite_c20163_456	[A/G]	6	T	.	.	T	T	.	.	.	.	R	.	.	.	A	.	A	.	.	.	.	.	4A	4A	4AL_7109821	.	.
1357	IWB1357	BobWhite_c2017_767	[T/C]	4	.	.	.	.	.	.	.	.	T	.	.	.	.	.	.	.	.	.	T	.	C	.	7D	7DS_3637130	.	.
1358	IWB1358	BobWhite_c2017_851	[A/G]	9	.	.	.	.	.	.	G	G	x	G	.	.	.	.	.	.	.	.	G	.	.	.	7A	7AS_4248165	.	.
1359	IWB1359	BobWhite_c20183_215	[T/C]	3	.	.	.	.	.	.	.	.	.	C	T	C	.	.	.	.	.	.	.	.	.	.	4D	4DS_2320708	.	.
1360	IWB1360	BobWhite_c20183_318	[A/G]	2	.	.	.	.	.	.	.	.	.	R	G	.	.	.	.	.	.	.	.	.	.	4A	4A	4AL_7120959	.	.
1361	IWB1361	BobWhite_c202_331	[A/C]	3	.	.	.	.	.	.	C	C	A	.	.	.	.	.	.	.	.	.	.	.	.	3D	3D	3DL_716624	.	.
1362	IWB1362	BobWhite_c20204_637	[T/C]	115	C	T	C	C	C	C	C	C	C	C	C	C	T	C	C	C	C	C	T	C	T	.	7D	7DL_3331843	.	.
1363	IWB1363	BobWhite_c20215_243	[T/C]	3	.	.	.	.	.	.	T	T	T	.	.	.	.	.	.	.	.	.	.	.	.	.	3D	3DS_2576678	.	.
1364	IWB1364	BobWhite_c20218_541	[A/G]	3	.	.	.	G	G	R	.	.	.	.	.	.	.	.	.	.	.	.	.	.	.	2D	2D	2DL_1287822	.	.
1365	IWB1365	BobWhite_c2022_245	[A/G]	5	.	.	.	R	G	G	.	.	.	.	.	.	.	.	.	.	.	.	.	.	.	2A	2A	2AS_5294668	.	.
1366	IWB1366	BobWhite_c20234_712	[T/C]	5	.	.	.	.	.	C	.	.	.	.	.	T	.	.	.	.	.	.	C	T	T	.	7D	7DL_3394199	.	.
1367	IWB1367	BobWhite_c20255_137	[T/C]	5	.	.	.	T	C	T	.	.	.	.	.	.	.	.	.	.	.	.	.	.	.	.	2D	2DL_9848647	.	.
1368	IWB1368	BobWhite_c20265_147	[T/C]	3	.	.	.	.	.	.	.	.	.	.	.	.	.	.	.	C	T	T	.	.	.	.	6A	6AL_5833966	.	.
1369	IWB1369	BobWhite_c20266_115	[T/C]	3	.	.	.	.	.	.	.	.	.	.	.	.	.	.	.	.	.	.	T	Y	T	7B	7D	7DS_928497	.	.
1370	IWB1370	BobWhite_c20266_499	[T/C]	4	.	.	.	.	.	.	.	.	.	.	.	.	.	.	.	.	.	.	C	T	C	.	7A	7AS_4250578	.	.
1371	IWB1371	BobWhite_c2027_215	[A/G]	7	G	A	G	.	.	.	.	.	.	.	.	.	.	A	.	.	.	.	.	.	.	.	1D	1DL_2290035	.	.
1372	IWB1372	BobWhite_c2027_255	[T/C]	4	C	C	C	.	.	.	.	.	.	.	.	.	.	.	.	.	.	.	.	.	.	.	1D	1DL_2290035	.	.
1373	IWB1373	BobWhite_c2027_350	[T/C]	10	T	T	C	.	.	.	.	.	.	.	.	.	.	.	.	.	.	.	.	.	.	.	1D	1DL_2290035	.	.
1374	IWB1374	BobWhite_c2027_84	[T/C]	4	C	M	C	.	.	.	.	.	.	.	.	.	.	.	.	.	.	.	.	.	.	.	1B	1BL_3871385	.	.
1375	IWB1375	BobWhite_c20282_164	[T/G]	5	.	.	.	.	.	T	.	.	.	G	.	.	.	T	T	.	.	.	.	.	.	4A	5B	5BL_10891930	.	.
1376	IWB1376	BobWhite_c20290_226	[A/G]	0	.	.	.	.	.	.	.	.	.	.	.	.	.	.	.	.	.	.	.	.	.	.	2B	2BL_7983950	.	.
1377	IWB1377	BobWhite_c20306_111	[T/C]	3	.	.	.	.	.	.	.	.	.	Y	.	.	.	.	.	.	.	.	C	.	C	4A	7A	7AS_4236605	.	.
1378	IWB1378	BobWhite_c20306_147	[T/C]	3	.	.	.	.	.	.	.	.	.	T	.	.	.	.	.	.	.	.	C	.	Y	.	7D	7DS_3876265	.	.
1379	IWB1379	BobWhite_c20306_88	[A/G]	3	.	.	.	.	.	.	.	.	.	A	.	.	.	.	.	.	.	.	G	.	G	4A	7D	7DS_3876265	.	.
1380	IWB1380	BobWhite_c20322_153	[T/C]	3	.	.	.	.	.	.	.	.	.	Y	.	.	.	.	.	.	.	.	T	.	T	4A	4A	4AL_7136559	.	.
1381	IWB1381	BobWhite_c20322_183	[T/C]	3	.	.	.	.	.	.	.	.	.	T	.	.	.	.	.	.	.	.	T	.	T	.	4A	4AL_7136559	.	.
1382	IWB1382	BobWhite_c20322_559	[A/G]	1	.	.	.	.	.	.	.	.	.	G	.	.	.	.	.	.	.	.	.	.	.	4A	4A	4AL_7136559	.	.
1383	IWB1383	BobWhite_c20332_179	[T/G]	3	.	.	.	.	.	.	.	G	G	.	.	.	.	.	.	.	.	.	.	.	.	.	3D	3DS_704729	.	.
1384	IWB1384	BobWhite_c20335_236	[A/C]	17	.	.	.	S	C	C	.	.	.	.	.	.	.	.	.	.	.	.	.	.	.	.	2A	2AL_6356061	.	.
1385	IWB1385	BobWhite_c20335_359	[A/G]	6	.	.	.	G	A	A	.	.	.	.	.	.	.	.	.	.	.	.	.	.	.	2A	2B	2BL_8006104	.	.
1386	IWB1386	BobWhite_c20346_138	[T/C]	3	.	.	.	T	T	C	.	.	.	.	.	.	.	.	.	.	.	.	.	.	.	2D	2D	2DS_5336208	.	.
1387	IWB1387	BobWhite_c20360_800	[A/C]	8	.	.	.	.	A	A	.	.	A	.	.	.	.	.	A	.	.	.	.	.	A	.	7D	7DS_3810779	.	.
1388	IWB1388	BobWhite_c20374_162	[A/G]	1	.	.	.	.	.	.	.	.	.	.	.	.	.	.	.	.	.	.	R	.	.	7A	7A	7AS_4217920	.	.
1389	IWB1389	BobWhite_c20382_117	[T/G]	3	.	.	.	.	.	.	.	.	.	K	.	.	.	.	.	.	.	.	T	.	T	4A	7D	7DS_3964589	.	.
1390	IWB1390	BobWhite_c20453_589	[T/C]	3	.	.	.	.	.	.	.	.	.	.	.	.	.	.	.	.	.	.	.	C	C	.	7B	7BL_6743325	.	.
1391	IWB1391	BobWhite_c20484_83	[A/G]	3	.	.	.	.	.	.	.	.	.	.	.	.	.	.	.	A	G	G	.	.	.	6A	6D	6DL_3330075	.	.
1392	IWB1392	BobWhite_c20487_531	[T/C]	3	.	.	.	.	.	.	.	.	.	.	.	.	.	.	.	.	.	.	C	C	T	.	7D	7DS_3861731	.	.
1393	IWB1393	BobWhite_c20489_289	[A/G]	34	.	G	.	G	T	G	.	.	.	.	.	.	T	T	T	G	.	.	G	G	G	.	5B	5BL_1737945	.	.
1394	IWB1394	BobWhite_c20492_377	[T/G]	3	.	.	.	K	W	G	.	.	.	.	.	.	.	.	.	.	.	.	.	.	.	2A	2D	2DL_9843569	.	.
1395	IWB1395	BobWhite_c20509_415	[T/C]	3	.	.	.	.	.	.	C	T	T	.	.	.	.	.	.	.	.	.	.	.	.	.	3B	3B_10768486	.	.
1396	IWB1396	BobWhite_c20514_70	[A/G]	9	G	.	.	.	.	.	G	R	.	R	.	.	.	.	G	.	.	.	.	.	.	3B	4A	4AS_6010718	.	.
1397	IWB1397	BobWhite_c20514_92	[T/C]	6	T	.	.	.	.	.	T	.	.	T	.	.	.	T	.	.	.	.	.	.	.	.	4A	4AS_6010718	.	.
1398	IWB1398	BobWhite_c2053_182	[A/G]	3	.	.	.	.	.	.	.	.	.	.	.	.	.	.	.	A	R	A	.	.	.	6B	6B	6BL_2246804	.	.
1399	IWB1399	BobWhite_c20531_248	[A/G]	4	.	.	.	.	.	.	.	.	.	G	.	.	.	.	.	.	.	.	A	.	G	7A	7A	7AS_4184915	.	.
1400	IWB1400	BobWhite_c20553_319	[T/C]	3	Y	C	C	.	.	.	.	.	.	.	.	.	.	.	.	.	.	.	.	.	.	1A	1A	1AL_3940394	.	.
1401	IWB1401	BobWhite_c20553_364	[T/C]	0	.	.	.	.	.	.	.	.	.	.	.	.	.	.	.	.	.	.	.	.	.	.	1A	1AL_3940394	.	.
1402	IWB1402	BobWhite_c20553_454	[A/G]	3	G	A	A	.	.	.	.	.	.	.	.	.	.	.	.	.	.	.	.	.	.	1A	1A	1AL_3940394	.	.
1403	IWB1403	BobWhite_c20553_568	[A/G]	6	R	G	G	.	.	.	G	G	G	.	.	.	.	.	.	.	.	.	.	.	.	1A	1D	1DL_1329503	.	.
1404	IWB1404	BobWhite_c20553_976	[A/G]	2	G	A	.	.	.	.	.	.	.	.	.	.	.	.	.	.	.	.	.	.	.	.	1B	1BL_3886073	.	.
1405	IWB1405	BobWhite_c20558_209	[A/G]	3	.	.	.	.	.	.	.	.	.	G	.	.	.	.	.	.	.	.	A	.	G	7A	4A	4AL_7106506	.	.
1406	IWB1406	BobWhite_c20558_374	[A/G]	3	.	.	.	.	.	.	.	.	.	G	.	.	.	.	.	.	.	.	G	.	G	.	7A	7AS_4250862	.	.
1407	IWB1407	BobWhite_c20558_413	[T/C]	3	.	.	.	.	.	.	.	.	.	Y	.	.	.	.	.	.	.	.	C	.	C	4A	4A	4AL_7106506	.	.
1408	IWB1408	BobWhite_c2056_116	[T/C]	9	G	.	.	T	C	.	.	C	.	C	C	.	.	.	.	.	.	.	C	.	C	.	4A	4AS_122342	.	.
1409	IWB1409	BobWhite_c20561_114	[T/G]	4	.	.	.	.	.	.	.	.	.	.	T	.	.	.	.	.	.	.	G	G	T	.	7D	7DS_3873969	.	.
1410	IWB1410	BobWhite_c20571_102	[T/C]	3	.	.	.	.	.	.	C	C	.	.	.	.	.	.	.	.	.	C	.	.	.	.	3B	3B_10571711	.	.
1411	IWB1411	BobWhite_c2058_367	[T/C]	14	T	T	.	T	T	T	.	.	.	.	.	.	.	.	.	.	.	.	.	.	.	.	2D	2DL_9882022	.	.
1412	IWB1412	BobWhite_c20591_89	[T/C]	7	T	T	Y	.	.	.	.	.	.	.	.	.	.	T	.	.	.	.	.	.	.	1D	1D	1DL_1936115	.	.
1413	IWB1413	BobWhite_c20599_225	[T/C]	9	.	C	.	T	C	.	T	C	.	.	Y	.	.	C	.	.	.	.	.	C	.	.	5B	5BL_10787590	.	.
1414	IWB1414	BobWhite_c20611_403	[A/G]	3	.	.	.	.	.	.	.	.	.	.	.	.	.	G	.	R	G	.	.	.	.	6A	6A	6AS_3653906	.	.
1415	IWB1415	BobWhite_c20621_541	[T/C]	3	T	Y	T	.	.	.	.	.	.	.	.	.	.	.	.	.	.	.	.	.	.	1B	1B	1BL_3886073	.	.
1416	IWB1416	BobWhite_c20621_683	[T/C]	3	T	Y	T	.	.	.	.	.	.	.	.	.	.	.	.	.	.	.	.	.	.	1B	1B	1BL_3886073	.	.
1417	IWB1417	BobWhite_c2064_714	[A/G]	4	.	.	.	.	.	.	.	.	.	A	G	R	.	.	.	.	.	.	.	.	.	4D	4D	4DL_14467115	.	.
1418	IWB1418	BobWhite_c20641_267	[A/G]	1	.	.	.	.	.	.	.	.	A	.	.	.	.	.	.	.	.	.	.	.	.	3D	3D	3DL_6953523	.	.
1419	IWB1419	BobWhite_c20673_447	[A/C]	8	A	.	.	.	.	A	A	.	A	A	.	.	.	.	A	.	.	.	M	.	.	7A	7A	7AS_4245195	.	.
1420	IWB1420	BobWhite_c2068_339	[T/C]	4	.	.	.	.	.	.	.	.	.	.	.	T	.	.	.	T	T	C	.	.	.	6D	6D	6DL_3270907	.	.
1421	IWB1421	BobWhite_c2068_385	[A/G]	4	.	.	.	.	.	.	.	.	.	.	.	G	.	.	.	R	G	G	.	.	.	6A	6A	6AL_5763544	.	.
1422	IWB1422	BobWhite_c2068_448	[T/C]	4	.	.	.	.	.	.	.	.	.	.	.	T	.	.	.	T	C	T	.	.	.	.	6A	6AL_5763544	.	.
1423	IWB1423	BobWhite_c20682_107	[A/G]	3	.	.	.	.	.	.	.	.	.	.	.	.	A	A	A	.	.	.	.	.	.	.	5D	5DL_4469023	.	.
1424	IWB1424	BobWhite_c20682_188	[T/C]	3	.	.	.	.	.	.	.	.	.	.	.	.	C	T	C	.	.	.	.	.	.	.	5B	5BL_10822144	.	.
1425	IWB1425	BobWhite_c20687_252	[A/G]	3	.	.	.	A	G	R	.	.	.	.	.	.	.	.	.	.	.	.	.	.	.	2D	2D	2DS_2009819	.	.
1426	IWB1426	BobWhite_c20688_288	[A/G]	9	.	.	T	G	A	G	.	.	.	.	T	.	T	T	T	.	.	.	.	.	.	.	2D	2DL_9868147	.	.
1427	IWB1427	BobWhite_c20689_427	[T/C]	5	.	.	.	.	.	T	.	.	.	.	T	Y	T	.	.	.	.	.	.	.	.	4D	5A	5AL_2736938	.	.
1428	IWB1428	BobWhite_c2069_1096	[A/G]	7	.	.	.	.	.	.	G	A	A	.	.	.	.	.	.	.	.	.	.	.	.	3A	3D	3DS_2559855	.	.
1429	IWB1429	BobWhite_c20692_123	[T/G]	3	.	.	.	.	.	.	.	.	.	.	.	.	G	K	G	.	.	.	.	.	.	5B	5B	5BL_10800870	.	.
1430	IWB1430	BobWhite_c20692_90	[A/G]	3	.	.	.	.	.	.	.	.	.	.	.	.	G	R	G	.	.	.	.	.	.	5B	5D	5DL_1825841	.	.
1431	IWB1431	BobWhite_c20701_125	[A/G]	3	A	G	A	.	.	.	.	.	.	.	.	.	.	.	.	.	.	.	.	.	.	.	1D	1DL_2269856	.	.
1432	IWB1432	BobWhite_c20703_141	[A/G]	5	R	.	G	.	.	.	G	.	.	.	.	.	.	.	G	.	.	G	.	.	.	1A	1A	1AS_3297788	.	.
1433	IWB1433	BobWhite_c20706_135	[A/G]	3	.	.	.	.	.	.	.	.	.	.	.	.	.	.	.	R	G	G	.	.	.	6A	6A	6AL_5783890	.	.
1434	IWB1434	BobWhite_c2071_489	[T/C]	3	.	.	.	.	.	.	Y	C	C	.	.	.	.	.	.	.	.	.	.	.	.	.	3D	3DS_2545415	.	.
1435	IWB1435	BobWhite_c2071_648	[A/G]	3	.	.	.	.	.	.	G	A	A	.	.	.	.	.	.	.	.	.	.	.	.	.	3D	3DS_2545415	.	.
1436	IWB1436	BobWhite_c20714_63	[T/C]	3	.	.	.	.	.	.	.	.	.	.	.	.	.	.	.	.	.	.	T	T	C	.	7A	7AS_4245392	.	.
1437	IWB1437	BobWhite_c20733_607	[A/C]	4	.	.	.	C	A	A	.	.	.	.	A	.	.	.	.	.	.	.	.	.	.	.	2A	2AS_5308343	.	.
1438	IWB1438	BobWhite_c20735_255	[A/G]	3	.	.	.	.	.	.	.	.	.	.	.	.	.	.	.	.	.	.	G	R	G	7B	7B	7BS_3130468	.	.
1439	IWB1439	BobWhite_c20748_123	[A/G]	3	.	.	.	.	.	.	.	.	.	.	.	.	.	.	G	.	.	.	.	.	.	5D	5D	5DL_4517099	.	.
1440	IWB1440	BobWhite_c20763_343	[A/G]	65	G	G	G	G	G	G	G	.	G	G	G	G	G	G	G	.	.	G	R	G	G	7A	7D	7DL_3395819	.	.
1441	IWB1441	BobWhite_c20767_839	[T/G]	7	.	.	.	.	.	.	.	.	.	G	T	G	.	.	.	.	.	.	.	.	.	.	4D	4DS_2278016	.	.
1442	IWB1442	BobWhite_c20782_697	[A/G]	3	.	.	.	.	.	.	.	.	.	.	.	.	.	.	.	R	A	A	.	.	.	6A	6A	6AS_4399246	.	.
1443	IWB1443	BobWhite_c20800_316	[A/G]	5	.	.	.	.	.	.	.	.	.	G	A	G	.	.	.	.	.	.	.	.	.	.	4D	4DL_14330649	.	.
1444	IWB1444	BobWhite_c20807_52	[T/C]	0	.	.	.	.	.	.	.	.	.	.	.	.	.	.	.	.	.	.	.	.	.	.	.	.	.	.
1445	IWB1445	BobWhite_c20810_291	[A/G]	3	.	.	.	.	.	.	.	.	.	.	G	A	G	.	.	.	.	.	.	.	.	4D	5A	5AL_1159454	.	.
1446	IWB1446	BobWhite_c20821_387	[T/C]	4	.	.	.	.	.	.	.	.	.	A	T	C	.	.	.	.	.	.	.	.	.	.	4D	4DL_14403379	.	.
1447	IWB1447	BobWhite_c20841_58	[A/G]	15	G	.	G	.	G	A	G	A	.	.	G	.	G	G	G	G	.	.	G	R	.	.	7B	7BS_3097610	.	.
1448	IWB1448	BobWhite_c20876_475	[T/G]	1	.	.	.	.	.	.	.	K	.	.	.	.	.	.	.	.	.	.	.	.	.	3B	3B	3B_10606482	.	.
1449	IWB1449	BobWhite_c20902_177	[A/G]	6	R	G	G	.	.	.	.	.	.	.	G	G	.	.	.	.	.	.	.	.	.	1A	1A	1AS_3269013	.	.
1450	IWB1450	BobWhite_c20909_243	[T/C]	2	.	.	.	.	.	.	.	.	.	T	.	C	.	.	.	.	.	.	.	.	.	.	4A	4AL_7077850	.	.
1451	IWB1451	BobWhite_c20910_643	[T/G]	8	.	.	.	.	.	.	.	.	.	.	.	.	.	Y	G	.	.	.	.	.	.	.	5B	5BL_10926855	.	.
1452	IWB1452	BobWhite_c20913_254	[T/C]	38	.	.	.	C	C	C	.	.	.	C	C	C	C	C	C	.	C	.	.	C	.	.	2A	2AS_5291957	.	.
1453	IWB1453	BobWhite_c2092_519	[T/C]	3	T	Y	T	.	.	.	.	.	.	.	.	.	.	.	.	.	.	.	.	.	.	1B	1A	1AS_1855393	.	.
1454	IWB1454	BobWhite_c20926_313	[A/G]	3	.	.	.	.	.	.	.	.	.	.	.	.	.	.	.	G	G	A	.	.	.	6D	6D	6DL_3236232	.	.
1455	IWB1455	BobWhite_c20926_367	[A/G]	3	.	.	.	.	.	.	.	.	.	.	.	.	.	.	.	A	A	G	.	.	.	6D	6B	6BL_4325605	.	.
1456	IWB1456	BobWhite_c20934_397	[T/C]	10	Y	C	C	.	.	.	.	.	.	.	.	.	.	.	.	.	.	.	.	.	.	.	1A	1AS_3274088	.	.
1457	IWB1457	BobWhite_c20934_450	[T/C]	7	C	C	C	.	.	.	.	.	.	.	.	.	.	.	.	.	.	.	.	.	.	.	1A	1AS_3274088	.	.
1458	IWB1458	BobWhite_c20942_136	[T/C]	2	.	.	.	.	.	.	.	.	.	.	.	.	.	.	.	C	.	T	.	.	.	.	6D	6DS_1779901	.	.
1459	IWB1459	BobWhite_c20942_505	[A/G]	2	.	.	.	.	.	.	.	.	.	.	.	.	.	.	.	A	.	G	.	.	.	.	6D	6DS_2073334	.	.
1460	IWB1460	BobWhite_c20952_105	[T/C]	1	.	.	.	Y	.	.	.	.	.	.	.	.	.	.	.	.	.	.	.	.	.	2A	2A	2AL_6324122	.	.
1461	IWB1461	BobWhite_c20959_229	[T/C]	3	.	.	.	.	.	.	.	.	.	.	.	.	.	.	.	C	Y	C	.	.	.	6B	6B	6BS_3045421	.	.
1462	IWB1462	BobWhite_c20974_103	[T/C]	2	.	.	.	.	.	.	.	.	.	.	.	.	Y	.	C	.	.	.	.	.	.	5A	5A	5AL_2769163	.	.
1463	IWB1463	BobWhite_c2099_337	[A/C]	3	.	.	.	M	A	A	.	.	.	.	.	.	.	.	.	.	.	.	.	.	.	2A	2A	2AL_6390788	.	.
1464	IWB1464	BobWhite_c2099_927	[T/C]	13	T	T	T	C	T	T	.	.	.	.	.	.	.	T	.	.	.	.	.	.	.	.	2D	2DL_9902808	.	.
1465	IWB1465	BobWhite_c20993_364	[T/C]	4	T	.	.	.	.	.	.	.	.	.	.	.	.	.	.	C	.	.	C	.	.	.	1A	1AS_3298546	.	.
1466	IWB1466	BobWhite_c20995_173	[A/G]	51	.	A	.	.	A	.	A	A	.	A	A	A	A	A	.	.	G	A	.	A	A	.	6B	6BL_4310399	.	.
1467	IWB1467	BobWhite_c21002_194	[T/C]	3	.	.	.	.	.	.	.	.	.	.	.	.	T	T	T	.	.	.	.	.	.	.	5B	5BL_10846964	.	.
1468	IWB1468	BobWhite_c21003_148	[A/G]	2	.	.	.	.	.	.	.	R	G	.	.	.	.	.	.	.	.	.	.	.	.	3B	3B	3B_10413176	.	.
1469	IWB1469	BobWhite_c21006_553	[T/C]	11	.	C	C	.	.	.	C	C	.	.	.	C	C	C	.	.	.	C	.	C	C	.	6B	6BS_3002694	.	.
1470	IWB1470	BobWhite_c21021_196	[T/C]	5	.	.	.	.	.	.	.	.	.	.	T	T	C	.	.	T	.	.	.	G	.	.	4B	4BL_7024945	.	.
1471	IWB1471	BobWhite_c21023_110	[A/G]	3	.	.	.	.	.	.	.	.	.	.	.	.	.	.	.	.	.	.	G	G	A	.	7D	7DL_3364706	.	.
1472	IWB1472	BobWhite_c21036_213	[A/G]	1	.	.	.	.	.	.	.	A	.	.	.	.	.	.	.	.	.	.	.	.	.	3B	3B	3B_10689214	.	.
1473	IWB1473	BobWhite_c21037_285	[A/G]	5	.	.	G	.	.	.	.	.	.	A	G	G	.	G	.	.	.	.	.	.	.	.	4D	4DL_14346440	.	.
1474	IWB1474	BobWhite_c21039_376	[T/G]	5	T	T	G	.	.	.	C	C	.	.	.	.	.	.	.	.	.	.	.	.	.	1D	1D	1DL_1158779	.	.
1475	IWB1475	BobWhite_c21044_105	[T/C]	6	.	.	.	.	.	.	C	C	T	.	.	.	.	.	.	.	.	.	.	.	.	.	3B	3B_10692998	.	.
1476	IWB1476	BobWhite_c21055_257	[T/C]	4	C	C	T	.	.	.	.	.	.	.	.	.	.	C	.	.	.	.	.	.	.	.	1D	1DL_2252106	.	.
1477	IWB1477	BobWhite_c21075_174	[A/C]	2	.	.	.	.	.	.	A	A	.	.	.	.	.	.	.	.	.	.	.	.	.	.	3A	3AS_3352005	.	.
1478	IWB1478	BobWhite_c21129_830	[A/G]	3	.	.	.	.	.	.	.	.	.	.	.	.	.	.	.	.	.	.	A	R	A	7B	7D	7DL_3371482	.	.
1479	IWB1479	BobWhite_c2116_131	[A/C]	3	.	.	.	A	A	C	.	.	.	.	.	.	.	.	.	.	.	.	.	.	.	.	2D	2DS_5390226	.	.
1480	IWB1480	BobWhite_c21181_787	[A/C]	5	.	.	.	.	.	.	.	C	.	.	C	.	.	C	.	.	.	.	.	.	.	.	4B	4BS_4937974	.	.
1481	IWB1481	BobWhite_c21200_281	[A/C]	1	.	.	.	.	.	.	.	.	.	.	.	.	.	.	.	.	.	.	.	.	A	7D	7D	7DS_3891177	.	.
1482	IWB1482	BobWhite_c21218_649	[T/C]	5	.	.	.	.	.	.	.	.	.	.	.	.	.	T	.	T	Y	T	.	.	.	6B	6B	6BL_1882679	.	.
1483	IWB1483	BobWhite_c21292_322	[A/C]	1	.	.	.	.	.	.	.	.	.	.	.	.	.	.	.	.	.	.	.	.	M	7D	7D	7DS_3824094	.	.
1484	IWB1484	BobWhite_c21304_158	[A/C]	14	.	A	.	A	.	.	A	A	.	A	.	.	A	.	.	.	.	.	A	A	A	.	4A	4AL_1739278	.	.
1485	IWB1485	BobWhite_c21322_169	[T/C]	3	.	.	.	.	.	.	.	.	.	T	C	C	.	.	.	.	.	.	.	.	.	.	4B	4BL_7028061	.	.
1486	IWB1486	BobWhite_c21334_381	[T/C]	12	.	.	.	C	C	C	C	C	.	.	.	C	C	.	.	.	.	.	.	C	.	.	3B	3B_10418782	.	.
1487	IWB1487	BobWhite_c21338_749	[A/G]	3	.	.	.	G	R	G	.	.	.	.	.	.	.	.	.	.	.	.	.	.	.	2B	2B	2BS_358263	.	.
1488	IWB1488	BobWhite_c21345_121	[A/G]	2	.	.	.	.	.	.	.	.	.	.	.	.	.	G	G	.	.	.	.	.	.	.	5D	5DL_4573166	.	.
1489	IWB1489	BobWhite_c2135_96	[A/G]	3	A	A	G	.	.	.	.	.	.	.	.	.	.	.	.	.	.	.	.	.	.	1D	1D	1DL_1088851	.	.
1490	IWB1490	BobWhite_c21362_502	[A/G]	4	.	.	.	.	.	.	.	.	.	G	G	A	.	.	.	.	.	.	.	.	.	4D	4D	4DS_2290638	.	.
1491	IWB1491	BobWhite_c21362_521	[A/G]	4	.	.	.	.	.	.	.	.	.	G	G	G	.	.	.	.	.	.	.	.	.	.	4B	4BS_4924087	.	.
1492	IWB1492	BobWhite_c2137_403	[A/G]	3	.	.	.	.	.	.	.	.	.	.	.	.	A	G	A	.	.	.	.	.	.	.	5D	5DL_4471094	.	.
1493	IWB1493	BobWhite_c21397_148	[A/G]	0	.	.	.	.	.	.	.	.	.	.	.	.	.	.	.	.	.	.	.	.	.	.	3A	3AL_4256873	.	.
1494	IWB1494	BobWhite_c21423_295	[T/C]	3	.	.	.	.	.	.	T	T	C	.	.	.	.	.	.	.	.	.	.	.	.	3D	3A	3AL_4232492	.	.
1495	IWB1495	BobWhite_c2143_229	[T/C]	5	.	.	.	.	.	.	.	.	.	C	.	.	.	.	.	Y	.	.	C	.	C	6A	6A	6AL_5815885	.	.
1496	IWB1496	BobWhite_c21439_221	[T/G]	7	.	.	.	T	T	T	.	.	.	.	.	.	T	T	T	.	.	.	.	.	.	.	2D	2DL_9852812	.	.
1497	IWB1497	BobWhite_c21460_140	[T/G]	6	.	.	.	.	.	G	.	.	.	G	G	.	.	G	.	G	.	.	.	.	.	.	2D	2DL_9845563	.	.
1498	IWB1498	BobWhite_c21469_255	[A/G]	11	.	.	.	G	.	.	.	.	.	G	.	.	G	.	.	G	.	.	G	A	.	7B	7A	7AL_4550256	.	.
1499	IWB1499	BobWhite_c21469_302	[A/G]	13	.	A	.	A	.	.	.	A	.	A	.	.	A	.	.	A	.	.	A	A	.	.	7A	7AL_4550256	.	.
1500	IWB1500	BobWhite_c21482_192	[A/G]	4	.	.	.	.	.	.	.	.	.	.	.	.	.	A	.	.	.	.	.	.	.	5B	5B	5BL_10813989	.	.
1501	IWB1501	BobWhite_c21484_445	[T/C]	6	C	.	.	.	.	.	.	.	.	.	T	.	.	.	.	.	C	C	C	.	.	.	7A	7AL_4491420	.	.
1502	IWB1502	BobWhite_c2149_1284	[A/G]	3	.	.	.	.	.	.	.	.	.	.	.	.	.	.	.	.	.	.	A	G	G	.	7A	7AL_4550608	.	.
1503	IWB1503	BobWhite_c21530_1111	[T/G]	3	.	.	.	G	K	G	.	.	.	.	.	.	.	.	.	.	.	.	.	.	.	2B	2B	2BL_8080499	.	.
1504	IWB1504	BobWhite_c21530_899	[A/G]	3	.	.	.	A	A	A	.	.	.	.	.	.	.	.	.	.	.	.	.	.	.	.	2B	2BL_8080499	.	.
1505	IWB1505	BobWhite_c21540_63	[T/G]	2	.	.	.	.	.	.	T	G	.	.	.	.	.	.	.	.	.	.	.	.	.	.	3A	3AL_4363752	.	.
1506	IWB1506	BobWhite_c21560_163	[A/G]	1	.	.	.	.	.	.	.	.	.	.	.	.	R	.	.	.	.	.	.	.	.	.	7D	7DL_3367350	.	.
1507	IWB1507	BobWhite_c21562_339	[T/C]	2	T	.	C	.	.	.	.	.	.	.	.	.	.	.	.	.	.	.	.	.	.	.	1D	1DL_2265172	.	.
1508	IWB1508	BobWhite_c21572_171	[A/C]	2	C	A	.	.	.	.	.	.	.	.	.	.	.	.	.	.	.	.	.	.	.	.	1A	1AL_3977907	.	.
1509	IWB1509	BobWhite_c21589_200	[T/G]	1	.	.	.	.	.	.	K	.	.	.	.	.	.	.	.	.	.	.	.	.	.	3A	3A	3AL_2341934	.	.
1510	IWB1510	BobWhite_c21610_618	[T/C]	30	.	.	.	.	C	Y	C	C	.	C	.	C	.	C	T	.	.	C	.	.	C	.	2D	2DL_9703661	.	.
1511	IWB1511	BobWhite_c21626_243	[A/C]	3	.	.	.	C	C	M	.	.	.	.	.	.	.	.	.	.	.	.	.	.	.	.	2D	2DS_5388178	.	.
1512	IWB1512	BobWhite_c21647_287	[T/C]	3	.	.	.	.	.	.	.	.	.	T	.	.	.	.	.	.	.	.	T	.	T	.	7A	7AS_4229184	.	.
1513	IWB1513	BobWhite_c21666_67	[A/C]	5	.	.	.	.	.	.	.	.	.	A	.	T	.	.	.	A	C	C	.	.	.	.	6D	6DL_3314742	.	.
1514	IWB1514	BobWhite_c21669_253	[A/G]	3	G	A	A	.	.	.	.	.	.	.	.	.	.	.	.	.	.	.	.	.	.	1A	1D	1DS_1881432	.	.
1515	IWB1515	BobWhite_c21669_430	[A/G]	3	G	G	A	.	.	.	.	.	.	.	.	.	.	.	.	.	.	.	.	.	.	1D	1D	1DS_1881432	.	.
1516	IWB1516	BobWhite_c2167_214	[A/C]	3	.	.	.	.	.	.	.	.	.	C	A	A	.	.	.	.	.	.	.	.	.	4A	4D	4DL_14466775	.	.
1517	IWB1517	BobWhite_c21678_328	[A/G]	2	.	.	.	.	.	.	.	.	.	.	.	.	.	.	.	G	R	.	.	.	.	6B	6B	6BS_2931725	.	.
1518	IWB1518	BobWhite_c21705_196	[T/C]	4	.	.	.	T	C	T	.	.	.	.	.	.	.	.	.	.	.	.	.	.	.	2B	2B	2BL_8067760	.	.
1519	IWB1519	BobWhite_c21705_277	[T/C]	4	.	.	.	C	Y	T	.	.	.	.	.	.	.	.	.	.	.	.	.	.	.	2B	2B	2BL_8067760	.	.
1520	IWB1520	BobWhite_c21705_722	[T/C]	3	.	.	.	T	Y	.	.	.	.	.	.	.	.	.	.	.	.	.	.	.	.	2B	2B	2BL_8067760	.	.
1521	IWB1521	BobWhite_c21743_113	[A/C]	3	.	.	.	.	.	.	.	.	.	.	.	.	C	A	C	.	.	.	.	.	.	.	5A	5AL_1470346	.	.
1522	IWB1522	BobWhite_c2179_1476	[A/G]	5	.	.	.	.	.	.	.	.	.	A	.	.	.	.	.	.	.	.	R	.	R	7A	7D	7DS_3919262	.	.
1523	IWB1523	BobWhite_c21809_347	[T/G]	3	.	.	.	.	.	.	.	.	.	.	.	.	.	.	.	T	G	G	.	.	.	.	6A	6AS_4347785	.	.
1524	IWB1524	BobWhite_c21827_104	[A/G]	2	.	.	.	.	R	A	.	.	.	.	.	.	.	.	.	.	.	.	.	.	.	2B	2B	2BL_7962539	.	.
1525	IWB1525	BobWhite_c21838_152	[A/G]	4	.	.	.	.	.	.	.	.	.	.	.	.	.	.	.	.	.	.	R	A	A	7A	7A	7AL_4437684	.	.
1526	IWB1526	BobWhite_c21842_179	[A/G]	2	.	.	.	.	.	.	.	.	.	.	.	.	.	.	.	G	.	G	.	.	.	.	6A	6AL_5826587	.	.
1527	IWB1527	BobWhite_c21851_566	[T/C]	14	.	.	.	.	.	.	.	.	.	.	.	.	.	.	.	T	T	T	.	.	.	.	6D	6DS_2091261	.	.
1528	IWB1528	BobWhite_c21867_76	[T/G]	16	.	G	G	.	.	T	.	.	G	G	.	.	.	G	.	.	.	G	.	G	.	2D	7B	7BL_6747626	.	.
1529	IWB1529	BobWhite_c21892_49	[T/C]	3	C	.	.	.	.	.	.	.	.	.	.	.	.	C	C	.	.	.	.	.	.	.	5D	5DS_2731095	.	.
1530	IWB1530	BobWhite_c21892_553	[T/C]	2	.	.	.	.	.	.	.	.	.	.	.	.	.	C	C	.	.	.	.	.	.	.	5D	5DS_2731095	.	.
1531	IWB1531	BobWhite_c21896_186	[A/G]	3	.	.	.	.	.	.	.	.	.	.	.	.	.	.	.	.	.	.	G	A	A	7A	7B	7BS_3156631	.	.
1532	IWB1532	BobWhite_c21897_587	[A/G]	2	.	.	.	.	.	.	.	.	.	A	R	.	.	.	.	.	.	.	.	.	.	4B	4B	4BS_4958769	.	.
1533	IWB1533	BobWhite_c21904_1028	[T/C]	3	.	.	.	.	.	.	.	.	.	C	C	T	.	.	.	.	.	.	.	.	.	.	4D	4DS_2287564	.	.
1534	IWB1534	BobWhite_c21904_1214	[T/C]	2	.	.	.	.	.	.	.	.	.	.	T	T	.	.	.	.	.	.	.	.	.	.	4D	4DS_2287564	.	.
1535	IWB1535	BobWhite_c21904_864	[T/C]	3	.	.	.	.	.	.	.	.	.	C	T	T	.	.	.	.	.	.	.	.	.	.	4D	4DS_2287564	.	.
1536	IWB1536	BobWhite_c21942_316	[A/G]	3	.	C	.	.	.	.	.	.	.	.	.	.	.	.	.	.	.	.	G	.	A	.	7A	7AL_4548437	.	.
1537	IWB1537	BobWhite_c21949_117	[T/C]	2	.	.	.	.	.	.	.	.	.	.	.	.	Y	.	T	.	.	.	.	.	.	5A	5A	5AL_2068061	.	.
1538	IWB1538	BobWhite_c21949_150	[T/C]	2	.	.	.	.	.	.	.	.	.	.	.	.	Y	.	C	.	.	.	.	.	.	5A	5A	5AL_2068061	.	.
1539	IWB1539	BobWhite_c21961_235	[A/C]	3	.	.	.	.	.	.	C	A	C	.	.	.	.	.	.	.	.	.	.	.	.	.	3D	3DL_6952163	.	.
1540	IWB1540	BobWhite_c21970_132	[A/G]	15	.	A	.	.	.	.	.	G	.	A	R	.	.	A	.	.	A	.	A	.	.	.	7A	7AS_799202	.	.
1541	IWB1541	BobWhite_c21973_124	[A/G]	9	.	.	.	.	.	.	.	.	.	.	.	.	.	.	.	G	.	.	A	G	A	.	7B	7BL_6661601	.	.
1542	IWB1542	BobWhite_c21991_146	[T/C]	21	.	C	.	.	C	.	.	C	.	C	C	.	.	C	.	.	.	.	.	.	.	.	1B	1BL_3918540	.	.
1543	IWB1543	BobWhite_c22016_155	[A/C]	3	.	.	.	.	.	.	.	C	.	.	.	.	.	.	.	.	.	.	.	.	.	3B	3B	3B_10627774	.	.
1544	IWB1544	BobWhite_c22024_111	[T/G]	3	.	.	.	.	.	.	.	.	.	.	.	.	.	.	.	T	G	G	.	.	.	.	6A	6AS_4339815	.	.
1545	IWB1545	BobWhite_c2203_633	[A/G]	3	.	.	.	.	.	.	.	.	.	.	.	.	.	.	.	.	.	.	A	A	G	7D	7D	7DS_3932479	.	.
1546	IWB1546	BobWhite_c22036_399	[A/G]	2	.	.	.	.	.	.	.	.	.	.	.	.	A	R	.	.	.	.	.	.	.	5B	5B	5BL_10833726	.	.
1547	IWB1547	BobWhite_c22053_1041	[A/C]	12	A	.	.	.	.	.	.	A	A	A	.	.	A	A	.	.	A	.	.	A	.	.	5A	5AS_1527004	.	.
1548	IWB1548	BobWhite_c2207_421	[T/C]	8	.	.	.	.	.	.	.	.	.	C	.	.	.	C	C	.	.	.	.	.	.	.	5B	5BL_10924217	.	.
1549	IWB1549	BobWhite_c22075_85	[T/C]	1	.	.	.	.	.	.	.	.	.	.	.	.	.	.	.	G	.	.	.	.	.	.	6A	6AL_5812209	.	.
1550	IWB1550	BobWhite_c22086_444	[T/C]	3	.	.	.	.	.	.	.	.	.	.	.	.	.	.	.	Y	C	C	.	.	.	6A	6A	6AS_4427440	.	.
1551	IWB1551	BobWhite_c22087_149	[A/G]	2	.	.	.	.	.	.	.	A	.	.	.	.	.	.	A	.	.	.	.	.	.	.	3B	3B_6701200	.	.
1552	IWB1552	BobWhite_c2209_876	[T/C]	3	.	.	.	.	.	.	.	.	.	C	T	T	.	.	.	.	.	.	.	.	.	.	4B	4BL_7039044	.	.
1553	IWB1553	BobWhite_c2210_112	[T/C]	3	.	.	.	.	.	.	C	C	C	.	.	.	.	.	.	.	.	.	.	.	.	.	3B	3B_10756673	.	.
1554	IWB1554	BobWhite_c22101_495	[A/G]	2	.	.	.	.	.	.	.	.	.	A	.	G	.	.	.	.	.	.	.	.	.	.	4A	4AS_5968738	.	.
1555	IWB1555	BobWhite_c22101_636	[T/C]	3	.	.	.	.	.	.	.	.	.	T	C	C	.	.	.	.	.	.	.	.	.	.	4B	4BL_7019402	.	.
1556	IWB1556	BobWhite_c22106_204	[A/C]	3	.	.	.	A	M	A	.	.	.	.	.	.	.	.	.	.	.	.	.	.	.	2B	2B	2BL_7941484	.	.
1557	IWB1557	BobWhite_c22112_82	[A/G]	4	.	.	.	R	.	.	.	.	.	.	.	.	.	.	.	.	G	.	.	.	.	2A	2A	2AL_6296441	.	.
1558	IWB1558	BobWhite_c22115_259	[A/G]	2	.	G	G	.	.	.	.	.	.	.	.	.	.	.	.	.	.	.	.	.	.	.	1D	1DL_2237145	.	.
1559	IWB1559	BobWhite_c22123_343	[A/G]	2	.	.	.	.	.	.	G	A	.	.	.	.	.	.	.	.	.	.	.	.	.	.	3B	3B_10475157	.	.
1560	IWB1560	BobWhite_c22126_118	[T/C]	1	.	.	.	.	.	.	T	.	.	.	.	.	.	.	.	.	.	.	.	.	.	.	3A	3AS_2573541	.	.
1561	IWB1561	BobWhite_c22126_94	[A/G]	1	.	.	.	.	.	.	.	.	G	.	.	.	.	.	.	.	.	.	.	.	.	3D	3A	3AS_2573541	.	.
1562	IWB1562	BobWhite_c22134_398	[T/C]	3	Y	.	.	.	.	.	.	.	.	C	.	.	.	.	.	.	.	.	.	.	.	1A	4A	4AL_7171808	.	.
1563	IWB1563	BobWhite_c22141_860	[A/C]	0	.	.	.	.	.	.	.	.	.	.	.	.	.	.	.	.	.	.	.	.	.	.	.	.	.	.
1564	IWB1564	BobWhite_c22142_151	[A/G]	6	.	.	.	.	A	A	A	.	A	.	.	.	.	.	G	.	.	.	.	.	A	5D	7D	7DS_3938206	.	.
1565	IWB1565	BobWhite_c22176_230	[A/G]	1	.	.	.	.	.	.	.	.	.	R	.	.	.	.	.	.	.	.	.	.	.	4A	4A	4AL_7097165	.	.
1566	IWB1566	BobWhite_c22176_295	[T/C]	2	.	.	.	.	.	.	.	.	.	Y	T	.	.	.	.	.	.	.	.	.	.	4A	4A	4AL_7097165	.	.
1567	IWB1567	BobWhite_c22255_814	[T/C]	3	.	.	.	T	C	C	.	.	.	.	.	.	.	.	.	.	.	.	.	.	.	2A	2A	2AS_5264433	.	.
1568	IWB1568	BobWhite_c22256_79	[A/C]	4	M	C	C	.	.	.	.	.	.	.	.	.	.	.	.	.	.	.	.	.	.	1A	1A	1AS_2316097	.	.
1569	IWB1569	BobWhite_c22266_315	[T/C]	4	C	Y	C	.	.	.	.	.	.	.	.	.	.	C	.	.	.	.	.	.	.	1B	5B	5BL_6308677	.	.
1570	IWB1570	BobWhite_c22272_257	[A/C]	3	.	.	.	.	.	.	.	.	.	C	A	C	.	.	.	.	.	.	.	.	.	.	4A	4AL_7159569	.	.
1571	IWB1571	BobWhite_c22272_280	[A/C]	3	.	.	.	.	.	.	.	.	.	A	C	C	.	.	.	.	.	.	.	.	.	.	4A	4AL_7159569	.	.
1572	IWB1572	BobWhite_c22273_227	[T/C]	0	.	.	.	.	.	.	.	.	.	.	.	.	.	.	.	.	.	.	.	.	.	.	2A	2AL_5133291	.	.
1573	IWB1573	BobWhite_c22277_596	[A/G]	3	.	.	.	R	G	G	.	.	.	.	.	.	.	.	.	.	.	.	.	.	.	2A	2A	2AS_3125385	.	.
1574	IWB1574	BobWhite_c22280_104	[T/G]	3	.	.	.	.	.	.	.	.	.	.	.	.	.	.	.	T	.	G	.	.	.	.	6D	6DL_3320138	.	.
1575	IWB1575	BobWhite_c22301_230	[A/G]	3	.	.	.	A	R	A	.	.	.	.	.	.	.	.	.	.	.	.	.	.	.	2B	2D	2DS_5366654	.	.
1576	IWB1576	BobWhite_c22303_121	[T/C]	9	T	T	T	.	.	.	.	.	.	.	.	.	.	T	.	.	.	.	.	.	.	.	1B	1BL_3909103	.	.
1577	IWB1577	BobWhite_c22311_153	[T/C]	3	.	.	.	.	.	.	C	T	T	.	.	.	.	.	.	.	.	.	.	.	.	.	3D	3DL_6895277	.	.
1578	IWB1578	BobWhite_c22334_89	[T/C]	4	.	.	.	T	C	T	.	.	.	.	.	.	.	.	.	.	.	.	.	.	.	.	2D	2DL_9906802	.	.
1579	IWB1579	BobWhite_c22336_95	[A/G]	21	A	.	.	G	G	G	A	A	A	A	.	.	.	.	.	.	A	A	.	A	A	.	3A	3AS_3326810	.	.
1580	IWB1580	BobWhite_c2235_121	[T/C]	3	.	.	.	C	Y	C	.	.	.	.	.	.	.	.	.	.	.	.	.	.	.	2B	2D	2DS_3475071	.	.
1581	IWB1581	BobWhite_c2236_111	[T/C]	1	.	.	.	.	.	.	.	.	.	.	.	.	Y	.	.	.	.	.	.	.	.	5A	5A	5AL_2805212	.	.
1582	IWB1582	BobWhite_c22363_118	[T/C]	2	.	.	.	.	.	.	T	T	.	.	.	.	.	.	.	.	.	.	.	.	.	.	3B	3B_1773746	.	.
1583	IWB1583	BobWhite_c22370_352	[A/G]	3	.	.	.	.	.	.	A	R	G	.	.	.	.	.	.	.	.	.	.	.	.	3B	3A	3AS_3440314	.	.
1584	IWB1584	BobWhite_c22373_364	[A/G]	6	.	.	.	.	.	.	.	.	A	G	G	A	.	.	.	.	.	.	.	.	.	.	4D	4DL_14457573	.	.
1585	IWB1585	BobWhite_c22407_100	[A/G]	17	G	G	.	.	G	G	G	G	.	.	.	A	.	G	.	G	.	G	.	A	.	.	5B	5BS_2278328	.	.
1586	IWB1586	BobWhite_c22412_240	[T/C]	5	.	.	.	C	C	C	.	.	.	.	.	.	.	.	.	.	.	.	.	.	.	.	2B	2BS_5191753	.	.
1587	IWB1587	BobWhite_c22412_335	[T/C]	23	.	.	.	C	C	C	.	.	.	.	.	C	C	.	C	.	.	.	.	.	.	.	2B	2BS_5191753	.	.
1588	IWB1588	BobWhite_c22415_342	[A/G]	4	.	.	.	.	.	.	.	.	.	.	.	.	.	A	.	.	.	.	G	A	A	.	7A	7AS_4244789	.	.
1589	IWB1589	BobWhite_c22428_509	[A/G]	4	.	.	.	.	G	.	.	R	.	.	.	.	.	.	.	.	.	.	.	.	.	3B	2B	2BL_8088129	.	.
1590	IWB1590	BobWhite_c22429_237	[T/C]	3	.	.	.	.	.	.	.	.	.	.	T	C	T	.	.	.	.	.	.	.	.	4D	4D	4DL_14379515	.	.
1591	IWB1591	BobWhite_c22429_366	[A/G]	3	.	.	.	.	.	.	.	.	.	.	A	G	G	.	.	.	.	.	.	.	.	4B	4B	4BL_7008823	.	.
1592	IWB1592	BobWhite_c2243_737	[T/C]	3	C	C	T	.	.	.	.	.	.	.	.	.	.	.	.	.	.	.	.	.	.	.	1D	1DL_2204642	.	.
1593	IWB1593	BobWhite_c2244_259	[A/G]	5	.	.	.	R	A	G	.	R	.	.	.	.	A	.	.	.	.	.	.	.	.	2A	5A	5AL_2674173	.	.
1594	IWB1594	BobWhite_c2244_314	[T/C]	5	.	.	.	T	T	Y	.	T	.	.	.	.	T	.	.	.	.	.	.	.	.	2D	5A	5AL_2674173	.	.
1595	IWB1595	BobWhite_c22447_112	[T/C]	2	.	.	.	.	.	.	.	T	C	.	.	.	.	.	.	.	.	.	.	.	.	.	3D	3DL_6930674	.	.
1596	IWB1596	BobWhite_c22457_302	[A/G]	3	.	.	.	.	.	.	.	.	.	.	.	.	A	G	G	.	.	.	.	.	.	.	5A	5AL_2807934	.	.
1597	IWB1597	BobWhite_c2247_213	[T/G]	10	.	.	.	.	.	.	.	G	.	G	.	G	.	S	.	.	G	.	.	G	.	.	4D	4DL_14430431	.	.
1598	IWB1598	BobWhite_c2247_258	[A/G]	9	.	.	.	.	.	.	.	G	.	G	.	R	.	G	.	.	G	.	.	G	.	4D	5B	5BL_10809627	.	.
1599	IWB1599	BobWhite_c22492_193	[A/G]	2	.	.	.	.	.	.	.	.	.	.	.	.	.	.	.	.	.	.	G	.	.	7A	7A	7AS_4256283	.	.
1600	IWB1600	BobWhite_c22501_220	[T/C]	11	.	.	.	.	.	.	T	T	T	.	.	T	.	.	.	.	.	.	.	.	.	.	3D	3DS_2564972	.	.
1601	IWB1601	BobWhite_c22503_163	[T/C]	3	.	.	.	C	T	C	.	.	.	.	.	.	.	.	.	.	.	.	.	.	.	.	2B	2BS_5131713	.	.
1602	IWB1602	BobWhite_c22503_605	[T/C]	5	.	.	.	C	C	C	.	.	.	.	.	.	.	.	.	.	.	.	.	.	.	.	2B	2BS_5131713	.	.
1603	IWB1603	BobWhite_c22545_318	[T/C]	5	.	C	.	.	.	.	.	.	.	.	.	C	.	.	.	.	.	C	.	.	C	.	6D	6DS_2125681	.	.
1604	IWB1604	BobWhite_c22549_401	[A/G]	4	.	.	.	.	.	.	.	.	.	G	A	A	.	.	.	.	.	.	.	.	.	.	4D	4DL_14362019	.	.
1605	IWB1605	BobWhite_c22572_782	[T/C]	8	.	.	.	.	.	.	.	.	.	x	C	C	C	T	C	.	C	.	.	.	.	.	5D	5DL_4488159	.	.
1606	IWB1606	BobWhite_c22580_115	[A/G]	3	.	.	.	.	.	.	.	.	.	A	A	A	.	.	.	.	.	.	.	.	.	.	4B	4BL_6966445	.	.
1607	IWB1607	BobWhite_c22584_178	[T/C]	4	.	.	.	.	.	.	T	C	C	.	.	.	.	.	.	.	.	.	.	.	.	.	3D	3DL_6927277	.	.
1608	IWB1608	BobWhite_c2260_168	[T/C]	2	.	.	.	.	.	G	.	.	.	.	.	.	.	.	.	.	.	.	.	.	C	7D	7D	7DS_3964869	.	.
1609	IWB1609	BobWhite_c22600_578	[T/C]	73	T	T	T	T	T	T	T	T	T	T	T	T	.	T	T	T	T	.	T	T	T	.	2A	2AS_5308085	.	.
1610	IWB1610	BobWhite_c22601_178	[T/C]	4	.	.	.	G	T	C	.	.	.	.	.	.	.	.	.	.	.	.	.	.	.	.	2D	2DL_9768752	.	.
1611	IWB1611	BobWhite_c22601_282	[T/C]	4	.	.	.	C	T	C	.	.	.	.	.	.	.	.	.	.	.	.	.	.	.	2B	2B	2BL_8092925	.	.
1612	IWB1612	BobWhite_c22615_567	[A/G]	3	.	.	.	.	.	.	.	.	.	.	.	.	A	A	G	.	.	.	.	.	.	.	5D	5DL_4307567	.	.
1613	IWB1613	BobWhite_c2262_55	[T/C]	3	.	.	.	.	.	.	.	.	.	.	.	.	.	.	.	.	.	.	T	T	C	7D	7D	7DL_3341371	.	.
1614	IWB1614	BobWhite_c22638_135	[T/C]	2	.	.	.	.	.	.	.	.	.	.	.	.	.	.	.	.	Y	T	.	.	.	6B	6B	6BL_1532430	.	.
1615	IWB1615	BobWhite_c2265_1777	[A/G]	13	A	G	G	A	.	.	.	.	.	A	.	A	.	A	.	.	.	.	.	.	.	.	1A	1AL_2821189	.	.
1616	IWB1616	BobWhite_c22655_494	[A/G]	2	.	.	.	.	.	.	.	.	.	.	R	.	.	.	.	.	.	.	.	.	A	.	4B	4BL_6997724	.	.
1617	IWB1617	BobWhite_c22661_248	[T/G]	87	C	T	C	C	C	C	.	.	.	.	.	C	C	C	C	C	C	C	C	C	C	.	7A	7AL_4561451	.	.
1618	IWB1618	BobWhite_c22661_83	[T/C]	37	.	.	.	G	.	.	.	.	.	.	.	C	C	C	.	T	T	T	G	Y	G	.	6A	6AS_4384688	.	.
1619	IWB1619	BobWhite_c22669_389	[A/G]	3	.	.	.	.	.	.	.	.	.	A	G	A	.	.	.	.	.	.	.	.	.	4B	4D	4DS_2279688	.	.
1620	IWB1620	BobWhite_c22669_419	[A/G]	3	.	.	.	.	.	.	.	.	.	A	A	G	.	.	.	.	.	.	.	.	.	4D	4D	4DS_2279688	.	.
1621	IWB1621	BobWhite_c22677_111	[A/G]	32	.	A	A	A	A	.	A	A	.	A	.	A	.	A	A	.	.	A	.	.	.	.	3B	3B_10761017	.	.
1622	IWB1622	BobWhite_c22677_363	[T/C]	10	.	T	.	.	T	.	C	T	.	.	Y	.	.	T	.	.	.	.	Y	.	.	.	3A	3AS_378701	.	.
1623	IWB1623	BobWhite_c22677_394	[A/G]	1	.	.	.	.	.	.	.	.	.	.	.	.	.	.	.	.	.	.	R	.	.	.	7A	7AS_2547866	.	.
1624	IWB1624	BobWhite_c22681_86	[T/C]	2	.	.	.	.	C	T	.	.	.	.	.	.	.	.	.	.	.	.	.	.	.	.	2D	2DL_9884347	.	.
1625	IWB1625	BobWhite_c22687_578	[A/C]	3	.	.	.	.	.	.	A	C	A	.	.	.	.	.	.	.	.	.	.	.	.	.	3D	3DS_2587005	.	.
1626	IWB1626	BobWhite_c22705_563	[T/C]	9	T	C	C	.	.	.	T	Y	C	.	.	.	.	.	.	.	.	.	.	.	.	3B	3B	3B_3347919	.	.
1627	IWB1627	BobWhite_c22710_152	[T/C]	6	C	C	T	.	.	.	.	.	.	.	.	.	.	C	.	.	.	.	.	.	.	.	1A	1AL_3924552	.	.
1628	IWB1628	BobWhite_c22714_132	[A/G]	4	.	.	.	R	G	G	.	.	.	.	.	.	.	.	.	.	.	.	.	.	.	2A	2A	2AS_5274670	.	.
1629	IWB1629	BobWhite_c22726_104	[A/G]	1	.	.	.	.	.	.	.	G	.	.	.	.	.	.	.	.	.	.	.	.	.	.	3B	3B_9233623	.	.
1630	IWB1630	BobWhite_c22728_257	[T/C]	4	.	.	.	C	C	C	.	C	.	.	.	.	.	.	.	.	.	.	.	.	.	.	2D	2DL_9907526	.	.
1631	IWB1631	BobWhite_c22728_78	[T/C]	3	.	.	.	T	Y	T	.	.	.	.	.	.	.	.	.	.	.	.	.	.	.	2B	2D	2DL_9907526	.	.
1632	IWB1632	BobWhite_c22741_71	[T/G]	3	.	.	.	T	G	G	.	.	.	.	.	.	.	.	.	.	.	.	.	.	.	.	2D	2DL_9910023	.	.
1633	IWB1633	BobWhite_c22752_182	[A/C]	4	.	.	.	.	.	.	.	.	.	.	.	.	.	C	M	.	.	.	.	C	.	5D	5D	5DL_4525579	.	.
1634	IWB1634	BobWhite_c22752_224	[T/G]	2	.	.	.	.	.	.	.	.	.	.	.	.	.	.	T	.	.	.	.	.	.	5D	5D	5DL_4525579	.	.
1635	IWB1635	BobWhite_c22755_136	[T/C]	31	T	T	.	T	T	T	T	T	.	T	T	T	.	T	.	T	C	.	T	T	.	6B	7B	7BL_6655263	.	.
1636	IWB1636	BobWhite_c22767_189	[T/C]	2	.	.	.	.	.	.	.	.	.	.	.	.	.	.	.	.	Y	T	.	.	.	6B	6B	6BS_1542240	.	.
1637	IWB1637	BobWhite_c22778_271	[A/G]	3	.	.	.	.	.	.	R	G	G	.	.	.	.	.	.	.	.	.	.	.	.	3A	3A	3AS_3369493	.	.
1638	IWB1638	BobWhite_c22782_132	[A/C]	3	.	.	.	.	.	.	A	C	A	.	.	.	.	.	.	.	.	.	.	.	.	.	3D	3DL_6901987	.	.
1639	IWB1639	BobWhite_c22794_111	[T/C]	4	.	.	C	.	.	.	.	T	.	.	.	.	.	.	.	.	.	.	.	.	.	.	1D	1DS_1909307	.	.
1640	IWB1640	BobWhite_c22794_470	[A/G]	5	G	.	.	.	.	.	.	G	.	.	.	.	.	G	.	.	.	.	.	.	.	.	5B	5BS_2230587	.	.
1641	IWB1641	BobWhite_c22795_443	[A/G]	3	.	.	.	.	.	.	G	A	A	.	.	.	.	.	.	.	.	.	.	.	.	3A	3D	3DL_6897988	.	.
1642	IWB1642	BobWhite_c2280_82	[A/G]	5	.	.	.	A	R	A	.	.	.	.	.	.	.	.	.	.	.	.	.	.	.	2B	2B	2BS_5225706	.	.
1643	IWB1643	BobWhite_c2280_95	[A/G]	4	.	.	.	A	R	A	.	.	.	.	.	.	.	.	.	.	.	.	.	.	.	2B	2B	2BS_5225706	.	.
1644	IWB1644	BobWhite_c22823_776	[T/C]	3	.	.	.	C	G	T	.	.	.	.	.	.	.	.	.	.	.	.	.	.	.	.	2D	2DL_6078051	.	.
1645	IWB1645	BobWhite_c22827_193	[T/G]	2	.	.	.	.	.	.	.	.	.	.	.	.	.	.	.	.	K	G	.	.	.	6B	6B	6BL_4280629	.	.
1646	IWB1646	BobWhite_c22828_297	[T/C]	3	T	T	C	.	.	.	.	.	.	.	.	.	.	.	.	.	.	.	.	.	.	.	1B	1BL_3846747	.	.
1647	IWB1647	BobWhite_c2286_477	[T/C]	4	C	T	C	.	.	.	.	.	.	.	.	.	.	T	.	.	.	.	.	.	.	.	5B	5BL_10853815	.	.
1648	IWB1648	BobWhite_c22875_239	[T/C]	6	.	.	.	.	.	.	.	.	.	C	.	.	.	C	Y	.	.	.	Y	.	C	.	7A	7AL_4556119	.	.
1649	IWB1649	BobWhite_c2288_435	[A/G]	3	G	A	R	.	.	.	.	.	.	.	.	.	.	.	.	.	.	.	.	.	.	1D	1B	1BL_3865693	.	.
1650	IWB1650	BobWhite_c2288_723	[A/G]	3	G	G	R	.	.	.	.	.	.	.	.	.	.	.	.	.	.	.	.	.	.	1D	1D	1DL_2233953	.	.
1651	IWB1651	BobWhite_c22883_209	[T/C]	2	.	.	.	.	.	.	C	.	T	.	.	.	.	.	.	.	.	.	.	.	.	.	3D	3DL_6937497	.	.
1652	IWB1652	BobWhite_c22922_383	[A/G]	4	.	.	.	.	.	.	.	.	.	A	G	A	A	.	.	.	.	.	.	.	.	.	4B	4BS_4910205	.	.
1653	IWB1653	BobWhite_c22956_219	[A/G]	2	.	.	.	.	.	.	.	.	.	.	.	.	.	.	.	.	.	.	G	.	G	.	7D	7DL_3342167	.	.
1654	IWB1654	BobWhite_c2296_94	[A/G]	4	.	.	.	.	.	.	.	.	.	.	.	G	.	.	.	R	A	A	.	.	.	6A	6A	6AL_5792270	.	.
1655	IWB1655	BobWhite_c2297_1853	[T/C]	8	.	.	.	.	.	.	.	.	.	.	.	C	.	.	.	.	T	Y	.	.	.	.	6B	6BS_2999723	.	.
1656	IWB1656	BobWhite_c22981_218	[A/G]	3	G	G	G	.	.	.	.	.	.	.	.	.	.	.	.	.	.	.	.	.	.	.	1B	1BL_3916211	.	.
1657	IWB1657	BobWhite_c23019_513	[T/C]	2	.	.	.	.	.	.	.	Y	C	.	.	.	.	.	.	.	.	.	.	.	.	3B	3B	3B_10667691	.	.
1658	IWB1658	BobWhite_c23035_435	[T/C]	3	.	.	.	C	.	C	.	.	.	.	.	T	.	.	.	.	.	.	.	.	.	.	4D	4DS_2307673	.	.
1659	IWB1659	BobWhite_c23037_241	[T/G]	3	.	.	.	.	.	.	.	.	.	.	.	.	.	K	G	.	.	.	.	.	.	5B	5B	5BL_10817129	.	.
1660	IWB1660	BobWhite_c23044_279	[T/C]	2	.	.	.	.	.	.	.	.	.	.	.	.	.	.	.	.	.	.	C	C	.	.	7B	7BL_6502660	.	.
1661	IWB1661	BobWhite_c23046_293	[A/G]	2	.	.	.	.	R	G	.	.	.	.	.	.	.	.	.	.	.	.	.	.	.	2B	2B	2BL_8034967	.	.
1662	IWB1662	BobWhite_c23050_163	[T/C]	97	T	T	T	T	T	T	T	T	T	T	T	T	T	T	T	T	T	T	T	T	T	.	7D	7DS_3965069	.	.
1663	IWB1663	BobWhite_c23052_196	[T/C]	7	C	.	.	.	.	.	.	.	C	C	.	C	.	.	.	C	C	.	.	.	.	.	4D	4DL_14457063	.	.
1664	IWB1664	BobWhite_c23054_1192	[A/G]	2	.	.	.	G	.	G	.	.	.	.	.	.	.	.	.	.	.	.	.	.	.	.	2D	2DL_9840460	.	.
1665	IWB1665	BobWhite_c23054_1464	[T/C]	3	.	.	.	T	Y	T	.	.	.	.	.	.	.	.	.	.	.	.	.	.	.	2B	2A	2AL_6363529	.	.
1666	IWB1666	BobWhite_c23074_304	[T/C]	2	.	.	.	.	.	.	.	.	.	.	.	.	.	.	.	.	.	.	.	Y	C	7B	7B	7BS_3139627	.	.
1667	IWB1667	BobWhite_c23081_112	[A/G]	2	.	.	.	.	.	.	G	A	.	.	.	.	.	.	.	.	.	.	.	.	.	.	3B	3B_10684572	.	.
1668	IWB1668	BobWhite_c23094_208	[T/C]	9	.	.	.	.	.	.	.	.	.	.	.	.	.	.	.	T	C	T	.	.	.	.	6A	6AL_5767837	.	.
1669	IWB1669	BobWhite_c23141_92	[T/C]	3	.	.	.	.	.	.	.	.	.	Y	.	.	.	T	T	.	.	.	.	.	.	4A	5B	5BL_10921330	.	.
1670	IWB1670	BobWhite_c23142_415	[A/C]	3	.	.	.	.	.	.	.	.	.	.	.	.	.	.	.	C	A	A	.	.	.	6A	6A	6AS_4417487	.	.
1671	IWB1671	BobWhite_c23146_84	[T/C]	3	.	.	.	.	.	.	.	.	.	.	.	.	.	.	.	.	.	.	Y	C	C	7A	7A	7AL_4449504	.	.
1672	IWB1672	BobWhite_c23150_157	[T/C]	1	.	.	.	.	.	.	.	.	.	.	.	.	.	C	.	.	.	.	.	.	.	5B	5B	5BL_10786689	.	.
1673	IWB1673	BobWhite_c23161_170	[A/G]	2	.	.	.	.	.	.	A	.	.	A	.	.	.	.	.	.	.	.	.	.	.	.	4A	4AS_5975678	.	.
1674	IWB1674	BobWhite_c23185_306	[T/C]	224	Y	C	C	C	C	C	C	C	C	C	C	C	Y	C	C	C	C	C	C	G	C	.	5B	5BS_2268638	.	.
1675	IWB1675	BobWhite_c23193_170	[T/G]	3	.	.	.	.	.	.	.	.	.	.	.	T	.	.	.	K	x	.	.	.	.	6A	6A	6AS_4426962	.	.
1676	IWB1676	BobWhite_c23193_349	[A/G]	4	.	.	.	.	.	.	.	.	.	.	G	G	.	.	.	A	.	.	.	.	.	.	6A	6AS_4426962	.	.
1677	IWB1677	BobWhite_c232_563	[T/C]	2	.	.	.	.	.	.	Y	.	.	.	.	.	.	.	.	.	.	.	T	.	.	3A	3A	3AS_3442137	.	.
1678	IWB1678	BobWhite_c232_625	[A/G]	1	.	.	.	.	.	.	R	.	.	.	.	.	.	.	.	.	.	.	.	.	.	3A	3A	3AS_3442137	.	.
1679	IWB1679	BobWhite_c23212_202	[T/C]	6	.	.	.	.	.	.	.	.	.	C	C	C	.	.	.	.	.	.	.	.	.	.	4B	4BS_4962839	.	.
1680	IWB1680	BobWhite_c23220_233	[A/G]	9	G	G	.	.	.	G	G	.	.	.	.	.	A	.	.	.	.	.	G	.	.	5A	7A	7AL_3084115	.	.
1681	IWB1681	BobWhite_c23221_85	[T/C]	9	.	.	T	.	C	.	.	T	.	.	T	.	.	.	.	T	T	.	.	T	.	2B	1D	1DL_2209416	.	.
1682	IWB1682	BobWhite_c23224_196	[A/G]	3	.	.	.	.	.	.	.	.	.	.	.	.	A	A	R	.	.	.	.	.	.	5D	5D	5DL_4564873	.	.
1683	IWB1683	BobWhite_c23243_246	[T/C]	6	.	.	.	C	C	C	.	.	.	.	.	.	.	.	.	.	.	.	.	.	.	.	2D	2DL_9895343	.	.
1684	IWB1684	BobWhite_c23250_163	[T/C]	3	T	T	C	.	.	.	.	.	.	.	.	.	.	.	.	.	.	.	.	.	.	.	1B	1BL_3915340	.	.
1685	IWB1685	BobWhite_c23252_140	[A/G]	3	G	A	A	.	.	.	.	.	.	.	.	.	.	.	.	.	.	.	.	.	.	.	1D	1DL_2255971	.	.
1686	IWB1686	BobWhite_c23261_226	[A/G]	2	.	.	.	.	.	.	.	.	.	G	.	.	.	.	.	.	.	.	.	.	R	7D	7D	7DS_3940626	.	.
1687	IWB1687	BobWhite_c23272_564	[T/G]	3	.	.	.	.	.	.	T	T	G	.	.	.	.	.	.	.	.	.	.	.	.	3D	3D	3DS_1695601	.	.
1688	IWB1688	BobWhite_c23287_57	[T/C]	2	.	.	.	.	.	.	.	.	.	.	.	.	.	.	.	.	.	.	T	Y	.	7B	7B	7BL_6741491	.	.
1689	IWB1689	BobWhite_c23295_270	[A/G]	4	.	.	.	.	.	.	.	.	.	.	.	.	.	.	.	.	.	.	G	G	A	7D	7D	7DL_3366126	.	.
1690	IWB1690	BobWhite_c23298_1312	[A/C]	8	.	.	.	.	.	C	.	.	.	C	.	.	.	.	.	C	M	.	C	.	C	.	6B	6BS_2952945	.	.
1691	IWB1691	BobWhite_c23304_314	[T/C]	3	.	.	.	.	.	.	.	.	.	.	.	.	C	C	T	.	.	.	.	.	.	.	5D	5DS_2771479	.	.
1692	IWB1692	BobWhite_c23304_77	[A/G]	3	.	.	.	.	.	.	.	.	.	.	.	.	G	A	G	.	.	.	.	.	.	5B	5D	5DS_2771479	.	.
1693	IWB1693	BobWhite_c23305_1192	[T/C]	2	.	.	.	.	.	.	.	C	Y	.	.	.	.	.	.	.	.	.	.	.	.	3D	3D	3DL_6896570	.	.
1694	IWB1694	BobWhite_c23305_365	[A/G]	3	.	.	.	.	.	.	A	G	A	.	.	.	.	.	.	.	.	.	.	.	.	3B	3D	3DL_6896570	.	.
1695	IWB1695	BobWhite_c23305_475	[T/C]	3	.	.	.	.	.	.	C	T	T	.	.	.	.	.	.	.	.	.	.	.	.	.	3D	3DL_6896570	.	.
1696	IWB1696	BobWhite_c23312_395	[T/G]	5	T	K	G	.	.	.	.	.	.	.	.	.	.	G	.	.	.	.	.	.	.	1B	1D	1DL_2246437	.	.
1697	IWB1697	BobWhite_c23337_389	[T/C]	3	.	.	.	.	.	.	.	.	.	.	.	.	T	C	C	.	.	.	.	.	.	.	5B	5BL_10817779	.	.
1698	IWB1698	BobWhite_c23344_457	[A/G]	1	.	.	.	.	.	.	G	.	.	.	.	.	.	.	.	.	.	.	.	.	.	3A	3A	3AL_892260	.	.
1699	IWB1699	BobWhite_c23362_214	[A/C]	3	.	.	.	C	A	C	.	.	.	.	.	.	.	.	.	.	.	.	.	.	.	2B	2B	2BS_5241283	.	.
1700	IWB1700	BobWhite_c23362_393	[T/C]	2	.	.	.	Y	C	.	.	.	.	.	.	.	.	.	.	.	.	.	.	.	.	2A	2B	2BS_5241283	.	.
1701	IWB1701	BobWhite_c23388_115	[T/C]	18	.	.	T	T	.	.	T	.	T	T	.	.	T	.	.	T	T	.	.	.	T	.	6A	6AS_4364920	.	.
1702	IWB1702	BobWhite_c23388_471	[T/C]	7	.	.	T	C	.	.	C	.	.	.	.	.	.	.	.	C	C	.	.	.	T	.	6A	6AS_4364920	.	.
1703	IWB1703	BobWhite_c23388_515	[T/C]	10	.	.	C	C	.	.	Y	C	.	.	.	.	.	.	.	C	.	.	.	.	C	3A	6A	6AS_4364920	.	.
1704	IWB1704	BobWhite_c23392_496	[T/G]	6	.	.	.	.	.	.	G	G	G	.	.	K	.	.	.	.	.	.	.	.	.	4D	4D	4DL_6923872	.	.
1705	IWB1705	BobWhite_c23392_63	[T/C]	2	.	.	.	.	.	.	C	.	Y	.	.	.	.	.	.	.	.	.	.	.	.	3D	3A	3AS_3401444	.	.
1706	IWB1706	BobWhite_c2341_337	[A/G]	3	.	.	.	.	.	.	A	A	A	.	.	.	.	.	.	.	.	.	.	.	.	.	3D	3DL_6908241	.	.
1707	IWB1707	BobWhite_c2341_392	[A/G]	3	.	.	.	.	.	.	A	G	G	.	.	.	.	.	.	.	.	.	.	.	.	.	3D	3DL_6908241	.	.
1708	IWB1708	BobWhite_c23416_168	[T/G]	2	.	.	.	.	.	.	.	.	.	.	.	.	.	.	.	G	.	.	.	.	.	6A	6A	6AS_4411408	.	.
1709	IWB1709	BobWhite_c23438_177	[T/C]	86	T	C	C	C	C	C	C	C	C	C	C	C	C	C	C	C	C	C	C	C	C	.	7D	7DS_3866086	.	.
1710	IWB1710	BobWhite_c23443_337	[A/G]	3	.	.	.	G	R	G	.	.	.	.	.	.	.	.	.	.	.	.	.	.	.	2B	2B	2BL_7991607	.	.
1711	IWB1711	BobWhite_c23455_184	[A/G]	3	.	.	.	.	.	.	.	.	.	.	.	.	.	.	.	.	.	.	A	C	A	.	7D	7DL_3368356	.	.
1712	IWB1712	BobWhite_c23462_53	[T/C]	3	.	.	.	C	T	C	.	.	.	.	.	.	.	.	.	.	.	.	.	.	.	2B	2D	2DL_9853726	.	.
1713	IWB1713	BobWhite_c23468_101	[A/G]	5	.	.	.	.	.	.	.	.	.	.	.	.	G	A	G	.	.	.	.	.	.	.	5B	5BL_10812849	.	.
1714	IWB1714	BobWhite_c23472_232	[A/G]	3	.	.	.	.	.	.	.	.	.	.	.	.	.	.	.	.	.	.	G	G	A	.	7D	7DL_3359023	.	.
1715	IWB1715	BobWhite_c23473_495	[T/C]	3	.	.	.	C	T	T	.	.	.	.	.	.	.	.	.	.	.	.	.	.	.	.	2A	2AL_6411113	.	.
1716	IWB1716	BobWhite_c23503_275	[T/C]	3	.	.	.	.	.	.	C	T	T	.	.	.	.	.	.	.	.	.	.	.	.	.	3D	3DL_6920580	.	.
1717	IWB1717	BobWhite_c23508_62	[A/G]	16	.	G	.	G	G	.	.	G	.	x	.	.	.	G	.	G	.	A	.	G	G	.	6A	6AS_4414693	.	.
1718	IWB1718	BobWhite_c23530_161	[A/G]	3	.	.	.	A	A	R	.	.	.	.	.	.	.	.	.	.	.	.	.	.	.	2D	2A	2AL_6415718	.	.
1719	IWB1719	BobWhite_c23544_186	[A/G]	12	.	G	A	.	.	.	.	G	.	.	.	.	.	.	G	.	G	.	G	G	G	.	7D	7DS_3966222	.	.
1720	IWB1720	BobWhite_c2356_154	[T/C]	3	.	.	.	C	T	C	.	.	.	.	.	.	.	.	.	.	.	.	.	.	.	2B	2B	2BL_8029686	.	.
1721	IWB1721	BobWhite_c2356_78	[A/G]	3	.	.	.	A	A	A	.	.	.	.	.	.	.	.	.	.	.	.	.	.	.	.	2D	2DL_9880111	.	.
1722	IWB1722	BobWhite_c23569_434	[T/C]	3	.	.	.	.	.	.	.	.	.	.	.	.	Y	Y	C	.	.	.	.	.	.	5A	5D	5DL_4488778	.	.
1723	IWB1723	BobWhite_c23609_292	[T/G]	3	.	.	.	.	.	.	.	.	.	.	.	.	T	S	T	.	.	.	.	.	.	.	5D	5DL_4549600	.	.
1724	IWB1724	BobWhite_c23611_156	[T/G]	17	.	.	.	G	.	G	G	G	.	G	.	.	.	.	.	.	T	.	G	.	G	.	6B	6BL_4397412	.	.
1725	IWB1725	BobWhite_c23617_167	[T/G]	3	G	K	G	.	.	.	.	.	.	.	.	.	.	.	.	.	.	.	.	.	.	1B	1B	1BL_3839672	.	.
1726	IWB1726	BobWhite_c23619_138	[T/C]	3	.	.	.	.	.	.	.	.	.	Y	C	C	.	.	.	.	.	.	.	.	.	.	4A	4AS_6008279	.	.
1727	IWB1727	BobWhite_c2363_459	[A/G]	9	.	.	.	.	.	.	.	.	.	.	.	.	.	.	.	G	A	R	.	.	.	6D	6B	6BL_4338894	.	.
1728	IWB1728	BobWhite_c23632_322	[A/G]	1	R	.	.	.	.	.	.	.	.	.	.	.	.	.	.	.	.	.	.	.	.	1A	1A	1AL_3935327	.	.
1729	IWB1729	BobWhite_c23638_138	[T/C]	3	.	.	.	.	.	.	.	.	.	.	.	.	C	C	T	.	.	.	.	.	.	5D	5D	5DL_4489624	.	.
1730	IWB1730	BobWhite_c23665_569	[T/C]	3	.	.	.	.	.	.	.	.	.	C	C	T	.	.	.	.	.	.	.	.	.	.	4B	4BL_7021395	.	.
1731	IWB1731	BobWhite_c23687_200	[T/C]	24	.	.	.	.	.	C	C	C	C	C	.	C	.	C	C	C	.	C	.	C	C	.	6A	6AL_5831399	.	.
1732	IWB1732	BobWhite_c23689_742	[T/G]	1	.	.	.	K	.	.	.	.	.	.	.	.	.	.	.	.	.	.	.	.	.	2A	2A	2AL_6335704	.	.
1733	IWB1733	BobWhite_c23700_181	[T/G]	3	.	.	.	.	.	.	.	.	.	.	.	.	.	.	.	.	.	.	G	G	G	.	7B	7BL_6485684	.	.
1734	IWB1734	BobWhite_c23705_245	[T/C]	8	.	.	.	.	.	.	.	.	.	.	.	.	.	C	.	.	.	.	C	C	C	.	7D	7DL_3351126	.	.
1735	IWB1735	BobWhite_c2371_520	[A/C]	3	.	.	.	A	A	M	.	.	.	.	.	.	.	.	.	.	.	.	.	.	.	2D	2D	2DL_9900253	.	.
1736	IWB1736	BobWhite_c23714_130	[A/G]	3	.	.	.	.	.	.	.	.	.	.	.	.	A	A	A	.	.	.	.	.	.	.	5D	5DS_760736	.	.
1737	IWB1737	BobWhite_c23736_153	[T/C]	3	.	.	.	.	.	.	.	.	.	.	.	.	Y	T	Y	.	.	.	.	.	.	5A	5D	5DL_4573934	.	.
1738	IWB1738	BobWhite_c2376_1504	[A/G]	6	.	.	.	.	.	.	.	A	.	.	G	A	.	A	.	.	.	.	.	.	.	.	4D	4DL_14459996	.	.
1739	IWB1739	BobWhite_c23763_350	[A/G]	6	A	G	G	G	.	.	.	.	.	.	.	.	.	.	.	.	.	.	.	.	.	1A	1A	1AS_2453378	.	.
1740	IWB1740	BobWhite_c23763_601	[T/C]	6	G	.	.	.	.	.	.	.	.	.	.	.	T	C	C	.	.	.	.	.	.	.	5A	5AL_2754856	.	.
1741	IWB1741	BobWhite_c23766_364	[T/C]	51	.	C	.	.	T	.	T	Y	.	C	C	C	C	T	.	.	.	.	.	.	C	.	3B	3B_10446564	.	.
1742	IWB1742	BobWhite_c23766_404	[A/G]	46	.	G	.	.	G	.	G	G	.	G	.	.	A	G	.	.	.	.	.	.	G	.	3A	3AL_4263398	.	.
1743	IWB1743	BobWhite_c23766_511	[A/G]	60	.	G	.	.	G	G	G	G	.	A	.	G	G	G	G	G	.	G	.	.	G	.	3A	3AS_3273849	.	.
1744	IWB1744	BobWhite_c23766_809	[A/G]	21	.	G	.	.	G	.	G	.	.	G	.	.	.	G	G	.	.	G	.	.	G	.	2B	2BS_5183934	.	.
1745	IWB1745	BobWhite_c23766_846	[T/C]	42	C	C	.	.	C	C	C	C	.	C	.	.	C	C	.	C	.	.	C	.	C	.	2B	2BS_5183934	.	.
1746	IWB1746	BobWhite_c23766_935	[T/G]	28	R	G	.	G	G	.	G	G	.	G	.	G	.	G	.	R	.	.	.	.	G	.	2B	2BS_5196550	.	.
1747	IWB1747	BobWhite_c23771_525	[T/C]	1	.	.	.	.	.	.	.	.	.	.	.	.	.	.	.	.	Y	.	.	.	.	6B	6B	6BL_4328047	.	.
1748	IWB1748	BobWhite_c23790_98	[A/G]	0	.	.	.	.	.	.	.	.	.	.	.	.	.	.	.	.	.	.	.	.	.	.	2A	2AS_5225988	.	.
1749	IWB1749	BobWhite_c23806_179	[T/C]	3	.	.	.	T	C	C	.	.	.	.	.	.	.	.	.	.	.	.	.	.	.	.	2D	2DL_9840358	.	.
1750	IWB1750	BobWhite_c23806_205	[T/C]	3	.	.	.	T	C	T	.	.	.	.	.	.	.	.	.	.	.	.	.	.	.	2B	2B	2BL_8007314	.	.
1751	IWB1751	BobWhite_c23828_306	[A/G]	5	.	.	.	.	.	.	G	R	.	G	.	.	G	.	.	.	R	.	.	.	.	3B	6B	6BS_1011973	.	.
1752	IWB1752	BobWhite_c23828_341	[T/C]	10	.	.	.	.	.	.	C	C	C	C	.	.	Y	.	.	.	Y	.	.	.	.	5A	6B	6BS_1011973	.	.
1753	IWB1753	BobWhite_c23828_884	[A/G]	7	.	.	.	.	.	.	G	G	G	G	.	.	G	.	.	G	R	.	.	.	.	6B	6B	6BS_1011973	.	.
1754	IWB1754	BobWhite_c23839_119	[T/C]	10	.	.	.	C	C	.	C	C	.	x	C	C	.	C	.	C	.	C	.	.	.	.	4B	4BL_3908055	.	.
1755	IWB1755	BobWhite_c23843_397	[T/C]	3	.	.	.	T	T	T	.	.	.	.	.	.	.	.	.	.	.	.	.	.	.	.	2A	2AL_6338011	.	.
1756	IWB1756	BobWhite_c23887_134	[A/G]	2	.	.	.	.	.	.	G	G	.	.	.	.	.	.	.	.	.	.	.	.	.	.	3B	3B_5135337	.	.
1757	IWB1757	BobWhite_c23887_53	[A/C]	1	.	.	.	.	.	.	.	C	.	.	.	.	.	.	.	.	.	.	.	.	.	3B	3B	3B_5135337	.	.
1758	IWB1758	BobWhite_c23887_88	[A/C]	2	.	.	.	.	.	.	C	C	.	.	.	.	.	.	.	.	.	.	.	.	.	.	3B	3B_5135337	.	.
1759	IWB1759	BobWhite_c23888_124	[A/G]	3	.	.	.	.	.	.	.	.	.	.	.	.	.	.	.	R	.	G	.	.	.	6A	6A	6AS_4345908	.	.
1760	IWB1760	BobWhite_c23891_187	[A/G]	48	G	G	C	G	G	G	G	G	G	G	.	G	G	G	.	G	G	G	G	G	G	.	7B	7BS_3163101	.	.
1761	IWB1761	BobWhite_c23902_400	[A/G]	1	.	.	.	.	.	.	.	.	.	.	.	G	.	.	.	.	.	.	.	.	.	.	4D	4DS_2283635	.	.
1762	IWB1762	BobWhite_c23903_443	[T/C]	4	.	.	.	.	.	.	.	.	.	.	.	.	.	Y	T	.	.	.	T	.	T	5B	5B	5BL_10787428	.	.
1763	IWB1763	BobWhite_c23906_73	[A/C]	6	.	.	.	.	.	.	.	.	.	.	.	.	C	A	G	.	.	.	.	.	.	.	5D	5DL_4555338	.	.
1764	IWB1764	BobWhite_c23918_208	[A/G]	1	.	.	.	.	.	.	.	.	.	.	.	.	.	.	.	.	.	.	R	.	.	7A	7A	7AS_1991681	.	.
1765	IWB1765	BobWhite_c23918_871	[A/G]	3	.	.	.	.	.	.	.	.	.	.	.	.	.	.	.	.	.	.	G	A	A	7A	7A	7AS_4131208	.	.
1766	IWB1766	BobWhite_c23937_453	[T/C]	3	.	.	.	.	.	.	C	Y	C	.	.	.	.	.	.	.	.	.	.	.	.	3B	3B	3B_598173	.	.
1767	IWB1767	BobWhite_c23946_75	[A/G]	5	.	.	.	.	.	.	.	.	.	.	.	.	.	.	.	G	G	G	.	.	.	.	6B	6BL_4207108	.	.
1768	IWB1768	BobWhite_c23948_99	[A/G]	205	G	G	G	G	S	G	G	G	G	G	G	G	G	G	G	G	G	G	G	G	G	.	2A	2AL_6354503	.	.
1769	IWB1769	BobWhite_c23950_145	[T/C]	3	.	.	.	C	Y	C	.	.	.	.	.	.	.	.	.	.	.	.	.	.	.	2B	2B	2BL_8037861	.	.
1770	IWB1770	BobWhite_c23950_203	[T/C]	3	.	.	.	T	T	C	.	.	.	.	.	.	.	.	.	.	.	.	.	.	.	2D	2D	2DL_9896364	.	.
1771	IWB1771	BobWhite_c23953_203	[A/C]	3	.	.	.	C	C	A	.	.	.	.	.	.	.	.	.	.	.	.	.	.	.	.	2D	2DS_5389836	.	.
1772	IWB1772	BobWhite_c23953_236	[A/G]	2	.	.	.	.	G	A	.	.	.	.	.	.	.	.	.	.	.	.	.	.	.	.	2B	2BS_5178538	.	.
1773	IWB1773	BobWhite_c23953_312	[T/C]	3	.	.	.	Y	Y	T	.	.	.	.	.	.	.	.	.	.	.	.	.	.	.	2A	2D	2DS_5389836	.	.
1774	IWB1774	BobWhite_c23958_102	[A/G]	3	.	.	.	A	R	A	.	.	.	.	.	.	.	.	.	.	.	.	.	.	.	2B	2B	2BL_7961788	.	.
1775	IWB1775	BobWhite_c23958_154	[T/G]	3	.	.	.	G	K	G	.	.	.	.	.	.	.	.	.	.	.	.	.	.	.	2B	2D	2DL_9862460	.	.
1776	IWB1776	BobWhite_c23965_131	[T/C]	4	.	.	.	.	.	T	.	.	.	C	.	.	.	.	.	.	.	.	T	.	C	.	7D	7DS_3924371	.	.
1777	IWB1777	BobWhite_c23972_1007	[A/G]	2	.	.	.	.	.	.	.	G	.	.	.	.	.	A	.	.	.	.	.	.	.	.	5B	5BL_10926818	.	.
1778	IWB1778	BobWhite_c23972_382	[T/G]	8	G	G	G	G	G	.	.	A	.	.	.	.	.	K	G	.	.	.	.	.	.	5B	5B	5BL_10926818	.	.
1779	IWB1779	BobWhite_c23972_590	[T/C]	0	.	.	.	.	.	.	.	.	.	.	.	.	.	.	.	.	.	.	.	.	.	.	5D	5DL_4539727	.	.
1780	IWB1780	BobWhite_c23972_892	[A/C]	1	.	.	.	.	.	.	.	.	.	.	.	.	.	C	.	.	.	.	.	.	.	5B	5B	5BL_10926818	.	.
1781	IWB1781	BobWhite_c23972_967	[A/G]	0	.	.	.	.	.	.	.	.	.	.	.	.	.	.	.	.	.	.	.	.	.	.	5B	5BL_10926818	.	.
1782	IWB1782	BobWhite_c23975_511	[T/G]	48	C	C	C	G	G	G	.	.	.	.	.	.	W	C	T	G	G	.	G	A	G	.	6A	6AS_4377627	.	.
1783	IWB1783	BobWhite_c23985_1224	[A/G]	3	.	.	.	.	.	.	.	.	.	.	.	.	.	.	.	.	.	.	G	A	G	.	7B	7BL_6662528	.	.
1784	IWB1784	BobWhite_c23992_300	[A/G]	13	.	.	.	.	.	.	.	.	.	G	.	.	G	G	G	.	.	.	G	G	G	.	5D	5DS_2776385	.	.
1785	IWB1785	BobWhite_c23992_552	[T/C]	28	.	.	.	.	.	.	.	.	.	C	.	.	T	C	C	.	.	.	C	C	C	.	5A	5AS_1551055	.	.
1786	IWB1786	BobWhite_c23997_952	[A/C]	31	.	.	.	C	.	.	C	T	C	C	.	C	.	.	.	A	C	A	.	.	.	6A	6B	6BS_2403734	.	.
1787	IWB1787	BobWhite_c24013_285	[A/G]	3	.	.	.	G	A	G	.	.	.	.	.	.	.	.	.	.	.	.	.	.	.	2B	2D	2DL_9786451	.	.
1788	IWB1788	BobWhite_c24017_168	[T/C]	3	.	.	.	T	T	T	.	.	.	.	.	.	.	.	.	.	.	.	.	.	.	.	2B	2BS_5210120	.	.
1789	IWB1789	BobWhite_c24021_254	[T/C]	3	.	.	.	T	C	T	.	.	.	.	.	.	.	.	.	.	.	.	.	.	.	2B	2B	2BL_8061437	.	.
1790	IWB1790	BobWhite_c24033_1054	[T/C]	3	C	C	T	.	.	.	.	.	.	.	.	.	.	.	.	.	.	.	.	.	.	1D	1D	1DS_1885898	.	.
1791	IWB1791	BobWhite_c24033_973	[T/G]	3	T	T	G	.	.	.	.	.	.	.	.	.	.	.	.	.	.	.	.	.	.	1D	1D	1DS_1885898	.	.
1792	IWB1792	BobWhite_c24058_55	[T/C]	2	.	.	.	.	.	.	.	.	.	.	.	.	.	.	.	.	.	.	T	.	C	.	7A	7AS_4255645	.	.
1793	IWB1793	BobWhite_c24063_231	[T/C]	3	.	.	.	.	.	.	.	.	.	.	.	.	.	.	.	.	.	.	Y	T	T	7A	7A	7AS_4237692	.	.
1794	IWB1794	BobWhite_c24067_519	[T/C]	3	.	.	.	.	.	.	.	.	.	.	.	.	.	.	.	.	.	.	C	C	T	7D	7D	7DL_276563	.	.
1795	IWB1795	BobWhite_c24069_152	[A/G]	3	.	.	.	R	A	A	.	.	.	.	.	.	.	.	.	.	.	.	.	.	.	2A	2B	2BL_7962539	.	.
1796	IWB1796	BobWhite_c24069_257	[T/C]	3	.	.	.	C	Y	C	.	.	.	.	.	.	.	.	.	.	.	.	.	.	.	2B	2A	2AL_4635524	.	.
1797	IWB1797	BobWhite_c2409_1355	[T/C]	12	T	T	T	.	T	.	.	.	.	.	.	.	.	T	.	.	.	.	.	.	.	.	5B	5BL_10847054	.	.
1798	IWB1798	BobWhite_c24095_98	[A/G]	3	.	.	.	.	.	.	G	.	G	.	.	.	.	.	.	G	.	.	.	.	.	.	3D	3DS_2603240	.	.
1799	IWB1799	BobWhite_c24096_215	[T/C]	3	.	.	.	.	.	.	.	.	.	.	.	.	.	.	.	.	.	.	T	C	T	7B	7B	7BL_6680552	.	.
1800	IWB1800	BobWhite_c24096_57	[A/C]	3	.	.	.	.	.	.	.	.	.	.	.	.	.	.	.	.	.	.	C	C	C	.	7D	7DL_3382665	.	.
1801	IWB1801	BobWhite_c2410_175	[T/C]	9	.	.	.	C	C	C	.	.	.	.	.	.	.	.	.	.	C	.	.	.	.	.	2B	2BL_8090963	.	.
1802	IWB1802	BobWhite_c24102_52	[T/C]	6	.	.	.	T	T	T	.	.	.	.	.	.	C	C	.	.	.	.	.	.	.	.	2A	2AL_6411214	.	.
1803	IWB1803	BobWhite_c24113_529	[T/C]	3	Y	C	C	.	.	.	.	.	.	.	.	.	.	.	.	.	.	.	.	.	.	1A	1A	1AS_3259970	.	.
1804	IWB1804	BobWhite_c24155_194	[A/G]	69	G	G	G	G	G	G	G	G	G	G	G	G	G	G	G	G	G	.	G	G	G	.	7D	7DL_3394055	.	.
1805	IWB1805	BobWhite_c24159_247	[A/G]	47	.	K	.	C	C	.	.	C	.	C	C	.	.	C	.	.	C	G	C	C	.	.	2B	2BL_7971386	.	.
1806	IWB1806	BobWhite_c24183_62	[A/G]	5	.	.	.	.	.	.	.	.	.	.	.	.	.	.	.	A	A	A	.	G	G	.	6A	6AL_5830561	.	.
1807	IWB1807	BobWhite_c24194_181	[A/G]	4	.	.	.	.	.	.	A	G	A	.	.	.	.	.	.	.	.	A	.	.	.	.	3B	3B_10411870	.	.
1808	IWB1808	BobWhite_c24194_255	[T/C]	1	.	.	.	.	.	.	.	Y	.	.	.	.	.	.	.	.	.	.	.	.	.	3B	3B	3B_10411870	.	.
1809	IWB1809	BobWhite_c24195_505	[T/G]	3	.	.	.	.	.	.	.	.	.	.	.	.	G	G	G	.	.	.	.	.	.	.	5D	5DL_4498102	.	.
1810	IWB1810	BobWhite_c24210_267	[A/G]	4	.	.	.	.	.	.	.	.	.	.	.	.	.	.	.	G	A	A	.	.	.	6A	6D	6DL_1806700	.	.
1811	IWB1811	BobWhite_c24210_443	[T/C]	4	.	.	.	.	.	.	.	.	.	.	.	.	.	.	.	C	T	C	.	.	.	.	6A	6AL_5815728	.	.
1812	IWB1812	BobWhite_c24210_702	[T/C]	4	.	.	.	.	.	.	.	.	.	.	.	.	.	.	.	T	C	C	.	.	.	6A	6D	6DL_1806700	.	.
1813	IWB1813	BobWhite_c2423_204	[T/G]	2	.	.	.	.	T	G	.	.	.	.	.	.	.	.	.	.	.	.	.	.	.	.	2B	2BL_7971077	.	.
1814	IWB1814	BobWhite_c2423_99	[T/C]	4	.	.	.	C	Y	C	.	.	.	.	.	.	.	.	.	.	.	.	.	.	.	2B	2B	2BL_7971077	.	.
1815	IWB1815	BobWhite_c24258_496	[A/G]	3	.	.	.	.	.	.	.	.	.	.	.	.	.	.	.	G	A	A	.	.	.	6A	6D	6DL_3292137	.	.
1816	IWB1816	BobWhite_c24259_117	[T/C]	1	.	.	.	.	.	.	.	.	.	.	.	.	.	.	.	.	.	.	Y	.	.	7A	7A	7AL_4500583	.	.
1817	IWB1817	BobWhite_c24295_777	[A/G]	7	G	.	.	.	G	.	.	.	.	G	.	.	G	.	.	.	.	.	R	.	.	7A	7A	7AS_4246879	.	.
1818	IWB1818	BobWhite_c24316_217	[A/C]	61	A	.	A	A	A	A	A	A	A	A	A	.	A	A	A	A	A	A	A	A	A	.	6A	6AL_5781968	.	.
1819	IWB1819	BobWhite_c24341_419	[A/G]	1	.	.	.	.	.	.	.	R	.	.	.	.	.	.	.	.	.	.	.	.	.	3B	3B	3B_10694382	.	.
1820	IWB1820	BobWhite_c24354_106	[T/C]	3	.	.	.	T	T	T	.	.	.	.	.	.	.	.	.	.	.	.	.	.	.	.	2D	2DS_5344927	.	.
1821	IWB1821	BobWhite_c24364_73	[T/G]	4	.	.	.	.	.	.	.	G	.	.	.	.	.	.	.	.	.	.	.	.	.	3B	3B	3B_10764713	.	.
1822	IWB1822	BobWhite_c24365_1134	[T/G]	6	.	.	.	.	.	.	G	G	G	.	.	.	.	.	.	.	.	.	.	.	.	.	3D	3DL_6924084	.	.
1823	IWB1823	BobWhite_c24366_416	[A/G]	3	.	.	.	.	.	.	.	.	.	.	.	.	.	.	.	R	A	G	.	.	.	.	6D	6DL_3301836	.	.
1824	IWB1824	BobWhite_c24405_502	[T/C]	2	.	.	.	.	.	.	.	.	.	.	.	.	.	.	.	.	.	.	T	.	T	.	7D	7DL_3358955	.	.
1825	IWB1825	BobWhite_c24419_68	[A/C]	3	.	.	.	A	A	C	.	.	.	.	.	.	.	.	.	.	.	.	.	.	.	2D	2D	2DL_9836232	.	.
1826	IWB1826	BobWhite_c24454_483	[T/G]	6	.	.	.	.	G	.	.	.	.	G	G	G	.	.	.	.	G	.	.	.	.	.	4B	4BS_3553661	.	.
1827	IWB1827	BobWhite_c24457_126	[T/C]	3	.	.	.	.	.	.	C	Y	T	.	.	.	.	.	.	.	.	.	.	.	.	3B	3D	3DL_6914142	.	.
1828	IWB1828	BobWhite_c2448_96	[T/G]	7	.	.	.	.	.	.	G	G	G	.	.	.	.	.	.	.	.	.	.	.	.	.	3A	3AS_3354203	.	.
1829	IWB1829	BobWhite_c24484_240	[A/G]	3	.	.	.	.	.	.	.	.	.	G	.	.	.	R	G	.	.	.	.	.	.	5B	5B	5BL_10915104	.	.
1830	IWB1830	BobWhite_c24495_282	[A/G]	4	.	.	.	R	A	A	.	.	.	.	.	.	.	.	.	.	.	.	.	.	.	2A	2D	2DS_5316996	.	.
1831	IWB1831	BobWhite_c24495_465	[A/C]	3	.	.	.	C	.	C	.	.	.	.	.	.	.	.	.	.	.	.	.	.	.	.	2A	2AS_5229461	.	.
1832	IWB1832	BobWhite_c24495_508	[T/C]	4	.	.	.	G	T	T	.	.	.	.	.	.	.	.	.	.	.	.	.	.	.	.	2A	2AS_5229461	.	.
1833	IWB1833	BobWhite_c24496_96	[T/G]	3	G	G	T	.	.	.	.	.	.	.	.	.	.	.	.	.	.	.	.	.	.	.	1D	1DS_1879934	.	.
1834	IWB1834	BobWhite_c24509_849	[T/C]	1	.	.	.	.	.	.	.	Y	.	.	.	.	.	.	.	.	.	.	.	.	.	.	3B	3B_10485214	.	.
1835	IWB1835	BobWhite_c24518_291	[T/G]	120	G	G	G	G	G	G	G	G	G	G	G	G	G	C	G	G	G	G	G	G	G	.	7D	7DS_3889590	.	.
1836	IWB1836	BobWhite_c2453_253	[A/G]	2	.	.	.	.	.	.	.	R	A	.	.	.	.	.	.	.	.	.	.	.	.	3B	3B	3B_10745858	.	.
1837	IWB1837	BobWhite_c2453_282	[A/G]	4	.	.	.	.	.	.	R	R	A	.	.	.	.	.	.	.	.	.	.	.	.	3A	3B	3B_10745858	.	.
1838	IWB1838	BobWhite_c2453_340	[T/G]	4	.	.	.	.	.	.	T	K	G	.	.	.	.	.	.	.	.	.	.	.	.	3B	3D	3DL_1373121	.	.
1839	IWB1839	BobWhite_c2453_460	[A/G]	3	.	.	.	.	.	.	A	A	R	.	.	.	.	.	.	.	.	.	.	.	.	3D	3D	3DS_2566884	.	.
1840	IWB1840	BobWhite_c24542_238	[A/C]	1	.	.	.	.	.	.	.	M	.	.	.	.	.	.	.	.	.	.	.	.	.	.	3B	3B_10764942	.	.
1841	IWB1841	BobWhite_c2456_111	[T/C]	3	.	.	.	.	.	.	.	.	.	.	.	.	.	.	.	C	C	T	.	.	.	.	6D	6DL_1005551	.	.
1842	IWB1842	BobWhite_c2461_668	[T/C]	3	.	.	.	.	.	.	T	C	C	.	.	.	.	.	.	.	.	.	.	.	.	.	3D	3DL_6955830	.	.
1843	IWB1843	BobWhite_c24626_231	[T/C]	15	.	.	C	C	C	C	.	.	.	C	.	C	C	.	.	C	.	.	.	T	C	7B	2A	2AS_5015445	.	.
1844	IWB1844	BobWhite_c24659_141	[T/C]	186	C	C	T	C	C	C	C	C	C	T	C	C	C	C	C	C	C	C	C	C	C	.	4B	4BS_4932395	.	.
1845	IWB1845	BobWhite_c24667_683	[T/C]	3	.	.	.	.	.	.	.	.	.	.	.	.	C	T	C	.	.	.	.	.	.	.	5D	5DL_4580422	.	.
1846	IWB1846	BobWhite_c24718_225	[T/C]	4	.	.	.	.	.	.	C	Y	C	.	.	.	.	.	.	.	.	.	.	.	.	3B	3B	3B_10419063	.	.
1847	IWB1847	BobWhite_c24745_419	[T/C]	3	.	.	.	.	.	.	.	.	.	T	C	C	.	.	.	.	.	.	.	.	.	4A	4B	4BS_4866613	.	.
1848	IWB1848	BobWhite_c24750_122	[T/G]	3	.	.	.	.	.	.	.	.	.	.	.	.	.	.	.	K	K	A	.	.	.	6A	6B	6BS_3017340	.	.
1849	IWB1849	BobWhite_c24760_142	[T/C]	0	.	.	.	.	.	.	.	.	.	.	.	.	.	.	.	.	.	.	.	.	.	.	7B	7BS_3158822	.	.
1850	IWB1850	BobWhite_c24761_508	[T/C]	3	T	.	T	.	.	T	.	.	.	.	.	.	.	.	.	.	.	.	.	.	.	.	1D	1DL_2281969	.	.
1851	IWB1851	BobWhite_c24774_186	[T/C]	2	.	.	.	.	.	.	C	Y	.	.	.	.	.	.	.	.	.	.	.	.	.	3B	3B	3B_10543761	.	.
1852	IWB1852	BobWhite_c24778_316	[T/C]	6	.	C	C	.	.	.	.	.	.	.	.	.	.	C	.	.	.	.	.	.	.	.	1B	1BL_3858275	.	.
1853	IWB1853	BobWhite_c24779_107	[A/G]	9	.	G	.	.	.	.	.	.	.	.	.	.	.	A	.	.	.	.	.	G	.	5B	5B	5BL_10926191	.	.
1854	IWB1854	BobWhite_c2479_214	[T/G]	2	.	.	.	.	.	.	.	.	.	.	.	.	T	K	.	.	.	.	.	.	.	5B	5B	5BS_2268637	.	.
1855	IWB1855	BobWhite_c24803_563	[T/C]	3	.	.	.	.	.	.	.	.	.	C	.	.	.	.	.	.	.	.	Y	.	C	7A	7A	7AS_4251047	.	.
1856	IWB1856	BobWhite_c24825_349	[A/G]	3	R	G	G	.	.	.	.	.	.	.	.	.	.	.	.	.	.	.	.	.	.	1A	1A	1AL_3924040	.	.
1857	IWB1857	BobWhite_c24848_219	[A/G]	2	.	.	.	.	.	.	.	.	.	.	.	.	.	.	.	G	G	.	.	.	.	.	6A	6AS_4351977	.	.
1858	IWB1858	BobWhite_c2486_239	[A/G]	3	.	.	.	.	.	.	A	R	A	.	.	.	.	.	.	.	.	.	.	.	.	3B	3B	3B_10413968	.	.
1859	IWB1859	BobWhite_c24871_399	[T/C]	9	.	.	.	.	.	C	.	.	.	.	.	.	.	C	Y	C	C	C	.	.	.	5D	5D	5DS_2782698	.	.
1860	IWB1860	BobWhite_c2488_471	[T/C]	6	.	.	.	.	.	.	.	.	.	C	C	C	.	.	.	.	.	.	.	.	.	.	4A	4AS_6007956	.	.
1861	IWB1861	BobWhite_c24931_231	[A/G]	2	.	.	.	.	.	.	.	.	.	.	.	.	.	.	.	.	.	.	R	.	G	7A	7A	7AS_4253673	.	.
1862	IWB1862	BobWhite_c24941_361	[A/G]	4	.	.	.	G	G	G	.	.	.	.	.	.	.	.	.	.	.	.	.	.	.	.	2D	2DL_9909610	.	.
1863	IWB1863	BobWhite_c24965_571	[A/G]	7	.	.	.	G	G	.	.	.	.	.	.	.	G	.	.	.	.	.	.	A	.	7B	7B	7BS_3130913	.	.
1864	IWB1864	BobWhite_c24981_409	[A/G]	3	.	.	.	.	.	.	.	.	.	.	.	.	.	.	.	G	R	R	.	.	.	6B	6D	6DS_2072139	.	.
1865	IWB1865	BobWhite_c25005_505	[T/G]	4	.	.	.	.	.	.	.	.	.	G	T	T	.	.	.	.	.	.	.	.	.	.	4D	4DL_14340372	.	.
1866	IWB1866	BobWhite_c25014_310	[T/C]	3	T	T	T	.	.	.	.	.	.	.	.	.	.	.	.	.	.	.	.	.	.	.	1B	1BL_3851175	.	.
1867	IWB1867	BobWhite_c25015_1218	[T/C]	5	.	.	.	.	.	.	.	.	.	T	.	.	.	.	.	.	.	.	C	.	C	4A	7D	7DS_3966065	.	.
1868	IWB1868	BobWhite_c2506_332	[T/C]	8	Y	C	C	.	.	.	.	.	.	.	.	.	C	C	C	.	.	.	.	.	.	1A	1A	1AL_3883759	.	.
1869	IWB1869	BobWhite_c25071_96	[A/G]	3	.	.	.	.	.	.	.	.	.	A	A	A	.	.	.	.	.	.	.	.	.	.	4D	4DS_2305451	.	.
1870	IWB1870	BobWhite_c25079_104	[T/C]	4	.	.	.	.	.	.	.	.	.	.	.	.	.	.	.	.	.	.	T	Y	T	7B	7D	7DL_3377867	.	.
1871	IWB1871	BobWhite_c25094_123	[T/C]	3	.	.	.	.	.	.	T	T	T	.	.	.	.	.	.	.	.	.	.	.	.	.	3A	3AS_3291800	.	.
1872	IWB1872	BobWhite_c2510_130	[A/G]	2	.	.	.	.	R	A	.	.	.	.	.	.	.	.	.	.	.	.	.	.	.	2B	2B	2BL_7962921	.	.
1873	IWB1873	BobWhite_c2510_320	[A/G]	3	.	.	.	G	R	G	.	.	.	.	.	.	.	.	.	.	.	.	.	.	.	2B	2B	2BL_7962921	.	.
1874	IWB1874	BobWhite_c25105_507	[T/C]	2	.	.	.	.	.	.	.	.	.	.	.	.	.	.	.	.	.	.	Y	.	C	7A	7A	7AL_4556556	.	.
1875	IWB1875	BobWhite_c2511_1970	[T/C]	2	.	.	.	.	.	.	.	.	.	.	.	.	.	.	.	.	.	.	.	T	C	.	7D	7DL_3393985	.	.
1876	IWB1876	BobWhite_c25110_98	[T/C]	20	C	C	.	.	.	.	Y	C	C	.	C	.	.	C	.	.	.	.	.	.	.	.	3D	3DS_2591175	.	.
1877	IWB1877	BobWhite_c25113_69	[A/G]	4	A	G	G	.	.	.	.	.	.	.	.	.	.	.	.	.	.	.	.	.	.	.	1D	1DL_2289459	.	.
1878	IWB1878	BobWhite_c25114_134	[T/C]	1	.	.	.	.	.	.	.	.	.	.	.	.	.	.	.	.	.	.	.	.	C	.	7D	7DL_3370494	.	.
1879	IWB1879	BobWhite_c2512_1588	[T/C]	5	.	.	.	Y	C	C	.	.	.	.	.	.	.	.	.	.	.	.	.	.	.	2A	2D	2DL_9879242	.	.
1880	IWB1880	BobWhite_c2512_1767	[A/G]	3	.	.	.	A	G	A	.	.	.	.	.	.	.	.	.	.	.	.	.	.	.	2B	2B	2BL_7946089	.	.
1881	IWB1881	BobWhite_c2512_215	[A/G]	5	.	.	.	G	A	G	.	.	.	T	.	.	.	.	.	.	.	.	.	.	.	.	2B	2BL_7946089	.	.
1882	IWB1882	BobWhite_c2513_247	[T/C]	3	.	.	.	.	.	.	.	.	.	.	.	.	C	T	C	.	.	.	.	.	.	.	5B	5BL_10809883	.	.
1883	IWB1883	BobWhite_c2514_109	[A/C]	3	.	.	.	.	.	.	.	.	.	.	.	.	.	.	.	.	.	.	C	M	C	7B	7B	7BL_6698052	.	.
1884	IWB1884	BobWhite_c25163_178	[A/G]	5	.	.	.	.	A	.	.	A	.	A	.	.	.	.	.	.	.	.	.	A	.	.	4A	4AL_7154991	.	.
1885	IWB1885	BobWhite_c25190_180	[T/C]	8	.	.	.	C	.	.	.	.	.	C	C	C	.	.	.	.	.	.	.	.	.	.	4D	4DS_2296642	.	.
1886	IWB1886	BobWhite_c25208_171	[A/C]	3	.	.	.	.	.	.	.	.	.	.	.	.	.	.	.	A	C	C	.	.	.	.	6A	6AS_4329638	.	.
1887	IWB1887	BobWhite_c25209_235	[A/G]	4	.	.	.	.	.	.	.	.	.	G	G	G	.	.	.	.	.	.	.	.	.	.	4B	4BS_4957355	.	.
1888	IWB1888	BobWhite_c2521_117	[A/G]	2	.	.	.	G	R	.	.	.	.	.	.	.	.	.	.	.	.	.	.	.	.	2B	2B	2BL_8053748	.	.
1889	IWB1889	BobWhite_c25215_229	[T/C]	3	.	.	.	.	.	.	.	.	.	.	.	.	.	.	.	.	.	.	T	C	T	7B	7B	7BS_3133716	.	.
1890	IWB1890	BobWhite_c25215_457	[T/C]	3	.	.	.	.	.	.	.	.	.	.	.	.	.	.	.	.	.	.	T	C	T	7B	7D	7DS_2217437	.	.
1891	IWB1891	BobWhite_c25234_418	[T/C]	2	.	.	.	.	.	.	.	.	.	T	.	.	.	.	.	.	.	.	.	.	C	.	4A	4AL_7028094	.	.
1892	IWB1892	BobWhite_c25244_94	[T/C]	3	.	.	.	.	.	.	.	.	.	.	.	.	.	.	.	T	T	C	.	.	.	6D	6D	6DS_83657	.	.
1893	IWB1893	BobWhite_c2526_1597	[T/G]	2	.	.	.	.	.	.	.	G	T	.	.	.	.	.	.	.	.	.	.	.	.	.	3D	3DL_6902174	.	.
1894	IWB1894	BobWhite_c2528_337	[A/G]	3	.	.	.	A	G	G	.	.	.	.	.	.	.	.	.	.	.	.	.	.	.	.	2A	2AL_6409959	.	.
1895	IWB1895	BobWhite_c2532_380	[A/G]	2	.	.	.	G	R	.	.	.	.	.	.	.	.	.	.	.	.	.	.	.	.	2B	2B	2BS_5225298	.	.
1896	IWB1896	BobWhite_c2532_966	[T/C]	2	.	.	.	Y	C	.	.	.	.	.	.	.	.	.	.	.	.	.	.	.	.	2A	2A	2AS_5303733	.	.
1897	IWB1897	BobWhite_c25350_321	[T/C]	3	.	.	.	.	.	.	T	C	C	.	.	.	.	.	.	.	.	.	.	.	.	.	3B	3B_10519617	.	.
1898	IWB1898	BobWhite_c25359_132	[A/G]	3	.	.	.	.	A	A	.	.	.	.	.	.	.	.	.	.	.	.	.	.	.	.	2D	2DS_5325544	.	.
1899	IWB1899	BobWhite_c25378_236	[T/C]	29	.	.	.	.	.	C	C	C	C	.	T	.	.	.	.	C	C	T	.	.	.	.	3A	3AL_2526721	.	.
1900	IWB1900	BobWhite_c25379_446	[A/C]	4	.	.	.	.	.	.	.	.	.	C	C	A	C	.	.	.	.	.	.	.	.	.	4B	4BS_4910205	.	.
1901	IWB1901	BobWhite_c25379_65	[A/G]	3	.	.	.	.	.	.	.	.	.	G	G	G	.	.	.	.	.	.	.	.	.	.	4B	4BS_4910205	.	.
1902	IWB1902	BobWhite_c25380_313	[T/C]	5	.	.	.	.	.	.	.	Y	.	.	.	.	T	C	C	.	.	.	.	.	.	.	5B	5BL_10800134	.	.
1903	IWB1903	BobWhite_c25387_236	[T/C]	3	.	.	.	.	.	T	.	.	.	.	.	.	.	C	.	.	.	.	.	.	C	.	2D	2DS_5346631	.	.
1904	IWB1904	BobWhite_c25389_615	[T/C]	3	C	T	T	.	.	.	.	.	.	.	.	.	.	.	.	.	.	.	.	.	.	1A	1B	1BS_3431321	.	.
1905	IWB1905	BobWhite_c2540_468	[T/C]	2	C	.	T	.	.	.	.	.	.	.	.	.	.	.	.	.	.	.	.	.	.	.	1A	1AL_3870179	.	.
1906	IWB1906	BobWhite_c25409_137	[A/G]	0	.	.	.	.	.	.	.	.	.	.	.	.	.	.	.	.	.	.	.	.	.	.	7B	7BS_3092567	.	.
1907	IWB1907	BobWhite_c25422_85	[A/G]	3	.	.	.	.	.	.	G	G	A	.	.	.	.	.	.	.	.	.	.	.	.	.	3D	3DL_6951218	.	.
1908	IWB1908	BobWhite_c25443_140	[A/C]	3	.	.	.	C	C	C	.	.	.	.	.	.	.	.	.	.	.	.	.	.	.	.	2D	2DL_9909803	.	.
1909	IWB1909	BobWhite_c2545_622	[T/C]	1	.	.	.	.	.	.	.	.	.	.	.	.	.	.	T	.	.	.	.	.	.	5D	5D	5DL_4513545	.	.
1910	IWB1910	BobWhite_c2547_204	[T/G]	1	.	.	.	.	.	.	.	K	.	.	.	.	.	.	.	.	.	.	.	.	.	.	3B	3B_10566671	.	.
1911	IWB1911	BobWhite_c25482_176	[A/G]	2	.	.	.	A	R	.	.	.	.	.	.	.	.	.	.	.	.	.	.	.	.	2B	2B	2BS_5231013	.	.
1912	IWB1912	BobWhite_c25498_284	[T/C]	275	T	T	T	T	T	T	.	T	T	T	C	T	T	T	T	T	T	T	T	T	T	.	1A	1AL_3875333	.	.
1913	IWB1913	BobWhite_c25500_179	[T/G]	56	G	G	G	G	G	G	G	G	G	G	G	G	G	G	G	G	G	G	G	G	G	.	7D	7DS_3947289	.	.
1914	IWB1914	BobWhite_c25527_109	[A/G]	9	G	A	G	.	.	.	.	.	.	.	.	.	.	.	.	.	.	.	G	G	G	1B	7A	7AL_3484467	.	.
1915	IWB1915	BobWhite_c25527_133	[A/G]	1	.	.	.	.	.	.	.	.	.	.	.	.	.	.	.	.	.	.	R	.	.	7A	7A	7AL_3484467	.	.
1916	IWB1916	BobWhite_c25527_313	[A/G]	6	.	.	.	.	.	.	.	.	.	.	.	.	.	.	.	.	.	.	A	A	A	.	7A	7AL_3484467	.	.
1917	IWB1917	BobWhite_c25527_980	[A/G]	6	.	.	.	.	.	.	.	.	.	.	.	.	.	.	.	.	.	.	G	G	G	.	7D	7DL_744466	.	.
1918	IWB1918	BobWhite_c25577_135	[A/G]	2	.	.	.	.	.	.	.	.	.	.	.	.	.	.	.	.	.	.	.	R	A	.	7B	7BL_6747537	.	.
1919	IWB1919	BobWhite_c25586_336	[A/G]	67	A	A	A	A	A	A	A	A	A	A	A	A	A	A	A	A	A	A	A	A	A	.	7D	7DL_3385182	.	.
1920	IWB1920	BobWhite_c25615_105	[T/C]	1	.	.	.	.	.	.	.	.	.	.	.	.	.	.	.	.	.	C	.	.	.	.	6D	6DL_3295805	.	.
1921	IWB1921	BobWhite_c25629_666	[T/C]	13	T	.	.	.	.	T	.	.	.	.	T	.	.	T	.	C	.	.	T	.	C	.	2D	2DL_9877322	.	.
1922	IWB1922	BobWhite_c25629_922	[A/G]	34	A	A	A	.	A	A	.	A	A	A	A	R	.	.	.	A	A	.	.	A	.	.	2D	2DL_9877322	.	.
1923	IWB1923	BobWhite_c25635_350	[T/G]	188	G	G	G	T	G	G	G	G	G	G	G	A	G	G	G	G	G	G	G	G	G	2A	7B	7BL_6639255	.	.
1924	IWB1924	BobWhite_c25637_332	[T/C]	30	.	C	C	C	C	C	C	T	C	C	C	.	C	C	T	C	.	C	C	C	C	.	2B	2BS_5223833	.	.
1925	IWB1925	BobWhite_c25670_425	[T/C]	4	.	.	.	.	.	.	C	T	C	.	.	.	.	.	.	.	.	.	.	.	.	3B	3D	3DS_2577102	.	.
1926	IWB1926	BobWhite_c2568_115	[T/C]	1	.	.	.	.	.	.	.	.	.	.	.	.	.	.	.	Y	.	.	.	.	.	6A	6A	6AL_5780850	.	.
1927	IWB1927	BobWhite_c25685_93	[T/C]	7	.	.	.	.	.	.	T	T	T	C	.	.	.	C	T	.	.	.	.	C	.	.	5D	5DL_4523657	.	.
1928	IWB1928	BobWhite_c25688_121	[A/G]	1	.	.	.	.	.	.	.	.	.	R	.	.	.	.	.	.	.	.	.	.	.	.	4A	4AL_7088723	.	.
1929	IWB1929	BobWhite_c2570_682	[A/G]	4	.	.	.	.	.	.	R	.	.	G	.	.	.	.	G	.	.	.	.	.	.	3A	3A	3AS_3355585	.	.
1930	IWB1930	BobWhite_c2570_781	[A/G]	3	.	.	.	.	.	.	R	.	.	G	.	.	.	A	.	.	.	.	.	.	.	3A	3A	3AS_3355585	.	.
1931	IWB1931	BobWhite_c25703_160	[A/G]	7	.	.	.	.	.	.	.	.	.	.	.	.	.	.	.	.	.	.	A	.	G	.	7D	7DL_3351780	.	.
1932	IWB1932	BobWhite_c25703_51	[A/C]	4	.	.	.	.	.	.	.	.	.	.	.	.	.	.	.	.	.	.	A	.	A	.	7D	7DL_3351780	.	.
1933	IWB1933	BobWhite_c25708_334	[T/C]	3	.	.	.	.	.	.	.	.	.	.	.	.	.	.	.	.	.	.	T	Y	T	7B	7B	7BL_6498270	.	.
1934	IWB1934	BobWhite_c25743_426	[T/C]	80	T	T	T	T	T	T	T	T	T	T	T	T	T	T	T	T	T	T	T	T	T	.	7D	7DS_3968790	.	.
1935	IWB1935	BobWhite_c25744_392	[A/G]	5	A	A	A	.	.	.	.	.	.	.	.	.	.	A	.	.	.	.	.	.	.	.	1D	1DL_2288500	.	.
1936	IWB1936	BobWhite_c25759_1075	[T/C]	34	C	C	C	C	.	C	C	C	C	C	.	C	C	C	C	.	.	C	C	C	C	.	3A	3AL_4449674	.	.
1937	IWB1937	BobWhite_c25764_348	[T/C]	3	.	.	.	Y	Y	T	.	.	.	.	.	.	.	.	.	.	.	.	.	.	.	2A	2A	2AL_6422590	.	.
1938	IWB1938	BobWhite_c25778_421	[T/C]	1	.	.	.	.	Y	.	.	.	.	.	.	.	.	.	.	.	.	.	.	.	.	2B	2B	2BL_8048928	.	.
1939	IWB1939	BobWhite_c25784_83	[A/G]	4	.	.	.	G	G	G	.	G	.	.	.	.	.	.	.	.	.	.	.	.	.	.	2A	2AL_6439862	.	.
1940	IWB1940	BobWhite_c25800_212	[T/C]	3	.	.	.	.	.	.	.	.	.	T	T	T	.	.	.	.	.	.	.	.	.	.	4B	4BS_4910205	.	.
1941	IWB1941	BobWhite_c25806_157	[T/C]	2	.	.	.	Y	.	.	.	.	.	.	.	.	.	.	Y	.	.	.	.	.	.	2A	2A	2AS_5260980	.	.
1942	IWB1942	BobWhite_c25815_128	[A/G]	303	G	G	G	.	G	G	G	G	G	G	G	G	G	G	G	G	G	G	G	G	G	.	5D	5DS_2768553	.	.
1943	IWB1943	BobWhite_c25835_80	[T/C]	87	C	C	C	C	C	C	C	C	C	C	C	C	C	C	C	C	C	C	C	C	C	.	5A	5AS_1540819	.	.
1944	IWB1944	BobWhite_c2585_1156	[T/C]	3	.	.	.	C	Y	C	.	.	.	.	.	.	.	.	.	.	.	.	.	.	.	2B	2B	2BS_5246762	.	.
1945	IWB1945	BobWhite_c25856_223	[T/C]	2	.	.	.	T	Y	.	.	.	.	.	.	.	.	.	.	.	.	.	.	.	.	2B	2B	2BL_8031991	.	.
1946	IWB1946	BobWhite_c25856_263	[A/G]	1	.	.	.	.	R	.	.	.	.	.	.	.	.	.	.	.	.	.	.	.	.	2B	2B	2BL_8031991	.	.
1947	IWB1947	BobWhite_c25875_165	[T/G]	3	G	G	T	.	.	.	.	.	.	.	.	.	.	.	.	.	.	.	.	.	.	.	1D	1DS_659104	.	.
1948	IWB1948	BobWhite_c25878_151	[A/G]	2	.	.	.	.	.	.	.	.	.	.	.	.	.	.	.	G	.	G	.	.	.	.	6D	6DL_2162334	.	.
1949	IWB1949	BobWhite_c2591_732	[T/C]	3	.	.	.	.	.	.	.	.	.	T	C	C	.	.	.	.	.	.	.	.	.	.	4A	4AS_5977994	.	.
1950	IWB1950	BobWhite_c25911_434	[T/G]	4	.	.	.	.	.	.	.	.	.	.	.	.	.	G	G	.	.	.	.	.	.	.	5D	5DS_2182079	.	.
1951	IWB1951	BobWhite_c25918_244	[T/C]	3	T	T	T	.	.	.	.	.	.	.	.	.	.	.	.	.	.	.	.	.	.	.	1D	1DL_133840	.	.
1952	IWB1952	BobWhite_c2593_1065	[T/C]	3	.	.	.	.	.	.	T	T	T	.	.	.	.	.	.	.	.	.	.	.	.	.	3A	3AS_3406257	.	.
1953	IWB1953	BobWhite_c25941_205	[T/C]	2	.	.	.	.	.	.	.	.	.	.	.	.	T	.	C	.	.	.	.	.	.	.	5A	5AS_1522337	.	.
1954	IWB1954	BobWhite_c25958_104	[A/G]	3	.	.	.	G	G	G	.	.	.	.	.	.	.	.	.	.	.	.	.	.	.	.	2B	2BS_5208086	.	.
1955	IWB1955	BobWhite_c25980_138	[T/C]	3	.	.	.	.	.	.	.	.	.	C	C	C	.	.	.	.	.	.	.	.	.	.	4B	4BS_4866139	.	.
1956	IWB1956	BobWhite_c25980_277	[A/G]	3	.	.	.	.	.	.	.	.	.	A	A	A	.	.	.	.	.	.	.	.	.	.	4A	4AL_5754445	.	.
1957	IWB1957	BobWhite_c25996_190	[A/G]	3	.	.	.	.	.	.	A	G	R	.	.	.	.	.	.	.	.	.	.	.	.	3D	3D	3DS_275561	.	.
1958	IWB1958	BobWhite_c26_1245	[T/C]	7	.	.	C	.	.	.	C	C	C	.	.	.	.	.	.	.	.	.	.	.	.	.	1D	1DS_130409	.	.
1959	IWB1959	BobWhite_c260_197	[T/C]	1	.	.	.	.	.	.	.	Y	.	.	.	.	.	.	.	.	.	.	.	.	.	3B	3B	3B_10763267	.	.
1960	IWB1960	BobWhite_c26002_72	[T/C]	4	.	.	.	.	.	.	.	.	.	T	.	.	.	.	.	C	C	T	.	.	.	.	6D	6DS_2076809	.	.
1961	IWB1961	BobWhite_c26010_166	[T/C]	5	.	.	.	.	.	.	.	.	.	.	.	.	T	T	T	.	.	.	.	.	.	.	5D	5DS_2760423	.	.
1962	IWB1962	BobWhite_c26019_222	[T/C]	3	.	.	.	C	C	C	.	.	.	.	.	.	.	.	.	.	.	.	.	.	.	.	2D	2DS_4992928	.	.
1963	IWB1963	BobWhite_c26044_307	[A/G]	127	G	G	G	G	G	G	G	G	G	G	G	A	G	G	G	G	G	G	G	G	G	.	7D	7DL_3344720	.	.
1964	IWB1964	BobWhite_c26045_230	[A/G]	16	G	G	G	.	.	.	.	.	.	G	.	.	.	G	.	.	.	.	G	G	G	.	7B	7BL_6743884	.	.
1965	IWB1965	BobWhite_c2605_434	[A/G]	12	G	.	.	.	G	.	.	G	G	.	G	.	.	G	G	.	.	.	.	.	.	.	4B	4BL_6907657	.	.
1966	IWB1966	BobWhite_c2605_632	[T/C]	7	.	.	.	.	.	.	.	C	C	.	C	.	.	.	C	.	.	.	.	.	.	.	3B	3B_10021832	.	.
1967	IWB1967	BobWhite_c26054_238	[A/G]	3	.	.	.	.	.	.	.	.	.	A	A	A	.	.	.	.	.	.	.	.	.	.	4B	4BS_4910205	.	.
1968	IWB1968	BobWhite_c26082_239	[A/G]	3	.	.	.	.	.	.	.	.	.	A	.	.	.	R	A	.	.	.	.	.	.	5B	5B	5BL_10885678	.	.
1969	IWB1969	BobWhite_c26082_80	[T/G]	3	.	.	.	.	.	.	.	.	.	G	.	.	.	K	G	.	.	.	.	.	.	5B	5B	5BL_10885678	.	.
1970	IWB1970	BobWhite_c26096_153	[T/C]	10	.	.	C	.	.	.	.	C	C	.	.	.	.	C	.	C	C	.	C	Y	.	7B	7B	7BL_6711048	.	.
1971	IWB1971	BobWhite_c26121_373	[T/C]	3	T	C	C	.	.	.	.	.	.	.	.	.	.	.	.	.	.	.	.	.	.	1A	1D	1DL_347109	.	.
1972	IWB1972	BobWhite_c26122_129	[T/C]	3	Y	C	.	.	.	.	.	.	.	.	.	.	.	C	.	.	.	.	.	.	.	1A	1A	1AL_3938379	.	.
1973	IWB1973	BobWhite_c26130_475	[T/C]	13	T	T	T	.	T	.	T	.	.	T	T	.	T	T	.	.	.	.	.	T	.	.	4A	4AL_7061915	.	.
1974	IWB1974	BobWhite_c26143_145	[T/C]	3	.	.	.	.	.	.	.	.	.	.	.	.	T	Y	T	.	.	.	.	.	.	5B	5D	5DL_4497488	.	.
1975	IWB1975	BobWhite_c2615_128	[T/C]	3	.	.	.	C	C	Y	.	.	.	.	.	.	.	.	.	.	.	.	.	.	.	2D	2B	2BL_8029054	.	.
1976	IWB1976	BobWhite_c26178_311	[T/C]	3	.	.	.	.	.	.	C	C	.	.	.	.	T	.	.	.	.	.	.	.	.	.	3B	3B_6362590	.	.
1977	IWB1977	BobWhite_c26183_553	[T/G]	3	.	.	.	.	.	.	.	.	.	G	.	.	.	G	G	.	.	.	.	.	.	.	5D	5DL_4543936	.	.
1978	IWB1978	BobWhite_c2620_541	[A/G]	5	.	.	.	.	.	.	.	.	.	.	.	.	.	.	.	.	.	.	A	G	G	.	7B	7BL_6751032	.	.
1979	IWB1979	BobWhite_c26200_282	[T/C]	3	T	C	T	.	.	.	.	.	.	.	.	.	.	.	.	.	.	.	.	.	.	1B	1B	1BL_1069416	.	.
1980	IWB1980	BobWhite_c26201_275	[T/C]	3	.	.	.	.	.	.	.	.	.	.	.	.	.	.	.	.	.	.	T	Y	T	7B	7B	7BL_6648877	.	.
1981	IWB1981	BobWhite_c26212_208	[A/G]	3	R	A	A	.	.	.	.	.	.	.	.	.	.	.	.	.	.	.	.	.	.	1A	1A	1AL_3914953	.	.
1982	IWB1982	BobWhite_c26240_87	[A/G]	24	.	A	G	.	A	A	.	.	.	A	A	A	A	A	A	A	A	.	A	A	A	.	5B	5BS_2281052	.	.
1983	IWB1983	BobWhite_c26245_305	[A/G]	3	.	.	.	.	.	.	G	G	G	.	.	.	.	.	.	.	.	.	.	.	.	.	3A	3AL_4449153	.	.
1984	IWB1984	BobWhite_c26259_248	[A/G]	1	.	.	.	R	.	.	.	.	.	.	.	.	.	.	.	.	.	.	.	.	.	2A	2A	2AS_5231591	.	.
1985	IWB1985	BobWhite_c26280_353	[T/C]	3	.	.	.	.	.	.	.	.	.	C	C	T	.	.	.	.	.	.	.	.	.	.	4D	4DS_1175930	.	.
1986	IWB1986	BobWhite_c26285_263	[A/G]	4	A	A	A	A	.	.	.	.	.	.	.	.	.	.	.	.	.	.	.	.	.	.	1A	1AS_3285668	.	.
1987	IWB1987	BobWhite_c26296_83	[T/C]	2	.	.	.	T	.	C	.	.	.	.	.	.	.	.	.	.	.	.	.	.	.	.	2D	2DS_5331321	.	.
1988	IWB1988	BobWhite_c2630_235	[T/G]	7	T	.	.	.	.	.	.	.	.	.	.	.	G	T	G	.	.	.	.	.	.	.	5B	5BS_2294517	.	.
1989	IWB1989	BobWhite_c26303_143	[A/G]	6	G	G	.	G	G	.	A	.	.	.	.	.	.	.	.	.	.	.	.	G	.	.	3A	3AS_3338634	.	.
1990	IWB1990	BobWhite_c26315_324	[A/G]	3	.	.	.	.	.	.	A	G	G	.	.	.	.	.	.	.	.	.	.	.	.	.	3D	3DL_6953824	.	.
1991	IWB1991	BobWhite_c26322_205	[T/G]	3	G	T	G	.	.	.	.	.	.	.	.	.	.	.	.	.	.	.	.	.	.	.	1D	1DL_2229367	.	.
1992	IWB1992	BobWhite_c26329_71	[A/G]	2	.	.	.	.	R	R	.	.	.	.	.	.	.	.	.	.	.	.	.	.	.	2B	2D	2DL_9827280	.	.
1993	IWB1993	BobWhite_c26330_197	[A/G]	2	.	.	.	.	.	.	A	A	.	.	.	.	.	.	.	.	.	.	.	.	.	.	3A	3AL_4377222	.	.
1994	IWB1994	BobWhite_c26330_284	[A/G]	5	.	.	.	.	.	.	T	T	.	.	.	.	.	.	.	.	.	.	.	.	.	.	3B	3B_10635290	.	.
1995	IWB1995	BobWhite_c26331_241	[A/G]	6	A	A	A	.	.	.	.	.	.	G	A	G	.	.	.	.	.	.	.	.	.	.	4D	4DS_2292699	.	.
1996	IWB1996	BobWhite_c26374_339	[A/G]	2	.	.	.	R	G	.	.	.	.	.	.	.	.	.	.	.	.	.	.	.	.	2A	2A	2AS_5267507	.	.
1997	IWB1997	BobWhite_c26404_281	[T/C]	5	C	C	Y	.	.	.	.	.	.	.	.	.	.	C	.	.	.	.	.	.	.	1D	5B	5BL_10752924	.	.
[truncated: 79,590 more rows]
