# Supplementary material for: Characterization of polyploid wheat genomic diversity using a high-density 90 000 single nucleotide polymorphism array
Source: Plant Biotechnol J. 2014 Mar 20;12(6):787–96. doi: 10.1111/pbi.12183 (PMC4265271; doi:10.1111/pbi.12183)
Supplement: Table S7 — Blast hits of SNP flanking sequences against CDS and protein sequences of Brachypodium, rice and sorghum. [file pbi0012-0787-SD17.xlsx]

## Sheet: Table_S7
Supplementary Table S7. Best Blast hit of wheat SNP flanking sequence against CDS and protein sequences of Brachypodium, rice and sorghum
			Brachypodium CDS				Brachypodium Protein				Rice CDS				Rice Protein				Sorghum CDS				Sorghum Protein
Index on iSelect 90K SNP bead chip	SNP id	Name	Top BLAST Hit	e-value	%identity	length	Top BLAST Hit	e-value	%identity	length	Top BLAST Hit	e-value	%identity	length	Top BLAST Hit	e-value	%identity	length	Top BLAST Hit	e-value	%identity	length	Top BLAST Hit	e-value	%identity	length
1	IWB1	BobWhite_c10015_641	Bradi1g23450.1	4e-24	90.8	87	Bradi1g23450.1	1e-09	84.85	33	LOC_Os07g39350.1	1e-25	93.59	78	LOC_Os07g39360.1	3e-09	84.85	33	Sb01g031360.1_PACid_1952866	2e-22	90.48	84	Sb02g037570.1_PACid_1959180	1e-09	87.88	33
2	IWB2	BobWhite_c10016_302	.	.	.	.	.	.	.	.	.	.	.	.	.	.	.	.	.	.	.	.	.	.	.	.
3	IWB3	BobWhite_c10016_431	.	.	.	.	.	.	.	.	.	.	.	.	.	.	.	.	.	.	.	.	.	.	.	.
4	IWB4	BobWhite_c10017_644	Bradi1g43770.1	2e-28	90.82	98	Bradi1g43770.1	1e-12	90.91	33	LOC_Os06g15990.1	4e-35	93.88	98	LOC_Os06g15990.1	3e-13	100	33	Sb10g009790.1_PACid_1983371	5e-23	90.59	85	Sb10g009790.1_PACid_1983371	2e-13	96.97	33
5	IWB5	BobWhite_c1002_263	Bradi4g08870.1	7e-07	92.11	38	.	.	.	.	.	.	.	.	.	.	.	.	.	.	.	.	.	.	.	.
6	IWB6	BobWhite_c10022_471	Bradi4g27110.1	6e-26	89.8	98	Bradi4g27110.1	2e-11	90.91	33	LOC_Os09g10850.1	5e-16	85.71	98	LOC_Os09g10850.1	3e-08	75.76	33	Sb02g018880.1_PACid_1957002	1e-17	87.5	88	Sb02g018880.1_PACid_1957002	3e-09	78.79	33
7	IWB7	BobWhite_c10038_503	Bradi1g08930.1	6e-26	89.8	98	Bradi1g08930.1	1e-14	96.97	33	LOC_Os03g53270.1	2e-18	86.73	98	LOC_Os03g53270.1	9e-12	84.85	33	Sb01g008420.1_PACid_1950326	2e-16	85.71	98	Sb01g008420.1_PACid_1950326	3e-12	84.85	33
8	IWB8	BobWhite_c10076_601	Bradi4g30220.1	4e-24	91.57	83	Bradi4g16290.1	9e-15	93.94	33	LOC_Os11g35390.1	5e-25	91.76	85	LOC_Os11g35390.1	4e-12	87.5	32	Sb05g001730.1_PACid_1969001	2e-22	91.25	80	Sb05g021820.1_PACid_1970631	2e-12	84.38	32
9	IWB9	BobWhite_c10082_241	Bradi1g10110.1	6e-23	88.12	101	Bradi1g10110.1	3e-11	96.97	33	LOC_Os03g51650.1	6e-37	94.06	101	LOC_Os03g51650.1	2e-10	90.91	33	Sb01g009520.1_PACid_1950471	4e-30	91.09	101	Sb01g009520.1_PACid_1950471	7e-11	90.91	33
10	IWB10	BobWhite_c10090_559	Bradi1g70450.1	9e-25	89	100	Bradi1g70450.1	2e-12	87.88	33	LOC_Os03g11200.1	3e-20	87.13	101	LOC_Os03g11200.1	7e-12	87.88	33	Sb01g043300.1_PACid_1954337	1e-20	87.13	101	Sb01g043300.1_PACid_1954337	5e-12	87.88	33
11	IWB11	BobWhite_c10098_535	Bradi2g61842.1	8e-16	88.31	77	Bradi2g61842.1	4e-10	93.94	33	LOC_Os01g73620.1	2e-06	85.48	62	LOC_Os01g73620.1	1e-08	87.1	31	Sb09g000680.1_PACid_1979377	1e-08	92.68	41	Sb09g000680.1_PACid_1979377	2e-06	85.19	27
12	IWB12	BobWhite_c10108_260	.	.	.	.	.	.	.	.	.	.	.	.	.	.	.	.	.	.	.	.	.	.	.	.
13	IWB13	BobWhite_c10109_1022	Bradi2g25570.1	2e-38	94.95	99	Bradi2g25570.1	2e-16	100	33	LOC_Os05g33820.1	8e-27	91.3	92	LOC_Os05g33820.1	2e-15	100	32	Sb09g020120.1_PACid_1980846	1e-17	86.96	92	Sb09g020120.1_PACid_1980846	1e-14	93.94	33
14	IWB14	BobWhite_c10109_234	.	.	.	.	.	.	.	.	.	.	.	.	.	.	.	.	.	.	.	.	.	.	.	.
15	IWB15	BobWhite_c10116_389	Bradi2g58640.1	1e-39	95.05	101	Bradi2g58640.1	2e-14	100	33	LOC_Os01g68710.1	9e-30	93.26	89	LOC_Os01g68710.1	8e-14	96.97	33	Sb03g043710.1_PACid_1964372	3e-27	91.3	92	Sb03g043710.1_PACid_1964372	3e-14	96.97	33
16	IWB16	BobWhite_c10126_263	.	.	.	.	Bradi4g36730.1	5e-07	60	30	.	.	.	.	LOC_Os09g37020.1	9e-07	66.67	30	.	.	.	.	Sb02g031470.1_PACid_1958430	1e-06	63.33	30
17	IWB17	BobWhite_c1014_412	Bradi1g65810.1	5e-20	87.5	96	Bradi1g65810.1	3e-12	93.94	33	LOC_Os03g17700.1	1e-31	92.71	96	LOC_Os03g17700.1	4e-12	93.94	33	Sb01g038750.1_PACid_1953785	3e-40	95.92	98	Sb01g038750.1_PACid_1953785	1e-12	96.97	33
18	IWB18	BobWhite_c10140_297	Bradi1g32700.1	7e-07	94.12	34	.	.	.	.	.	.	.	.	.	.	.	.	.	.	.	.	.	.	.	.
19	IWB19	BobWhite_c10150_488	Bradi1g02170.1	1e-23	93.24	74	Bradi1g53070.1	7e-07	100	24	LOC_Os07g15880.1	2e-24	94.44	72	LOC_Os03g62490.1	2e-06	100	24	Sb01g001770.1_PACid_1949501	4e-26	95.71	70	Sb01g001770.1_PACid_1949501	6e-07	100	24
20	IWB20	BobWhite_c10160_369	Bradi1g77700.1	4e-27	91.3	92	Bradi1g77700.1	4e-12	93.94	33	LOC_Os03g02320.1	2e-18	86.73	98	LOC_Os03g02320.1	8e-11	90.91	33	Sb01g016990.1_PACid_1951357	3e-15	92.86	56	Sb01g049690.1_PACid_1955114	3e-11	90.91	33
21	IWB21	BobWhite_c10160_696	Bradi1g77700.1	3e-37	94.06	101	Bradi1g77700.1	2e-14	100	33	LOC_Os03g02320.1	9e-30	91.09	101	LOC_Os03g02320.1	1e-13	93.94	33	Sb01g016990.1_PACid_1951357	1e-29	91	100	Sb01g049690.1_PACid_1955114	7e-14	93.94	33
22	IWB22	BobWhite_c10169_627	Bradi5g23660.1	2e-23	93.06	72	Bradi5g23660.1	7e-09	86.67	30	LOC_Os04g55040.1	3e-21	89.41	85	LOC_Os04g55040.1	3e-09	90	30	Sb06g030400.1_PACid_1974096	2e-33	93.48	92	Sb06g030400.1_PACid_1974096	2e-10	93.33	30
23	IWB23	BobWhite_c10171_323	Bradi3g60827.1	4e-30	91.09	101	Bradi3g60650.1	1e-10	84.85	33	LOC_Os02g58620.1	1e-22	88.12	101	LOC_Os02g58620.1	3e-09	93.94	33	Sb03g012960.1_PACid_1961589	5e-14	90.32	62	Sb03g012960.1_PACid_1961589	2e-08	84.85	33
24	IWB24	BobWhite_c10171_80	Bradi3g60827.2	7e-07	82.56	86	Bradi3g60827.2	5e-10	87.88	33	.	.	.	.	LOC_Os02g58620.1	1e-08	90	30	.	.	.	.	Sb03g012960.1_PACid_1961589	2e-09	93.33	30
25	IWB25	BobWhite_c10173_317	Bradi3g44930.1	1e-39	95.05	101	Bradi3g44930.1	3e-11	90.91	33	LOC_Os02g33020.1	5e-25	89.11	101	LOC_Os02g33020.1	1e-10	90.91	33	Sb04g021730.1_PACid_1966702	2e-13	84.16	101	Sb04g021730.1_PACid_1966702	6e-10	84.85	33
26	IWB26	BobWhite_c102_2612	Bradi5g03960.1	1e-26	92.77	83	Bradi5g03960.1	3e-13	96.97	33	.	.	.	.	LOC_Os04g15660.1	2e-10	78.79	33	Sb06g003150.1_PACid_1971798	7e-10	88.14	59	Sb06g003120.1_PACid_1971795	5e-12	87.88	33
27	IWB27	BobWhite_c1020_62	.	.	.	.	.	.	.	.	.	.	.	.	.	.	.	.	.	.	.	.	.	.	.	.
28	IWB28	BobWhite_c10215_242	.	.	.	.	.	.	.	.	.	.	.	.	.	.	.	.	.	.	.	.	.	.	.	.
29	IWB29	BobWhite_c10229_415	.	.	.	.	.	.	.	.	.	.	.	.	.	.	.	.	.	.	.	.	.	.	.	.
30	IWB30	BobWhite_c10236_192	Bradi2g23260.1	5e-08	94.44	36	.	.	.	.	LOC_Os05g38520.1	1e-07	100	28	.	.	.	.	Sb03g039390.1_PACid_1963850	7e-13	93.75	48	.	.	.	.
31	IWB31	BobWhite_c10237_506	Bradi1g13770.1	3e-37	94.06	101	Bradi1g13770.1	2e-13	100	33	LOC_Os03g44310.1	5e-25	89.11	101	LOC_Os03g44310.1	5e-13	100	33	Sb01g013530.1_PACid_1950964	3e-24	88.89	99	Sb01g013530.1_PACid_1950964	3e-13	96.97	33
32	IWB32	BobWhite_c10238_127	Bradi1g38150.1	3e-37	94.06	101	Bradi1g38150.1	7e-12	90.91	33	LOC_Os06g35940.1	5e-16	97.83	46	LOC_Os06g35940.1	1e-08	81.25	32	.	.	.	.	Sb10g021790.1_PACid_1984022	3e-10	81.82	33
33	IWB33	BobWhite_c10239_519	.	.	.	.	.	.	.	.	.	.	.	.	.	.	.	.	.	.	.	.	.	.	.	.
34	IWB34	BobWhite_c10240_434	Bradi4g30040.1	9e-28	90.72	97	Bradi4g30040.1	2e-11	100	31	LOC_Os09g24530.1	5e-22	89.13	92	LOC_Os09g24530.1	4e-10	90.32	31	Sb02g024510.1_PACid_1957556	3e-12	84.62	91	Sb02g024510.1_PACid_1957556	2e-08	74.19	31
35	IWB35	BobWhite_c10245_305	Bradi1g04232.1	1e-11	88.71	62	Bradi1g04232.1	1e-07	79.31	29	.	.	.	.	LOC_Os03g59720.1	8e-08	86.21	29	Sb01g003780.1_PACid_1949746	1e-11	84.44	90	Sb01g003780.1_PACid_1949746	1e-09	93.1	29
36	IWB36	BobWhite_c10247_316	Bradi4g36370.1	2e-13	97.56	41	.	.	.	.	LOC_Os09g36520.1	2e-15	100	41	.	.	.	.	Sb02g031090.1_PACid_1958391	1e-08	92.68	41	.	.	.	.
37	IWB37	BobWhite_c10251_382	.	.	.	.	.	.	.	.	.	.	.	.	.	.	.	.	.	.	.	.	.	.	.	.
38	IWB38	BobWhite_c1027_1127	Bradi2g14460.1	3e-09	94.74	38	.	.	.	.	LOC_Os05g51450.1	3e-08	92.68	41	.	.	.	.	.	.	.	.	.	.	.	.
39	IWB39	BobWhite_c1027_360	Bradi2g14460.1	8e-16	87.65	81	Bradi2g14460.1	6e-09	83.33	30	LOC_Os05g51450.1	7e-09	83.72	86	LOC_Os05g51450.1	9e-10	81.82	33	Sb09g030550.1_PACid_1982098	1e-20	90.12	81	Sb09g030550.1_PACid_1982098	3e-10	90	30
40	IWB40	BobWhite_c1027_474	Bradi2g14460.1	6e-32	93.48	92	Bradi2g14460.1	2e-12	96.97	33	LOC_Os05g51450.1	9e-30	92.47	93	LOC_Os05g51450.1	4e-12	96.97	33	Sb09g030550.1_PACid_1982098	2e-28	90.82	98	Sb09g030550.1_PACid_1982098	2e-12	96.97	33
41	IWB41	BobWhite_c10287_421	Bradi2g25250.1	9e-28	92.13	89	Bradi2g25250.1	3e-09	84.85	33	LOC_Os05g34470.1	6e-06	83.56	73	LOC_Os05g34470.1	2e-08	81.25	32	Sb09g020470.1_PACid_1980891	8e-16	89.04	73	Sb09g020470.1_PACid_1980891	2e-09	84.38	32
42	IWB42	BobWhite_c10290_234	Bradi5g27180.1	1e-20	93.85	65	Bradi5g27180.1	8e-13	93.75	32	LOC_Os01g65100.1	8e-21	93.94	66	LOC_Os04g59480.1	2e-11	84.38	32	Sb06g034030.1_PACid_1974526	1e-23	92.31	78	Sb06g034030.1_PACid_1974526	5e-13	90.91	33
43	IWB43	BobWhite_c10301_452	.	.	.	.	.	.	.	.	.	.	.	.	.	.	.	.	.	.	.	.	.	.	.	.
44	IWB44	BobWhite_c10318_1009	Bradi5g08907.1	2e-32	92.08	101	Bradi5g08907.1	9e-12	90.91	33	LOC_Os04g33200.1	6e-06	100	25	LOC_Os04g33200.1	2e-07	69.7	33	.	.	.	.	Sb06g015200.1_PACid_1972247	7e-09	75	32
45	IWB45	BobWhite_c1032_190	.	.	.	.	.	.	.	.	.	.	.	.	.	.	.	.	.	.	.	.	.	.	.	.
46	IWB46	BobWhite_c10323_698	Bradi2g44760.1	3e-37	94.06	101	Bradi2g44760.1	3e-12	93.94	33	LOC_Os01g45070.1	1e-22	88.12	101	LOC_Os01g45070.1	2e-12	96.97	33	Sb03g029040.1_PACid_1962598	3e-18	86.14	101	Sb03g029040.1_PACid_1962598	2e-11	90.91	33
47	IWB47	BobWhite_c10331_182	Bradi1g21740.1	1e-19	92.31	65	Bradi1g21740.1	3e-12	92.59	27	LOC_Os07g41740.1	8e-22	93.85	65	LOC_Os11g14010.1	2e-10	88.89	27	Sb02g038980.1_PACid_1959357	6e-16	90.48	63	Sb05g007010.1_PACid_1969746	7e-11	88.89	27
48	IWB48	BobWhite_c10331_517	.	.	.	.	.	.	.	.	.	.	.	.	.	.	.	.	.	.	.	.	.	.	.	.
49	IWB49	BobWhite_c10342_117	Bradi3g50520.2	2e-32	92.08	101	Bradi3g50520.2	6e-13	100	33	LOC_Os02g43830.1	3e-20	87.13	101	LOC_Os02g43830.1	1e-12	100	33	Sb04g033080.1_PACid_1968127	5e-20	87	100	Sb04g033080.1_PACid_1968127	3e-12	93.94	33
50	IWB50	BobWhite_c10343_320	Bradi3g55960.1	3e-12	88.89	63	.	.	.	.	.	.	.	.	.	.	.	.	.	.	.	.	.	.	.	.
51	IWB51	BobWhite_c10352_775	.	.	.	.	.	.	.	.	.	.	.	.	.	.	.	.	.	.	.	.	.	.	.	.
52	IWB52	BobWhite_c10364_57	Bradi3g22030.1	6e-35	93.07	101	Bradi3g22030.1	2e-12	90.91	33	LOC_Os08g27010.1	9e-30	91.09	101	LOC_Os08g27010.1	3e-11	87.88	33	Sb07g015170.1_PACid_1975751	5e-23	88.12	101	Sb07g015170.1_PACid_1975751	8e-13	93.94	33
53	IWB53	BobWhite_c10385_374	Bradi1g08340.1	2e-13	93.88	49	Bradi1g08340.1	1e-07	80	35	.	.	.	.	LOC_Os03g54160.2	9e-07	80	35	.	.	.	.	Sb01g007790.1_PACid_1950242	1e-06	77.14	35
54	IWB54	BobWhite_c10399_401	Bradi2g31920.1	4e-33	92.86	98	Bradi2g31920.1	3e-12	93.94	33	LOC_Os05g13440.1	2e-24	92.5	80	LOC_Os05g13440.1	7e-12	93.94	33	Sb09g007310.1_PACid_1980201	9e-31	91.84	98	Sb09g007310.1_PACid_1980201	1e-12	96.97	33
55	IWB55	BobWhite_c104_89	.	.	.	.	.	.	.	.	.	.	.	.	.	.	.	.	.	.	.	.	.	.	.	.
56	IWB56	BobWhite_c10402_140	Bradi2g05770.1	2e-25	89.11	101	Bradi2g05770.1	1e-12	96.97	33	LOC_Os01g09670.1	1e-22	88.12	101	LOC_Os01g09670.1	2e-12	96.97	33	Sb03g003080.1_PACid_1960359	3e-27	91.3	92	Sb03g003080.1_PACid_1960359	9e-12	93.94	33
57	IWB57	BobWhite_c10402_170	Bradi2g05770.1	9e-22	88.42	95	Bradi2g05770.1	1e-12	90.91	33	LOC_Os01g09670.1	1e-13	84.69	98	LOC_Os01g09670.1	8e-13	93.94	33	Sb03g003080.1_PACid_1960359	2e-16	85.71	98	Sb03g003080.1_PACid_1960359	3e-12	90.91	33
58	IWB58	BobWhite_c10429_147	.	.	.	.	.	.	.	.	.	.	.	.	.	.	.	.	.	.	.	.	.	.	.	.
59	IWB59	BobWhite_c1044_413	Bradi5g12940.1	1e-17	88.75	80	Bradi5g12960.1	1e-07	78.79	33	LOC_Os04g39010.1	7e-18	88.89	81	LOC_Os04g39010.1	5e-08	69.7	33	Sb06g019500.1_PACid_1972782	1e-11	84.04	94	Sb06g019520.1_PACid_1972785	2e-08	72.73	33
60	IWB60	BobWhite_c10448_80	.	.	.	.	.	.	.	.	.	.	.	.	.	.	.	.	.	.	.	.	.	.	.	.
61	IWB61	BobWhite_c10451_147	Bradi4g30720.1	6e-26	89.8	98	Bradi4g30720.1	3e-11	90.91	33	LOC_Os09g25770.1	3e-23	88.78	98	LOC_Os09g25770.1	3e-10	90.91	33	Sb02g025190.1_PACid_1957639	4e-11	87.69	65	Sb02g025190.1_PACid_1957639	1e-08	75.76	33
62	IWB62	BobWhite_c10452_483	Bradi3g14120.3	5e-20	88.04	92	Bradi3g14040.1	7e-10	84.38	32	LOC_Os04g40950.1	2e-21	88.42	95	LOC_Os08g03290.1	4e-10	81.82	33	Sb09g001600.1_PACid_1979495	2e-22	89.13	92	Sb07g002220.1_PACid_1974833	6e-10	84.38	32
63	IWB63	BobWhite_c10452_700	Bradi3g14040.1	8e-19	86.73	98	Bradi3g14040.1	2e-11	90.91	33	LOC_Os02g38920.1	3e-20	87.13	101	LOC_Os04g40950.1	5e-11	90.91	33	Sb07g002220.1_PACid_1974833	8e-22	87.88	99	Sb04g025120.1_PACid_1967139	4e-11	87.88	33
64	IWB64	BobWhite_c10453_396	.	.	.	.	.	.	.	.	.	.	.	.	.	.	.	.	.	.	.	.	.	.	.	.
65	IWB65	BobWhite_c10466_704	.	.	.	.	.	.	.	.	.	.	.	.	.	.	.	.	.	.	.	.	.	.	.	.
66	IWB66	BobWhite_c10469_116	.	.	.	.	.	.	.	.	.	.	.	.	.	.	.	.	.	.	.	.	.	.	.	.
67	IWB67	BobWhite_c10472_988	Bradi4g26750.1	2e-10	84.44	90	Bradi4g26750.1	4e-08	73.53	34	.	.	.	.	LOC_Os12g01360.1	4e-08	75.76	33	.	.	.	.	Sb08g000390.1_PACid_1977136	7e-06	60	35
68	IWB68	BobWhite_c10476_790	.	.	.	.	.	.	.	.	.	.	.	.	.	.	.	.	.	.	.	.	.	.	.	.
69	IWB69	BobWhite_c10483_531	.	.	.	.	.	.	.	.	.	.	.	.	.	.	.	.	.	.	.	.	.	.	.	.
70	IWB70	BobWhite_c1049_338	Bradi2g36160.1	1e-14	86.75	83	Bradi2g36160.1	3e-12	90.62	32	.	.	.	.	LOC_Os04g27060.1	4e-12	87.88	33	Sb10g010420.1_PACid_1983433	5e-20	87.5	96	Sb10g010420.1_PACid_1983433	2e-13	93.94	33
71	IWB71	BobWhite_c10520_1517	.	.	.	.	.	.	.	.	.	.	.	.	.	.	.	.	.	.	.	.	.	.	.	.
72	IWB72	BobWhite_c10524_739	Bradi3g28150.1	9e-28	90.1	101	Bradi3g28150.1	7e-12	93.94	33	LOC_Os10g32710.1	9e-30	91.09	101	LOC_Os10g32710.1	2e-12	96.97	33	Sb01g019930.1_PACid_1951722	2e-25	89.11	101	Sb01g019930.1_PACid_1951722	1e-11	90.91	33
73	IWB73	BobWhite_c10529_1331	Bradi2g37640.1	5e-14	90.32	62	.	.	.	.	LOC_Os05g02880.1	7e-09	87.1	62	.	.	.	.	Sb09g001920.1_PACid_1979533	7e-07	87.04	54	.	.	.	.
74	IWB74	BobWhite_c10539_201	Bradi5g23920.1	6e-26	89.8	98	Bradi5g23920.1	1e-10	90.62	32	LOC_Os04g55360.1	3e-17	92.19	64	LOC_Os04g55360.1	6e-09	81.82	33	.	.	.	.	Sb06g030580.1_PACid_1974115	9e-11	87.88	33
75	IWB75	BobWhite_c10542_532	Bradi1g27490.1	2e-13	84.16	101	Bradi1g27490.1	1e-10	84.85	33	.	.	.	.	LOC_Os06g34780.1	1e-07	72.73	33	.	.	.	.	Sb07g001630.1_PACid_1974758	3e-09	81.25	32
76	IWB76	BobWhite_c10542_736	Bradi5g15912.1	2e-13	93.88	49	Bradi5g15912.1	9e-07	70.59	34	.	.	.	.	.	.	.	.	.	.	.	.	.	.	.	.
77	IWB77	BobWhite_c10542_777	.	.	.	.	.	.	.	.	.	.	.	.	.	.	.	.	.	.	.	.	.	.	.	.
78	IWB78	BobWhite_c10551_69	.	.	.	.	.	.	.	.	.	.	.	.	.	.	.	.	.	.	.	.	.	.	.	.
79	IWB79	BobWhite_c10562_376	Bradi1g11180.1	3e-37	94.06	101	Bradi1g11180.1	1e-11	93.94	33	LOC_Os03g50090.1	1e-22	88.12	101	LOC_Os03g50090.1	8e-11	87.88	33	Sb01g010590.1_PACid_1950613	1e-20	87.13	101	Sb01g010590.1_PACid_1950613	2e-11	90.91	33
80	IWB80	BobWhite_c10574_193	.	.	.	.	.	.	.	.	LOC_Os05g02780.1	4e-07	100	27	.	.	.	.	Sb09g001970.1_PACid_1979540	3e-06	100	25	.	.	.	.
81	IWB81	BobWhite_c10575_119	Bradi2g40790.1	5e-17	93.22	59	Bradi2g40790.1	3e-06	76.92	26	.	.	.	.	.	.	.	.	Sb03g025210.1_PACid_1962104	2e-07	92.31	39	.	.	.	.
82	IWB82	BobWhite_c10578_272	Bradi1g16750.1	4e-42	96.04	101	Bradi1g16750.1	1e-12	100	33	LOC_Os07g49150.1	9e-30	91.09	101	LOC_Os03g18690.1	3e-12	100	33	Sb02g043840.1_PACid_1959961	6e-35	93.07	101	Sb02g043840.1_PACid_1959961	1e-12	100	33
83	IWB83	BobWhite_c10583_352	.	.	.	.	.	.	.	.	.	.	.	.	.	.	.	.	.	.	.	.	.	.	.	.
84	IWB84	BobWhite_c1059_1825	Bradi3g51020.1	5e-20	90.79	76	Bradi3g51020.1	3e-08	77.42	31	LOC_Os02g44520.1	7e-18	88.89	81	LOC_Os02g44520.1	1e-06	75.76	33	Sb04g032510.1_PACid_1968063	5e-14	86.59	82	.	.	.	.
85	IWB85	BobWhite_c1059_518	Bradi3g51020.1	1e-31	92.63	95	Bradi3g51020.1	1e-12	90.91	33	LOC_Os02g44520.1	7e-32	94.32	88	LOC_Os02g44520.1	2e-11	90.62	32	Sb04g032510.1_PACid_1968063	1e-22	89.77	88	Sb04g032510.1_PACid_1968063	9e-11	84.38	32
86	IWB86	BobWhite_c10600_566	.	.	.	.	.	.	.	.	.	.	.	.	.	.	.	.	.	.	.	.	.	.	.	.
87	IWB87	BobWhite_c10610_1096	Bradi1g74997.1	1e-26	89.9	99	Bradi1g74997.1	3e-10	81.82	33	LOC_Os03g05690.1	7e-12	90.91	55	LOC_Os03g05690.1	3e-07	73.33	30	Sb01g046870.1_PACid_1954767	1e-08	86.89	61	Sb01g046870.1_PACid_1954767	8e-07	72.41	29
88	IWB88	BobWhite_c10610_149	Bradi1g74997.1	3e-15	89.71	68	.	.	.	.	.	.	.	.	.	.	.	.	Sb01g046870.1_PACid_1954767	4e-08	87.5	56	.	.	.	.
89	IWB89	BobWhite_c10612_321	Bradi1g36050.1	2e-22	89.13	92	Bradi1g36050.1	3e-13	93.94	33	LOC_Os02g10200.1	3e-08	91.11	45	LOC_Os06g41010.1	2e-10	77.78	36	Sb10g024060.1_PACid_1984321	3e-09	88.89	54	Sb10g024060.1_PACid_1984321	3e-09	75	36
90	IWB90	BobWhite_c10614_157	.	.	.	.	.	.	.	.	.	.	.	.	.	.	.	.	.	.	.	.	.	.	.	.
91	IWB91	BobWhite_c10622_159	Bradi1g11220.1	6e-35	95.51	89	Bradi1g11220.1	9e-12	90.62	32	LOC_Os03g50130.1	8e-27	92.05	88	LOC_Os03g50130.1	1e-10	81.25	32	Sb01g010540.1_PACid_1950607	8e-22	89.01	91	Sb01g010540.1_PACid_1950607	1e-11	87.5	32
92	IWB92	BobWhite_c10624_925	Bradi4g35460.1	4e-36	93.94	99	Bradi4g35460.1	5e-12	96.97	33	LOC_Os09g34280.1	2e-18	87.78	90	LOC_Os08g42960.1	2e-09	84.85	33	Sb02g030070.1_PACid_1958266	8e-25	89.58	96	Sb02g030070.1_PACid_1958266	5e-10	87.88	33
93	IWB93	BobWhite_c10627_354	.	.	.	.	.	.	.	.	.	.	.	.	.	.	.	.	Sb05g026175.1_PACid_1971172	5e-23	92.21	77	Sb05g026175.1_PACid_1971172	1e-09	75.76	33
94	IWB94	BobWhite_c10644_85	.	.	.	.	.	.	.	.	.	.	.	.	.	.	.	.	.	.	.	.	.	.	.	.
95	IWB95	BobWhite_c10648_54	.	.	.	.	.	.	.	.	.	.	.	.	.	.	.	.	.	.	.	.	.	.	.	.
96	IWB96	BobWhite_c10654_567	Bradi1g43810.1	3e-18	86.6	97	Bradi1g43810.1	3e-10	87.88	33	.	.	.	.	LOC_Os02g49790.1	5e-08	75.76	33	Sb10g009730.1_PACid_1983365	2e-07	81.82	99	Sb04g029000.1_PACid_1967631	5e-09	78.79	33
97	IWB97	BobWhite_c10657_83	Bradi1g05740.1	2e-44	97.03	101	Bradi1g05740.1	3e-14	96.97	33	LOC_Os06g39708.1	2e-39	95.05	101	LOC_Os06g39708.1	3e-13	93.94	33	Sb03g017600.1_PACid_1961837	4e-42	96.04	101	Sb03g017600.1_PACid_1961837	1e-13	93.94	33
98	IWB98	BobWhite_c10659_188	.	.	.	.	.	.	.	.	.	.	.	.	.	.	.	.	.	.	.	.	.	.	.	.
99	IWB99	BobWhite_c10673_138	Bradi3g36600.1	3e-20	89.29	84	Bradi3g36600.1	1e-10	84.85	33	.	.	.	.	LOC_Os08g33540.1	4e-09	78.79	33	Sb07g021160.1_PACid_1976102	1e-10	84.52	84	Sb07g021160.1_PACid_1976102	1e-09	78.79	33
100	IWB100	BobWhite_c10673_330	Bradi3g36600.1	3e-12	92.16	51	Bradi3g36600.1	1e-09	92.86	28	LOC_Os08g33540.1	3e-17	90.28	72	LOC_Os08g33540.1	3e-09	92.86	28	Sb07g021160.1_PACid_1976102	3e-15	88.89	72	Sb07g021160.1_PACid_1976102	1e-09	92.86	28
101	IWB101	BobWhite_c10698_170	.	.	.	.	.	.	.	.	.	.	.	.	.	.	.	.	.	.	.	.	.	.	.	.
102	IWB102	BobWhite_c1072_100	.	.	.	.	.	.	.	.	.	.	.	.	.	.	.	.	.	.	.	.	.	.	.	.
103	IWB103	BobWhite_c1072_593	Bradi4g16170.1	6e-23	88.12	101	Bradi4g16170.1	4e-13	100	33	LOC_Os11g36050.1	3e-17	86	100	LOC_Os12g30060.1	2e-12	96.97	33	Sb07g003740.1_PACid_1975040	8e-25	89	100	Sb05g021970.1_PACid_1970650	1e-12	96.97	33
104	IWB104	BobWhite_c1073_81	Bradi1g67780.1	5e-14	85.15	101	Bradi1g67780.1	5e-06	70.37	27	LOC_Os03g15000.1	4e-07	96.77	31	.	.	.	.	Sb01g040770.1_PACid_1954038	4e-11	88.52	61	.	.	.	.
105	IWB105	BobWhite_c10740_179	.	.	.	.	.	.	.	.	.	.	.	.	.	.	.	.	.	.	.	.	.	.	.	.
106	IWB106	BobWhite_c10751_585	Bradi3g20650.1	9e-28	92.13	89	Bradi3g20650.1	2e-10	87.88	33	LOC_Os08g23430.1	5e-16	90.91	66	LOC_Os08g23430.1	1e-08	75.76	33	.	.	.	.	Sb03g034140.1_PACid_1963236	9e-09	78.79	33
107	IWB107	BobWhite_c10764_251	.	.	.	.	.	.	.	.	.	.	.	.	.	.	.	.	.	.	.	.	.	.	.	.
108	IWB108	BobWhite_c10764_350	.	.	.	.	.	.	.	.	.	.	.	.	.	.	.	.	.	.	.	.	.	.	.	.
109	IWB109	BobWhite_c10779_437	Bradi2g10650.1	9e-28	90.1	101	Bradi2g10650.1	4e-13	93.94	33	LOC_Os01g17010.1	3e-08	82.8	93	LOC_Os01g17010.1	3e-12	87.88	33	Sb03g011170.1_PACid_1961368	4e-11	84.27	89	Sb03g011170.1_PACid_1961368	3e-13	90.91	33
110	IWB110	BobWhite_c1082_134	Bradi3g59790.1	3e-40	95.92	98	Bradi3g59790.1	1e-14	96.97	33	LOC_Os02g50560.1	4e-32	92.08	101	LOC_Os02g50560.1	3e-14	96.97	33	Sb04g028500.1_PACid_1967568	5e-23	89.89	89	Sb04g028500.1_PACid_1967568	1e-14	96.97	33
111	IWB111	BobWhite_c10820_142	Bradi1g46130.1	3e-37	94.06	101	Bradi1g46130.1	6e-14	100	33	LOC_Os06g10770.1	2e-18	87.23	94	LOC_Os06g10770.1	9e-12	87.88	33	Sb10g006970.1_PACid_1983004	2e-16	86.17	94	Sb10g006970.1_PACid_1983004	6e-13	90.91	33
112	IWB112	BobWhite_c10823_405	Bradi2g08510.1	1e-08	89.8	49	Bradi2g08510.1	3e-08	69.7	33	.	.	.	.	LOC_Os01g14080.1	9e-07	75.86	29	.	.	.	.	Sb03g003860.1_PACid_1960461	8e-07	68.97	29
113	IWB113	BobWhite_c10832_1131	.	.	.	.	.	.	.	.	.	.	.	.	.	.	.	.	.	.	.	.	.	.	.	.
114	IWB114	BobWhite_c10832_972	Bradi3g55830.1	2e-13	84.16	101	Bradi3g55830.1	5e-12	84.85	33	.	.	.	.	LOC_Os02g57610.1	8e-08	75.76	33	.	.	.	.	Sb04g037660.1_PACid_1968671	9e-06	60.61	33
115	IWB115	BobWhite_c10837_533	.	.	.	.	.	.	.	.	.	.	.	.	.	.	.	.	.	.	.	.	.	.	.	.
116	IWB116	BobWhite_c10837_67	Bradi5g24950.1	4e-36	95.51	89	Bradi5g24950.1	1e-10	100	31	LOC_Os04g56640.1	5e-21	88.76	89	LOC_Os04g56640.1	2e-10	100	31	Sb06g031690.1_PACid_1974245	2e-16	86.52	89	Sb06g031690.1_PACid_1974245	2e-10	96.77	31
117	IWB117	BobWhite_c1085_412	Bradi1g49230.4	2e-22	93.06	72	Bradi1g49230.4	3e-08	100	23	LOC_Os02g04160.1	1e-07	92.5	40	.	.	.	.	Sb10g003710.1_PACid_1982589	4e-08	85.94	64	Sb10g003710.1_PACid_1982589	1e-06	91.3	23
118	IWB118	BobWhite_c10852_309	.	.	.	.	.	.	.	.	.	.	.	.	.	.	.	.	.	.	.	.	.	.	.	.
119	IWB119	BobWhite_c10853_650	Bradi2g43510.1	2e-07	89.36	47	.	.	.	.	.	.	.	.	.	.	.	.	.	.	.	.	.	.	.	.
120	IWB120	BobWhite_c10864_436	Bradi5g25610.1	1e-26	90.53	95	Bradi5g25610.1	4e-10	87.88	33	LOC_Os04g57410.1	4e-32	92.08	101	LOC_Os04g57410.1	2e-10	90.91	33	Sb06g032270.1_PACid_1974320	3e-18	86.6	97	Sb06g032260.1_PACid_1974319	4e-10	87.88	33
121	IWB121	BobWhite_c10869_58	.	.	.	.	.	.	.	.	.	.	.	.	.	.	.	.	.	.	.	.	.	.	.	.
122	IWB122	BobWhite_c10872_859	Bradi5g17670.1	2e-25	89.69	97	Bradi5g17670.1	4e-10	87.88	33	.	.	.	.	.	.	.	.	.	.	.	.	.	.	.	.
123	IWB123	BobWhite_c10873_88	.	.	.	.	.	.	.	.	.	.	.	.	.	.	.	.	.	.	.	.	.	.	.	.
124	IWB124	BobWhite_c10896_923	.	.	.	.	Bradi2g12680.1	7e-07	71.88	32	.	.	.	.	LOC_Os01g24950.1	8e-08	78.79	33	Sb03g013830.1_PACid_1961708	2e-10	86.76	68	Sb03g013830.1_PACid_1961708	2e-07	75	32
125	IWB125	BobWhite_c10901_240	Bradi4g32980.1	2e-32	92.08	101	Bradi4g32980.1	6e-14	93.94	33	LOC_Os09g29940.1	5e-25	89.11	101	LOC_Os02g49460.1	2e-12	87.88	33	Sb02g027470.1_PACid_1957942	5e-20	88.04	92	Sb04g029280.1_PACid_1967663	5e-13	87.88	33
126	IWB126	BobWhite_c10901_578	Bradi4g32980.1	2e-32	92.08	101	Bradi4g32980.1	2e-12	96.97	33	LOC_Os09g29940.1	5e-25	89.11	101	LOC_Os09g29940.1	5e-12	96.97	33	Sb02g027470.1_PACid_1957942	2e-13	84.54	97	Sb04g029280.1_PACid_1967663	2e-11	90.62	32
127	IWB127	BobWhite_c10903_399	Bradi4g42580.1	1e-11	84.88	86	Bradi4g42580.1	2e-11	96.97	33	LOC_Os06g08400.1	2e-09	84.34	83	LOC_Os06g08400.1	2e-11	96.97	33	.	.	.	.	Sb10g005570.1_PACid_1982839	2e-09	84.85	33
128	IWB128	BobWhite_c10905_801	Bradi4g12060.2	4e-27	97.06	68	Bradi4g12060.2	6e-06	95.24	21	LOC_Os11g41990.1	5e-16	96	50	.	.	.	.	Sb05g025510.1_PACid_1971081	2e-16	96	50	.	.	.	.
129	IWB129	BobWhite_c10911_493	Bradi4g00980.1	3e-09	87.93	58	Bradi4g00980.1	7e-10	82.35	34	.	.	.	.	LOC_Os12g43560.1	1e-07	70.59	34	.	.	.	.	.	.	.	.
130	IWB130	BobWhite_c10911_715	Bradi4g00980.1	4e-24	88.89	99	Bradi4g00980.1	3e-14	90.91	33	LOC_Os12g43560.1	5e-25	90.32	93	LOC_Os12g43560.1	6e-14	90.91	33	Sb08g022690.1_PACid_1979232	1e-23	91.46	82	Sb08g022690.1_PACid_1979232	2e-14	93.94	33
131	IWB131	BobWhite_c10915_295	Bradi3g16040.1	1e-30	91.84	98	Bradi3g16040.1	4e-14	100	33	LOC_Os08g06630.1	3e-29	94.05	84	LOC_Os08g06630.1	3e-13	96.97	33	Sb07g004340.1_PACid_1975117	8e-19	86.73	98	Sb07g004340.1_PACid_1975117	4e-14	100	33
132	IWB132	BobWhite_c10915_707	.	.	.	.	.	.	.	.	.	.	.	.	LOC_Os08g06630.1	5e-07	72.73	33	.	.	.	.	.	.	.	.
133	IWB133	BobWhite_c10916_695	.	.	.	.	.	.	.	.	.	.	.	.	.	.	.	.	.	.	.	.	.	.	.	.
134	IWB134	BobWhite_c10921_1183	Bradi1g01847.1	3e-20	92.65	68	Bradi1g01847.1	5e-08	82.76	29	LOC_Os03g62850.1	1e-21	92	75	LOC_Os03g62850.1	3e-08	89.66	29	.	.	.	.	.	.	.	.
135	IWB135	BobWhite_c1093_494	Bradi2g53532.1	1e-23	89.36	94	Bradi2g53532.1	4e-10	78.12	32	.	.	.	.	LOC_Os01g60660.1	1e-09	71.88	32	Sb03g038230.1_PACid_1963727	4e-08	100	28	Sb03g038230.1_PACid_1963727	2e-07	65.62	32
136	IWB136	BobWhite_c10931_124	Bradi1g07170.1	7e-44	97	100	Bradi1g07170.1	2e-11	100	32	LOC_Os03g56280.1	2e-39	95.05	101	LOC_Os03g56280.1	3e-11	96.97	33	Sb01g006680.1_PACid_1950107	8e-22	88.42	95	Sb01g006680.1_PACid_1950107	4e-10	90.62	32
137	IWB137	BobWhite_c10935_352	Bradi2g46840.1	2e-35	93.88	98	Bradi2g46840.1	1e-13	93.75	32	LOC_Os01g49290.1	7e-15	85.87	92	LOC_Os01g49290.1	8e-13	87.88	33	Sb09g027690.1_PACid_1981757	1e-08	87.72	57	Sb09g027690.1_PACid_1981757	3e-13	87.88	33
138	IWB138	BobWhite_c10935_394	Bradi2g46840.1	6e-32	92	100	Bradi2g17350.1	2e-16	100	33	LOC_Os01g49290.1	8e-27	90	100	LOC_Os01g49290.1	2e-15	96.97	33	Sb09g027690.1_PACid_1981757	1e-29	91	100	Sb09g027690.1_PACid_1981757	8e-16	96.97	33
139	IWB139	BobWhite_c10948_112	.	.	.	.	.	.	.	.	.	.	.	.	.	.	.	.	.	.	.	.	.	.	.	.
140	IWB140	BobWhite_c1095_651	.	.	.	.	.	.	.	.	.	.	.	.	.	.	.	.	.	.	.	.	.	.	.	.
141	IWB141	BobWhite_c10954_467	.	.	.	.	.	.	.	.	.	.	.	.	.	.	.	.	.	.	.	.	.	.	.	.
142	IWB142	BobWhite_c10956_71	Bradi1g01660.1	1e-20	87.13	101	Bradi1g01660.1	3e-11	87.88	33	LOC_Os03g63360.1	3e-08	83.95	81	LOC_Os03g63360.1	4e-09	81.82	33	.	.	.	.	Sb01g001130.1_PACid_1949415	9e-09	78.79	33
143	IWB143	BobWhite_c10960_510	Bradi5g06640.1	8e-16	87.65	81	.	.	.	.	LOC_Os04g28260.1	2e-06	82.56	86	LOC_Os04g28260.1	2e-06	66.67	33	.	.	.	.	.	.	.	.
144	IWB144	BobWhite_c1097_796	Bradi2g44330.1	8e-19	87.78	90	Bradi2g44180.1	3e-12	90.91	33	LOC_Os01g43844.1	8e-21	87.76	98	LOC_Os01g43844.1	1e-11	81.82	33	Sb03g028640.1_PACid_1962554	3e-15	85.87	92	Sb03g028630.1_PACid_1962553	5e-14	93.94	33
145	IWB145	BobWhite_c10975_60	Bradi1g29560.1	2e-22	90.48	84	Bradi1g29560.1	7e-10	81.82	33	LOC_Os02g25900.1	3e-14	86.75	83	LOC_Os02g25900.1	2e-10	84.85	33	Sb10g031050.1_PACid_1985196	1e-08	82.18	101	Sb10g031050.1_PACid_1985196	4e-09	75.76	33
146	IWB146	BobWhite_c10977_834	.	.	.	.	.	.	.	.	.	.	.	.	.	.	.	.	.	.	.	.	.	.	.	.
147	IWB147	BobWhite_c10997_282	.	.	.	.	.	.	.	.	.	.	.	.	.	.	.	.	.	.	.	.	.	.	.	.
148	IWB148	BobWhite_c10997_421	Bradi2g10080.1	2e-25	89.11	101	Bradi2g10080.1	6e-11	93.94	33	LOC_Os01g16330.1	2e-15	85.15	101	LOC_Os01g16330.1	5e-10	90.91	33	.	.	.	.	Sb03g010680.1_PACid_1961311	2e-10	93.94	33
149	IWB149	BobWhite_c11000_1049	Bradi2g41270.1	8e-16	85.15	101	Bradi2g41270.1	1e-09	75.76	33	LOC_Os01g37910.1	3e-08	94.59	37	LOC_Os02g43010.1	2e-08	63.64	33	.	.	.	.	Sb03g025440.1_PACid_1962135	9e-09	72.73	33
150	IWB150	BobWhite_c11000_458	Bradi2g41270.1	4e-27	91.3	92	Bradi2g41270.1	6e-13	90.91	33	LOC_Os01g37910.1	7e-18	87.1	93	LOC_Os01g37910.1	4e-11	87.88	33	Sb03g025440.1_PACid_1962135	3e-18	87.1	93	Sb03g025440.1_PACid_1962135	9e-12	87.88	33
151	IWB151	BobWhite_c11000_782	Bradi2g41270.1	9e-28	90.72	97	Bradi2g41270.1	2e-12	93.75	32	LOC_Os01g37910.1	3e-08	82.18	101	LOC_Os01g37910.1	4e-10	75.76	33	.	.	.	.	Sb03g025440.1_PACid_1962135	2e-09	78.79	33
152	IWB152	BobWhite_c11000_806	Bradi2g41270.1	1e-23	88.78	98	Bradi2g41270.1	7e-12	90.91	33	.	.	.	.	LOC_Os01g37910.1	4e-10	78.79	33	.	.	.	.	Sb03g025440.1_PACid_1962135	9e-09	75.76	33
153	IWB153	BobWhite_c11000_935	Bradi2g41270.1	3e-21	87.76	98	Bradi2g41270.1	3e-11	81.82	33	LOC_Os01g37910.1	5e-16	85.71	98	LOC_Os01g37910.1	6e-11	81.82	33	Sb03g025440.1_PACid_1962135	4e-08	85.29	68	Sb03g025440.1_PACid_1962135	7e-09	66.67	33
154	IWB154	BobWhite_c11005_236	.	.	.	.	.	.	.	.	.	.	.	.	.	.	.	.	.	.	.	.	.	.	.	.
155	IWB155	BobWhite_c11006_801	Bradi2g58667.1	2e-41	96	100	Bradi2g58667.1	8e-13	90.91	33	LOC_Os01g68760.1	2e-21	94.03	67	LOC_Os01g68760.1	1e-08	75	32	Sb03g043740.1_PACid_1964375	3e-21	98.15	54	Sb03g043740.1_PACid_1964375	3e-10	75.76	33
156	IWB156	BobWhite_c11022_78	.	.	.	.	Bradi5g21447.1	1e-09	69.7	33	.	.	.	.	LOC_Os04g10160.1	1e-09	75	32	.	.	.	.	Sb06g001030.1_PACid_1971546	3e-09	66.67	33
157	IWB157	BobWhite_c11029_523	Bradi2g52660.1	6e-35	93.07	101	Bradi2g21250.1	1e-12	93.94	33	LOC_Os05g41480.1	2e-27	91.4	93	LOC_Os05g41480.1	2e-12	96.97	33	Sb03g037360.1_PACid_1963625	2e-34	94.57	92	Sb03g037360.1_PACid_1963625	2e-12	96.97	33
158	IWB158	BobWhite_c11034_415	Bradi2g58050.1	3e-15	85.87	92	Bradi1g36260.1	5e-11	87.5	32	LOC_Os10g08022.1	1e-10	86.3	73	LOC_Os06g40640.1	4e-10	81.25	32	Sb04g019020.1_PACid_1966452	1e-08	86.15	65	Sb03g043140.1_PACid_1964303	4e-09	81.25	32
159	IWB159	BobWhite_c11034_905	Bradi2g58050.1	9e-28	94.81	77	Bradi2g58050.1	7e-09	100	27	LOC_Os10g08022.1	8e-27	95.83	72	LOC_Os05g33380.1	6e-08	96.3	27	Sb04g019020.1_PACid_1966452	8e-22	92	75	Sb04g019020.1_PACid_1966452	3e-08	96.3	27
160	IWB160	BobWhite_c11036_842	Bradi2g30560.1	2e-29	91	100	Bradi2g30560.1	3e-11	100	33	LOC_Os05g23740.1	1e-19	87	100	LOC_Os05g23740.1	6e-11	100	33	Sb01g011310.1_PACid_1950702	3e-15	85	100	Sb01g011310.1_PACid_1950702	2e-11	100	33
161	IWB161	BobWhite_c11038_312	Bradi1g04070.1	8e-19	86.73	98	Bradi1g04070.1	2e-14	96.97	33	LOC_Os01g60790.1	1e-28	91.58	95	LOC_Os01g60790.1	3e-14	100	33	Sb01g003630.1_PACid_1949726	3e-21	87.76	98	Sb01g003630.1_PACid_1949726	1e-14	100	33
162	IWB162	BobWhite_c11038_605	.	.	.	.	.	.	.	.	.	.	.	.	.	.	.	.	.	.	.	.	.	.	.	.
163	IWB163	BobWhite_c11042_284	Bradi3g03160.2	3e-06	96.55	29	Bradi3g03160.2	4e-06	54.55	33	.	.	.	.	.	.	.	.	.	.	.	.	.	.	.	.
164	IWB164	BobWhite_c11044_322	.	.	.	.	.	.	.	.	.	.	.	.	.	.	.	.	.	.	.	.	.	.	.	.
165	IWB165	BobWhite_c1105_299	Bradi3g52290.1	4e-30	91.09	101	Bradi3g52290.1	1e-12	90.91	33	LOC_Os02g46850.1	4e-32	92.08	101	LOC_Os02g46850.1	3e-13	96.97	33	Sb04g031080.1_PACid_1967886	1e-26	90.53	95	Sb04g031080.1_PACid_1967886	1e-13	96.97	33
166	IWB166	BobWhite_c1105_745	Bradi3g52290.1	6e-23	88.66	97	Bradi3g52290.1	7e-10	84.38	32	.	.	.	.	LOC_Os02g46850.1	4e-10	81.82	33	.	.	.	.	Sb04g031070.1_PACid_1967885	2e-08	72.73	33
167	IWB167	BobWhite_c11059_169	Bradi5g04070.1	4e-30	92.47	93	Bradi5g04070.1	1e-12	84.85	33	LOC_Os04g20164.1	2e-46	98.02	101	LOC_Os04g20164.1	4e-14	100	33	Sb06g004290.1_PACid_1971857	6e-35	93.07	101	Sb06g004290.1_PACid_1971857	3e-13	90.91	33
168	IWB168	BobWhite_c11072_254	.	.	.	.	.	.	.	.	.	.	.	.	.	.	.	.	.	.	.	.	.	.	.	.
169	IWB169	BobWhite_c11077_231	Bradi1g35460.1	3e-37	94.06	101	Bradi1g35460.1	2e-11	100	33	LOC_Os06g42850.1	1e-19	90	80	LOC_Os06g42850.1	5e-11	100	33	Sb10g024850.1_PACid_1984419	2e-37	94.06	101	Sb10g024850.1_PACid_1984419	7e-11	96.97	33
170	IWB170	BobWhite_c11081_1619	.	.	.	.	.	.	.	.	.	.	.	.	.	.	.	.	.	.	.	.	.	.	.	.
171	IWB171	BobWhite_c11081_181	Bradi5g22220.2	2e-32	92.08	101	Bradi5g22220.2	2e-12	96.97	33	LOC_Os04g53190.1	1e-22	89.89	89	LOC_Os04g53190.1	5e-12	96.97	33	Sb06g028970.1_PACid_1973921	5e-23	88.12	101	Sb06g028970.1_PACid_1973921	2e-11	96.97	33
172	IWB172	BobWhite_c11111_288	Bradi2g16840.1	1e-39	95.05	101	Bradi2g16840.1	6e-14	96.97	33	LOC_Os05g48600.1	1e-34	93.07	101	LOC_Os05g48600.1	5e-12	90.91	33	Sb09g028220.1_PACid_1981816	1e-20	87.13	101	Sb09g028220.1_PACid_1981816	9e-12	84.85	33
173	IWB173	BobWhite_c11119_83	.	.	.	.	.	.	.	.	.	.	.	.	.	.	.	.	.	.	.	.	.	.	.	.
174	IWB174	BobWhite_c11128_303	.	.	.	.	.	.	.	.	.	.	.	.	.	.	.	.	.	.	.	.	.	.	.	.
175	IWB175	BobWhite_c11131_382	.	.	.	.	.	.	.	.	.	.	.	.	.	.	.	.	.	.	.	.	.	.	.	.
176	IWB176	BobWhite_c11137_236	.	.	.	.	.	.	.	.	.	.	.	.	.	.	.	.	.	.	.	.	.	.	.	.
177	IWB177	BobWhite_c11152_617	Bradi2g55560.1	1e-39	95.05	101	Bradi2g55560.1	4e-13	96.97	33	LOC_Os01g64010.1	2e-12	84.78	92	LOC_Os01g64010.1	2e-11	90.91	33	Sb03g040520.1_PACid_1963980	1e-23	88.78	98	Sb03g040520.1_PACid_1963980	3e-13	96.97	33
178	IWB178	BobWhite_c11153_266	Bradi1g18570.1	2e-10	97.22	36	Bradi1g18570.1	4e-08	72.73	33	.	.	.	.	.	.	.	.	.	.	.	.	.	.	.	.
179	IWB179	BobWhite_c11154_279	Bradi1g57552.1	1e-23	95.45	66	Bradi1g07277.1	9e-12	100	33	LOC_Os03g56060.1	2e-15	91.8	61	LOC_Os03g56060.1	6e-11	96.97	33	Sb01g006820.1_PACid_1950123	2e-25	98.36	61	Sb01g006820.1_PACid_1950123	4e-11	93.94	33
180	IWB180	BobWhite_c11161_270	.	.	.	.	.	.	.	.	.	.	.	.	.	.	.	.	.	.	.	.	.	.	.	.
181	IWB181	BobWhite_c11161_463	.	.	.	.	.	.	.	.	.	.	.	.	.	.	.	.	.	.	.	.	.	.	.	.
182	IWB182	BobWhite_c11161_873	.	.	.	.	.	.	.	.	.	.	.	.	.	.	.	.	.	.	.	.	.	.	.	.
183	IWB183	BobWhite_c11168_490	.	.	.	.	.	.	.	.	.	.	.	.	.	.	.	.	.	.	.	.	.	.	.	.
184	IWB184	BobWhite_c11178_1124	Bradi1g17340.1	1e-39	95.05	101	Bradi1g17340.1	5e-13	96.97	33	LOC_Os01g13190.1	1e-25	91.86	86	LOC_Os01g13190.1	3e-12	90.91	33	Sb01g006120.1_PACid_1950037	9e-31	92.55	94	Sb01g006120.1_PACid_1950037	1e-12	90.91	33
185	IWB185	BobWhite_c11178_53	Bradi5g09040.1	1e-08	83.95	81	.	.	.	.	.	.	.	.	.	.	.	.	.	.	.	.	.	.	.	.
186	IWB186	BobWhite_c11178_914	Bradi1g17340.1	6e-35	93.07	101	Bradi1g17340.1	5e-12	96.97	33	LOC_Os01g13190.1	4e-32	92.08	101	LOC_Os01g13190.1	1e-12	96.97	33	Sb01g006120.1_PACid_1950037	2e-38	95.79	95	Sb01g006120.1_PACid_1950037	2e-12	96.97	33
187	IWB187	BobWhite_c11184_418	.	.	.	.	.	.	.	.	.	.	.	.	.	.	.	.	.	.	.	.	.	.	.	.
188	IWB188	BobWhite_c11201_410	.	.	.	.	.	.	.	.	.	.	.	.	.	.	.	.	.	.	.	.	.	.	.	.
189	IWB189	BobWhite_c11225_941	Bradi2g48340.1	9e-25	89	100	Bradi2g48340.1	2e-13	90.91	33	LOC_Os01g52110.1	3e-17	87.5	88	LOC_Os01g52110.1	4e-13	90.91	33	Sb03g033040.1_PACid_1963094	2e-19	89.16	83	Sb03g033040.1_PACid_1963094	7e-14	93.94	33
190	IWB190	BobWhite_c11231_615	Bradi3g03740.1	1e-30	93.33	90	Bradi3g03740.1	1e-10	90.91	33	LOC_Os02g05370.1	8e-21	88.89	90	LOC_Os02g05370.1	2e-08	81.82	33	Sb04g003440.1_PACid_1965289	8e-25	91.67	84	Sb04g003440.1_PACid_1965289	3e-09	84.85	33
191	IWB191	BobWhite_c11232_706	Bradi2g06830.1	2e-32	92.08	101	Bradi2g06830.1	5e-11	87.88	33	LOC_Os01g11414.1	7e-12	85.06	87	LOC_Os01g11414.1	1e-09	78.79	33	Sb03g002020.1_PACid_1960233	7e-07	88	50	Sb03g002020.1_PACid_1960233	9e-11	84.85	33
192	IWB192	BobWhite_c11235_370	Bradi2g28900.1	1e-30	96.15	78	Bradi2g28900.1	6e-09	96.15	26	LOC_Os05g28300.1	5e-16	90	70	LOC_Os05g28300.1	6e-08	92.31	26	Sb03g045540.1_PACid_1964590	3e-21	95.16	62	Sb03g045540.1_PACid_1964590	3e-08	92.31	26
193	IWB193	BobWhite_c1124_305	Bradi1g52640.1	3e-37	94.06	101	Bradi1g52640.1	2e-12	96.97	33	LOC_Os07g22220.1	3e-20	88.76	89	LOC_Os07g22220.1	3e-12	93.94	33	Sb06g001810.1_PACid_1971655	1e-26	93.67	79	Sb06g001810.1_PACid_1971655	1e-11	87.88	33
194	IWB194	BobWhite_c11283_352	Bradi1g51300.1	1e-20	87.13	101	Bradi1g51300.1	2e-13	93.94	33	LOC_Os06g04800.1	7e-12	92.16	51	LOC_Os06g04800.1	4e-12	87.88	33	Sb07g025030.1_PACid_1976590	7e-10	84.34	83	Sb07g025030.1_PACid_1976590	1e-10	75.76	33
195	IWB195	BobWhite_c11287_560	.	.	.	.	.	.	.	.	.	.	.	.	.	.	.	.	.	.	.	.	Sb02g010940.1_PACid_1956650	5e-07	66.67	33
196	IWB196	BobWhite_c11298_512	.	.	.	.	.	.	.	.	.	.	.	.	.	.	.	.	.	.	.	.	.	.	.	.
197	IWB197	BobWhite_c11301_226	.	.	.	.	.	.	.	.	.	.	.	.	.	.	.	.	.	.	.	.	.	.	.	.
198	IWB198	BobWhite_c11309_738	Bradi2g17570.1	7e-38	94.9	98	Bradi2g47100.1	4e-15	93.94	33	LOC_Os01g49690.1	1e-28	91.58	95	LOC_Os01g49690.1	7e-15	96.97	33	Sb03g031760.1_PACid_1962938	1e-17	86.96	92	Sb03g031760.1_PACid_1962938	4e-15	93.94	33
199	IWB199	BobWhite_c1131_328	.	.	.	.	.	.	.	.	.	.	.	.	.	.	.	.	.	.	.	.	.	.	.	.
200	IWB200	BobWhite_c11312_346	.	.	.	.	.	.	.	.	.	.	.	.	.	.	.	.	.	.	.	.	.	.	.	.
201	IWB201	BobWhite_c11327_185	Bradi1g22340.1	8e-13	91.07	56	Bradi1g22340.1	6e-09	80.65	31	LOC_Os03g63310.1	2e-12	91.07	56	LOC_Os03g37080.1	5e-08	96.15	26	Sb01g001780.1_PACid_1949502	5e-14	100	38	Sb02g009400.1_PACid_1956460	3e-08	74.19	31
202	IWB202	BobWhite_c11327_248	Bradi1g22340.1	8e-10	97.14	35	.	.	.	.	LOC_Os03g37080.1	7e-12	90.91	55	LOC_Os03g37080.1	5e-08	78.79	33	Sb01g001820.1_PACid_1949506	2e-13	90.16	61	.	.	.	.
203	IWB203	BobWhite_c11327_491	.	.	.	.	.	.	.	.	.	.	.	.	.	.	.	.	.	.	.	.	.	.	.	.
204	IWB204	BobWhite_c11335_244	Bradi2g42270.1	6e-35	93.07	101	Bradi2g42270.1	7e-12	93.94	33	LOC_Os01g40690.1	5e-31	92.63	95	LOC_Os01g40690.1	2e-11	93.94	33	Sb03g026490.1_PACid_1962273	2e-25	89.11	101	Sb03g026490.1_PACid_1962273	7e-12	93.94	33
205	IWB205	BobWhite_c11338_605	.	.	.	.	.	.	.	.	.	.	.	.	.	.	.	.	.	.	.	.	.	.	.	.
206	IWB206	BobWhite_c11347_194	.	.	.	.	Bradi3g12580.1	2e-09	69.7	33	.	.	.	.	LOC_Os01g18080.1	3e-06	57.58	33	.	.	.	.	Sb03g011550.1_PACid_1961421	7e-09	66.67	33
207	IWB207	BobWhite_c11354_376	Bradi1g51290.1	2e-16	93.1	58	Bradi1g51290.1	4e-06	100	19	.	.	.	.	LOC_Os06g04820.1	8e-06	85.71	21	.	.	.	.	Sb10g002720.1_PACid_1982469	1e-06	95.24	21
208	IWB208	BobWhite_c1136_385	Bradi1g01630.1	5e-11	83.17	101	Bradi1g01630.1	3e-12	84.85	33	.	.	.	.	LOC_Os03g63370.1	6e-13	87.88	33	Sb01g001120.1_PACid_1949414	8e-16	85.57	97	Sb01g001120.1_PACid_1949414	2e-13	90.91	33
209	IWB209	BobWhite_c11365_273	.	.	.	.	.	.	.	.	.	.	.	.	.	.	.	.	.	.	.	.	.	.	.	.
210	IWB210	BobWhite_c11365_873	.	.	.	.	Bradi1g47780.1	1e-10	78.79	33	.	.	.	.	LOC_Os02g17940.1	4e-10	72.73	33	.	.	.	.	Sb10g005200.1_PACid_1982792	4e-11	78.12	32
211	IWB211	BobWhite_c1137_1369	Bradi2g39710.1	3e-37	94.06	101	Bradi2g39710.1	5e-13	96.97	33	LOC_Os01g02770.1	2e-27	92.13	89	LOC_Os01g02400.1	6e-11	90.62	32	Sb03g008150.1_PACid_1961012	2e-16	90.91	66	Sb03g025610.1_PACid_1962157	2e-10	87.5	32
212	IWB212	BobWhite_c1137_1405	Bradi2g39710.1	7e-38	94.9	98	Bradi2g01320.1	3e-14	100	33	LOC_Os01g02560.1	9e-33	95.35	86	LOC_Os01g02360.1	8e-14	100	33	Sb03g008150.1_PACid_1961012	2e-25	89.11	101	Sb03g008150.1_PACid_1961012	3e-14	100	33
213	IWB213	BobWhite_c11374_530	Bradi0009s00240.2	6e-26	89.8	98	Bradi0009s00240.2	2e-10	84.85	33	LOC_Os06g49120.1	5e-16	86.67	90	LOC_Os06g49120.1	2e-08	86.21	29	Sb10g029280.1_PACid_1984981	5e-14	85.56	90	Sb04g003040.1_PACid_1965235	8e-08	72.73	33
214	IWB214	BobWhite_c1138_339	Bradi2g52470.1	2e-07	94.29	35	Bradi2g52470.1	4e-08	78.79	33	.	.	.	.	LOC_Os01g58580.1	3e-06	66.67	33	.	.	.	.	Sb03g037160.1_PACid_1963603	2e-07	72.73	33
215	IWB215	BobWhite_c11385_112	.	.	.	.	.	.	.	.	.	.	.	.	.	.	.	.	.	.	.	.	.	.	.	.
216	IWB216	BobWhite_c11397_208	.	.	.	.	.	.	.	.	.	.	.	.	.	.	.	.	.	.	.	.	.	.	.	.
217	IWB217	BobWhite_c11397_231	.	.	.	.	.	.	.	.	.	.	.	.	.	.	.	.	.	.	.	.	.	.	.	.
218	IWB218	BobWhite_c11405_356	Bradi5g14230.1	2e-44	97.03	101	Bradi4g32600.1	9e-15	100	33	LOC_Os09g29190.1	5e-25	89.11	101	LOC_Os09g29190.1	3e-13	93.94	33	Sb02g027070.1_PACid_1957895	1e-32	92.08	101	Sb02g027070.1_PACid_1957895	2e-14	96.97	33
219	IWB219	BobWhite_c11407_177	Bradi2g41370.1	8e-13	91.07	56	.	.	.	.	LOC_Os01g38510.1	4e-10	89.29	56	.	.	.	.	.	.	.	.	.	.	.	.
220	IWB220	BobWhite_c11433_636	Bradi1g06635.1	2e-31	92.63	95	Bradi1g06635.1	4e-14	96.97	33	.	.	.	.	.	.	.	.	.	.	.	.	.	.	.	.
221	IWB221	BobWhite_c11460_291	Bradi3g33530.1	5e-20	93.75	64	Bradi3g33530.1	1e-08	78.79	33	.	.	.	.	LOC_Os10g41380.1	4e-07	71.88	32	.	.	.	.	Sb01g028860.1_PACid_1952548	6e-07	66.67	33
222	IWB222	BobWhite_c11478_388	Bradi1g23410.1	6e-35	93.81	97	Bradi1g23410.1	8e-13	96.88	32	LOC_Os07g39400.1	1e-34	93.81	97	LOC_Os07g39400.1	1e-12	96.88	32	Sb02g037610.1_PACid_1959185	1e-23	92.31	78	Sb02g037610.1_PACid_1959185	4e-12	93.75	32
223	IWB223	BobWhite_c11479_157	.	.	.	.	.	.	.	.	.	.	.	.	.	.	.	.	.	.	.	.	.	.	.	.
224	IWB224	BobWhite_c11480_1129	Bradi3g31100.1	6e-29	92.31	91	Bradi3g31100.1	7e-12	90.91	33	LOC_Os10g26050.1	5e-25	89.69	97	LOC_Os10g26050.1	4e-12	96.88	32	Sb04g029070.1_PACid_1967640	7e-10	85.92	71	Sb04g029070.1_PACid_1967640	2e-11	87.5	32
225	IWB225	BobWhite_c11480_1370	Bradi3g31100.1	3e-34	93	100	Bradi3g31100.1	2e-15	93.94	33	LOC_Os10g26050.1	3e-29	91	100	LOC_Os06g31210.1	4e-15	93.94	33	Sb01g042830.1_PACid_1954278	7e-13	84	100	Sb01g042830.1_PACid_1954278	2e-15	93.94	33
226	IWB226	BobWhite_c11480_520	Bradi3g31100.1	2e-07	94.29	35	Bradi1g69880.1	1e-07	65.62	32	.	.	.	.	LOC_Os10g26050.1	2e-10	81.82	33	.	.	.	.	Sb04g029070.1_PACid_1967640	8e-08	69.7	33
227	IWB227	BobWhite_c1149_539	.	.	.	.	.	.	.	.	.	.	.	.	.	.	.	.	.	.	.	.	.	.	.	.
228	IWB228	BobWhite_c11490_479	Bradi2g33317.1	1e-17	86.46	96	Bradi2g33317.1	1e-11	84.85	33	LOC_Os05g09740.1	1e-16	90.14	71	LOC_Os07g27580.1	9e-12	87.88	33	Sb09g005970.1_PACid_1980054	8e-25	89.58	96	Sb09g005970.1_PACid_1980054	1e-12	93.94	33
229	IWB229	BobWhite_c11493_1202	Bradi3g17110.1	4e-33	93.62	94	Bradi3g17110.1	2e-13	100	33	LOC_Os05g19480.1	1e-22	88.12	101	LOC_Os05g19480.1	1e-12	96.97	33	Sb08g020920.1_PACid_1978992	6e-35	93.81	97	Sb08g020920.1_PACid_1978992	2e-13	100	33
230	IWB230	BobWhite_c11495_120	.	.	.	.	.	.	.	.	.	.	.	.	.	.	.	.	.	.	.	.	.	.	.	.
231	IWB231	BobWhite_c1150_1127	.	.	.	.	.	.	.	.	.	.	.	.	.	.	.	.	.	.	.	.	.	.	.	.
232	IWB232	BobWhite_c11503_296	Bradi1g75720.1	2e-10	83	100	Bradi1g75720.1	4e-10	84.38	32	.	.	.	.	LOC_Os04g14654.1	2e-08	75	32	.	.	.	.	Sb03g025460.1_PACid_1962139	1e-10	84.38	32
233	IWB233	BobWhite_c11512_157	.	.	.	.	.	.	.	.	.	.	.	.	.	.	.	.	.	.	.	.	.	.	.	.
234	IWB234	BobWhite_c11533_363	Bradi2g04480.1	2e-44	97.03	101	Bradi2g04480.1	7e-15	96.97	33	LOC_Os01g07760.1	7e-18	86.14	101	LOC_Os01g07760.1	3e-13	87.88	33	Sb08g022520.1_PACid_1979205	2e-25	89.11	101	Sb09g005220.1_PACid_1979954	5e-13	84.85	33
235	IWB235	BobWhite_c11539_336	Bradi1g77850.1	2e-25	89.11	101	Bradi1g77850.1	1e-09	84.85	33	LOC_Os03g02030.1	7e-18	87.64	89	LOC_Os03g02030.1	4e-09	83.87	31	Sb01g049840.1_PACid_1955133	3e-18	86.14	101	Sb01g049840.1_PACid_1955133	6e-10	84.85	33
236	IWB236	BobWhite_c11540_60	Bradi2g47830.1	6e-35	93.07	101	Bradi2g47830.1	2e-13	96.97	33	LOC_Os01g51170.1	5e-25	89.11	101	LOC_Os01g51170.1	5e-13	96.97	33	Sb03g032540.1_PACid_1963031	2e-25	89.11	101	Sb03g032540.1_PACid_1963031	2e-13	96.97	33
237	IWB237	BobWhite_c11549_468	.	.	.	.	.	.	.	.	.	.	.	.	.	.	.	.	.	.	.	.	.	.	.	.
238	IWB238	BobWhite_c11562_133	.	.	.	.	.	.	.	.	.	.	.	.	.	.	.	.	.	.	.	.	.	.	.	.
239	IWB239	BobWhite_c11594_152	Bradi4g31310.1	4e-36	94.74	95	Bradi4g31310.1	7e-12	93.94	33	LOC_Os09g26880.1	2e-30	94.19	86	LOC_Os09g26880.1	1e-10	93.94	33	Sb02g025790.1_PACid_1957722	5e-23	89.89	89	Sb02g025790.1_PACid_1957722	4e-11	93.94	33
240	IWB240	BobWhite_c11608_78	Bradi4g09597.1	2e-07	83.54	79	Bradi4g09597.1	1e-10	84.85	33	.	.	.	.	LOC_Os10g04180.1	3e-09	75.76	33	.	.	.	.	Sb06g000340.1_PACid_1971449	3e-11	75.76	33
241	IWB241	BobWhite_c11615_191	Bradi4g13267.1	8e-13	89.06	64	Bradi4g13267.1	2e-06	85.19	27	.	.	.	.	.	.	.	.	.	.	.	.	.	.	.	.
242	IWB242	BobWhite_c11615_268	Bradi4g13280.1	1e-23	90.7	86	Bradi4g13280.1	9e-12	87.88	33	.	.	.	.	LOC_Os11g40590.1	2e-08	69.7	33	Sb05g025070.1_PACid_1971027	1e-08	92.68	41	Sb05g025070.1_PACid_1971027	8e-07	66.67	33
243	IWB243	BobWhite_c11619_255	.	.	.	.	Bradi1g77520.1	2e-08	75.76	33	.	.	.	.	.	.	.	.	Sb01g049590.1_PACid_1955103	4e-08	96.88	32	Sb01g049590.1_PACid_1955103	4e-09	81.82	33
244	IWB244	BobWhite_c11619_532	.	.	.	.	Bradi1g77520.1	5e-10	75.76	33	.	.	.	.	LOC_Os02g03040.1	3e-06	63.64	33	.	.	.	.	Sb01g049590.1_PACid_1955103	9e-09	69.7	33
245	IWB245	BobWhite_c11621_123	.	.	.	.	.	.	.	.	.	.	.	.	.	.	.	.	.	.	.	.	.	.	.	.
246	IWB246	BobWhite_c1163_162	Bradi3g26660.1	2e-25	90.72	97	Bradi3g26660.1	4e-10	92.86	28	LOC_Os10g27340.2	7e-18	87.63	97	LOC_Os10g27340.2	3e-09	92.86	28	Sb01g022150.1_PACid_1951984	3e-18	88.89	81	Sb01g022150.1_PACid_1951984	9e-09	85.71	28
247	IWB247	BobWhite_c11652_421	Bradi1g60100.1	1e-20	93.85	65	Bradi1g60100.1	2e-08	95.83	24	LOC_Os03g29730.1	7e-09	87.93	58	.	.	.	.	.	.	.	.	.	.	.	.
248	IWB248	BobWhite_c11655_343	Bradi2g55060.1	1e-23	88.78	98	Bradi2g55060.1	5e-11	90.62	32	LOC_Os01g63200.1	9e-30	91.09	101	LOC_Os01g63200.1	3e-10	87.88	33	Sb03g039980.1_PACid_1963921	8e-16	85.57	97	Sb03g039980.1_PACid_1963921	3e-09	84.38	32
249	IWB249	BobWhite_c11686_575	Bradi5g13727.1	4e-30	93.26	89	Bradi5g13727.1	1e-13	100	33	LOC_Os04g40700.1	4e-38	95.79	95	LOC_Os04g40700.1	5e-13	96.97	33	Sb06g020560.1_PACid_1972915	1e-26	90.53	95	Sb06g020560.1_PACid_1972915	2e-13	96.97	33
250	IWB250	BobWhite_c11691_181	.	.	.	.	.	.	.	.	.	.	.	.	.	.	.	.	.	.	.	.	.	.	.	.
251	IWB251	BobWhite_c11692_148	Bradi2g15740.1	2e-06	91.43	35	.	.	.	.	.	.	.	.	.	.	.	.	.	.	.	.	.	.	.	.
252	IWB252	BobWhite_c11696_445	.	.	.	.	.	.	.	.	.	.	.	.	LOC_Os01g37560.1	1e-05	56.41	39	.	.	.	.	.	.	.	.
253	IWB253	BobWhite_c11698_167	.	.	.	.	Bradi0007s00200.2	4e-06	58.62	29	LOC_Os01g34490.1	2e-12	86.25	80	LOC_Os01g34490.1	1e-11	93.55	31	.	.	.	.	.	.	.	.
254	IWB254	BobWhite_c11698_207	.	.	.	.	Bradi3g59536.1	1e-05	62.86	35	.	.	.	.	LOC_Os05g12360.1	1e-10	81.82	33	.	.	.	.	.	.	.	.
255	IWB255	BobWhite_c1173_367	.	.	.	.	.	.	.	.	.	.	.	.	.	.	.	.	.	.	.	.	.	.	.	.
256	IWB256	BobWhite_c11739_325	Bradi1g16750.1	3e-40	95.92	98	Bradi1g16750.1	3e-12	100	33	LOC_Os03g18690.1	8e-24	89.47	95	LOC_Os03g18690.1	7e-12	100	33	Sb02g043840.1_PACid_1959961	1e-39	95.05	101	Sb02g043840.1_PACid_1959961	3e-12	100	33
257	IWB257	BobWhite_c1174_127	.	.	.	.	.	.	.	.	.	.	.	.	.	.	.	.	.	.	.	.	.	.	.	.
258	IWB258	BobWhite_c11756_79	Bradi3g34990.1	1e-39	96.77	93	Bradi3g34990.1	2e-14	93.94	33	LOC_Os08g29160.1	4e-32	92.08	101	LOC_Os08g29160.1	1e-14	96.97	33	Sb07g019250.1_PACid_1975863	1e-26	89.9	99	Sb07g019250.1_PACid_1975863	1e-14	93.94	33
259	IWB259	BobWhite_c11761_295	.	.	.	.	.	.	.	.	.	.	.	.	.	.	.	.	.	.	.	.	.	.	.	.
260	IWB260	BobWhite_c11800_119	Bradi5g25291.1	3e-06	90.24	41	.	.	.	.	.	.	.	.	.	.	.	.	.	.	.	.	.	.	.	.
261	IWB261	BobWhite_c11800_96	Bradi5g25291.1	3e-12	88.89	63	Bradi5g25291.1	7e-07	71.88	32	.	.	.	.	.	.	.	.	.	.	.	.	.	.	.	.
262	IWB262	BobWhite_c11808_975	Bradi3g00690.1	9e-25	91.67	84	Bradi3g00690.1	2e-12	93.94	33	.	.	.	.	LOC_Os02g01440.1	9e-12	90.62	32	Sb04g000530.1_PACid_1964899	2e-16	90	70	Sb04g000530.1_PACid_1964899	2e-11	90.62	32
263	IWB263	BobWhite_c11811_327	Bradi1g01290.1	3e-37	94.06	101	Bradi1g01290.1	1e-12	93.94	33	LOC_Os03g63520.1	2e-39	95.05	101	LOC_Os03g63520.1	1e-12	96.97	33	Sb01g000910.1_PACid_1949390	9e-31	91.84	98	Sb01g000910.1_PACid_1949390	1e-12	93.94	33
264	IWB264	BobWhite_c11817_376	Bradi3g43050.1	6e-22	87.13	101	Bradi3g00507.1	3e-11	90.91	33	LOC_Os04g41490.1	1e-18	88.75	80	LOC_Os04g41490.1	5e-08	75.76	33	Sb06g021120.1_PACid_1972984	8e-09	88.68	53	Sb06g021120.1_PACid_1972984	8e-08	72.73	33
265	IWB265	BobWhite_c11861_535	.	.	.	.	.	.	.	.	.	.	.	.	.	.	.	.	.	.	.	.	.	.	.	.
266	IWB266	BobWhite_c11861_557	.	.	.	.	.	.	.	.	.	.	.	.	.	.	.	.	.	.	.	.	.	.	.	.
267	IWB267	BobWhite_c11861_606	.	.	.	.	.	.	.	.	.	.	.	.	.	.	.	.	.	.	.	.	.	.	.	.
268	IWB268	BobWhite_c11863_720	Bradi1g56057.1	1e-42	97.87	94	Bradi1g56057.1	1e-11	100	31	LOC_Os01g06010.1	4e-35	94.68	94	LOC_Os01g05610.1	8e-11	96.77	31	Sb03g026260.1_PACid_1962246	2e-28	94.87	78	Sb02g025410.1_PACid_1957665	9e-11	93.55	31
269	IWB269	BobWhite_c11864_312	Bradi1g25430.2	8e-47	98.02	101	Bradi1g25430.2	8e-13	96.97	33	LOC_Os07g36080.1	8e-21	91.03	78	LOC_Os07g36080.1	6e-08	78.79	33	Sb02g035610.1_PACid_1958940	9e-28	97.1	69	Sb02g035610.1_PACid_1958940	8e-10	87.88	33
270	IWB270	BobWhite_c1187_2752	Bradi2g47330.1	6e-20	93.65	63	Bradi2g47330.1	5e-07	75.86	29	LOC_Os01g50080.1	1e-11	87.88	66	LOC_Os01g50080.1	1e-06	72.41	29	Sb03g031990.1_PACid_1962966	7e-11	87.5	64	Sb03g031990.1_PACid_1962966	8e-08	79.31	29
271	IWB271	BobWhite_c11872_122	Bradi1g21310.1	1e-36	94.79	96	Bradi1g21310.1	2e-12	93.55	31	LOC_Os07g42940.1	1e-31	92.71	96	LOC_Os07g42940.1	2e-12	96.77	31	Sb02g039640.1_PACid_1959449	1e-29	92.39	92	Sb01g033570.1_PACid_1953143	5e-12	93.33	30
272	IWB272	BobWhite_c11895_332	.	.	.	.	.	.	.	.	.	.	.	.	.	.	.	.	.	.	.	.	.	.	.	.
273	IWB273	BobWhite_c11902_88	Bradi1g30656.1	9e-12	100	34	Bradi1g30656.1	4e-09	81.82	33	.	.	.	.	LOC_Os06g43800.1	3e-06	72.73	33	.	.	.	.	Sb10g025400.1_PACid_1984486	4e-06	69.7	33
274	IWB274	BobWhite_c11917_124	Bradi5g25790.1	5e-20	90	80	Bradi5g25790.1	1e-07	87.1	31	.	.	.	.	.	.	.	.	Sb06g032520.1_PACid_1974350	3e-12	86.08	79	Sb06g032520.1_PACid_1974350	4e-06	73.33	30
275	IWB275	BobWhite_c11918_807	Bradi1g52320.1	2e-32	92.08	101	Bradi1g52320.1	8e-14	93.94	33	LOC_Os06g01390.1	3e-20	89.41	85	LOC_Os06g01390.1	2e-12	90.91	33	Sb10g000390.1_PACid_1982180	6e-35	95.51	89	Sb10g000390.1_PACid_1982180	9e-14	93.94	33
276	IWB276	BobWhite_c11923_547	Bradi4g31930.1	2e-36	93.07	101	Bradi4g31930.1	5e-13	96.97	33	LOC_Os03g55640.1	8e-08	81.63	98	LOC_Os09g28000.1	4e-11	87.88	33	Sb02g026400.1_PACid_1957799	3e-11	83.16	95	Sb02g026400.1_PACid_1957799	9e-11	81.82	33
277	IWB277	BobWhite_c11935_137	Bradi2g01310.1	7e-07	100	26	Bradi2g01310.1	7e-09	79.41	34	.	.	.	.	LOC_Os01g02410.1	1e-07	73.53	34	.	.	.	.	Sb03g025630.1_PACid_1962159	1e-09	75.76	33
278	IWB278	BobWhite_c11938_64	Bradi5g15337.1	4e-24	90.8	87	Bradi5g15337.1	1e-10	87.1	31	LOC_Os04g43050.1	2e-12	87.5	72	LOC_Os04g43050.1	2e-09	72.73	33	Sb06g022180.1_PACid_1973102	7e-10	83.91	87	Sb06g022180.1_PACid_1973102	2e-10	75.76	33
279	IWB279	BobWhite_c11946_277	.	.	.	.	.	.	.	.	.	.	.	.	.	.	.	.	.	.	.	.	.	.	.	.
280	IWB280	BobWhite_c11949_788	.	.	.	.	.	.	.	.	.	.	.	.	.	.	.	.	.	.	.	.	.	.	.	.
281	IWB281	BobWhite_c1196_297	Bradi2g49850.1	4e-33	92.86	98	Bradi2g49850.1	1e-12	96.97	33	LOC_Os01g54540.1	4e-35	93.88	98	LOC_Os01g54540.1	7e-12	93.94	33	Sb03g034620.1_PACid_1963292	2e-35	93.88	98	Sb03g034620.1_PACid_1963292	2e-12	96.97	33
282	IWB282	BobWhite_c11971_441	Bradi1g30200.1	1e-23	88.78	98	Bradi1g30200.1	4e-12	93.94	33	LOC_Os06g50380.1	2e-15	85.15	101	LOC_Os06g50380.1	1e-11	90.91	33	Sb10g030320.1_PACid_1985108	7e-07	82.56	86	Sb10g030320.1_PACid_1985108	5e-12	90.91	33
283	IWB283	BobWhite_c11977_428	Bradi3g17330.1	5e-20	92.65	68	Bradi3g15190.1	5e-10	100	26	LOC_Os08g09040.1	4e-13	89.23	65	LOC_Os08g08990.1	1e-09	100	26	.	.	.	.	Sb0737s002010.1_PACid_1974554	5e-10	100	26
284	IWB284	BobWhite_c11981_105	.	.	.	.	.	.	.	.	.	.	.	.	.	.	.	.	.	.	.	.	.	.	.	.
285	IWB285	BobWhite_c11997_246	Bradi2g03130.1	1e-11	95.24	42	.	.	.	.	.	.	.	.	.	.	.	.	Sb03g046925.1_PACid_1964756	4e-08	96.88	32	.	.	.	.
286	IWB286	BobWhite_c1201_384	.	.	.	.	.	.	.	.	.	.	.	.	.	.	.	.	.	.	.	.	.	.	.	.
287	IWB287	BobWhite_c12011_190	Bradi1g59220.1	6e-29	90.91	99	Bradi1g59220.1	8e-13	90.91	33	LOC_Os07g01760.1	5e-31	91.92	99	LOC_Os07g01760.1	4e-12	87.88	33	Sb02g000780.1_PACid_1955325	5e-17	86.32	95	Sb02g000780.1_PACid_1955325	9e-12	84.85	33
288	IWB288	BobWhite_c12013_1151	Bradi3g54020.1	4e-33	92.86	98	Bradi3g54020.1	2e-14	100	33	LOC_Os02g55140.1	2e-33	93.68	95	LOC_Os02g55140.1	4e-14	100	33	Sb04g035840.1_PACid_1968457	2e-35	93.88	98	Sb04g035840.1_PACid_1968457	2e-14	100	33
289	IWB289	BobWhite_c12013_275	Bradi3g54020.1	9e-28	90.1	101	Bradi3g54020.1	8e-11	87.88	33	LOC_Os02g55140.1	3e-17	86.96	92	LOC_Os02g55140.1	5e-10	84.85	33	Sb04g035840.1_PACid_1968457	4e-11	84.27	89	Sb04g035840.1_PACid_1968457	2e-10	81.82	33
290	IWB290	BobWhite_c12013_977	Bradi3g54020.1	3e-18	86.14	101	Bradi3g54020.1	3e-11	87.88	33	LOC_Os02g55140.1	3e-20	87.13	101	LOC_Os02g55140.1	4e-11	87.88	33	Sb04g035840.1_PACid_1968457	2e-10	83.7	92	Sb04g035840.1_PACid_1968457	4e-11	84.85	33
291	IWB291	BobWhite_c12016_88	.	.	.	.	.	.	.	.	.	.	.	.	.	.	.	.	.	.	.	.	.	.	.	.
292	IWB292	BobWhite_c12017_125	.	.	.	.	.	.	.	.	.	.	.	.	.	.	.	.	.	.	.	.	.	.	.	.
293	IWB293	BobWhite_c12032_371	Bradi3g55450.1	2e-44	97.03	101	Bradi3g55450.1	3e-17	100	33	LOC_Os02g57290.1	1e-22	88.12	101	LOC_Os02g57290.1	2e-15	90.91	33	Sb04g037300.1_PACid_1968628	8e-19	86.73	98	Sb04g037300.1_PACid_1968628	4e-16	90.91	33
294	IWB294	BobWhite_c12032_86	Bradi3g55450.1	3e-34	93.75	96	Bradi3g55450.1	2e-12	93.94	33	LOC_Os02g57290.1	6e-37	94.06	101	LOC_Os02g57290.1	1e-12	96.97	33	Sb04g037300.1_PACid_1968628	2e-25	89.11	101	Sb04g037300.1_PACid_1968628	2e-12	93.94	33
295	IWB295	BobWhite_c12037_723	Bradi2g16320.1	2e-27	91.86	86	Bradi2g16320.1	7e-09	92.86	28	LOC_Os05g49150.1	1e-24	90.7	86	LOC_Os05g49150.1	2e-08	92.86	28	Sb09g028700.1_PACid_1981876	1e-22	89.53	86	Sb09g028700.1_PACid_1981876	7e-09	92.86	28
296	IWB296	BobWhite_c12044_111	Bradi2g50500.1	6e-29	90.91	99	Bradi2g50500.1	2e-11	93.94	33	LOC_Os01g55540.1	2e-33	92.93	99	LOC_Os01g55540.1	1e-10	90.91	33	Sb03g035220.1_PACid_1963368	8e-19	86.73	98	Sb03g035220.1_PACid_1963368	4e-11	90.91	33
297	IWB297	BobWhite_c12048_145	Bradi1g30560.1	2e-29	91	100	Bradi1g30560.1	1e-11	87.88	33	LOC_Os06g43680.1	3e-17	86	100	LOC_Os06g43680.1	4e-09	75.76	33	Sb10g025310.1_PACid_1984475	3e-12	95.35	43	Sb10g025310.1_PACid_1984475	4e-08	69.7	33
298	IWB298	BobWhite_c12052_610	Bradi3g28650.1	6e-35	93.07	101	Bradi1g32100.1	2e-14	96.97	33	LOC_Os01g66500.1	5e-22	89.13	92	LOC_Os01g66500.1	3e-13	93.94	33	Sb06g031310.1_PACid_1974198	2e-19	87.37	95	Sb06g031310.1_PACid_1974198	3e-13	90.91	33
299	IWB299	BobWhite_c12067_311	Bradi3g43475.1	9e-22	88.42	95	Bradi3g43475.1	8e-14	100	31	LOC_Os04g27860.1	3e-17	86.96	92	LOC_Os04g27860.1	8e-13	96.77	31	Sb04g019000.1_PACid_1966450	5e-20	88.04	92	Sb01g008260.1_PACid_1950306	7e-14	100	31
300	IWB300	BobWhite_c12072_201	Bradi4g35336.1	4e-42	96.04	101	Bradi4g35336.1	1e-13	100	33	LOC_Os09g34190.1	5e-19	88.51	87	LOC_Os09g34190.1	1e-10	87.88	33	Sb02g030010.1_PACid_1958259	3e-12	86.67	75	Sb02g030010.1_PACid_1958259	6e-11	87.88	33
301	IWB301	BobWhite_c12078_316	Bradi2g57310.1	3e-18	86.14	101	Bradi2g57310.1	1e-14	96.97	33	.	.	.	.	LOC_Os08g44870.1	3e-11	81.82	33	Sb07g023840.1_PACid_1976441	8e-16	86.52	89	Sb07g023840.1_PACid_1976441	2e-14	96.97	33
302	IWB302	BobWhite_c12088_1047	Bradi1g19080.1	7e-41	96.84	95	Bradi1g19080.1	7e-15	100	33	LOC_Os07g46460.1	6e-37	94.06	101	LOC_Os07g46460.1	3e-14	96.97	33	Sb02g041740.1_PACid_1959700	9e-28	90.1	101	Sb02g041740.1_PACid_1959700	1e-14	96.97	33
303	IWB303	BobWhite_c12088_261	Bradi1g19080.1	4e-42	96.04	101	Bradi1g19080.1	1e-13	100	33	LOC_Os07g46460.1	1e-34	94.62	93	LOC_Os07g46460.1	3e-13	100	33	Sb02g041740.1_PACid_1959700	8e-22	91.14	79	Sb02g041740.1_PACid_1959700	4e-12	87.88	33
304	IWB304	BobWhite_c12090_117	Bradi5g25070.1	3e-37	94.06	101	Bradi5g25070.1	1e-14	96.97	33	LOC_Os04g56710.1	5e-25	89.11	101	LOC_Os04g56710.1	1e-13	93.94	33	Sb06g031800.1_PACid_1974263	2e-19	87.37	95	Sb06g031800.1_PACid_1974263	1e-12	93.55	31
305	IWB305	BobWhite_c12090_70	Bradi5g25070.1	5e-34	93.68	95	Bradi5g25070.1	1e-11	87.88	33	LOC_Os04g56710.1	3e-07	90.7	43	LOC_Os04g56710.1	2e-08	72.73	33	Sb06g031800.1_PACid_1974263	8e-12	87.14	70	Sb06g031800.1_PACid_1974263	3e-09	75.76	33
306	IWB306	BobWhite_c12128_187	.	.	.	.	.	.	.	.	.	.	.	.	.	.	.	.	.	.	.	.	.	.	.	.
307	IWB307	BobWhite_c12129_801	Bradi1g23090.1	8e-10	85.33	75	Bradi1g23090.1	8e-06	69.7	33	.	.	.	.	.	.	.	.	.	.	.	.	.	.	.	.
308	IWB308	BobWhite_c12134_1068	Bradi5g20197.1	6e-23	88.66	97	Bradi5g20197.1	2e-11	96.97	33	LOC_Os04g50860.1	2e-09	84.81	79	LOC_Os04g50860.1	1e-10	93.94	33	.	.	.	.	Sb06g027240.1_PACid_1973712	4e-11	93.94	33
309	IWB309	BobWhite_c12134_1140	Bradi5g20197.1	1e-17	86	100	Bradi5g20197.1	4e-10	87.88	33	.	.	.	.	LOC_Os04g50860.1	1e-08	78.79	33	.	.	.	.	Sb06g027240.1_PACid_1973712	1e-08	78.79	33
310	IWB310	BobWhite_c12134_539	Bradi5g20197.1	2e-31	93.41	91	Bradi5g20197.1	6e-11	81.82	33	LOC_Os04g50860.1	1e-19	88.04	92	LOC_Os04g50860.1	7e-10	75.76	33	.	.	.	.	Sb06g027240.1_PACid_1973712	3e-09	69.7	33
311	IWB311	BobWhite_c12134_823	Bradi5g20197.1	5e-20	93.75	64	Bradi5g20197.1	6e-09	78.79	33	LOC_Os04g50860.1	1e-10	88.52	61	.	.	.	.	Sb06g027240.1_PACid_1973712	8e-16	91.8	61	Sb06g027240.1_PACid_1973712	4e-06	72.41	29
312	IWB312	BobWhite_c12134_880	.	.	.	.	Bradi5g20197.1	4e-07	65.62	32	.	.	.	.	.	.	.	.	Sb06g027240.1_PACid_1973712	7e-07	87.04	54	.	.	.	.
313	IWB313	BobWhite_c1214_171	.	.	.	.	.	.	.	.	.	.	.	.	.	.	.	.	.	.	.	.	.	.	.	.
314	IWB314	BobWhite_c1214_798	Bradi1g16490.1	5e-11	84.62	91	.	.	.	.	.	.	.	.	.	.	.	.	.	.	.	.	.	.	.	.
315	IWB315	BobWhite_c12144_216	Bradi5g00570.2	5e-11	87.69	65	Bradi5g00570.2	2e-06	85.71	21	LOC_Os06g34570.1	2e-06	100	26	.	.	.	.	.	.	.	.	.	.	.	.
316	IWB316	BobWhite_c1215_240	.	.	.	.	.	.	.	.	.	.	.	.	.	.	.	.	.	.	.	.	.	.	.	.
317	IWB317	BobWhite_c12154_199	.	.	.	.	.	.	.	.	.	.	.	.	.	.	.	.	.	.	.	.	.	.	.	.
318	IWB318	BobWhite_c12157_747	.	.	.	.	.	.	.	.	LOC_Os04g52960.1	7e-09	92.86	42	.	.	.	.	.	.	.	.	.	.	.	.
319	IWB319	BobWhite_c12159_729	Bradi1g47910.1	4e-33	92.86	98	Bradi1g47910.1	6e-13	100	33	LOC_Os06g07860.1	3e-08	82.47	97	LOC_Os06g07860.1	3e-12	96.97	33	.	.	.	.	Sb10g005100.1_PACid_1982780	7e-12	90.91	33
320	IWB320	BobWhite_c12174_290	Bradi3g56527.1	1e-23	96.77	62	Bradi3g56527.1	7e-09	89.66	29	LOC_Os03g31134.1	3e-23	96.77	62	LOC_Os03g31090.1	1e-07	96.15	26	Sb01g032280.1_PACid_1952977	2e-25	94.52	73	Sb01g032280.1_PACid_1952977	2e-08	89.66	29
321	IWB321	BobWhite_c12202_81	Bradi1g56500.1	8e-16	85.57	97	Bradi1g56500.1	8e-08	69.7	33	LOC_Os07g07270.1	4e-13	91.23	57	LOC_Os07g07270.1	3e-06	72.73	33	Sb02g003880.1_PACid_1955722	3e-18	87.64	89	Sb02g003880.1_PACid_1955722	2e-08	75.76	33
322	IWB322	BobWhite_c1221_367	Bradi3g48590.1	2e-31	95.18	83	Bradi3g48590.1	1e-09	88.46	26	LOC_Os02g39930.1	8e-24	92.41	79	LOC_Os02g39930.1	9e-10	96	25	Sb04g025860.1_PACid_1967228	5e-17	88.61	79	Sb04g025860.1_PACid_1967228	1e-09	92	25
323	IWB323	BobWhite_c12229_182	.	.	.	.	.	.	.	.	.	.	.	.	.	.	.	.	.	.	.	.	.	.	.	.
324	IWB324	BobWhite_c12232_243	Bradi5g15580.1	1e-30	91.84	98	Bradi5g15580.1	2e-12	96.97	33	LOC_Os04g43550.1	9e-30	91.09	101	LOC_Os04g43550.1	3e-11	93.94	33	Sb06g022590.1_PACid_1973156	4e-30	91.09	101	Sb06g022590.1_PACid_1973156	1e-11	93.94	33
325	IWB325	BobWhite_c12246_187	Bradi5g20620.1	6e-29	96	75	Bradi5g20620.1	1e-09	85.29	34	LOC_Os04g51240.1	2e-24	89	100	LOC_Os04g51240.1	7e-10	81.82	33	Sb06g027480.1_PACid_1973744	1e-20	87.63	97	Sb06g027480.1_PACid_1973744	2e-10	84.85	33
326	IWB326	BobWhite_c12248_442	.	.	.	.	.	.	.	.	.	.	.	.	.	.	.	.	.	.	.	.	.	.	.	.
327	IWB327	BobWhite_c1225_235	Bradi5g13790.1	1e-42	96.94	98	Bradi5g13790.1	9e-15	100	33	LOC_Os04g40840.1	6e-40	95.92	98	LOC_Os04g40840.1	2e-14	100	33	Sb06g020610.1_PACid_1972922	6e-35	93.07	101	Sb06g020610.1_PACid_1972922	8e-15	100	33
328	IWB328	BobWhite_c1225_376	Bradi5g13790.1	4e-36	95.51	89	Bradi5g13790.1	4e-12	90.91	33	LOC_Os04g40840.1	2e-26	91.86	86	LOC_Os04g40840.1	3e-12	93.94	33	Sb06g020610.1_PACid_1972922	2e-37	92.08	101	Sb06g020610.1_PACid_1972922	1e-12	93.94	33
329	IWB329	BobWhite_c12252_476	Bradi1g19540.1	3e-23	89.89	89	Bradi1g19540.1	1e-10	93.55	31	LOC_Os07g45310.1	3e-28	91.3	92	LOC_Os07g45310.1	7e-10	87.5	32	Sb02g041350.1_PACid_1959653	1e-10	87.5	64	Sb02g041350.1_PACid_1959653	6e-10	90.32	31
330	IWB330	BobWhite_c12256_96	.	.	.	.	.	.	.	.	.	.	.	.	.	.	.	.	.	.	.	.	.	.	.	.
331	IWB331	BobWhite_c12261_130	.	.	.	.	.	.	.	.	.	.	.	.	.	.	.	.	.	.	.	.	.	.	.	.
332	IWB332	BobWhite_c12264_248	Bradi1g30400.1	3e-18	89.61	77	Bradi1g30400.1	3e-08	84.85	33	LOC_Os02g09180.1	6e-06	90.24	41	LOC_Os02g09180.1	1e-07	81.82	33	Sb10g025170.1_PACid_1984456	5e-14	90.32	62	Sb10g025170.1_PACid_1984456	9e-09	84.85	33
333	IWB333	BobWhite_c12281_752	Bradi2g54170.1	1e-36	94.79	96	Bradi2g54170.1	1e-11	87.88	33	LOC_Os01g61720.1	2e-33	92.93	99	LOC_Os01g61720.1	2e-12	96.97	33	Sb03g038960.1_PACid_1963804	6e-32	92	100	Sb03g038960.1_PACid_1963804	2e-11	90.91	33
334	IWB334	BobWhite_c1229_846	.	.	.	.	Bradi4g05000.2	5e-07	65.62	32	.	.	.	.	.	.	.	.	.	.	.	.	.	.	.	.
335	IWB335	BobWhite_c12302_368	.	.	.	.	.	.	.	.	.	.	.	.	.	.	.	.	.	.	.	.	.	.	.	.
336	IWB336	BobWhite_c12302_389	.	.	.	.	.	.	.	.	.	.	.	.	.	.	.	.	.	.	.	.	.	.	.	.
337	IWB337	BobWhite_c12305_959	Bradi2g14790.1	2e-32	93.55	93	Bradi2g14790.1	8e-13	87.88	33	LOC_Os05g50930.1	2e-30	91.84	98	LOC_Os05g50930.1	4e-13	96.97	33	Sb09g030110.1_PACid_1982045	6e-38	94.9	98	Sb09g030110.1_PACid_1982045	2e-13	96.97	33
338	IWB338	BobWhite_c12316_383	.	.	.	.	.	.	.	.	.	.	.	.	.	.	.	.	.	.	.	.	.	.	.	.
339	IWB339	BobWhite_c12334_362	Bradi2g35850.1	3e-06	84.62	65	Bradi2g35850.1	5e-08	77.42	31	LOC_Os05g05680.1	2e-12	85.71	84	LOC_Os05g05680.1	2e-08	76.67	30	Sb09g003790.1_PACid_1979770	7e-13	89.06	64	Sb09g003790.1_PACid_1979770	9e-09	72.73	33
340	IWB340	BobWhite_c1234_238	.	.	.	.	Bradi1g51860.1	1e-09	81.82	33	.	.	.	.	LOC_Os09g24230.1	7e-09	81.82	33	.	.	.	.	Sb10g000890.1_PACid_1982243	4e-09	81.82	33
341	IWB341	BobWhite_c1234_261	.	.	.	.	Bradi1g51860.1	5e-10	81.82	33	.	.	.	.	LOC_Os09g24230.1	3e-09	81.82	33	.	.	.	.	Sb10g000890.1_PACid_1982243	5e-09	78.79	33
342	IWB342	BobWhite_c12343_253	.	.	.	.	.	.	.	.	LOC_Os06g49530.1	1e-10	89.47	57	.	.	.	.	.	.	.	.	.	.	.	.
343	IWB343	BobWhite_c12355_1548	Bradi3g12660.1	6e-32	93.48	92	Bradi3g12660.1	1e-09	81.82	33	LOC_Os08g45080.1	2e-15	86.02	93	LOC_Os08g45080.1	1e-07	72.73	33	Sb07g023630.1_PACid_1976410	1e-20	87.13	101	Sb07g023630.1_PACid_1976410	7e-09	75.76	33
344	IWB344	BobWhite_c12355_1590	Bradi3g12660.1	2e-28	92.13	89	Bradi3g12660.1	7e-09	89.66	29	LOC_Os08g45080.1	1e-22	94.12	68	LOC_Os08g45080.1	5e-07	79.31	29	Sb07g023630.1_PACid_1976410	4e-15	91.53	59	Sb07g023630.1_PACid_1976410	5e-06	72.41	29
345	IWB345	BobWhite_c12355_603	Bradi3g12660.1	1e-11	85.9	78	Bradi3g12660.1	2e-07	79.41	34	LOC_Os08g45080.1	1e-10	84.71	85	LOC_Os08g45080.1	4e-07	77.14	35	.	.	.	.	.	.	.	.
346	IWB346	BobWhite_c1236_1429	Bradi1g21820.1	3e-09	91.3	46	Bradi1g21820.1	2e-06	68.75	32	.	.	.	.	LOC_Os07g41640.1	1e-05	68.97	29	.	.	.	.	.	.	.	.
347	IWB347	BobWhite_c12360_139	Bradi1g28860.1	5e-08	85.29	68	Bradi2g10294.1	2e-11	84.85	33	.	.	.	.	LOC_Os01g36350.1	2e-09	66.67	33	.	.	.	.	Sb06g021610.1_PACid_1973036	6e-11	75.76	33
348	IWB348	BobWhite_c12360_401	Bradi1g28860.1	5e-08	89.58	48	Bradi2g27777.1	7e-09	72.73	33	.	.	.	.	LOC_Os08g01510.1	6e-06	68.97	29	.	.	.	.	Sb07g008860.1_PACid_1975557	1e-06	70	30
349	IWB349	BobWhite_c12360_988	Bradi1g28860.1	3e-09	83.72	86	Bradi3g43600.1	4e-10	72.73	33	.	.	.	.	LOC_Os01g36294.1	7e-09	72.73	33	.	.	.	.	Sb07g003000.1_PACid_1974930	1e-11	72.73	33
350	IWB350	BobWhite_c12363_95	.	.	.	.	.	.	.	.	.	.	.	.	.	.	.	.	.	.	.	.	.	.	.	.
351	IWB351	BobWhite_c12365_719	Bradi5g10950.1	2e-35	93.88	98	Bradi5g10950.1	1e-13	90.91	33	LOC_Os04g36054.1	5e-16	85.71	98	LOC_Os04g36054.1	1e-12	84.85	33	Sb06g017490.1_PACid_1972522	3e-18	87.64	89	Sb06g017490.1_PACid_1972522	1e-10	75.76	33
352	IWB352	BobWhite_c12365_743	Bradi5g10950.1	7e-38	94.9	98	Bradi5g10950.1	6e-13	90.91	33	LOC_Os04g36054.1	3e-20	87.63	97	LOC_Os04g36054.1	3e-10	83.87	31	Sb04g022830.1_PACid_1966845	3e-18	86.14	101	Sb04g022830.1_PACid_1966845	6e-10	75.76	33
353	IWB353	BobWhite_c12379_648	Bradi4g33550.1	8e-19	89.02	82	Bradi3g39800.1	8e-11	87.88	33	LOC_Os08g39370.1	8e-21	96.55	58	LOC_Os08g39370.1	3e-10	87.88	33	Sb02g028200.1_PACid_1958031	3e-06	87.76	49	Sb07g028030.1_PACid_1976957	9e-11	84.85	33
354	IWB354	BobWhite_c12379_952	Bradi4g33550.1	2e-22	90.48	84	Bradi4g33550.1	5e-12	84.85	33	LOC_Os08g39370.1	8e-24	90.8	87	LOC_Os08g39370.1	4e-12	87.88	33	Sb02g028210.1_PACid_1958032	2e-22	90.48	84	Sb02g028210.1_PACid_1958032	1e-12	87.88	33
355	IWB355	BobWhite_c1238_1826	.	.	.	.	.	.	.	.	.	.	.	.	.	.	.	.	.	.	.	.	.	.	.	.
356	IWB356	BobWhite_c1238_495	Bradi3g24210.1	1e-26	89.9	99	Bradi3g24210.1	5e-12	93.94	33	LOC_Os10g22430.1	7e-15	88.89	72	LOC_Os10g22430.1	5e-11	87.88	33	Sb01g044280.1_PACid_1954445	4e-08	89.58	48	Sb01g044280.1_PACid_1954445	2e-11	87.88	33
357	IWB357	BobWhite_c1238_913	Bradi3g24210.1	6e-23	88.66	97	Bradi3g24210.1	3e-11	90.91	33	LOC_Os03g09280.1	8e-21	88.89	90	LOC_Os10g22430.1	7e-12	93.94	33	Sb01g044280.1_PACid_1954445	2e-22	89.13	92	Sb01g044280.1_PACid_1954445	7e-12	90.91	33
358	IWB358	BobWhite_c12392_149	Bradi4g30100.1	1e-17	94.64	56	Bradi4g30100.1	3e-06	87.5	24	.	.	.	.	.	.	.	.	.	.	.	.	.	.	.	.
359	IWB359	BobWhite_c1240_1470	Bradi3g18150.1	2e-09	91.3	46	Bradi3g18150.1	2e-08	80.65	31	.	.	.	.	.	.	.	.	.	.	.	.	.	.	.	.
360	IWB360	BobWhite_c12410_196	.	.	.	.	.	.	.	.	.	.	.	.	.	.	.	.	.	.	.	.	.	.	.	.
361	IWB361	BobWhite_c12410_396	.	.	.	.	.	.	.	.	.	.	.	.	.	.	.	.	.	.	.	.	.	.	.	.
362	IWB362	BobWhite_c12412_252	Bradi3g04050.1	6e-32	92.71	96	Bradi3g04050.1	6e-16	96.97	33	LOC_Os02g05710.1	5e-25	89.11	101	LOC_Os02g05710.1	2e-15	96.97	33	Sb04g003670.1_PACid_1965316	8e-22	88.42	95	Sb04g003670.1_PACid_1965316	1e-14	90.91	33
363	IWB363	BobWhite_c12412_324	Bradi3g04050.1	6e-22	87.13	101	Bradi3g04050.1	8e-13	87.88	33	LOC_Os02g05710.1	1e-12	83.65	104	LOC_Os02g05710.1	1e-08	81.82	33	.	.	.	.	Sb04g003670.1_PACid_1965316	4e-08	70.59	34
364	IWB364	BobWhite_c12424_886	Bradi1g15120.1	6e-23	88.12	101	Bradi1g15120.1	2e-08	84.85	33	LOC_Os03g40100.1	2e-06	96.67	30	LOC_Os03g40100.1	4e-06	75.76	33	Sb01g015160.1_PACid_1951157	2e-07	86.44	59	Sb01g015160.1_PACid_1951157	7e-09	84.85	33
365	IWB365	BobWhite_c12426_84	.	.	.	.	.	.	.	.	.	.	.	.	.	.	.	.	.	.	.	.	.	.	.	.
366	IWB366	BobWhite_c12428_371	Bradi2g61070.1	5e-20	87.5	96	Bradi2g61070.1	1e-10	90.91	33	LOC_Os01g72430.1	1e-16	86.81	91	LOC_Os01g72430.1	4e-10	87.88	33	Sb03g046110.1_PACid_1964655	2e-25	89.11	101	Sb03g046110.1_PACid_1964655	2e-11	93.94	33
367	IWB367	BobWhite_c12434_462	.	.	.	.	.	.	.	.	.	.	.	.	.	.	.	.	.	.	.	.	.	.	.	.
368	IWB368	BobWhite_c12435_393	Bradi2g62760.1	8e-10	83.16	95	Bradi2g62760.1	2e-12	90.91	33	LOC_Os01g74610.1	5e-19	87.37	95	LOC_Os01g74610.1	8e-13	96.97	33	Sb05g002400.1_PACid_1969092	7e-10	83.16	95	Sb05g002400.1_PACid_1969092	8e-13	93.94	33
369	IWB369	BobWhite_c12447_108	Bradi2g03170.1	2e-28	93.02	86	Bradi2g03170.1	5e-12	90.91	33	LOC_Os01g05490.1	9e-30	92.47	93	LOC_Os01g05490.1	2e-11	90.91	33	Sb03g006130.1_PACid_1960750	1e-32	93.55	93	Sb03g006130.1_PACid_1960750	1e-11	90.91	33
370	IWB370	BobWhite_c12457_433	Bradi2g47347.1	4e-30	91.09	101	Bradi2g47347.1	9e-10	87.88	33	LOC_Os01g50080.1	7e-15	87.5	80	LOC_Os01g50100.1	3e-09	81.82	33	Sb03g032000.1_PACid_1962967	9e-31	95.12	82	Sb03g032000.1_PACid_1962967	1e-10	87.88	33
371	IWB371	BobWhite_c12469_173	.	.	.	.	.	.	.	.	LOC_Os06g50230.1	4e-13	95.56	45	.	.	.	.	.	.	.	.	.	.	.	.
372	IWB372	BobWhite_c12486_101	Bradi4g31270.1	6e-35	95.51	89	Bradi4g31270.1	2e-12	93.94	33	LOC_Os09g26820.1	2e-15	86.02	93	LOC_Os09g26820.1	1e-11	87.88	33	Sb02g025750.1_PACid_1957717	7e-10	88.14	59	Sb07g022280.1_PACid_1976241	4e-12	87.88	33
373	IWB373	BobWhite_c12490_106	.	.	.	.	.	.	.	.	.	.	.	.	.	.	.	.	.	.	.	.	.	.	.	.
374	IWB374	BobWhite_c12527_342	Bradi2g60990.1	8e-19	87.78	90	Bradi2g60990.1	7e-09	89.66	29	.	.	.	.	LOC_Os07g32230.1	5e-08	86.21	29	Sb02g034200.1_PACid_1958758	3e-09	85.14	74	Sb02g034200.1_PACid_1958758	3e-08	79.31	29
375	IWB375	BobWhite_c12527_378	Bradi2g60990.1	8e-16	89.04	73	Bradi2g60990.1	7e-12	90.91	33	LOC_Os07g32230.1	2e-15	85.57	97	LOC_Os07g32230.1	8e-11	84.85	33	Sb02g034200.1_PACid_1958758	3e-06	81.44	97	Sb02g034200.1_PACid_1958758	2e-11	84.85	33
376	IWB376	BobWhite_c12541_117	Bradi2g45420.1	1e-30	94.19	86	Bradi2g45420.1	1e-13	96.97	33	LOC_Os01g46610.1	5e-28	90.82	98	LOC_Os01g46610.1	3e-13	96.97	33	Sb03g029840.1_PACid_1962694	9e-31	91.84	98	Sb03g029840.1_PACid_1962694	1e-13	96.97	33
377	IWB377	BobWhite_c12541_168	Bradi2g45420.1	2e-44	97.03	101	Bradi2g45420.1	6e-14	100	33	LOC_Os01g46610.1	6e-37	94.06	101	LOC_Os01g46610.1	1e-13	100	33	Sb03g029840.1_PACid_1962694	2e-35	93.88	98	Sb03g029840.1_PACid_1962694	5e-14	100	33
378	IWB378	BobWhite_c12562_256	.	.	.	.	.	.	.	.	.	.	.	.	.	.	.	.	.	.	.	.	.	.	.	.
379	IWB379	BobWhite_c12568_428	Bradi2g22610.1	3e-32	93.33	90	Bradi2g22610.1	2e-11	90.91	33	LOC_Os05g39410.1	5e-12	83.87	93	LOC_Os05g39410.1	1e-07	75.76	33	Sb09g023100.1_PACid_1981210	2e-24	88.66	97	Sb09g023100.1_PACid_1981210	2e-10	84.85	33
380	IWB380	BobWhite_c12568_900	.	.	.	.	Bradi2g22610.1	2e-06	63.64	33	.	.	.	.	.	.	.	.	.	.	.	.	.	.	.	.
381	IWB381	BobWhite_c12573_827	Bradi3g36640.1	3e-09	82.65	98	Bradi3g36640.1	1e-12	90.91	33	LOC_Os08g33640.1	5e-16	85.71	98	LOC_Os08g33640.1	4e-12	87.88	33	Sb07g021190.1_PACid_1976105	4e-11	83.17	101	Sb07g021190.1_PACid_1976105	2e-12	90.91	33
382	IWB382	BobWhite_c12593_361	Bradi1g77350.1	2e-35	93.88	98	Bradi1g77350.1	5e-15	100	33	LOC_Os03g02640.1	5e-28	90.82	98	LOC_Os03g02640.1	1e-14	100	33	Sb01g049410.1_PACid_1955085	6e-29	91.58	95	Sb01g049410.1_PACid_1955085	5e-15	100	33
383	IWB383	BobWhite_c12593_529	Bradi1g77350.1	9e-24	89.36	94	Bradi1g77350.1	1e-13	93.55	31	LOC_Os03g02640.1	3e-16	86.17	94	LOC_Os03g02640.1	2e-13	93.55	31	Sb01g049410.1_PACid_1955085	8e-12	83	100	Sb01g049410.1_PACid_1955085	9e-14	93.55	31
384	IWB384	BobWhite_c12605_222	.	.	.	.	.	.	.	.	.	.	.	.	.	.	.	.	.	.	.	.	.	.	.	.
385	IWB385	BobWhite_c12649_113	.	.	.	.	.	.	.	.	.	.	.	.	.	.	.	.	.	.	.	.	.	.	.	.
386	IWB386	BobWhite_c1265_247	Bradi2g39230.1	5e-14	84.69	98	Bradi2g39230.1	3e-11	84.85	33	.	.	.	.	LOC_Os05g51630.1	1e-09	81.82	33	.	.	.	.	Sb09g030770.1_PACid_1982128	2e-08	72.73	33
387	IWB387	BobWhite_c1265_607	Bradi2g39230.1	2e-32	92.08	101	Bradi2g39230.1	7e-12	90.91	33	LOC_Os05g32720.1	2e-06	100	26	LOC_Os01g35050.1	5e-11	90.91	33	Sb09g030770.1_PACid_1982128	2e-07	94.29	35	Sb03g023990.1_PACid_1962030	1e-09	81.82	33
388	IWB388	BobWhite_c12655_541	Bradi4g32730.1	1e-40	94.74	95	Bradi4g32730.1	2e-11	93.94	33	LOC_Os09g29430.1	2e-32	92.39	92	LOC_Os09g29430.1	2e-11	93.94	33	Sb04g003080.1_PACid_1965241	3e-27	89.25	93	Sb02g027290.1_PACid_1957920	3e-11	90.91	33
389	IWB389	BobWhite_c12656_180	Bradi1g52110.1	9e-28	90.1	101	Bradi1g52110.1	2e-13	90.91	33	LOC_Os06g01680.1	2e-12	86.84	76	LOC_Os06g01680.1	6e-08	71.88	32	.	.	.	.	Sb10g006020.1_PACid_1982888	1e-08	68.75	32
390	IWB390	BobWhite_c12658_649	Bradi5g04686.1	3e-06	84.62	65	.	.	.	.	LOC_Os02g25580.1	2e-09	87.3	63	.	.	.	.	Sb06g003780.1_PACid_1971832	7e-10	87.3	63	.	.	.	.
391	IWB391	BobWhite_c1266_424	Bradi1g67290.5	2e-28	90.82	98	Bradi1g67290.5	8e-16	100	33	LOC_Os03g15720.1	3e-20	87.13	101	LOC_Os03g15720.1	4e-13	90.91	33	Sb01g040230.1_PACid_1953975	3e-06	88.89	45	Sb01g040230.1_PACid_1953975	7e-09	68.29	41
392	IWB392	BobWhite_c12674_1191	Bradi1g44177.1	4e-30	91.09	101	Bradi1g44177.1	1e-10	84.85	33	LOC_Os06g14406.1	8e-21	88.3	94	LOC_Os06g14406.1	3e-09	78.79	33	Sb10g009200.1_PACid_1983292	7e-10	84.34	83	Sb10g009200.1_PACid_1983292	1e-06	62.5	32
393	IWB393	BobWhite_c12687_131	.	.	.	.	.	.	.	.	.	.	.	.	.	.	.	.	.	.	.	.	.	.	.	.
394	IWB394	BobWhite_c12695_394	Bradi2g34700.1	3e-15	91.67	60	Bradi2g34700.1	1e-09	84.85	33	.	.	.	.	.	.	.	.	.	.	.	.	Sb09g004680.1_PACid_1979884	4e-08	75.76	33
395	IWB395	BobWhite_c12695_427	Bradi2g34700.1	2e-25	89.11	101	Bradi2g34700.1	1e-10	87.88	33	.	.	.	.	LOC_Os05g06990.1	6e-06	66.67	33	.	.	.	.	Sb09g004680.1_PACid_1979884	5e-07	69.7	33
396	IWB396	BobWhite_c12732_205	Bradi5g09200.1	9e-28	90.72	97	Bradi5g09200.1	1e-12	93.94	33	LOC_Os04g33490.1	1e-16	86.32	95	LOC_Os02g32730.1	3e-11	87.88	33	Sb04g021550.1_PACid_1966681	3e-09	90	50	Sb04g021550.1_PACid_1966681	5e-12	84.85	33
397	IWB397	BobWhite_c12733_215	.	.	.	.	.	.	.	.	.	.	.	.	.	.	.	.	.	.	.	.	.	.	.	.
398	IWB398	BobWhite_c1274_465	.	.	.	.	.	.	.	.	.	.	.	.	.	.	.	.	.	.	.	.	.	.	.	.
399	IWB399	BobWhite_c1275_304	Bradi5g23430.1	1e-23	90	90	Bradi5g23430.1	4e-10	86.67	30	LOC_Os04g54630.1	7e-09	84.62	78	LOC_Os04g54630.1	2e-07	66.67	30	Sb06g030230.1_PACid_1974075	7e-10	83.91	87	Sb06g030230.1_PACid_1974075	2e-08	70	30
400	IWB400	BobWhite_c1275_359	Bradi5g23430.1	3e-06	90.24	41	.	.	.	.	.	.	.	.	.	.	.	.	.	.	.	.	.	.	.	.
401	IWB401	BobWhite_c12752_410	.	.	.	.	.	.	.	.	.	.	.	.	.	.	.	.	.	.	.	.	.	.	.	.
402	IWB402	BobWhite_c12757_841	Bradi1g13640.1	6e-26	89.42	104	Bradi1g13640.1	2e-11	91.18	34	LOC_Os03g44620.2	1e-22	90.59	85	LOC_Os03g44620.2	2e-10	85.29	34	Sb01g013390.1_PACid_1950951	3e-15	85.71	98	Sb04g032970.1_PACid_1968116	1e-10	78.12	32
403	IWB403	BobWhite_c12767_148	Bradi5g24397.1	1e-20	90.91	77	Bradi5g24397.1	1e-10	93.75	32	LOC_Os04g55930.1	2e-27	92.94	85	LOC_Os04g55930.1	1e-10	96.88	32	Sb06g031070.1_PACid_1974171	1e-20	88.17	93	Sb06g031070.1_PACid_1974171	4e-11	96.88	32
404	IWB404	BobWhite_c12770_158	.	.	.	.	.	.	.	.	.	.	.	.	.	.	.	.	.	.	.	.	.	.	.	.
405	IWB405	BobWhite_c12772_134	Bradi1g06820.1	3e-12	89.83	59	Bradi1g06820.1	2e-08	92.31	26	LOC_Os03g56790.1	2e-06	92.11	38	LOC_Os03g56790.1	1e-07	88.46	26	Sb01g006330.1_PACid_1950064	5e-14	94	50	Sb01g006330.1_PACid_1950064	1e-07	84.62	26
406	IWB406	BobWhite_c12775_188	.	.	.	.	Bradi5g20760.1	8e-08	67.57	37	.	.	.	.	.	.	.	.	.	.	.	.	.	.	.	.
407	IWB407	BobWhite_c12775_299	Bradi5g20760.1	1e-30	91.84	98	Bradi5g20760.1	6e-13	96.97	33	LOC_Os04g51400.1	4e-07	83.13	83	LOC_Os04g51400.1	1e-10	84.85	33	Sb06g027620.1_PACid_1973762	3e-06	84.62	65	Sb06g027620.1_PACid_1973762	3e-11	84.85	33
408	IWB408	BobWhite_c12775_326	Bradi5g20760.1	6e-26	90.43	94	Bradi5g20760.1	4e-12	96.97	33	LOC_Os04g51400.1	4e-07	88.24	51	LOC_Os04g51400.1	4e-11	93.94	33	.	.	.	.	Sb06g027620.1_PACid_1973762	9e-11	87.88	33
409	IWB409	BobWhite_c12775_437	Bradi5g20760.1	1e-14	94.12	51	Bradi5g20760.1	9e-10	80.65	31	LOC_Os04g51400.1	7e-09	89.66	58	LOC_Os04g51400.1	2e-06	68.97	29	Sb06g027620.1_PACid_1973762	2e-10	95	40	Sb06g027620.1_PACid_1973762	1e-07	75	28
410	IWB410	BobWhite_c12775_523	Bradi5g20760.1	2e-32	93.55	93	Bradi5g20760.1	3e-15	90.62	32	LOC_Os04g51400.1	2e-15	86.52	89	LOC_Os04g51400.1	4e-13	81.25	32	Sb06g027620.1_PACid_1973762	5e-23	89.25	93	Sb06g027620.1_PACid_1973762	2e-15	90.62	32
411	IWB411	BobWhite_c12814_493	.	.	.	.	Bradi3g06180.1	4e-06	62.16	37	.	.	.	.	.	.	.	.	.	.	.	.	.	.	.	.
412	IWB412	BobWhite_c12823_247	Bradi1g66627.1	1e-11	84.88	86	Bradi1g66627.1	8e-08	86.21	29	LOC_Os03g16790.1	2e-12	93.75	48	.	.	.	.	Sb01g039600.1_PACid_1953898	3e-09	83.15	89	Sb01g039600.1_PACid_1953898	7e-06	80.65	31
413	IWB413	BobWhite_c12832_302	Bradi3g50267.1	1e-17	88.1	84	Bradi3g50267.1	5e-11	86.67	30	LOC_Os02g43410.1	2e-06	83.33	78	LOC_Os04g45900.1	6e-11	83.33	30	.	.	.	.	Sb04g033320.1_PACid_1968156	2e-11	81.25	32
414	IWB414	BobWhite_c12841_56	Bradi3g33600.1	4e-33	92.86	98	Bradi3g33600.1	3e-12	93.94	33	LOC_Os10g41440.1	1e-10	82.18	101	LOC_Os10g41440.1	1e-08	77.78	36	Sb01g028800.1_PACid_1952542	2e-28	90.82	98	Sb01g028800.1_PACid_1952542	2e-12	93.94	33
415	IWB415	BobWhite_c12846_196	.	.	.	.	.	.	.	.	.	.	.	.	.	.	.	.	.	.	.	.	.	.	.	.
416	IWB416	BobWhite_c12846_389	.	.	.	.	.	.	.	.	.	.	.	.	.	.	.	.	.	.	.	.	.	.	.	.
417	IWB417	BobWhite_c12853_660	Bradi5g18000.1	3e-34	93	100	Bradi3g51010.3	2e-13	93.94	33	LOC_Os04g46960.2	5e-25	89.11	101	LOC_Os04g46960.2	1e-12	96.97	33	Sb06g024920.1_PACid_1973434	5e-23	88.12	101	Sb06g024920.1_PACid_1973434	6e-13	96.97	33
418	IWB418	BobWhite_c12859_257	Bradi1g32530.1	9e-28	90.1	101	Bradi1g32530.1	3e-11	84.85	33	LOC_Os06g46450.1	2e-27	90.1	101	LOC_Os06g46450.1	2e-11	90.91	33	Sb10g027240.1_PACid_1984713	1e-39	95.05	101	Sb10g027240.1_PACid_1984713	1e-12	96.97	33
419	IWB419	BobWhite_c12860_202	Bradi3g42340.1	6e-35	93.07	101	Bradi3g42340.1	8e-14	93.94	33	LOC_Os08g43560.1	4e-32	92.08	101	LOC_Os08g43560.1	3e-14	96.97	33	Sb07g024880.1_PACid_1976571	2e-25	89.11	101	Sb07g024880.1_PACid_1976571	5e-14	93.94	33
420	IWB420	BobWhite_c12861_652	.	.	.	.	.	.	.	.	.	.	.	.	.	.	.	.	.	.	.	.	.	.	.	.
421	IWB421	BobWhite_c12861_857	.	.	.	.	.	.	.	.	.	.	.	.	.	.	.	.	.	.	.	.	.	.	.	.
422	IWB422	BobWhite_c12873_605	Bradi5g16740.1	2e-07	94.29	35	Bradi3g12925.1	1e-08	79.41	34	LOC_Os08g01140.1	5e-16	96	50	LOC_Os08g01140.1	2e-08	81.82	33	Sb3247s002010.1_PACid_1985338	1e-11	84.38	96	Sb3247s002010.1_PACid_1985338	5e-07	78.79	33
423	IWB423	BobWhite_c12883_272	.	.	.	.	.	.	.	.	.	.	.	.	.	.	.	.	.	.	.	.	.	.	.	.
424	IWB424	BobWhite_c12889_390	Bradi4g35880.2	2e-07	94.29	35	Bradi3g42170.1	1e-08	75.76	33	LOC_Os08g43380.1	7e-09	94.74	38	LOC_Os09g35960.1	3e-08	78.79	33	Sb07g025070.1_PACid_1976596	1e-08	83.53	85	Sb07g025070.1_PACid_1976596	3e-09	75.76	33
425	IWB425	BobWhite_c12889_926	Bradi3g42170.1	2e-32	92.08	101	Bradi3g42170.1	3e-12	96.97	33	LOC_Os08g43380.1	1e-25	89.8	98	LOC_Os08g43380.1	2e-11	93.94	33	Sb02g030630.1_PACid_1958333	8e-16	85.15	101	Sb02g030630.1_PACid_1958333	7e-12	93.94	33
426	IWB426	BobWhite_c12892_140	Bradi5g14280.1	8e-16	87.36	87	Bradi5g14280.1	2e-07	92.86	28	LOC_Os04g41560.2	2e-09	93.02	43	LOC_Os02g39360.1	3e-06	88.89	27	Sb06g021170.1_PACid_1972989	4e-08	84.62	78	.	.	.	.
427	IWB427	BobWhite_c12908_381	.	.	.	.	.	.	.	.	.	.	.	.	.	.	.	.	.	.	.	.	.	.	.	.
428	IWB428	BobWhite_c12911_649	Bradi5g26460.1	6e-26	89.8	98	Bradi5g26460.1	2e-13	100	33	LOC_Os04g58550.1	1e-13	90.32	62	LOC_Os04g58550.1	5e-13	100	33	Sb06g033230.1_PACid_1974433	4e-08	82.95	88	Sb06g033230.1_PACid_1974433	9e-12	87.88	33
429	IWB429	BobWhite_c12911_788	.	.	.	.	.	.	.	.	.	.	.	.	.	.	.	.	.	.	.	.	.	.	.	.
430	IWB430	BobWhite_c12933_1043	Bradi1g41947.1	2e-16	88.46	78	.	.	.	.	.	.	.	.	.	.	.	.	.	.	.	.	.	.	.	.
431	IWB431	BobWhite_c12938_141	Bradi3g41780.1	5e-14	86.59	82	Bradi3g41780.1	3e-06	70.97	31	.	.	.	.	.	.	.	.	Sb07g025540.1_PACid_1976650	7e-07	90.48	42	.	.	.	.
432	IWB432	BobWhite_c1294_197	Bradi3g07960.1	2e-13	85.88	85	Bradi3g07960.1	1e-09	71.88	32	.	.	.	.	LOC_Os12g43410.1	4e-06	67.86	28	Sb08g022410.1_PACid_1979193	7e-07	100	26	Sb08g022450.1_PACid_1979197	2e-08	71.88	32
433	IWB433	BobWhite_c1295_470	Bradi1g73830.1	4e-33	93.62	94	Bradi1g73830.1	1e-12	93.75	32	LOC_Os03g07190.1	1e-22	88.66	97	LOC_Os03g07190.1	2e-12	90.62	32	Sb01g045990.1_PACid_1954660	6e-29	90.91	99	Sb01g045990.1_PACid_1954660	2e-13	93.94	33
434	IWB434	BobWhite_c12960_138	.	.	.	.	.	.	.	.	.	.	.	.	.	.	.	.	.	.	.	.	.	.	.	.
435	IWB435	BobWhite_c12960_168	.	.	.	.	.	.	.	.	.	.	.	.	.	.	.	.	.	.	.	.	.	.	.	.
436	IWB436	BobWhite_c12963_193	Bradi3g58327.1	1e-14	91.53	59	Bradi3g58320.1	1e-09	83.33	36	LOC_Os02g52230.1	1e-10	89.47	57	LOC_Os02g52230.1	3e-08	75	36	Sb04g033850.1_PACid_1968217	7e-10	91.49	47	Sb04g033850.1_PACid_1968217	8e-07	69.44	36
437	IWB437	BobWhite_c12967_378	.	.	.	.	.	.	.	.	.	.	.	.	.	.	.	.	.	.	.	.	.	.	.	.
438	IWB438	BobWhite_c12968_317	Bradi1g05030.1	9e-28	90.1	101	Bradi1g05030.1	4e-13	96.97	33	LOC_Os03g58840.1	7e-18	86.14	101	LOC_Os03g58840.1	4e-11	90.91	33	Sb01g004700.1_PACid_1949857	2e-22	88	100	Sb01g004700.1_PACid_1949857	2e-11	87.88	33
439	IWB439	BobWhite_c12977_65	.	.	.	.	.	.	.	.	.	.	.	.	.	.	.	.	.	.	.	.	.	.	.	.
440	IWB440	BobWhite_c12978_388	Bradi2g34780.1	2e-10	85	80	Bradi2g34780.1	7e-10	90.91	33	LOC_Os09g04730.1	8e-24	89.47	95	LOC_Os09g04730.1	6e-09	84.85	33	Sb02g009510.1_PACid_1956475	3e-18	86.14	101	Sb09g027400.1_PACid_1981724	6e-10	87.88	33
441	IWB441	BobWhite_c12980_151	.	.	.	.	.	.	.	.	.	.	.	.	.	.	.	.	.	.	.	.	.	.	.	.
442	IWB442	BobWhite_c13013_81	Bradi3g03957.1	1e-33	93.68	95	Bradi1g30940.1	8e-13	100	33	LOC_Os02g06640.1	5e-31	92.63	95	LOC_Os01g22490.1	2e-12	100	33	Sb04g004280.1_PACid_1965393	4e-36	94.74	95	Sb01g041800.1_PACid_1954159	8e-13	100	33
443	IWB443	BobWhite_c13030_406	Bradi1g53000.1	2e-07	92.31	39	Bradi1g02090.2	2e-07	66.67	33	LOC_Os03g62620.2	1e-10	89.47	57	LOC_Os03g62620.2	2e-08	72.73	33	Sb01g001660.1_PACid_1949484	7e-10	86.57	67	Sb01g001660.1_PACid_1949484	5e-09	72.73	33
444	IWB444	BobWhite_c13039_184	.	.	.	.	.	.	.	.	.	.	.	.	.	.	.	.	.	.	.	.	.	.	.	.
445	IWB445	BobWhite_c13054_100	Bradi1g69930.1	8e-19	86.73	98	Bradi1g69930.1	2e-10	87.5	32	LOC_Os03g11560.1	1e-07	96.88	32	LOC_Os03g11560.1	3e-09	84.38	32	Sb01g042870.1_PACid_1954284	3e-09	92.86	42	Sb01g042870.1_PACid_1954284	4e-10	84.38	32
446	IWB446	BobWhite_c13063_111	Bradi5g14880.1	1e-42	96.94	98	Bradi5g14880.1	2e-12	100	33	LOC_Os04g42480.1	1e-25	89.8	98	LOC_Os04g42480.1	2e-11	93.94	33	Sb06g021790.1_PACid_1973055	9e-28	90.72	97	Sb06g021790.1_PACid_1973055	7e-12	96.88	32
447	IWB447	BobWhite_c13063_381	Bradi5g14880.1	1e-11	87.14	70	Bradi5g14880.1	4e-08	89.29	28	.	.	.	.	LOC_Os04g42480.1	3e-06	78.57	28	.	.	.	.	.	.	.	.
448	IWB448	BobWhite_c13066_776	Bradi5g08200.1	2e-32	92.08	101	Bradi5g08200.1	6e-16	100	33	LOC_Os04g31940.1	1e-25	89.8	98	LOC_Os04g31940.1	3e-15	96.97	33	Sb06g013910.1_PACid_1972092	5e-23	88.12	101	Sb06g013910.1_PACid_1972092	1e-15	96.97	33
449	IWB449	BobWhite_c13085_820	.	.	.	.	Bradi1g19327.1	4e-08	71.88	32	.	.	.	.	LOC_Os08g02000.1	2e-06	62.5	32	.	.	.	.	Sb02g010750.1_PACid_1956626	4e-07	65.62	32
450	IWB450	BobWhite_c13091_385	.	.	.	.	.	.	.	.	.	.	.	.	.	.	.	.	.	.	.	.	.	.	.	.
451	IWB451	BobWhite_c13098_526	.	.	.	.	.	.	.	.	.	.	.	.	.	.	.	.	.	.	.	.	.	.	.	.
452	IWB452	BobWhite_c13098_670	Bradi1g37667.1	5e-08	89.58	48	.	.	.	.	.	.	.	.	.	.	.	.	.	.	.	.	.	.	.	.
453	IWB453	BobWhite_c13099_755	.	.	.	.	Bradi5g23480.1	1e-09	72.73	33	LOC_Os01g58280.1	2e-18	89.02	82	LOC_Os01g58290.1	3e-10	75.76	33	.	.	.	.	Sb03g037010.1_PACid_1963583	2e-09	75.76	33
454	IWB454	BobWhite_c13103_388	.	.	.	.	.	.	.	.	.	.	.	.	.	.	.	.	.	.	.	.	.	.	.	.
455	IWB455	BobWhite_c13107_217	.	.	.	.	.	.	.	.	.	.	.	.	.	.	.	.	.	.	.	.	.	.	.	.
456	IWB456	BobWhite_c13124_430	.	.	.	.	.	.	.	.	.	.	.	.	.	.	.	.	.	.	.	.	.	.	.	.
457	IWB457	BobWhite_c13137_111	Bradi3g52000.1	7e-06	90	40	.	.	.	.	.	.	.	.	.	.	.	.	.	.	.	.	.	.	.	.
458	IWB458	BobWhite_c13147_152	Bradi3g00670.1	5e-11	93.33	45	.	.	.	.	.	.	.	.	.	.	.	.	.	.	.	.	.	.	.	.
459	IWB459	BobWhite_c13152_342	.	.	.	.	.	.	.	.	.	.	.	.	.	.	.	.	.	.	.	.	.	.	.	.
460	IWB460	BobWhite_c13156_773	Bradi1g54200.1	6e-32	92	100	Bradi1g54200.1	1e-10	96.97	33	LOC_Os07g10830.1	2e-27	90.1	101	LOC_Os07g10830.1	2e-10	96.97	33	Sb02g006330.1_PACid_1956068	3e-15	85	100	Sb02g006330.1_PACid_1956068	9e-11	96.97	33
461	IWB461	BobWhite_c1318_691	Bradi3g32330.1	2e-32	92.08	101	Bradi3g32330.1	2e-13	100	33	LOC_Os10g39670.1	5e-25	89.11	101	LOC_Os10g39670.1	4e-12	93.94	33	Sb01g048160.1_PACid_1954935	3e-12	84.21	95	Sb01g048160.1_PACid_1954935	8e-13	96.97	33
462	IWB462	BobWhite_c13198_118	Bradi4g36050.1	9e-28	93.83	81	Bradi4g36050.1	8e-13	93.33	30	LOC_Os09g36190.1	3e-26	90.91	99	LOC_Os09g36190.1	2e-12	93.33	30	Sb02g030820.1_PACid_1958356	1e-26	90.91	99	Sb02g030820.1_PACid_1958356	2e-12	90	30
463	IWB463	BobWhite_c13202_312	Bradi3g60550.1	2e-38	95.79	95	Bradi3g60550.1	2e-12	100	33	LOC_Os02g58340.1	1e-13	85.56	90	LOC_Os02g58340.1	3e-09	81.82	33	Sb04g038310.1_PACid_1968743	5e-17	86.32	95	Sb04g038310.1_PACid_1968743	5e-10	84.85	33
464	IWB464	BobWhite_c13202_399	Bradi3g60550.1	6e-29	91.58	95	Bradi3g60550.1	7e-12	96.97	33	LOC_Os02g58340.1	3e-23	96.77	62	LOC_Os02g58340.1	3e-10	90.62	32	Sb04g038310.1_PACid_1968743	1e-11	83.67	98	Sb04g038310.1_PACid_1968743	3e-11	90.91	33
465	IWB465	BobWhite_c13202_462	Bradi3g60550.1	6e-23	89.89	89	Bradi3g60550.1	7e-10	87.5	32	LOC_Os02g58340.1	2e-21	90.36	83	LOC_Os02g58340.1	2e-08	81.25	32	Sb04g038310.1_PACid_1968743	8e-19	88.37	86	Sb04g038310.1_PACid_1968743	2e-09	84.38	32
466	IWB466	BobWhite_c13210_115	.	.	.	.	.	.	.	.	.	.	.	.	.	.	.	.	.	.	.	.	.	.	.	.
467	IWB467	BobWhite_c13233_578	Bradi4g22610.1	5e-20	88.04	92	Bradi4g22610.1	5e-11	87.88	33	LOC_Os11g10510.1	3e-17	86.96	92	LOC_Os11g10510.1	2e-10	87.88	33	Sb05g009350.1_PACid_1969979	7e-10	89.09	55	Sb05g009350.1_PACid_1969979	5e-10	78.79	33
468	IWB468	BobWhite_c13238_386	.	.	.	.	Bradi4g33830.1	2e-06	60.61	33	.	.	.	.	.	.	.	.	.	.	.	.	.	.	.	.
469	IWB469	BobWhite_c13238_502	Bradi4g33830.1	3e-21	88.3	94	Bradi4g33830.1	2e-08	78.79	33	.	.	.	.	.	.	.	.	.	.	.	.	.	.	.	.
470	IWB470	BobWhite_c13247_795	.	.	.	.	.	.	.	.	.	.	.	.	.	.	.	.	.	.	.	.	.	.	.	.
471	IWB471	BobWhite_c13248_519	.	.	.	.	.	.	.	.	.	.	.	.	.	.	.	.	.	.	.	.	.	.	.	.
472	IWB472	BobWhite_c1325_102	.	.	.	.	.	.	.	.	.	.	.	.	.	.	.	.	.	.	.	.	.	.	.	.
473	IWB473	BobWhite_c13263_97	.	.	.	.	.	.	.	.	.	.	.	.	.	.	.	.	.	.	.	.	.	.	.	.
474	IWB474	BobWhite_c13269_917	.	.	.	.	Bradi3g26413.1	6e-09	72.73	33	.	.	.	.	.	.	.	.	.	.	.	.	.	.	.	.
475	IWB475	BobWhite_c13285_245	.	.	.	.	Bradi3g09490.2	8e-06	61.76	34	.	.	.	.	.	.	.	.	.	.	.	.	.	.	.	.
476	IWB476	BobWhite_c13289_364	Bradi3g19060.1	2e-31	91.92	99	Bradi3g19060.1	2e-11	81.82	33	LOC_Os08g15170.1	3e-17	89.47	76	LOC_Os08g15170.1	6e-09	75	32	Sb03g027470.1_PACid_1962410	8e-22	89.01	91	Sb03g027470.1_PACid_1962410	9e-11	81.25	32
477	IWB477	BobWhite_c13289_404	Bradi3g19060.1	6e-35	93.07	101	Bradi3g19060.1	3e-11	84.85	33	LOC_Os08g15170.1	5e-25	89.11	101	LOC_Os08g15170.1	4e-10	84.85	33	Sb03g027470.1_PACid_1962410	3e-21	90.24	82	Sb03g027470.1_PACid_1962410	2e-11	84.85	33
478	IWB478	BobWhite_c13293_107	Bradi2g30460.1	7e-07	85.29	68	.	.	.	.	LOC_Os05g23130.1	2e-06	88	50	.	.	.	.	Sb10g028980.1_PACid_1984944	3e-18	91.55	71	Sb10g028980.1_PACid_1984944	4e-06	91.67	24
479	IWB479	BobWhite_c13295_407	.	.	.	.	.	.	.	.	.	.	.	.	.	.	.	.	.	.	.	.	.	.	.	.
480	IWB480	BobWhite_c13295_69	.	.	.	.	Bradi5g16607.1	2e-07	63.64	33	.	.	.	.	LOC_Os04g44920.1	9e-07	63.64	33	Sb04g033730.1_PACid_1968205	1e-08	89.8	49	Sb04g033730.1_PACid_1968205	2e-09	79.41	34
481	IWB481	BobWhite_c133_1077	Bradi1g48240.1	4e-27	91.3	92	Bradi1g48240.1	9e-12	90.91	33	LOC_Os06g07120.1	1e-07	90.91	44	LOC_Os06g07120.1	7e-10	81.82	33	.	.	.	.	Sb10g004720.1_PACid_1982728	3e-08	69.7	33
482	IWB482	BobWhite_c13300_105	Bradi5g14640.1	2e-22	89.77	88	Bradi5g14640.1	5e-10	81.82	33	.	.	.	.	.	.	.	.	.	.	.	.	.	.	.	.
483	IWB483	BobWhite_c13300_75	Bradi5g14640.1	3e-09	87.93	58	Bradi5g14640.1	4e-10	81.82	33	.	.	.	.	.	.	.	.	.	.	.	.	.	.	.	.
484	IWB484	BobWhite_c13315_651	Bradi5g21687.1	2e-24	88.12	101	Bradi5g21687.1	1e-12	90.91	33	LOC_Os04g52400.1	2e-14	88.73	71	LOC_Os04g52400.1	5e-12	87.88	33	Sb06g028410.1_PACid_1973856	3e-23	90.36	83	Sb06g028410.1_PACid_1973856	1e-12	90.91	33
485	IWB485	BobWhite_c13322_215	.	.	.	.	.	.	.	.	.	.	.	.	.	.	.	.	.	.	.	.	.	.	.	.
486	IWB486	BobWhite_c13340_412	.	.	.	.	.	.	.	.	.	.	.	.	.	.	.	.	.	.	.	.	.	.	.	.
487	IWB487	BobWhite_c13358_203	Bradi3g54320.1	5e-14	84.69	98	Bradi3g54320.1	3e-09	78.79	33	.	.	.	.	LOC_Os02g55590.1	4e-07	72.73	33	.	.	.	.	Sb0284s002010.1_PACid_1955256	1e-07	69.7	33
488	IWB488	BobWhite_c13368_386	.	.	.	.	.	.	.	.	.	.	.	.	.	.	.	.	.	.	.	.	.	.	.	.
489	IWB489	BobWhite_c1337_294	Bradi4g36490.1	2e-32	92.08	101	Bradi4g36490.1	8e-13	90.91	33	LOC_Os01g60350.1	9e-30	91.09	101	LOC_Os09g36770.1	3e-12	90.91	33	Sb01g027900.1_PACid_1952425	1e-32	92.08	101	Sb01g027900.1_PACid_1952425	2e-12	87.88	33
490	IWB490	BobWhite_c13373_250	Bradi5g01420.1	2e-28	90.82	98	Bradi5g01420.1	9e-12	100	33	LOC_Os04g02900.1	4e-13	84.16	101	LOC_Os04g02900.1	1e-10	93.94	33	Sb06g001120.1_PACid_1971558	8e-16	85.15	101	Sb06g001120.1_PACid_1971558	9e-11	90.91	33
491	IWB491	BobWhite_c13376_359	Bradi4g23367.1	2e-22	89.13	92	Bradi4g23367.1	4e-13	93.94	33	LOC_Os11g09010.1	4e-13	84.16	101	LOC_Os11g09010.1	5e-12	90.91	33	Sb05g005970.1_PACid_1969561	3e-21	88.3	94	Sb05g005970.1_PACid_1969561	6e-13	93.94	33
492	IWB492	BobWhite_c13378_662	Bradi2g10880.2	3e-18	88.24	85	Bradi2g10880.2	3e-12	84.85	33	.	.	.	.	.	.	.	.	.	.	.	.	.	.	.	.
493	IWB493	BobWhite_c13381_101	Bradi2g60400.1	1e-26	92.77	83	Bradi2g60400.1	8e-14	87.88	33	LOC_Os01g71300.1	2e-24	91.67	84	LOC_Os01g71300.1	4e-12	81.82	33	Sb03g045400.1_PACid_1964575	3e-27	92.86	84	Sb03g045400.1_PACid_1964575	2e-13	87.88	33
494	IWB494	BobWhite_c13384_247	.	.	.	.	.	.	.	.	.	.	.	.	.	.	.	.	.	.	.	.	.	.	.	.
495	IWB495	BobWhite_c13384_303	.	.	.	.	.	.	.	.	.	.	.	.	.	.	.	.	.	.	.	.	.	.	.	.
496	IWB496	BobWhite_c13386_244	Bradi5g03110.1	3e-06	91.89	37	Bradi4g21890.1	6e-08	72.73	33	LOC_Os11g11950.1	1e-10	97.3	37	.	.	.	.	.	.	.	.	Sb05g008030.1_PACid_1969834	4e-06	72.73	33
497	IWB497	BobWhite_c13386_598	Bradi4g21890.1	8e-19	86.73	98	Bradi4g21890.1	1e-10	87.88	33	LOC_Os11g11990.1	5e-16	85.71	98	LOC_Os11g12330.1	6e-11	93.94	33	Sb05g008280.1_PACid_1969873	8e-19	86.73	98	Sb05g008280.1_PACid_1969873	5e-10	81.82	33
498	IWB498	BobWhite_c1339_944	Bradi4g25457.1	4e-42	96.04	101	Bradi4g25457.1	1e-12	100	33	LOC_Os11g05540.1	2e-33	93.68	95	LOC_Os12g05900.1	3e-12	100	33	Sb08g003430.1_PACid_1977532	2e-31	92.63	95	Sb08g003430.1_PACid_1977532	2e-12	96.97	33
499	IWB499	BobWhite_c13400_229	.	.	.	.	.	.	.	.	.	.	.	.	.	.	.	.	.	.	.	.	.	.	.	.
500	IWB500	BobWhite_c13400_608	Bradi1g30440.1	3e-40	95.92	98	Bradi1g30440.1	3e-14	93.94	33	LOC_Os06g43570.1	2e-30	91.84	98	LOC_Os06g43570.1	8e-14	90.91	33	Sb10g025190.1_PACid_1984458	1e-23	88.78	98	Sb10g025190.1_PACid_1984458	9e-14	90.91	33
501	IWB501	BobWhite_c13407_242	.	.	.	.	.	.	.	.	.	.	.	.	.	.	.	.	.	.	.	.	.	.	.	.
502	IWB502	BobWhite_c13424_430	Bradi5g02170.1	4e-42	96.04	101	Bradi5g02170.1	2e-13	100	33	LOC_Os09g07830.1	6e-37	94.06	101	LOC_Os09g07830.1	2e-12	96.97	33	Sb08g023050.1_PACid_1979277	1e-32	92.08	101	Sb08g023050.1_PACid_1979277	6e-13	96.97	33
503	IWB503	BobWhite_c13428_455	Bradi4g35710.1	6e-35	94.62	93	Bradi4g35710.1	1e-10	90.62	32	LOC_Os09g35690.1	8e-27	91.3	92	LOC_Os09g35690.1	7e-10	87.5	32	Sb02g030410.1_PACid_1958307	3e-24	90.8	87	Sb02g030410.1_PACid_1958307	3e-11	87.88	33
504	IWB504	BobWhite_c13431_1372	Bradi1g68820.1	6e-23	88.66	97	Bradi1g68820.1	3e-08	78.79	33	LOC_Os03g13274.1	4e-07	85.07	67	LOC_Os03g13274.1	1e-07	75.76	33	.	.	.	.	.	.	.	.
505	IWB505	BobWhite_c13435_700	.	.	.	.	.	.	.	.	.	.	.	.	.	.	.	.	.	.	.	.	.	.	.	.
506	IWB506	BobWhite_c13450_1872	Bradi3g29700.1	1e-30	92.55	94	Bradi3g29700.1	2e-08	81.25	32	.	.	.	.	.	.	.	.	.	.	.	.	Sb02g010040.1_PACid_1956549	5e-07	68.75	32
507	IWB507	BobWhite_c13450_2100	Bradi3g29700.1	1e-39	95.88	97	Bradi3g29700.1	1e-12	100	33	LOC_Os03g64290.1	1e-19	87.5	96	LOC_Os03g64290.1	6e-11	90.91	33	Sb02g010040.1_PACid_1956549	1e-23	90.7	86	Sb02g010040.1_PACid_1956549	2e-11	90.91	33
508	IWB508	BobWhite_c13450_712	Bradi3g29700.1	3e-37	94.06	101	Bradi3g29700.1	3e-13	96.97	33	LOC_Os03g64290.1	2e-12	88.24	68	LOC_Os03g64290.1	3e-11	90.91	33	Sb02g010040.1_PACid_1956549	1e-20	93.85	65	Sb01g000330.1_PACid_1949308	7e-11	87.88	33
509	IWB509	BobWhite_c13455_112	Bradi1g59220.1	2e-22	94.12	68	.	.	.	.	.	.	.	.	.	.	.	.	Sb02g000780.1_PACid_1955325	2e-19	100	47	.	.	.	.
510	IWB510	BobWhite_c13455_93	Bradi1g59220.1	1e-33	95.4	87	Bradi1g59220.1	7e-10	96.43	28	LOC_Os07g01760.1	7e-12	89.83	59	LOC_Os07g01760.1	7e-07	75	28	Sb02g000780.1_PACid_1955325	5e-20	100	48	Sb02g000780.1_PACid_1955325	6e-08	82.14	28
511	IWB511	BobWhite_c13485_226	Bradi1g71100.1	3e-49	100	97	Bradi1g71100.1	1e-13	100	33	LOC_Os03g10400.2	6e-37	94.85	97	LOC_Os03g10400.2	1e-12	93.94	33	Sb01g043790.1_PACid_1954389	5e-23	88.66	97	Sb01g043790.1_PACid_1954389	2e-12	93.94	33
512	IWB512	BobWhite_c13503_87	Bradi3g20520.1	3e-21	91.89	74	Bradi3g20520.1	3e-06	95.83	24	LOC_Os05g49970.1	1e-19	92.65	68	.	.	.	.	Sb09g023130.1_PACid_1981213	7e-10	86.57	67	.	.	.	.
513	IWB513	BobWhite_c13504_378	.	.	.	.	.	.	.	.	.	.	.	.	.	.	.	.	.	.	.	.	.	.	.	.
514	IWB514	BobWhite_c13510_631	Bradi1g51720.1	2e-10	93.18	44	.	.	.	.	.	.	.	.	.	.	.	.	.	.	.	.	.	.	.	.
515	IWB515	BobWhite_c13514_340	.	.	.	.	.	.	.	.	.	.	.	.	.	.	.	.	.	.	.	.	.	.	.	.
516	IWB516	BobWhite_c13525_262	Bradi3g35880.1	4e-36	95.6	91	Bradi3g35880.1	2e-10	90.91	33	LOC_Os08g32120.1	2e-33	96.39	83	LOC_Os08g32120.1	7e-09	87.5	32	Sb02g023700.1_PACid_1957455	8e-22	90.36	83	Sb07g020340.1_PACid_1975990	2e-07	78.12	32
517	IWB517	BobWhite_c1354_386	.	.	.	.	.	.	.	.	.	.	.	.	.	.	.	.	.	.	.	.	.	.	.	.
518	IWB518	BobWhite_c1354_429	.	.	.	.	.	.	.	.	.	.	.	.	.	.	.	.	.	.	.	.	.	.	.	.
519	IWB519	BobWhite_c1354_462	.	.	.	.	Bradi2g50910.1	2e-06	84	25	.	.	.	.	.	.	.	.	.	.	.	.	.	.	.	.
520	IWB520	BobWhite_c13543_142	.	.	.	.	.	.	.	.	.	.	.	.	.	.	.	.	.	.	.	.	.	.	.	.
521	IWB521	BobWhite_c13560_341	.	.	.	.	.	.	.	.	.	.	.	.	.	.	.	.	.	.	.	.	.	.	.	.
522	IWB522	BobWhite_c13582_194	Bradi1g13660.1	6e-32	92	100	Bradi1g13660.1	7e-12	93.94	33	LOC_Os03g44580.1	3e-17	86	100	LOC_Os03g44580.1	2e-11	93.94	33	Sb01g013410.1_PACid_1950953	3e-09	84.15	82	Sb01g013410.1_PACid_1950953	2e-10	84.85	33
523	IWB523	BobWhite_c13582_252	Bradi1g13660.1	3e-12	97.44	39	.	.	.	.	LOC_Os03g44580.1	4e-10	93.18	44	.	.	.	.	Sb01g013410.1_PACid_1950953	7e-07	92.11	38	.	.	.	.
524	IWB524	BobWhite_c13600_52	.	.	.	.	.	.	.	.	.	.	.	.	.	.	.	.	.	.	.	.	.	.	.	.
525	IWB525	BobWhite_c1361_1187	Bradi2g40052.1	5e-20	88.04	92	Bradi2g40052.1	2e-09	81.82	33	LOC_Os05g01020.2	2e-18	94.83	58	LOC_Os01g01960.1	6e-06	91.67	24	Sb03g008490.1_PACid_1961057	3e-12	89.83	59	Sb03g008490.1_PACid_1961057	2e-06	88	25
526	IWB526	BobWhite_c13610_397	Bradi3g33810.1	4e-24	91.57	83	Bradi3g33810.1	6e-14	93.94	33	LOC_Os10g41749.1	1e-07	83.75	80	LOC_Os10g41749.1	5e-12	87.88	33	Sb01g028580.1_PACid_1952515	8e-25	89.58	96	Sb01g028580.1_PACid_1952515	1e-13	90.91	33
527	IWB527	BobWhite_c13628_622	Bradi4g20950.1	6e-18	86.96	92	Bradi4g20950.1	4e-10	87.5	32	LOC_Os11g14180.1	4e-06	80.81	99	LOC_Os11g14180.1	2e-07	71.88	32	.	.	.	.	Sb05g006915.1_PACid_1969730	1e-06	68.75	32
528	IWB528	BobWhite_c1364_182	Bradi4g25010.1	3e-18	86.14	101	Bradi4g25010.1	3e-12	90.91	33	LOC_Os11g05990.1	7e-18	86.14	101	LOC_Os11g05990.1	4e-11	81.82	33	Sb05g003730.1_PACid_1969255	2e-13	91.23	57	Sb05g003730.1_PACid_1969255	4e-11	81.82	33
529	IWB529	BobWhite_c13640_103	Bradi2g04577.1	1e-33	92.93	99	Bradi2g04577.1	5e-12	96.97	33	LOC_Os01g07870.1	2e-21	89.01	91	LOC_Os01g07870.1	1e-10	90.91	33	Sb01g038917.1_PACid_1953811	1e-11	86.49	74	Sb03g004300.1_PACid_1960518	7e-11	87.88	33
530	IWB530	BobWhite_c13643_337	Bradi1g46590.1	1e-23	90.7	86	Bradi1g46590.1	6e-14	93.94	33	LOC_Os06g09830.1	8e-21	88.89	90	LOC_Os06g09820.1	6e-14	93.94	33	Sb10g006460.1_PACid_1982939	2e-10	95	40	Sb10g006460.1_PACid_1982939	2e-13	87.88	33
531	IWB531	BobWhite_c13649_390	Bradi3g16400.1	2e-28	90.82	98	Bradi3g16400.1	1e-13	100	33	LOC_Os08g06280.1	1e-13	86.05	86	LOC_Os08g06280.1	3e-13	100	33	Sb07g004050.1_PACid_1975081	2e-16	87.21	86	Sb07g004050.1_PACid_1975081	1e-13	100	33
532	IWB532	BobWhite_c13649_579	Bradi3g16400.1	5e-20	87.5	96	Bradi3g16400.1	7e-10	87.1	31	LOC_Os08g06280.4	1e-19	87.5	96	LOC_Os08g06280.4	2e-09	83.87	31	Sb07g004050.1_PACid_1975081	5e-20	87.5	96	Sb07g004050.1_PACid_1975081	1e-10	90.32	31
533	IWB533	BobWhite_c13654_447	Bradi3g25380.1	4e-33	92.31	104	Bradi3g25380.1	2e-10	94.12	34	LOC_Os10g20600.1	1e-19	87.5	96	LOC_Os10g20600.1	2e-10	93.75	32	Sb0112s002010.1_PACid_1949264	8e-25	90.22	92	Sb0112s002010.1_PACid_1949264	4e-10	90.62	32
534	IWB534	BobWhite_c13661_275	.	.	.	.	.	.	.	.	.	.	.	.	.	.	.	.	.	.	.	.	.	.	.	.
535	IWB535	BobWhite_c13680_512	.	.	.	.	Bradi2g27250.1	3e-07	60.71	28	LOC_Os07g46210.1	2e-06	92.11	38	LOC_Os12g40370.1	1e-07	70.97	31	.	.	.	.	Sb02g030440.1_PACid_1958310	6e-08	53.12	32
536	IWB536	BobWhite_c137_203	Bradi4g43460.1	3e-06	91.89	37	.	.	.	.	.	.	.	.	.	.	.	.	.	.	.	.	.	.	.	.
537	IWB537	BobWhite_c13704_244	.	.	.	.	.	.	.	.	.	.	.	.	.	.	.	.	.	.	.	.	.	.	.	.
538	IWB538	BobWhite_c13718_682	Bradi1g02260.1	1e-16	86.9	84	Bradi1g53120.1	4e-09	81.25	32	LOC_Os04g20920.1	1e-12	87.88	66	LOC_Os07g15600.1	1e-08	84.38	32	Sb01g001870.1_PACid_1949513	3e-17	87.95	83	Sb01g001870.1_PACid_1949513	1e-09	81.25	32
539	IWB539	BobWhite_c13719_365	.	.	.	.	.	.	.	.	.	.	.	.	.	.	.	.	.	.	.	.	.	.	.	.
540	IWB540	BobWhite_c13719_460	.	.	.	.	.	.	.	.	.	.	.	.	.	.	.	.	.	.	.	.	.	.	.	.
541	IWB541	BobWhite_c1372_133	Bradi5g03380.1	3e-12	83.84	99	Bradi5g03390.1	1e-10	78.79	33	LOC_Os04g12960.1	3e-08	82.18	101	LOC_Os04g12960.1	4e-09	72.73	33	.	.	.	.	Sb01g031540.1_PACid_1952888	2e-09	69.7	33
542	IWB542	BobWhite_c13736_59	.	.	.	.	.	.	.	.	.	.	.	.	.	.	.	.	.	.	.	.	.	.	.	.
543	IWB543	BobWhite_c13752_400	.	.	.	.	.	.	.	.	.	.	.	.	.	.	.	.	.	.	.	.	.	.	.	.
544	IWB544	BobWhite_c13761_242	.	.	.	.	.	.	.	.	.	.	.	.	.	.	.	.	.	.	.	.	.	.	.	.
545	IWB545	BobWhite_c13766_161	Bradi4g43990.1	1e-17	86.96	92	Bradi4g43990.1	3e-12	90.91	33	LOC_Os11g03380.1	2e-15	88.31	77	LOC_Os11g03380.1	1e-09	84.38	32	Sb05g001600.1_PACid_1968982	3e-24	90.91	99	Sb05g001600.1_PACid_1968982	7e-12	93.94	33
546	IWB546	BobWhite_c13774_405	Bradi4g20900.1	4e-30	91.75	97	Bradi4g20900.1	1e-10	87.5	32	.	.	.	.	.	.	.	.	Sb05g006890.1_PACid_1969725	7e-13	93.75	48	Sb05g006890.1_PACid_1969725	2e-07	71.88	32
547	IWB547	BobWhite_c13779_636	Bradi3g00857.1	3e-12	93.62	47	Bradi3g00857.1	4e-06	69.7	33	LOC_Os02g01500.1	7e-18	91.3	69	LOC_Os02g01500.1	8e-06	68.75	32	.	.	.	.	.	.	.	.
548	IWB548	BobWhite_c13818_362	Bradi2g06450.1	4e-24	91.57	83	Bradi2g06450.1	1e-07	75.76	33	LOC_Os01g10800.1	2e-09	82.83	99	LOC_Os01g10800.1	7e-07	69.7	33	Sb07g026890.1_PACid_1976825	2e-07	81.82	99	Sb07g026890.1_PACid_1976825	4e-10	81.82	33
549	IWB549	BobWhite_c1382_325	Bradi1g65630.1	1e-39	95.05	101	Bradi1g65630.1	3e-13	100	33	LOC_Os08g37800.1	9e-30	91.09	101	LOC_Os03g17980.1	6e-13	100	33	Sb01g038560.1_PACid_1953763	1e-39	95.05	101	Sb01g038560.1_PACid_1953763	6e-13	96.97	33
550	IWB550	BobWhite_c13835_185	Bradi1g65810.1	3e-41	95.05	101	Bradi1g65810.1	7e-12	100	32	LOC_Os03g17700.1	7e-32	91.84	98	LOC_Os03g17700.1	2e-10	93.75	32	Sb01g038750.1_PACid_1953785	8e-39	94.06	101	Sb01g038750.1_PACid_1953785	2e-11	96.88	32
551	IWB551	BobWhite_c13839_111	Bradi3g01477.1	2e-32	92.08	101	Bradi3g01477.1	2e-12	100	33	LOC_Os02g02410.1	1e-34	93.07	101	LOC_Os02g02410.1	4e-12	100	33	Sb04g001140.1_PACid_1964987	2e-44	97.03	101	Sb04g001140.1_PACid_1964987	2e-12	100	33
552	IWB552	BobWhite_c13839_135	Bradi3g01477.1	2e-32	92.08	101	Bradi3g01477.1	2e-12	100	33	LOC_Os02g02410.1	4e-32	92.08	101	LOC_Os02g02410.1	4e-12	100	33	Sb04g001140.1_PACid_1964987	1e-36	95.65	92	Sb04g001140.1_PACid_1964987	2e-12	100	33
553	IWB553	BobWhite_c13839_78	Bradi3g01477.1	5e-34	92.08	101	Bradi3g01477.1	2e-12	100	33	LOC_Os02g02410.1	2e-26	89.11	101	LOC_Os02g02410.1	9e-12	96.97	33	Sb04g001140.1_PACid_1964987	3e-41	95.05	101	Sb04g001140.1_PACid_1964987	2e-12	100	33
554	IWB554	BobWhite_c13844_873	Bradi3g20530.1	1e-23	88.78	98	Bradi3g20530.1	6e-11	81.82	33	LOC_Os03g44210.1	3e-17	94.64	56	LOC_Os03g44210.1	2e-10	81.82	33	Sb01g027350.1_PACid_1952344	3e-21	92.86	70	Sb01g027350.1_PACid_1952344	3e-13	90.91	33
555	IWB555	BobWhite_c13845_195	.	.	.	.	.	.	.	.	.	.	.	.	.	.	.	.	.	.	.	.	.	.	.	.
556	IWB556	BobWhite_c13845_714	Bradi3g57320.1	6e-32	92	100	Bradi3g57320.1	3e-11	90.91	33	LOC_Os02g53620.1	2e-18	88.37	86	LOC_Os02g53620.1	3e-09	81.82	33	.	.	.	.	Sb04g034760.1_PACid_1968326	3e-10	84.85	33
557	IWB557	BobWhite_c13858_897	.	.	.	.	Bradi1g22370.1	6e-06	55.56	36	LOC_Os12g32850.1	2e-15	86.52	89	LOC_Os12g32850.1	2e-13	90.62	32	.	.	.	.	Sb01g001180.1_PACid_1949422	7e-06	59.38	32
558	IWB558	BobWhite_c13867_217	.	.	.	.	.	.	.	.	.	.	.	.	.	.	.	.	.	.	.	.	.	.	.	.
559	IWB559	BobWhite_c1387_798	.	.	.	.	.	.	.	.	.	.	.	.	.	.	.	.	.	.	.	.	.	.	.	.
560	IWB560	BobWhite_c13871_881	Bradi4g28660.2	8e-13	89.06	64	Bradi4g28660.2	4e-08	92.86	28	LOC_Os09g19734.3	2e-09	84.34	83	LOC_Os09g19734.3	8e-06	82.14	28	Sb02g022910.1_PACid_1957350	5e-14	92.59	54	Sb02g022910.1_PACid_1957350	1e-06	85.71	28
561	IWB561	BobWhite_c13874_167	.	.	.	.	.	.	.	.	.	.	.	.	.	.	.	.	.	.	.	.	.	.	.	.
562	IWB562	BobWhite_c13878_193	Bradi4g15090.1	5e-17	85.86	99	Bradi4g15090.1	3e-11	87.88	33	LOC_Os03g34300.1	2e-15	88.31	77	LOC_Os03g34300.1	4e-11	87.88	33	Sb01g016840.1_PACid_1951343	8e-16	85.15	101	Sb01g016840.1_PACid_1951343	1e-12	93.94	33
563	IWB563	BobWhite_c13900_53	.	.	.	.	.	.	.	.	.	.	.	.	.	.	.	.	.	.	.	.	.	.	.	.
564	IWB564	BobWhite_c13924_707	.	.	.	.	Bradi5g24120.1	1e-08	81.82	33	.	.	.	.	LOC_Os04g55510.1	5e-07	78.79	33	.	.	.	.	Sb06g030650.1_PACid_1974123	1e-06	75.76	33
565	IWB565	BobWhite_c13933_285	Bradi2g33020.2	4e-30	93.26	89	Bradi2g33020.2	7e-10	90.91	33	LOC_Os02g44111.1	8e-21	89.53	86	LOC_Os02g44111.1	2e-10	96.97	33	Sb01g016190.1_PACid_1951282	1e-23	90.7	86	Sb01g016190.1_PACid_1951282	2e-10	93.94	33
566	IWB566	BobWhite_c13933_317	Bradi3g50770.1	6e-35	93.07	101	Bradi3g50770.1	1e-09	93.94	33	LOC_Os02g44111.1	8e-27	90	100	LOC_Os02g44111.1	4e-10	96.97	33	Sb01g016190.1_PACid_1951282	8e-25	89	100	Sb04g009630.1_PACid_1966054	1e-09	90.91	33
567	IWB567	BobWhite_c13947_173	Bradi2g43910.1	4e-24	88.89	99	Bradi2g43910.1	2e-12	93.94	33	LOC_Os01g43410.1	3e-20	87.13	101	LOC_Os01g43410.1	7e-12	90.91	33	Sb03g028340.1_PACid_1962510	8e-22	87.88	99	Sb03g028340.1_PACid_1962510	2e-12	90.91	33
568	IWB568	BobWhite_c13949_53	Bradi3g55237.1	9e-12	88.71	62	Bradi3g55237.1	2e-06	91.67	24	LOC_Os02g57080.1	3e-16	93.1	58	.	.	.	.	Sb04g037090.1_PACid_1968603	3e-14	90.32	62	.	.	.	.
569	IWB569	BobWhite_c13949_98	Bradi3g55237.1	3e-18	86.14	101	Bradi3g55237.1	7e-12	93.94	33	LOC_Os02g57080.1	3e-29	92.39	92	LOC_Os02g57080.1	9e-12	93.94	33	Sb04g037090.1_PACid_1968603	1e-20	87.13	101	Sb04g037090.1_PACid_1968603	1e-11	93.75	32
570	IWB570	BobWhite_c13975_80	Bradi1g74916.1	2e-32	92.08	101	Bradi1g74916.1	4e-12	100	33	LOC_Os03g05730.1	1e-34	93.07	101	LOC_Os03g05730.1	9e-12	100	33	Sb01g020910.1_PACid_1951826	4e-30	91.09	101	Sb01g020910.1_PACid_1951826	4e-12	100	33
571	IWB571	BobWhite_c13977_91	Bradi3g49630.1	6e-32	92.71	96	Bradi3g49630.1	8e-11	87.5	32	LOC_Os02g42350.1	3e-20	87.63	97	LOC_Os02g42350.1	7e-10	84.38	32	Sb04g026950.1_PACid_1967361	2e-25	89.69	97	Sb04g026950.1_PACid_1967361	1e-09	81.25	32
572	IWB572	BobWhite_c13981_285	.	.	.	.	.	.	.	.	.	.	.	.	.	.	.	.	.	.	.	.	.	.	.	.
573	IWB573	BobWhite_c13983_901	Bradi1g50590.1	1e-23	95.45	66	Bradi1g50590.1	4e-08	88.89	27	LOC_Os06g02550.1	4e-10	84.52	84	LOC_Os06g02550.1	7e-07	78.57	28	Sb10g001310.1_PACid_1982298	3e-09	85.71	70	Sb10g001310.1_PACid_1982298	1e-06	77.78	27
574	IWB574	BobWhite_c14011_463	Bradi1g52407.1	6e-35	93.07	101	Bradi1g52407.1	3e-11	90.91	33	LOC_Os06g01170.1	7e-18	86.14	101	LOC_Os06g01170.1	7e-10	87.88	33	Sb10g000270.1_PACid_1982167	1e-20	87.13	101	Sb10g000270.1_PACid_1982167	2e-11	93.94	33
575	IWB575	BobWhite_c14028_182	.	.	.	.	.	.	.	.	.	.	.	.	.	.	.	.	.	.	.	.	.	.	.	.
576	IWB576	BobWhite_c14032_133	.	.	.	.	.	.	.	.	.	.	.	.	.	.	.	.	.	.	.	.	.	.	.	.
577	IWB577	BobWhite_c14032_277	.	.	.	.	.	.	.	.	.	.	.	.	.	.	.	.	.	.	.	.	.	.	.	.
578	IWB578	BobWhite_c14044_562	Bradi2g46270.1	8e-19	87.78	90	Bradi2g46270.1	5e-10	84.85	33	LOC_Os01g48220.1	1e-07	96.88	32	LOC_Os01g48220.1	1e-06	66.67	33	Sb03g030820.1_PACid_1962814	3e-06	93.94	33	Sb03g030820.1_PACid_1962814	1e-06	63.64	33
579	IWB579	BobWhite_c14066_403	Bradi3g59560.1	2e-19	87.37	95	Bradi3g59560.1	2e-09	81.25	32	LOC_Os02g50840.1	1e-07	86.67	60	LOC_Os02g50840.1	2e-06	68.75	32	.	.	.	.	Sb01g028380.1_PACid_1952484	7e-06	61.29	31
580	IWB580	BobWhite_c14076_98	Bradi2g48720.1	4e-24	88.89	99	Bradi2g48720.1	1e-11	87.5	32	LOC_Os01g52720.1	4e-10	89.29	56	LOC_Os01g52720.1	6e-11	84.38	32	Sb03g004460.1_PACid_1960536	5e-14	86.59	82	Sb03g004460.1_PACid_1960536	2e-11	84.38	32
581	IWB581	BobWhite_c14078_219	.	.	.	.	Bradi4g06840.1	5e-12	82.86	35	LOC_Os06g21240.1	4e-13	92.45	53	LOC_Os06g21270.2	1e-12	85.71	35	Sb10g012110.1_PACid_1983589	7e-07	92.11	38	Sb04g005115.1_PACid_1965496	2e-12	79.41	34
582	IWB582	BobWhite_c14078_249	.	.	.	.	Bradi4g00940.1	3e-11	73.17	41	LOC_Os06g21240.1	2e-09	91.49	47	LOC_Os06g21240.1	8e-11	81.82	33	Sb10g012110.1_PACid_1983589	3e-09	90	50	Sb10g012110.1_PACid_1983589	2e-10	79.41	34
583	IWB583	BobWhite_c14078_87	Bradi1g45760.1	1e-08	94.59	37	Bradi1g45760.1	3e-09	73.33	30	LOC_Os06g21230.1	7e-09	91.67	48	LOC_Os06g21220.1	1e-08	74.19	31	.	.	.	.	Sb06g028510.1_PACid_1973868	2e-07	70	30
584	IWB584	BobWhite_c14080_654	Bradi1g06430.1	1e-23	95.45	66	Bradi1g06430.1	8e-08	92.31	26	.	.	.	.	LOC_Os03g57220.1	4e-07	92.31	26	Sb01g005960.1_PACid_1950020	8e-16	90.77	65	Sb01g005960.1_PACid_1950020	1e-07	92.31	26
585	IWB585	BobWhite_c14085_196	Bradi4g41030.1	3e-18	86.14	101	Bradi4g41030.1	9e-12	90.91	33	LOC_Os12g08090.1	5e-16	85.71	98	LOC_Os12g08090.1	2e-11	87.88	33	Sb05g006010.1_PACid_1969565	5e-14	84.69	98	Sb08g004980.1_PACid_1977727	3e-11	84.85	33
586	IWB586	BobWhite_c14085_585	Bradi4g41030.1	9e-28	90.1	101	Bradi4g41030.1	3e-13	96.97	33	LOC_Os11g09020.1	4e-32	92.08	101	LOC_Os12g08090.1	6e-13	96.97	33	Sb05g006010.1_PACid_1969565	1e-32	92.08	101	Sb08g004960.1_PACid_1977725	2e-12	87.88	33
587	IWB587	BobWhite_c14092_485	Bradi1g17710.1	2e-31	92.63	95	Bradi1g17710.1	5e-11	93.94	33	LOC_Os02g07120.1	3e-26	90.53	95	LOC_Os02g07120.1	3e-11	96.97	33	Sb04g004540.1_PACid_1965427	5e-17	86.32	95	Sb04g004540.1_PACid_1965427	1e-11	96.97	33
588	IWB588	BobWhite_c14099_437	Bradi4g08690.1	6e-35	93.07	101	Bradi3g56527.1	1e-13	96.97	33	LOC_Os03g31134.1	5e-25	89.11	101	LOC_Os03g31090.1	6e-13	93.94	33	Sb07g025000.1_PACid_1976587	9e-28	90.1	101	Sb07g025000.1_PACid_1976587	3e-13	93.94	33
589	IWB589	BobWhite_c14113_153	.	.	.	.	.	.	.	.	.	.	.	.	.	.	.	.	.	.	.	.	.	.	.	.
590	IWB590	BobWhite_c14113_96	.	.	.	.	.	.	.	.	.	.	.	.	.	.	.	.	.	.	.	.	.	.	.	.
591	IWB591	BobWhite_c14115_378	Bradi1g23710.1	2e-19	91.55	71	Bradi1g23730.1	6e-11	84.85	33	LOC_Os07g38800.1	1e-07	84.72	72	LOC_Os07g38800.1	3e-06	65.62	32	Sb02g037290.1_PACid_1959148	4e-08	85.29	68	Sb02g037290.1_PACid_1959148	1e-06	66.67	33
592	IWB592	BobWhite_c14115_401	Bradi1g23710.1	2e-19	87.37	95	Bradi1g23730.1	7e-12	87.88	33	LOC_Os07g38800.1	1e-16	86.32	95	LOC_Os07g38800.1	1e-08	75	32	Sb02g037290.1_PACid_1959148	2e-19	87.91	91	Sb02g037290.1_PACid_1959148	5e-10	78.12	32
593	IWB593	BobWhite_c1412_1469	Bradi5g20380.1	2e-29	93.18	88	Bradi5g20380.1	2e-14	93.55	31	LOC_Os04g51050.1	2e-15	86.52	89	LOC_Os04g51050.1	6e-13	90.32	31	Sb01g013060.1_PACid_1950911	5e-14	85.87	92	Sb01g013060.1_PACid_1950911	2e-12	87.5	32
594	IWB594	BobWhite_c1412_76	.	.	.	.	.	.	.	.	.	.	.	.	.	.	.	.	.	.	.	.	.	.	.	.
595	IWB595	BobWhite_c14138_623	.	.	.	.	.	.	.	.	.	.	.	.	.	.	.	.	.	.	.	.	.	.	.	.
596	IWB596	BobWhite_c14141_197	Bradi2g19700.1	2e-25	89.11	101	Bradi2g19700.1	3e-11	90.91	33	LOC_Os05g44130.1	1e-16	85.86	99	LOC_Os05g44130.1	2e-10	87.88	33	Sb09g025670.1_PACid_1981512	4e-08	85.29	68	Sb09g025670.1_PACid_1981512	1e-08	80.65	31
597	IWB597	BobWhite_c14143_565	.	.	.	.	.	.	.	.	.	.	.	.	.	.	.	.	.	.	.	.	.	.	.	.
598	IWB598	BobWhite_c14148_123	Bradi5g17230.1	3e-15	90.62	64	.	.	.	.	LOC_Os04g45900.1	2e-12	89.06	64	.	.	.	.	Sb06g024040.1_PACid_1973325	5e-20	93.75	64	.	.	.	.
599	IWB599	BobWhite_c14158_112	.	.	.	.	.	.	.	.	.	.	.	.	.	.	.	.	.	.	.	.	.	.	.	.
600	IWB600	BobWhite_c14159_528	Bradi4g33886.1	5e-14	92.59	54	Bradi4g33886.1	3e-09	72.73	33	.	.	.	.	.	.	.	.	.	.	.	.	.	.	.	.
601	IWB601	BobWhite_c14161_457	Bradi5g03697.2	2e-19	88.51	87	Bradi5g03697.2	1e-07	75.76	33	LOC_Os04g14760.1	1e-10	91.84	49	LOC_Os04g14760.1	3e-08	81.82	33	Sb06g001950.1_PACid_1971673	5e-14	90.32	62	Sb06g001950.1_PACid_1971673	2e-09	84.85	33
602	IWB602	BobWhite_c14172_113	Bradi4g01490.1	5e-11	84.27	89	Bradi4g01490.1	1e-08	90	30	LOC_Os12g42210.1	1e-07	82.95	88	LOC_Os12g42210.1	2e-08	90	30	.	.	.	.	Sb08g021740.1_PACid_1979105	9e-09	90	30
603	IWB603	BobWhite_c14176_156	Bradi5g21230.1	6e-23	88.66	97	Bradi5g21230.1	6e-08	75.76	33	.	.	.	.	LOC_Os04g52074.1	1e-05	65.62	32	.	.	.	.	.	.	.	.
604	IWB604	BobWhite_c14176_916	Bradi5g21230.1	3e-09	100	30	.	.	.	.	.	.	.	.	.	.	.	.	.	.	.	.	.	.	.	.
605	IWB605	BobWhite_c14183_699	.	.	.	.	.	.	.	.	.	.	.	.	.	.	.	.	.	.	.	.	.	.	.	.
606	IWB606	BobWhite_c14206_339	Bradi3g51617.1	2e-35	94.68	94	Bradi3g51617.1	5e-10	84.85	33	LOC_Os10g29560.1	8e-27	90.62	96	LOC_Os10g29560.1	5e-10	87.88	33	Sb01g021330.1_PACid_1951877	9e-28	91.4	93	Sb01g021330.1_PACid_1951877	1e-09	84.85	33
607	IWB607	BobWhite_c14209_478	Bradi1g58480.1	2e-44	97.03	101	Bradi1g58480.1	3e-12	100	33	LOC_Os07g05820.1	2e-33	93.68	95	LOC_Os03g57220.1	7e-12	100	33	Sb02g003120.1_PACid_1955630	2e-28	93.02	86	Sb01g005960.1_PACid_1950020	3e-12	100	33
608	IWB608	BobWhite_c14209_871	Bradi1g58480.1	8e-19	86.73	98	Bradi5g22250.1	2e-11	93.94	33	LOC_Os07g05820.1	5e-31	92.63	95	LOC_Os07g05820.1	2e-11	96.97	33	Sb02g003120.1_PACid_1955630	5e-14	84.69	98	Sb02g003120.1_PACid_1955630	4e-11	93.94	33
609	IWB609	BobWhite_c14221_243	.	.	.	.	.	.	.	.	.	.	.	.	.	.	.	.	.	.	.	.	.	.	.	.
610	IWB610	BobWhite_c14222_571	.	.	.	.	.	.	.	.	.	.	.	.	.	.	.	.	.	.	.	.	.	.	.	.
611	IWB611	BobWhite_c14222_605	.	.	.	.	.	.	.	.	.	.	.	.	.	.	.	.	.	.	.	.	.	.	.	.
612	IWB612	BobWhite_c14223_602	Bradi4g32960.1	4e-39	95.83	96	Bradi4g32960.1	3e-14	93.94	33	LOC_Os09g29890.1	1e-25	89.8	98	LOC_Os09g29890.1	2e-12	90.91	33	Sb02g027450.1_PACid_1957940	2e-22	88.54	96	Sb02g027450.1_PACid_1957940	3e-13	93.75	32
613	IWB613	BobWhite_c14258_383	Bradi3g24730.1	7e-41	96.84	95	Bradi3g24730.1	4e-12	100	33	LOC_Os10g17280.1	9e-33	92.86	98	LOC_Os10g17280.1	9e-12	100	33	Sb01g042930.1_PACid_1954292	5e-26	89.8	98	Sb01g042930.1_PACid_1954292	9e-12	96.97	33
614	IWB614	BobWhite_c14258_434	Bradi3g24730.1	1e-39	95.05	101	Bradi3g24730.1	8e-13	100	33	LOC_Os10g17280.1	6e-37	94.06	101	LOC_Os10g17280.1	5e-12	96.97	33	Sb01g042930.1_PACid_1954292	5e-23	88.12	101	Sb01g042930.1_PACid_1954292	3e-11	87.88	33
615	IWB615	BobWhite_c14263_302	Bradi4g43210.1	6e-26	92.68	82	Bradi4g43210.1	1e-11	87.1	31	LOC_Os11g04560.1	1e-25	91.11	90	LOC_Os11g04560.1	3e-12	87.88	33	Sb08g001200.1_PACid_1977236	5e-26	91.11	90	Sb08g001200.1_PACid_1977236	6e-13	87.88	33
616	IWB616	BobWhite_c14271_1379	.	.	.	.	.	.	.	.	.	.	.	.	.	.	.	.	.	.	.	.	.	.	.	.
617	IWB617	BobWhite_c14280_245	.	.	.	.	Bradi4g26795.1	2e-07	69.7	33	.	.	.	.	LOC_Os02g34790.1	2e-08	75.76	33	.	.	.	.	.	.	.	.
618	IWB618	BobWhite_c14291_385	Bradi2g45480.1	5e-08	90.91	44	.	.	.	.	LOC_Os11g45850.1	2e-06	90.48	42	.	.	.	.	.	.	.	.	.	.	.	.
619	IWB619	BobWhite_c14291_666	.	.	.	.	.	.	.	.	.	.	.	.	.	.	.	.	.	.	.	.	.	.	.	.
620	IWB620	BobWhite_c14292_162	.	.	.	.	.	.	.	.	.	.	.	.	.	.	.	.	.	.	.	.	.	.	.	.
621	IWB621	BobWhite_c14292_246	Bradi2g10140.1	5e-08	82.98	94	.	.	.	.	.	.	.	.	.	.	.	.	.	.	.	.	.	.	.	.
622	IWB622	BobWhite_c14292_436	.	.	.	.	Bradi2g52670.2	2e-06	63.64	33	LOC_Os01g16430.1	1e-34	93.07	101	LOC_Os01g16430.1	9e-12	93.94	33	Sb03g010730.1_PACid_1961318	6e-35	93.07	101	Sb03g010730.1_PACid_1961318	4e-12	93.94	33
623	IWB623	BobWhite_c14297_266	Bradi3g41750.1	2e-32	92.08	101	Bradi3g41750.1	2e-12	93.94	33	LOC_Os08g42730.1	3e-29	91.67	96	LOC_Os08g42730.1	5e-12	93.94	33	Sb07g025580.1_PACid_1976654	4e-30	91.09	101	Sb07g025580.1_PACid_1976654	2e-12	93.94	33
624	IWB624	BobWhite_c14303_240	Bradi1g51757.1	4e-30	93.26	89	Bradi1g51757.1	2e-12	100	33	.	.	.	.	.	.	.	.	Sb01g050480.1_PACid_1955219	5e-14	87.84	74	Sb01g050480.1_PACid_1955219	1e-10	87.88	33
625	IWB625	BobWhite_c14304_687	.	.	.	.	.	.	.	.	.	.	.	.	.	.	.	.	.	.	.	.	.	.	.	.
626	IWB626	BobWhite_c14323_288	Bradi4g35390.1	7e-07	92.11	38	.	.	.	.	.	.	.	.	.	.	.	.	.	.	.	.	.	.	.	.
627	IWB627	BobWhite_c14350_378	.	.	.	.	Bradi1g35730.1	1e-08	75	32	.	.	.	.	LOC_Os06g41800.1	4e-08	75.76	33	Sb05g020500.1_PACid_1970478	7e-10	83.16	95	Sb10g024510.1_PACid_1984377	2e-09	75.76	33
628	IWB628	BobWhite_c14350_426	.	.	.	.	Bradi1g35730.1	2e-06	54.55	33	LOC_Os06g41800.1	1e-06	85.48	62	.	.	.	.	.	.	.	.	Sb10g024470.1_PACid_1984371	5e-07	70.59	34
629	IWB629	BobWhite_c14352_90	Bradi2g46030.1	1e-39	95.05	101	Bradi2g46030.1	2e-14	96.97	33	LOC_Os01g47680.1	9e-33	92.86	98	LOC_Os01g47680.1	4e-14	96.97	33	Sb03g030610.1_PACid_1962784	4e-33	92.86	98	Sb03g030610.1_PACid_1962784	2e-14	96.97	33
630	IWB630	BobWhite_c14360_420	Bradi1g04000.1	1e-23	96.77	62	Bradi1g04000.1	4e-08	93.1	29	LOC_Os03g60240.1	2e-15	88.31	77	LOC_Os03g60240.1	1e-07	88.89	27	Sb01g003570.1_PACid_1949720	7e-07	85.48	62	Sb01g003570.1_PACid_1949720	3e-08	92.59	27
631	IWB631	BobWhite_c14362_86	.	.	.	.	.	.	.	.	.	.	.	.	.	.	.	.	.	.	.	.	.	.	.	.
632	IWB632	BobWhite_c14363_480	.	.	.	.	.	.	.	.	.	.	.	.	.	.	.	.	.	.	.	.	.	.	.	.
633	IWB633	BobWhite_c14365_59	Bradi2g55560.1	2e-41	96	100	Bradi2g55560.1	7e-12	96.97	33	LOC_Os01g64010.1	8e-24	89.47	95	LOC_Os01g64010.1	3e-09	81.82	33	Sb03g040520.1_PACid_1963980	3e-18	87.91	91	Sb03g040520.1_PACid_1963980	7e-09	90.91	33
634	IWB634	BobWhite_c14367_167	Bradi1g00887.1	2e-19	87.37	95	Bradi1g00887.1	2e-10	90.62	32	LOC_Os03g64080.1	8e-21	87.76	98	LOC_Os03g64080.1	5e-10	90.62	32	Sb02g009800.1_PACid_1956522	7e-13	84.38	96	Sb01g000490.1_PACid_1949336	4e-11	90.91	33
635	IWB635	BobWhite_c14378_729	.	.	.	.	.	.	.	.	.	.	.	.	.	.	.	.	.	.	.	.	.	.	.	.
636	IWB636	BobWhite_c14388_227	Bradi1g18930.1	8e-47	98.02	101	Bradi1g18930.1	2e-12	96.97	33	LOC_Os03g46610.1	1e-25	89.8	98	LOC_Os03g46610.1	3e-10	87.88	33	Sb01g049070.1_PACid_1955044	1e-20	87.13	101	Sb01g049070.1_PACid_1955044	9e-11	87.88	33
637	IWB637	BobWhite_c14388_80	Bradi1g18920.1	3e-12	84.62	91	Bradi1g18930.1	9e-10	78.79	33	LOC_Os07g46580.1	4e-07	89.36	47	LOC_Os03g46610.1	1e-08	78.79	33	.	.	.	.	Sb01g049070.1_PACid_1955044	1e-09	78.79	33
638	IWB638	BobWhite_c14409_206	Bradi1g01730.3	2e-22	93.06	72	Bradi1g01730.3	4e-07	75.76	33	LOC_Os03g63140.1	1e-16	97.87	47	.	.	.	.	Sb01g001280.1_PACid_1949434	7e-10	91.49	47	.	.	.	.
639	IWB639	BobWhite_c1441_1078	.	.	.	.	.	.	.	.	.	.	.	.	.	.	.	.	.	.	.	.	.	.	.	.
640	IWB640	BobWhite_c1441_1123	.	.	.	.	.	.	.	.	.	.	.	.	.	.	.	.	.	.	.	.	.	.	.	.
641	IWB641	BobWhite_c1441_128	.	.	.	.	.	.	.	.	.	.	.	.	.	.	.	.	.	.	.	.	.	.	.	.
642	IWB642	BobWhite_c1441_1440	.	.	.	.	.	.	.	.	.	.	.	.	.	.	.	.	.	.	.	.	.	.	.	.
643	IWB643	BobWhite_c14421_78	Bradi1g49966.1	1e-36	94	100	Bradi1g49966.1	6e-13	93.94	33	LOC_Os06g03990.1	6e-34	93	100	LOC_Os06g03990.1	2e-13	96.97	33	Sb10g001990.1_PACid_1982378	4e-30	91.75	97	Sb10g001990.1_PACid_1982378	5e-14	100	33
644	IWB644	BobWhite_c14422_282	Bradi2g14720.1	8e-16	86.52	89	Bradi2g14720.1	2e-12	96.97	33	LOC_Os05g50980.1	3e-08	83.53	85	LOC_Os05g50980.1	1e-10	84.85	33	Sb09g030160.1_PACid_1982051	8e-19	89.02	82	Sb09g030160.1_PACid_1982051	4e-12	90.91	33
645	IWB645	BobWhite_c14424_227	.	.	.	.	.	.	.	.	.	.	.	.	.	.	.	.	.	.	.	.	.	.	.	.
646	IWB646	BobWhite_c14425_216	Bradi1g28990.1	3e-18	92.31	65	Bradi1g28990.1	2e-06	100	22	LOC_Os07g25460.1	1e-13	90.32	62	LOC_Os07g25460.1	4e-06	100	22	Sb02g010220.1_PACid_1956574	1e-20	93.85	65	Sb02g010220.1_PACid_1956574	2e-06	100	22
647	IWB647	BobWhite_c14432_224	Bradi1g24547.1	4e-42	96.04	101	Bradi1g24547.1	5e-15	100	33	LOC_Os03g06620.1	4e-38	94.95	99	LOC_Os03g06620.1	6e-14	93.94	33	Sb01g021500.1_PACid_1951898	2e-19	87.91	91	Sb01g021500.1_PACid_1951898	4e-12	90	30
648	IWB648	BobWhite_c14457_167	Bradi3g50457.1	6e-32	92.71	96	Bradi3g50457.1	8e-11	96.77	31	LOC_Os02g43750.1	8e-27	90.62	96	LOC_Os02g43750.1	1e-10	93.55	31	Sb03g004810.1_PACid_1960581	3e-06	88.89	45	Sb03g004810.1_PACid_1960581	2e-08	80.65	31
649	IWB649	BobWhite_c14461_104	.	.	.	.	.	.	.	.	.	.	.	.	.	.	.	.	.	.	.	.	.	.	.	.
650	IWB650	BobWhite_c14461_80	.	.	.	.	.	.	.	.	.	.	.	.	.	.	.	.	.	.	.	.	.	.	.	.
651	IWB651	BobWhite_c14471_411	.	.	.	.	Bradi3g41850.1	1e-10	75.76	33	LOC_Os08g42920.1	2e-06	87.04	54	LOC_Os08g42920.1	5e-10	75.76	33	Sb07g025450.1_PACid_1976640	1e-11	86.49	74	Sb07g025450.1_PACid_1976640	6e-11	78.79	33
652	IWB652	BobWhite_c14471_69	Bradi3g41850.1	5e-14	84.62	104	Bradi3g41850.1	4e-08	82.35	34	LOC_Os08g42920.1	1e-10	83.17	101	LOC_Os08g42920.1	1e-07	72.73	33	Sb07g025450.1_PACid_1976640	3e-12	93.62	47	Sb07g025450.1_PACid_1976640	4e-07	72.73	33
653	IWB653	BobWhite_c14476_80	.	.	.	.	.	.	.	.	.	.	.	.	.	.	.	.	.	.	.	.	.	.	.	.
654	IWB654	BobWhite_c14480_99	Bradi5g20750.1	2e-25	95.65	69	Bradi5g20750.1	1e-06	72.22	36	LOC_Os04g51440.1	4e-13	89.23	65	.	.	.	.	.	.	.	.	.	.	.	.
655	IWB655	BobWhite_c14486_122	Bradi3g01070.1	1e-08	82.47	97	Bradi3g01070.1	3e-06	63.64	33	.	.	.	.	.	.	.	.	Sb03g030440.1_PACid_1962763	4e-08	82.29	96	Sb03g030440.1_PACid_1962763	5e-07	69.7	33
656	IWB656	BobWhite_c14494_304	Bradi3g26930.1	8e-16	87.95	83	Bradi3g26930.1	3e-06	88.46	26	LOC_Os10g28360.1	6e-06	91.89	37	.	.	.	.	Sb01g021500.1_PACid_1951898	2e-07	92.31	39	.	.	.	.
657	IWB657	BobWhite_c14495_230	.	.	.	.	.	.	.	.	.	.	.	.	.	.	.	.	Sb04g027660.1_PACid_1967446	7e-07	100	26	.	.	.	.
658	IWB658	BobWhite_c145_179	.	.	.	.	.	.	.	.	.	.	.	.	.	.	.	.	.	.	.	.	.	.	.	.
659	IWB659	BobWhite_c14507_276	Bradi1g45240.1	1e-30	91.84	98	Bradi3g59310.2	6e-13	96.97	33	LOC_Os06g12220.1	1e-37	94.9	98	LOC_Os02g51290.1	1e-12	96.97	33	Sb04g027950.1_PACid_1967494	2e-25	89.11	101	Sb04g027950.1_PACid_1967494	6e-13	96.97	33
660	IWB660	BobWhite_c14508_181	Bradi1g50790.1	2e-25	90.32	93	Bradi1g50790.1	3e-13	93.94	33	LOC_Os06g05720.1	3e-17	86.96	92	LOC_Os06g05720.1	6e-13	93.94	33	Sb10g003530.1_PACid_1982567	1e-08	82.8	93	Sb10g003530.1_PACid_1982567	3e-12	87.88	33
661	IWB661	BobWhite_c14508_375	.	.	.	.	.	.	.	.	.	.	.	.	.	.	.	.	.	.	.	.	.	.	.	.
662	IWB662	BobWhite_c1452_859	Bradi3g57750.2	2e-19	87.91	91	Bradi3g57750.2	6e-08	75.76	33	LOC_Os11g29370.1	3e-17	87.5	88	LOC_Os11g29370.1	1e-07	72.73	33	Sb0019s004510.1_PACid_1949214	3e-09	90	50	Sb0019s004510.1_PACid_1949214	1e-07	69.7	33
663	IWB663	BobWhite_c14526_271	Bradi2g34970.1	1e-11	87.14	70	.	.	.	.	LOC_Os05g06460.1	4e-10	100	32	.	.	.	.	Sb09g004430.1_PACid_1979853	2e-10	100	32	.	.	.	.
664	IWB664	BobWhite_c14530_51	.	.	.	.	.	.	.	.	.	.	.	.	.	.	.	.	.	.	.	.	.	.	.	.
665	IWB665	BobWhite_c14536_201	Bradi1g11440.1	3e-43	97.89	95	Bradi1g11440.1	1e-11	96.97	33	LOC_Os03g50480.1	5e-28	91.49	94	LOC_Os03g50480.1	5e-11	93.94	33	Sb01g010280.1_PACid_1950579	1e-17	88.1	84	Sb01g010280.1_PACid_1950579	9e-11	90.91	33
666	IWB666	BobWhite_c14549_269	Bradi1g71810.2	1e-30	91.84	98	Bradi3g23800.1	1e-13	90.91	33	LOC_Os03g09100.1	3e-23	88.78	98	LOC_Os10g22950.1	4e-13	90.91	33	Sb01g044480.1_PACid_1954471	3e-27	92.05	88	Sb0012s010230.1_PACid_1949117	2e-13	90.91	33
667	IWB667	BobWhite_c14550_148	Bradi5g24690.1	2e-25	89.11	101	Bradi5g24690.1	2e-14	93.94	33	LOC_Os04g56160.1	2e-24	89.58	96	LOC_Os04g56160.1	2e-13	90.91	33	Sb06g031240.1_PACid_1974191	2e-22	88.54	96	Sb06g031240.1_PACid_1974191	1e-13	87.88	33
668	IWB668	BobWhite_c14554_277	Bradi5g27510.1	2e-15	82.18	101	Bradi5g27510.1	6e-09	78.79	33	LOC_Os04g59494.1	8e-14	82.18	101	LOC_Os04g59494.1	1e-07	75.76	33	.	.	.	.	.	.	.	.
669	IWB669	BobWhite_c1456_615	.	.	.	.	.	.	.	.	.	.	.	.	.	.	.	.	.	.	.	.	.	.	.	.
670	IWB670	BobWhite_c14570_161	Bradi1g68380.1	2e-28	92.22	90	Bradi1g68380.1	8e-11	84.85	33	LOC_Os03g14120.1	5e-28	92.22	90	LOC_Os03g14120.1	2e-10	84.85	33	Sb01g041240.1_PACid_1954091	3e-21	88.89	90	Sb01g041240.1_PACid_1954091	2e-10	81.82	33
671	IWB671	BobWhite_c14570_263	Bradi1g68380.1	1e-33	93.68	95	Bradi1g68380.1	3e-14	100	33	LOC_Os03g14120.1	2e-27	90.1	101	LOC_Os03g14120.1	6e-14	100	33	Sb01g041240.1_PACid_1954091	5e-26	91.86	86	Sb01g041240.1_PACid_1954091	7e-14	93.94	33
672	IWB672	BobWhite_c14575_323	Bradi3g05977.1	4e-30	93.26	89	Bradi3g05977.1	1e-09	93.1	29	LOC_Os02g08360.1	1e-19	88.64	88	LOC_Os02g08360.1	3e-08	86.21	29	Sb04g005430.1_PACid_1965536	7e-13	89.06	64	Sb04g005430.1_PACid_1965536	4e-08	79.31	29
673	IWB673	BobWhite_c14576_497	Bradi2g48410.1	3e-37	95.05	101	Bradi2g48410.1	3e-11	92.59	27	LOC_Os01g52214.1	9e-33	93.88	98	LOC_Os01g52214.1	8e-11	92.59	27	Sb03g033090.1_PACid_1963107	3e-21	88.78	98	Sb03g033090.1_PACid_1963107	3e-11	92.59	27
674	IWB674	BobWhite_c14576_660	Bradi2g18790.1	2e-38	95.79	95	Bradi2g48410.1	1e-13	100	33	LOC_Os05g45730.1	2e-39	95.88	97	LOC_Os01g52214.1	5e-13	96.97	33	Sb09g026580.1_PACid_1981615	6e-35	93.81	97	Sb03g033090.1_PACid_1963107	2e-13	96.97	33
675	IWB675	BobWhite_c14587_51	Bradi2g20517.1	2e-25	91.01	89	Bradi2g20517.1	2e-13	87.88	33	LOC_Os05g43060.1	3e-11	90.74	54	LOC_Os05g43060.1	2e-11	90.62	32	Sb09g024890.1_PACid_1981420	2e-07	92.31	39	Sb09g024890.1_PACid_1981420	4e-08	83.87	31
676	IWB676	BobWhite_c14588_84	.	.	.	.	.	.	.	.	.	.	.	.	.	.	.	.	.	.	.	.	.	.	.	.
677	IWB677	BobWhite_c14606_452	.	.	.	.	.	.	.	.	.	.	.	.	.	.	.	.	.	.	.	.	.	.	.	.
678	IWB678	BobWhite_c14618_272	Bradi3g45950.1	3e-37	94.06	101	Bradi3g45950.1	2e-13	93.94	33	LOC_Os03g38930.1	1e-34	93.07	101	LOC_Os03g38930.1	5e-13	96.97	33	Sb01g015590.1_PACid_1951208	2e-19	87.91	91	Sb01g015590.1_PACid_1951208	2e-12	90.91	33
679	IWB679	BobWhite_c14619_562	.	.	.	.	.	.	.	.	.	.	.	.	.	.	.	.	.	.	.	.	.	.	.	.
680	IWB680	BobWhite_c14640_462	Bradi1g57720.1	2e-25	89.11	101	Bradi1g57690.1	4e-13	100	33	LOC_Os07g03880.1	3e-23	88.78	98	LOC_Os03g15250.1	2e-12	96.97	33	Sb09g028870.1_PACid_1981895	1e-17	86.96	92	Sb10g011150.1_PACid_1983533	3e-13	100	33
681	IWB681	BobWhite_c14650_564	Bradi1g65220.1	6e-23	88.12	101	Bradi1g65220.1	4e-10	87.88	33	LOC_Os03g18500.1	1e-22	88.12	101	LOC_Os03g18500.1	2e-10	90.91	33	Sb01g038240.1_PACid_1953720	8e-16	85.15	101	Sb01g038240.1_PACid_1953720	5e-10	87.88	33
682	IWB682	BobWhite_c1467_1916	Bradi1g29090.1	6e-29	91.58	95	Bradi1g29090.1	6e-09	81.82	33	LOC_Os07g23990.1	3e-08	82.47	97	LOC_Os07g23990.1	4e-07	72.73	33	Sb02g010070.1_PACid_1956553	2e-07	84	75	Sb02g010070.1_PACid_1956553	6e-08	72.73	33
683	IWB683	BobWhite_c14672_935	.	.	.	.	.	.	.	.	.	.	.	.	.	.	.	.	.	.	.	.	.	.	.	.
684	IWB684	BobWhite_c14681_198	.	.	.	.	.	.	.	.	.	.	.	.	.	.	.	.	.	.	.	.	.	.	.	.
685	IWB685	BobWhite_c14686_86	.	.	.	.	.	.	.	.	.	.	.	.	.	.	.	.	.	.	.	.	.	.	.	.
686	IWB686	BobWhite_c14689_172	.	.	.	.	.	.	.	.	.	.	.	.	.	.	.	.	.	.	.	.	.	.	.	.
687	IWB687	BobWhite_c1469_112	Bradi1g38360.1	2e-10	85.53	76	.	.	.	.	.	.	.	.	.	.	.	.	Sb10g020180.1_PACid_1983867	2e-07	87.72	57	.	.	.	.
688	IWB688	BobWhite_c14705_487	Bradi4g30130.1	8e-10	94.87	39	.	.	.	.	LOC_Os09g24620.1	4e-10	95	40	.	.	.	.	.	.	.	.	.	.	.	.
689	IWB689	BobWhite_c14717_512	Bradi2g54890.1	2e-35	94.68	94	Bradi2g54890.1	7e-12	93.94	33	LOC_Os01g62870.1	4e-32	92.08	101	LOC_Os01g62870.1	1e-12	96.97	33	Sb03g039760.1_PACid_1963898	3e-18	86.14	101	Sb03g039770.1_PACid_1963899	4e-12	90.91	33
690	IWB690	BobWhite_c14717_800	Bradi2g54890.1	4e-42	96.04	101	Bradi2g54890.1	2e-11	90.91	33	LOC_Os01g62870.1	3e-20	87.13	101	LOC_Os05g38230.1	3e-10	87.88	33	Sb03g039770.1_PACid_1963899	1e-32	92.08	101	Sb03g039770.1_PACid_1963899	3e-11	90.91	33
691	IWB691	BobWhite_c1472_528	Bradi5g25070.1	1e-33	93.68	95	Bradi5g25070.1	3e-11	100	32	LOC_Os04g56710.1	9e-33	92.86	98	LOC_Os04g56710.1	2e-11	100	33	Sb06g031800.1_PACid_1974263	5e-14	84.69	98	Sb06g031800.1_PACid_1974263	3e-11	93.94	33
692	IWB692	BobWhite_c1472_59	.	.	.	.	.	.	.	.	.	.	.	.	.	.	.	.	.	.	.	.	.	.	.	.
693	IWB693	BobWhite_c14727_390	Bradi3g27640.1	2e-29	91	100	Bradi3g27640.1	3e-12	96.97	33	LOC_Os10g30600.1	5e-22	88	100	LOC_Os10g30600.1	4e-11	90.91	33	Sb01g020900.1_PACid_1951825	8e-25	89	100	Sb01g020900.1_PACid_1951825	2e-11	87.88	33
694	IWB694	BobWhite_c14736_188	.	.	.	.	.	.	.	.	.	.	.	.	.	.	.	.	.	.	.	.	.	.	.	.
695	IWB695	BobWhite_c14758_214	Bradi2g51820.1	2e-19	86.87	99	Bradi2g51820.1	1e-08	72.73	33	.	.	.	.	LOC_Os01g57350.1	1e-07	66.67	33	.	.	.	.	Sb03g036460.1_PACid_1963517	6e-07	66.67	33
696	IWB696	BobWhite_c14758_530	.	.	.	.	Bradi2g51820.1	6e-08	66.67	33	LOC_Os01g57350.1	1e-07	83.75	80	LOC_Os01g57350.1	4e-07	62.5	32	.	.	.	.	Sb03g036460.1_PACid_1963517	7e-09	71.88	32
697	IWB697	BobWhite_c14760_245	.	.	.	.	.	.	.	.	.	.	.	.	.	.	.	.	.	.	.	.	.	.	.	.
698	IWB698	BobWhite_c14760_277	.	.	.	.	.	.	.	.	.	.	.	.	.	.	.	.	.	.	.	.	.	.	.	.
699	IWB699	BobWhite_c14763_85	.	.	.	.	.	.	.	.	.	.	.	.	.	.	.	.	.	.	.	.	.	.	.	.
700	IWB700	BobWhite_c1477_315	Bradi5g27570.1	2e-31	92.63	95	Bradi5g27570.1	5e-15	100	33	LOC_Os04g59570.1	2e-21	88.42	95	LOC_Os04g59570.1	1e-14	100	33	Sb06g034110.1_PACid_1974535	6e-32	93.48	92	Sb06g034110.1_PACid_1974535	1e-14	96.97	33
701	IWB701	BobWhite_c14799_321	.	.	.	.	.	.	.	.	.	.	.	.	.	.	.	.	.	.	.	.	.	.	.	.
702	IWB702	BobWhite_c14799_457	.	.	.	.	.	.	.	.	.	.	.	.	.	.	.	.	.	.	.	.	.	.	.	.
703	IWB703	BobWhite_c14811_336	Bradi2g01180.1	1e-14	92.73	55	Bradi2g01310.1	9e-10	87.88	33	LOC_Os01g02430.1	2e-09	89.09	55	LOC_Os01g02390.1	3e-09	81.82	33	.	.	.	.	Sb03g008140.1_PACid_1961011	2e-09	81.82	33
704	IWB704	BobWhite_c14812_828	Bradi1g45200.1	4e-27	95.83	72	Bradi1g45200.1	9e-07	84.62	26	LOC_Os06g12310.1	4e-07	86.44	59	.	.	.	.	Sb10g008090.1_PACid_1983148	1e-11	95.24	42	.	.	.	.
705	IWB705	BobWhite_c1488_1274	Bradi3g32210.2	4e-30	91.09	101	Bradi3g32210.2	8e-13	90.91	33	LOC_Os10g39440.1	2e-18	86.73	98	LOC_Os10g39440.1	3e-10	81.82	33	Sb01g030430.1_PACid_1952757	1e-20	87.13	101	Sb01g030430.1_PACid_1952757	2e-10	78.79	33
706	IWB706	BobWhite_c1488_1370	Bradi3g32210.2	2e-32	92.08	101	Bradi3g32210.2	2e-11	93.94	33	LOC_Os10g39440.1	1e-25	89.42	104	LOC_Os10g39440.1	4e-10	94.12	34	Sb01g030430.1_PACid_1952757	4e-30	91.09	101	Sb01g030430.1_PACid_1952757	1e-11	93.94	33
707	IWB707	BobWhite_c1488_1394	Bradi3g32210.2	6e-35	93.07	101	Bradi3g32210.2	1e-11	93.94	33	LOC_Os10g39440.1	2e-30	91.35	104	LOC_Os10g39440.1	3e-10	94.12	34	Sb01g030430.1_PACid_1952757	6e-38	94.9	98	Sb01g030430.1_PACid_1952757	1e-11	93.94	33
708	IWB708	BobWhite_c1488_299	Bradi3g32210.2	2e-32	92.08	101	Bradi3g32210.2	4e-12	96.97	33	LOC_Os10g39440.1	7e-18	86.14	101	LOC_Os10g39440.1	1e-10	87.88	33	Sb01g030430.1_PACid_1952757	5e-14	84.69	98	Sb01g030430.1_PACid_1952757	4e-11	87.88	33
709	IWB709	BobWhite_c1488_504	Bradi3g32210.2	4e-30	91.09	101	Bradi3g08690.1	3e-12	90.91	33	LOC_Os10g39440.1	3e-23	90.7	86	LOC_Os10g39440.1	2e-12	100	33	Sb01g030430.1_PACid_1952757	4e-11	83.17	101	Sb01g030430.1_PACid_1952757	8e-13	100	33
710	IWB710	BobWhite_c14882_143	Bradi3g54430.1	1e-36	95.65	92	Bradi3g54430.1	1e-12	96.97	33	LOC_Os02g55950.1	2e-27	92.13	89	LOC_Os02g55950.1	2e-10	84.85	33	Sb04g036270.1_PACid_1968505	8e-22	89.01	91	Sb04g036270.1_PACid_1968505	2e-10	84.85	33
711	IWB711	BobWhite_c149_120	.	.	.	.	.	.	.	.	.	.	.	.	.	.	.	.	.	.	.	.	.	.	.	.
712	IWB712	BobWhite_c149_1839	.	.	.	.	.	.	.	.	.	.	.	.	.	.	.	.	.	.	.	.	.	.	.	.
713	IWB713	BobWhite_c149_3064	.	.	.	.	.	.	.	.	.	.	.	.	.	.	.	.	.	.	.	.	.	.	.	.
714	IWB714	BobWhite_c149_4419	.	.	.	.	.	.	.	.	.	.	.	.	.	.	.	.	.	.	.	.	.	.	.	.
715	IWB715	BobWhite_c14907_296	Bradi2g00370.1	3e-12	89.83	59	Bradi2g00370.1	3e-09	84.38	32	LOC_Os01g06290.1	6e-06	85.25	61	LOC_Os01g06290.1	4e-08	84.38	32	.	.	.	.	.	.	.	.
716	IWB716	BobWhite_c1491_1075	.	.	.	.	.	.	.	.	.	.	.	.	.	.	.	.	.	.	.	.	.	.	.	.
717	IWB717	BobWhite_c14915_156	.	.	.	.	.	.	.	.	.	.	.	.	.	.	.	.	.	.	.	.	.	.	.	.
718	IWB718	BobWhite_c14915_515	Bradi3g56310.1	4e-30	91.09	101	Bradi3g56310.1	4e-13	96.97	33	LOC_Os02g49530.1	2e-15	85.15	101	LOC_Os02g49530.1	1e-11	90.91	33	Sb04g000960.1_PACid_1964958	5e-14	84.69	98	Sb04g000960.1_PACid_1964958	9e-12	87.88	33
719	IWB719	BobWhite_c14916_627	Bradi2g27360.1	1e-08	100	29	.	.	.	.	.	.	.	.	.	.	.	.	.	.	.	.	.	.	.	.
720	IWB720	BobWhite_c14926_201	Bradi2g54367.1	2e-19	87.91	91	Bradi2g54367.1	2e-11	90.62	32	.	.	.	.	LOC_Os01g62010.1	4e-08	71.88	32	Sb03g039170.1_PACid_1963827	5e-20	91.67	72	Sb03g039170.1_PACid_1963827	3e-12	93.75	32
721	IWB721	BobWhite_c14928_843	Bradi1g06635.1	8e-33	91.92	99	Bradi1g06635.1	5e-11	93.94	33	.	.	.	.	.	.	.	.	.	.	.	.	.	.	.	.
722	IWB722	BobWhite_c14938_411	.	.	.	.	.	.	.	.	.	.	.	.	.	.	.	.	.	.	.	.	.	.	.	.
723	IWB723	BobWhite_c1494_101	Bradi1g66440.1	7e-07	92.11	38	.	.	.	.	.	.	.	.	.	.	.	.	.	.	.	.	.	.	.	.
724	IWB724	BobWhite_c14948_295	.	.	.	.	Bradi3g59960.1	9e-07	91.67	24	.	.	.	.	.	.	.	.	.	.	.	.	.	.	.	.
725	IWB725	BobWhite_c14950_299	Bradi1g48477.1	2e-28	90.82	98	Bradi1g48477.1	5e-11	84.85	33	LOC_Os06g06770.1	2e-12	88.24	68	LOC_Os06g06770.1	8e-11	84.85	33	.	.	.	.	Sb10g004410.1_PACid_1982678	9e-09	72.73	33
726	IWB726	BobWhite_c14966_231	Bradi3g22887.1	5e-17	86.32	95	Bradi3g22887.1	2e-13	96.97	33	.	.	.	.	LOC_Os10g10870.1	2e-12	90.91	33	.	.	.	.	Sb01g040950.1_PACid_1954056	1e-09	75.76	33
727	IWB727	BobWhite_c14968_1195	Bradi4g03787.1	2e-32	92.08	101	Bradi4g03787.1	3e-14	96.97	33	LOC_Os12g38750.1	2e-06	85.48	62	LOC_Os12g38750.1	7e-12	84.85	33	Sb08g019090.1_PACid_1978745	2e-07	86.44	59	Sb08g019090.1_PACid_1978745	3e-13	93.94	33
728	IWB728	BobWhite_c14968_538	Bradi4g03787.1	2e-38	95.79	95	Bradi4g03787.1	4e-13	96.97	33	LOC_Os12g38750.1	8e-24	89.47	95	LOC_Os12g38750.1	3e-11	90.91	33	Sb02g033400.1_PACid_1958666	3e-21	88.3	94	Sb08g019090.1_PACid_1978745	2e-12	87.88	33
729	IWB729	BobWhite_c1499_59	Bradi2g47330.1	2e-28	97.14	70	Bradi2g47330.1	3e-06	92.31	26	LOC_Os01g50080.1	2e-18	91.43	70	.	.	.	.	Sb03g031990.1_PACid_1962966	3e-18	91.3	69	.	.	.	.
730	IWB730	BobWhite_c14991_512	Bradi4g39580.1	4e-30	91.09	101	Bradi4g39580.1	1e-12	93.94	33	LOC_Os12g13460.1	3e-20	87.13	101	LOC_Os12g13460.1	2e-11	90.91	33	Sb03g029140.1_PACid_1962609	1e-17	86.96	92	Sb03g029140.1_PACid_1962609	7e-11	84.85	33
731	IWB731	BobWhite_c14996_670	Bradi4g36976.1	3e-21	87.76	98	Bradi4g36976.1	1e-11	84.85	33	LOC_Os11g45790.1	3e-08	82.18	101	LOC_Os11g45790.1	1e-10	81.82	33	.	.	.	.	Sb08g021880.1_PACid_1979119	9e-09	69.7	33
732	IWB732	BobWhite_c14999_397	Bradi3g01360.1	1e-17	86	100	Bradi3g01360.1	7e-10	87.88	33	.	.	.	.	LOC_Os02g02350.1	1e-05	69.7	33	.	.	.	.	Sb04g001090.1_PACid_1964980	6e-08	78.12	32
733	IWB733	BobWhite_c14999_479	Bradi3g01360.1	8e-19	87.78	90	Bradi3g01360.1	6e-09	89.66	29	.	.	.	.	LOC_Os02g02350.1	1e-07	79.31	29	.	.	.	.	Sb04g001090.1_PACid_1964980	3e-06	68.97	29
734	IWB734	BobWhite_c1500_73	.	.	.	.	.	.	.	.	.	.	.	.	.	.	.	.	.	.	.	.	.	.	.	.
735	IWB735	BobWhite_c15021_357	Bradi5g08235.1	7e-38	94.9	98	Bradi5g08235.1	2e-14	100	33	LOC_Os04g32020.1	1e-34	93.07	101	LOC_Os04g32020.1	8e-14	96.97	33	Sb06g013940.1_PACid_1972095	6e-35	93.07	101	Sb06g013940.1_PACid_1972095	5e-14	96.97	33
736	IWB736	BobWhite_c15035_469	.	.	.	.	.	.	.	.	.	.	.	.	.	.	.	.	.	.	.	.	.	.	.	.
737	IWB737	BobWhite_c15047_376	Bradi2g26970.1	3e-06	96.55	29	Bradi1g19810.1	2e-07	63.64	33	.	.	.	.	LOC_Os07g44820.1	2e-07	63.64	33	Sb01g034540.1_PACid_1953255	3e-06	90.24	41	Sb01g034540.1_PACid_1953255	3e-06	63.64	33
738	IWB738	BobWhite_c15052_119	Bradi3g39870.1	6e-35	93.07	101	Bradi3g53460.1	1e-11	96.97	33	LOC_Os06g21480.1	3e-14	88.73	71	LOC_Os06g21480.1	1e-11	100	33	Sb07g027890.1_PACid_1976941	8e-19	90.54	74	Sb04g029810.1_PACid_1967732	1e-11	96.97	33
739	IWB739	BobWhite_c15059_241	Bradi3g06830.1	8e-16	85.57	97	Bradi3g06830.1	6e-11	87.5	32	.	.	.	.	LOC_Os02g10010.1	6e-06	60.61	33	.	.	.	.	.	.	.	.
740	IWB740	BobWhite_c15073_502	Bradi1g48432.1	2e-19	87.37	95	Bradi1g48432.1	2e-09	81.82	33	.	.	.	.	LOC_Os05g13770.1	1e-06	66.67	33	.	.	.	.	Sb08g000750.1_PACid_1977184	8e-08	78.79	33
741	IWB741	BobWhite_c15075_708	Bradi2g61570.1	1e-33	94.51	91	Bradi2g61570.1	1e-12	90.91	33	LOC_Os01g73230.1	3e-29	92.39	92	LOC_Os01g73230.1	2e-10	90.32	31	Sb03g046820.1_PACid_1964742	5e-26	90.43	94	Sb03g046820.1_PACid_1964742	2e-12	93.75	32
742	IWB742	BobWhite_c15082_683	.	.	.	.	.	.	.	.	.	.	.	.	.	.	.	.	.	.	.	.	.	.	.	.
743	IWB743	BobWhite_c1509_622	.	.	.	.	.	.	.	.	.	.	.	.	.	.	.	.	.	.	.	.	.	.	.	.
744	IWB744	BobWhite_c15097_341	.	.	.	.	.	.	.	.	.	.	.	.	.	.	.	.	.	.	.	.	.	.	.	.
745	IWB745	BobWhite_c15097_602	.	.	.	.	.	.	.	.	.	.	.	.	.	.	.	.	.	.	.	.	.	.	.	.
746	IWB746	BobWhite_c15098_161	Bradi1g56030.1	1e-45	97.98	99	Bradi1g56030.1	8e-14	93.94	33	LOC_Os02g24634.1	2e-39	95.88	97	LOC_Os02g24634.1	2e-13	93.94	33	.	.	.	.	.	.	.	.
747	IWB747	BobWhite_c15109_230	Bradi1g29130.1	1e-13	90	60	Bradi1g29130.1	1e-09	89.29	28	.	.	.	.	LOC_Os06g51430.1	2e-08	85.71	28	.	.	.	.	Sb10g031280.1_PACid_1985227	7e-09	82.14	28
748	IWB748	BobWhite_c15121_95	Bradi2g04720.1	1e-14	91.53	59	Bradi2g04760.1	4e-10	75.76	33	LOC_Os01g08090.1	7e-12	88.89	63	LOC_Os01g08090.1	1e-09	78.79	33	.	.	.	.	Sb03g004130.1_PACid_1960496	7e-09	68.75	32
749	IWB749	BobWhite_c1514_523	Bradi2g03297.1	3e-40	95.92	98	Bradi2g03297.1	1e-15	100	33	LOC_Os01g05670.1	3e-23	88.78	98	LOC_Os01g05670.1	3e-14	93.94	33	Sb03g006070.1_PACid_1960744	2e-28	90.82	98	Sb03g006070.1_PACid_1960744	6e-15	93.94	33
750	IWB750	BobWhite_c15146_985	Bradi3g22760.1	9e-22	88.42	95	Bradi3g22760.1	1e-09	87.88	33	LOC_Os10g10244.1	6e-06	88.89	45	LOC_Os10g10244.1	9e-07	78.79	33	Sb08g008230.1_PACid_1978035	8e-22	87.88	99	Sb08g008230.1_PACid_1978035	8e-10	87.88	33
751	IWB751	BobWhite_c15152_341	.	.	.	.	.	.	.	.	.	.	.	.	.	.	.	.	.	.	.	.	.	.	.	.
752	IWB752	BobWhite_c15153_337	Bradi2g31660.1	7e-38	94.9	98	Bradi2g31660.1	2e-13	100	33	LOC_Os05g15160.1	3e-23	88.78	98	LOC_Os01g13770.1	1e-12	96.97	33	Sb09g008130.1_PACid_1980266	9e-28	90.1	101	Sb03g000370.1_PACid_1960023	6e-13	93.94	33
753	IWB753	BobWhite_c1518_375	.	.	.	.	.	.	.	.	.	.	.	.	.	.	.	.	.	.	.	.	.	.	.	.
754	IWB754	BobWhite_c15186_96	.	.	.	.	.	.	.	.	.	.	.	.	.	.	.	.	.	.	.	.	.	.	.	.
755	IWB755	BobWhite_c1520_455	Bradi2g39760.1	7e-38	94.9	98	Bradi2g39760.1	8e-13	96.97	33	LOC_Os05g01490.1	4e-35	93.88	98	LOC_Os05g01490.1	2e-12	96.97	33	Sb09g000550.1_PACid_1979359	2e-28	91.49	94	Sb04g033160.1_PACid_1968136	2e-12	90.91	33
756	IWB756	BobWhite_c15206_166	.	.	.	.	.	.	.	.	.	.	.	.	.	.	.	.	.	.	.	.	.	.	.	.
757	IWB757	BobWhite_c15215_550	.	.	.	.	.	.	.	.	.	.	.	.	.	.	.	.	.	.	.	.	.	.	.	.
758	IWB758	BobWhite_c1523_269	.	.	.	.	.	.	.	.	.	.	.	.	.	.	.	.	.	.	.	.	.	.	.	.
759	IWB759	BobWhite_c15233_525	Bradi2g02430.1	5e-08	92.5	40	.	.	.	.	.	.	.	.	.	.	.	.	.	.	.	.	.	.	.	.
760	IWB760	BobWhite_c15235_107	.	.	.	.	.	.	.	.	.	.	.	.	.	.	.	.	.	.	.	.	.	.	.	.
761	IWB761	BobWhite_c15236_450	.	.	.	.	.	.	.	.	.	.	.	.	.	.	.	.	.	.	.	.	.	.	.	.
762	IWB762	BobWhite_c1524_500	.	.	.	.	.	.	.	.	.	.	.	.	.	.	.	.	.	.	.	.	.	.	.	.
763	IWB763	BobWhite_c15240_126	Bradi2g21120.1	4e-30	91.75	97	Bradi2g21120.1	4e-12	100	33	LOC_Os05g41640.1	8e-27	92.05	88	LOC_Os05g41640.1	9e-12	100	33	Sb09g024340.1_PACid_1981357	5e-23	88.12	101	Sb09g024340.1_PACid_1981357	4e-12	100	33
764	IWB764	BobWhite_c15241_604	Bradi1g02420.1	1e-23	88.78	98	Bradi1g02420.1	4e-13	96.97	33	LOC_Os03g62200.1	5e-31	92.63	95	LOC_Os03g62200.1	5e-12	87.88	33	Sb01g008060.1_PACid_1950282	7e-07	82.56	86	Sb01g001970.1_PACid_1949526	3e-12	87.88	33
765	IWB765	BobWhite_c15252_1167	Bradi1g12510.1	2e-32	92.08	101	Bradi1g12510.1	2e-11	93.94	33	LOC_Os03g47740.1	3e-17	86.96	92	LOC_Os03g47740.1	5e-11	90.91	33	.	.	.	.	Sb08g022960.1_PACid_1979263	2e-11	90.91	33
766	IWB766	BobWhite_c15256_225	Bradi3g44090.1	3e-34	95.45	88	Bradi3g44090.1	5e-10	89.66	29	LOC_Os02g30600.1	6e-34	94.57	92	LOC_Os02g30600.1	2e-08	82.76	29	Sb04g020650.1_PACid_1966587	1e-29	92.39	92	Sb04g020650.1_PACid_1966587	1e-09	86.21	29
767	IWB767	BobWhite_c15256_249	Bradi3g44090.1	2e-32	92.08	101	Bradi3g44090.1	8e-11	78.79	33	LOC_Os02g30600.1	4e-32	92.08	101	LOC_Os02g30600.1	9e-10	75.76	33	Sb04g020650.1_PACid_1966587	1e-32	92.08	101	Sb04g020650.1_PACid_1966587	2e-12	84.85	33
768	IWB768	BobWhite_c15258_451	Bradi2g22150.1	2e-35	93.88	98	Bradi2g22150.1	3e-12	100	33	LOC_Os05g40260.1	3e-17	86.96	92	LOC_Os05g40260.1	6e-11	93.94	33	Sb09g023610.1_PACid_1981274	1e-20	88.76	89	Sb09g023610.1_PACid_1981274	6e-11	90.91	33
769	IWB769	BobWhite_c15258_769	Bradi2g22150.1	3e-37	95.7	93	Bradi2g22150.1	2e-10	90.91	33	LOC_Os05g40260.1	1e-16	90.14	71	LOC_Os05g40260.1	1e-08	81.82	33	Sb09g023610.1_PACid_1981274	1e-14	86.75	83	Sb09g023610.1_PACid_1981274	3e-08	78.79	33
770	IWB770	BobWhite_c15262_95	Bradi5g08637.1	4e-30	92.47	93	Bradi5g08637.1	1e-09	90.32	31	.	.	.	.	.	.	.	.	Sb06g014480.1_PACid_1972138	8e-19	92.42	66	Sb06g014480.1_PACid_1972138	4e-07	69.7	33
771	IWB771	BobWhite_c1527_257	.	.	.	.	Bradi3g19260.1	5e-07	65.62	32	.	.	.	.	LOC_Os08g16260.1	2e-08	66.67	33	.	.	.	.	Sb07g009390.1_PACid_1975578	6e-07	57.58	33
772	IWB772	BobWhite_c15271_52	Bradi1g02490.1	5e-14	86.05	86	Bradi1g02490.1	1e-10	81.82	33	.	.	.	.	LOC_Os03g62110.2	1e-08	72.73	33	.	.	.	.	Sb01g002020.1_PACid_1949532	5e-10	75.76	33
773	IWB773	BobWhite_c153_1585	Bradi4g21890.1	2e-28	92.22	90	Bradi4g21890.1	4e-12	93.55	31	LOC_Os11g11960.1	5e-25	89.69	97	LOC_Os11g11950.1	4e-13	96.88	32	Sb05g008280.1_PACid_1969873	5e-20	88.04	92	Sb05g008280.1_PACid_1969873	3e-14	93.94	33
774	IWB774	BobWhite_c15309_466	Bradi2g17230.1	2e-44	97.03	101	Bradi2g17230.1	6e-16	100	33	LOC_Os01g49024.1	9e-30	91.09	101	LOC_Os01g49024.1	1e-15	100	33	Sb09g027850.1_PACid_1981774	9e-28	90.1	101	Sb09g027850.1_PACid_1981774	6e-15	96.97	33
775	IWB775	BobWhite_c15312_405	Bradi2g23110.1	7e-38	94.9	98	Bradi2g23110.1	6e-13	100	33	LOC_Os07g10720.1	1e-13	84.69	98	LOC_Os02g27760.1	1e-12	100	33	Sb09g022390.1_PACid_1981123	5e-23	88.12	101	Sb03g001290.1_PACid_1960145	6e-13	100	33
776	IWB776	BobWhite_c1533_477	Bradi1g37667.1	9e-25	90.22	92	Bradi1g37667.1	1e-12	96.97	33	LOC_Os06g37010.1	3e-29	92.39	92	LOC_Os06g37010.1	1e-10	90.91	33	.	.	.	.	.	.	.	.
777	IWB777	BobWhite_c15330_162	Bradi3g34410.1	4e-30	91.09	101	Bradi3g34410.1	3e-11	93.94	33	LOC_Os10g42490.1	3e-20	87.13	101	LOC_Os10g42490.1	4e-11	96.97	33	Sb01g028160.1_PACid_1952455	1e-20	87.63	97	Sb01g028160.1_PACid_1952455	6e-11	90.91	33
778	IWB778	BobWhite_c15352_394	.	.	.	.	.	.	.	.	.	.	.	.	.	.	.	.	.	.	.	.	.	.	.	.
779	IWB779	BobWhite_c15379_90	Bradi1g07210.1	9e-28	98.46	65	Bradi1g07210.1	2e-08	100	21	LOC_Os03g56241.1	1e-22	95.38	65	LOC_Os03g56241.1	5e-08	100	21	Sb01g006720.1_PACid_1950113	8e-16	90.77	65	Sb01g006720.1_PACid_1950113	2e-08	100	21
780	IWB780	BobWhite_c15390_95	Bradi4g00467.1	2e-16	90	70	Bradi4g00467.1	1e-06	80	25	.	.	.	.	.	.	.	.	.	.	.	.	.	.	.	.
781	IWB781	BobWhite_c15406_457	Bradi2g13450.1	4e-30	91.09	101	Bradi2g13450.1	8e-11	87.88	33	LOC_Os01g34480.1	4e-13	85.39	89	LOC_Os01g34480.1	2e-08	78.79	33	Sb04g011550.1_PACid_1966243	4e-11	83.17	101	Sb04g011550.1_PACid_1966243	6e-10	81.82	33
782	IWB782	BobWhite_c15406_510	Bradi2g13450.1	2e-21	87.13	101	Bradi2g13450.1	1e-11	84.85	33	LOC_Os01g34480.1	2e-11	87.88	66	LOC_Os01g34480.1	3e-09	78.12	32	Sb04g011550.1_PACid_1966243	2e-15	89.71	68	Sb04g011550.1_PACid_1966243	1e-08	71.88	32
783	IWB783	BobWhite_c1543_216	Bradi2g07940.1	6e-35	93.81	97	Bradi2g07940.1	3e-11	93.75	32	LOC_Os01g13210.1	8e-21	88.89	90	LOC_Os01g13210.1	9e-10	90.32	31	Sb03g000700.1_PACid_1960066	8e-19	87.78	90	Sb03g000700.1_PACid_1960066	6e-10	87.5	32
784	IWB784	BobWhite_c15435_121	Bradi1g35210.1	2e-41	97.83	92	Bradi1g35210.1	2e-13	96.97	33	LOC_Os06g50130.1	2e-30	96.15	78	LOC_Os06g50130.1	5e-11	84.85	33	Sb10g030130.1_PACid_1985083	1e-32	97.4	77	Sb10g030130.1_PACid_1985083	2e-11	84.85	33
785	IWB785	BobWhite_c15453_1010	.	.	.	.	.	.	.	.	.	.	.	.	.	.	.	.	.	.	.	.	.	.	.	.
786	IWB786	BobWhite_c15453_678	Bradi5g23976.1	3e-12	84.21	95	Bradi5g23976.1	3e-10	87.88	33	.	.	.	.	.	.	.	.	.	.	.	.	Sb06g030640.1_PACid_1974122	1e-07	72.73	33
787	IWB787	BobWhite_c15454_63	Bradi3g36397.1	3e-12	86.08	79	Bradi3g36397.1	2e-12	90.32	31	LOC_Os09g23740.1	1e-19	90	80	LOC_Os09g23740.1	6e-13	87.88	33	Sb02g024300.1_PACid_1957526	2e-16	91.94	62	Sb02g024300.1_PACid_1957526	3e-13	87.88	33
788	IWB788	BobWhite_c15455_389	Bradi3g24210.1	3e-21	88.89	90	Bradi3g24210.1	8e-11	93.75	32	LOC_Os10g22430.1	3e-29	91.67	96	LOC_Os10g22430.1	1e-10	90.62	32	.	.	.	.	Sb01g044280.1_PACid_1954445	1e-10	90.32	31
789	IWB789	BobWhite_c15476_88	Bradi5g03180.1	5e-08	96.88	32	Bradi5g03180.1	1e-07	72.73	33	.	.	.	.	LOC_Os10g09620.1	2e-06	63.64	33	.	.	.	.	.	.	.	.
790	IWB790	BobWhite_c15479_100	.	.	.	.	.	.	.	.	.	.	.	.	.	.	.	.	.	.	.	.	.	.	.	.
791	IWB791	BobWhite_c1548_65	.	.	.	.	.	.	.	.	LOC_Os12g33958.1	1e-38	95.83	96	LOC_Os12g33958.1	2e-11	96.77	31	.	.	.	.	.	.	.	.
792	IWB792	BobWhite_c15485_590	.	.	.	.	.	.	.	.	.	.	.	.	.	.	.	.	.	.	.	.	.	.	.	.
793	IWB793	BobWhite_c15489_142	Bradi3g44160.1	8e-13	84.78	92	Bradi2g45070.1	5e-12	96.97	33	LOC_Os02g32030.1	1e-16	86.32	95	LOC_Os01g53900.1	3e-11	93.94	33	Sb01g002040.1_PACid_1949534	1e-14	91.53	59	Sb01g002040.1_PACid_1949534	2e-11	93.94	33
794	IWB794	BobWhite_c15497_199	Bradi1g33320.1	2e-31	91.92	99	Bradi1g33320.1	1e-13	93.94	33	LOC_Os06g47340.1	4e-07	85.71	63	LOC_Os06g47340.1	6e-13	90.91	33	Sb10g027970.1_PACid_1984816	1e-20	87.13	101	Sb10g027970.1_PACid_1984816	1e-13	93.94	33
795	IWB795	BobWhite_c15497_609	Bradi1g33320.1	5e-11	86.3	73	Bradi1g33320.3	2e-07	70.97	31	.	.	.	.	LOC_Os06g47340.1	3e-06	61.29	31	Sb10g027970.1_PACid_1984816	7e-10	85.92	71	Sb10g027970.1_PACid_1984816	1e-07	70.97	31
796	IWB796	BobWhite_c15497_73	Bradi1g33320.1	4e-30	91.09	101	Bradi1g33320.1	6e-13	96.97	33	LOC_Os06g47340.1	2e-21	89.01	91	LOC_Os06g47340.1	2e-11	87.88	33	Sb10g027970.1_PACid_1984816	3e-18	87.64	89	Sb10g027970.1_PACid_1984816	6e-11	87.88	33
797	IWB797	BobWhite_c15497_788	.	.	.	.	.	.	.	.	.	.	.	.	.	.	.	.	.	.	.	.	.	.	.	.
798	IWB798	BobWhite_c15503_297	.	.	.	.	.	.	.	.	.	.	.	.	.	.	.	.	.	.	.	.	.	.	.	.
799	IWB799	BobWhite_c15521_122	Bradi1g65657.1	2e-41	97.83	92	Bradi1g65657.1	6e-13	96.97	33	LOC_Os03g17940.1	2e-18	87.78	90	LOC_Os03g17940.1	4e-10	84.85	33	Sb01g038580.1_PACid_1953767	2e-19	87.37	95	Sb01g038580.1_PACid_1953767	7e-11	87.88	33
800	IWB800	BobWhite_c15521_143	Bradi1g65657.1	4e-42	96.04	101	Bradi1g65657.1	8e-13	96.97	33	LOC_Os03g17940.1	1e-16	86.32	95	LOC_Os03g17940.1	1e-10	87.88	33	Sb01g038580.1_PACid_1953767	3e-21	87.76	98	Sb01g038580.1_PACid_1953767	6e-11	87.88	33
801	IWB801	BobWhite_c15522_250	Bradi2g36890.1	3e-15	89.71	68	Bradi2g36890.1	9e-10	82.35	34	.	.	.	.	LOC_Os05g04620.1	2e-07	82.35	34	.	.	.	.	Sb09g002950.1_PACid_1979662	1e-09	79.41	34
802	IWB802	BobWhite_c15522_625	Bradi2g36890.1	3e-15	90.62	64	Bradi2g36890.1	1e-07	70.27	37	LOC_Os05g04620.1	7e-09	82.98	94	LOC_Os05g04620.1	7e-07	69.7	33	Sb09g002950.1_PACid_1979662	7e-07	89.13	46	Sb09g002950.1_PACid_1979662	2e-06	66.67	36
803	IWB803	BobWhite_c15526_58	.	.	.	.	.	.	.	.	.	.	.	.	.	.	.	.	.	.	.	.	.	.	.	.
804	IWB804	BobWhite_c15529_288	.	.	.	.	.	.	.	.	.	.	.	.	.	.	.	.	.	.	.	.	.	.	.	.
805	IWB805	BobWhite_c15548_338	Bradi2g17220.1	3e-09	82.65	98	Bradi2g17220.1	2e-08	72.73	33	.	.	.	.	.	.	.	.	.	.	.	.	Sb09g027860.1_PACid_1981775	3e-07	75	32
806	IWB806	BobWhite_c15550_941	.	.	.	.	.	.	.	.	.	.	.	.	.	.	.	.	.	.	.	.	.	.	.	.
807	IWB807	BobWhite_c15556_220	Bradi4g01910.1	3e-15	91.67	60	Bradi4g01910.1	6e-08	69.7	33	LOC_Os12g41820.1	7e-09	87.1	62	LOC_Os12g41820.1	7e-09	72.73	33	.	.	.	.	Sb08g021330.1_PACid_1979048	2e-09	69.7	33
808	IWB808	BobWhite_c15557_395	Bradi1g36810.1	1e-11	88.71	62	.	.	.	.	.	.	.	.	.	.	.	.	.	.	.	.	.	.	.	.
809	IWB809	BobWhite_c1557_598	.	.	.	.	.	.	.	.	.	.	.	.	.	.	.	.	.	.	.	.	.	.	.	.
810	IWB810	BobWhite_c1557_734	.	.	.	.	.	.	.	.	.	.	.	.	.	.	.	.	.	.	.	.	.	.	.	.
811	IWB811	BobWhite_c1557_816	.	.	.	.	.	.	.	.	.	.	.	.	.	.	.	.	.	.	.	.	.	.	.	.
812	IWB812	BobWhite_c1558_312	Bradi5g07410.1	9e-28	90.1	101	Bradi5g07410.1	1e-13	100	33	LOC_Os04g31070.1	4e-10	83.7	92	LOC_Os04g31070.1	4e-12	90.91	33	Sb06g012520.1_PACid_1972032	2e-19	87.37	95	Sb06g012520.1_PACid_1972032	2e-12	90.91	33
813	IWB813	BobWhite_c15580_562	Bradi1g25090.1	8e-16	86.52	89	Bradi1g25090.1	1e-13	87.88	33	.	.	.	.	LOC_Os07g36780.1	1e-11	78.79	33	Sb02g036040.1_PACid_1958993	3e-09	91.3	46	Sb02g036040.1_PACid_1958993	1e-12	81.82	33
814	IWB814	BobWhite_c15582_253	.	.	.	.	.	.	.	.	.	.	.	.	.	.	.	.	.	.	.	.	.	.	.	.
815	IWB815	BobWhite_c15583_187	.	.	.	.	Bradi4g07880.1	3e-06	68.97	29	LOC_Os08g20570.1	2e-07	90.7	43	.	.	.	.	Sb10g026090.1_PACid_1984567	3e-13	95.45	44	.	.	.	.
816	IWB816	BobWhite_c15585_87	.	.	.	.	.	.	.	.	.	.	.	.	.	.	.	.	.	.	.	.	.	.	.	.
817	IWB817	BobWhite_c15590_367	Bradi4g44890.1	7e-07	90.48	42	Bradi4g44890.1	6e-09	78.79	33	.	.	.	.	LOC_Os12g01510.1	3e-06	70.59	34	Sb05g000510.1_PACid_1968838	1e-08	91.11	45	Sb05g000510.1_PACid_1968838	8e-07	72.73	33
818	IWB818	BobWhite_c15590_439	.	.	.	.	Bradi4g44890.1	5e-08	71.88	32	.	.	.	.	.	.	.	.	.	.	.	.	.	.	.	.
819	IWB819	BobWhite_c156_381	.	.	.	.	.	.	.	.	.	.	.	.	.	.	.	.	.	.	.	.	.	.	.	.
820	IWB820	BobWhite_c15603_69	Bradi3g29950.1	2e-25	89.11	101	Bradi3g29950.1	9e-12	90.91	33	LOC_Os10g35470.1	4e-13	84.16	101	LOC_Os10g35470.1	5e-10	87.88	33	Sb01g018200.1_PACid_1951505	1e-20	87.13	101	Sb01g018200.1_PACid_1951505	2e-10	84.85	33
821	IWB821	BobWhite_c1562_246	.	.	.	.	.	.	.	.	.	.	.	.	.	.	.	.	.	.	.	.	.	.	.	.
822	IWB822	BobWhite_c1562_369	.	.	.	.	.	.	.	.	.	.	.	.	.	.	.	.	.	.	.	.	.	.	.	.
823	IWB823	BobWhite_c15644_236	.	.	.	.	.	.	.	.	.	.	.	.	.	.	.	.	.	.	.	.	.	.	.	.
824	IWB824	BobWhite_c15644_285	.	.	.	.	.	.	.	.	.	.	.	.	.	.	.	.	.	.	.	.	.	.	.	.
825	IWB825	BobWhite_c15647_606	.	.	.	.	.	.	.	.	.	.	.	.	.	.	.	.	.	.	.	.	.	.	.	.
826	IWB826	BobWhite_c15653_484	Bradi3g04987.1	6e-23	88.66	97	Bradi3g04987.1	1e-13	81.82	33	LOC_Os02g07044.1	4e-13	84.54	97	LOC_Os02g07044.1	6e-13	81.25	32	Sb04g004490.1_PACid_1965421	2e-10	86.76	68	Sb04g004490.1_PACid_1965421	3e-12	78.12	32
827	IWB827	BobWhite_c1568_1167	Bradi2g06060.1	6e-35	93.07	101	Bradi2g06060.1	2e-13	96.97	33	LOC_Os01g10150.1	5e-22	88	100	LOC_Os01g54100.1	6e-13	96.97	33	Sb03g002790.1_PACid_1960319	2e-25	89.11	101	Sb03g002790.1_PACid_1960319	1e-12	93.94	33
828	IWB828	BobWhite_c15694_605	Bradi1g25860.1	3e-49	99.01	101	Bradi1g25860.1	3e-13	100	33	LOC_Os07g34570.1	6e-37	94.06	101	LOC_Os07g34570.1	2e-11	90.91	33	Sb02g040060.1_PACid_1959503	5e-20	87	100	Sb02g040060.1_PACid_1959503	4e-11	87.88	33
829	IWB829	BobWhite_c15697_456	.	.	.	.	.	.	.	.	.	.	.	.	.	.	.	.	.	.	.	.	.	.	.	.
830	IWB830	BobWhite_c15697_675	Bradi4g38387.1	5e-14	87.18	78	Bradi4g38387.1	1e-07	68.57	35	.	.	.	.	LOC_Os09g39270.1	3e-07	63.64	33	.	.	.	.	.	.	.	.
831	IWB831	BobWhite_c15706_859	.	.	.	.	.	.	.	.	.	.	.	.	.	.	.	.	.	.	.	.	.	.	.	.
832	IWB832	BobWhite_c15758_79	.	.	.	.	.	.	.	.	.	.	.	.	.	.	.	.	.	.	.	.	.	.	.	.
833	IWB833	BobWhite_c15763_205	Bradi2g61320.1	2e-16	94.44	54	.	.	.	.	LOC_Os01g72800.1	4e-10	93.18	44	.	.	.	.	Sb03g046390.1_PACid_1964691	5e-14	92.59	54	.	.	.	.
834	IWB834	BobWhite_c15765_325	Bradi5g15830.1	2e-35	93.88	98	Bradi5g15830.1	3e-14	100	33	LOC_Os04g43800.1	4e-32	92.08	101	LOC_Os04g43800.1	3e-13	96.97	33	Sb06g022750.1_PACid_1973173	3e-21	89.53	86	Sb06g022750.1_PACid_1973173	2e-12	90.91	33
835	IWB835	BobWhite_c15766_562	.	.	.	.	Bradi5g16660.1	2e-08	81.25	32	.	.	.	.	LOC_Os04g44980.1	1e-07	72.73	33	.	.	.	.	Sb06g023590.1_PACid_1973273	1e-09	81.82	33
836	IWB836	BobWhite_c15773_166	.	.	.	.	.	.	.	.	.	.	.	.	.	.	.	.	.	.	.	.	.	.	.	.
837	IWB837	BobWhite_c1578_64	.	.	.	.	.	.	.	.	.	.	.	.	.	.	.	.	.	.	.	.	.	.	.	.
838	IWB838	BobWhite_c15790_372	Bradi2g36937.1	3e-18	86.14	101	Bradi2g36937.1	1e-09	72.73	33	.	.	.	.	LOC_Os07g12520.1	1e-08	66.67	33	Sb02g005340.1_PACid_1955930	1e-14	88	75	Sb02g005340.1_PACid_1955930	2e-10	78.79	33
839	IWB839	BobWhite_c15796_315	.	.	.	.	.	.	.	.	.	.	.	.	.	.	.	.	.	.	.	.	.	.	.	.
840	IWB840	BobWhite_c15799_768	Bradi1g65580.1	5e-23	88.37	86	Bradi1g65580.1	3e-11	93.55	31	LOC_Os03g18070.1	7e-13	84.15	82	LOC_Os03g18070.1	6e-11	90.32	31	Sb01g038500.1_PACid_1953755	3e-07	88	50	Sb01g038500.1_PACid_1953755	6e-11	87.1	31
841	IWB841	BobWhite_c15802_72	Bradi3g00980.1	2e-28	91.84	98	Bradi3g00980.1	1e-10	92.59	27	LOC_Os02g01740.1	2e-21	90.11	91	LOC_Os02g01740.1	6e-10	92.59	27	Sb02g040700.1_PACid_1959574	8e-22	90.11	91	Sb02g040700.1_PACid_1959574	2e-10	92.59	27
842	IWB842	BobWhite_c15802_720	Bradi3g00980.1	3e-37	94.06	101	Bradi3g00980.1	2e-13	100	33	LOC_Os02g01740.1	4e-35	93.88	98	LOC_Os02g01740.1	5e-13	100	33	Sb04g000670.1_PACid_1964917	6e-29	91.58	95	Sb02g040700.1_PACid_1959574	6e-13	96.97	33
843	IWB843	BobWhite_c15849_189	.	.	.	.	.	.	.	.	.	.	.	.	.	.	.	.	.	.	.	.	.	.	.	.
844	IWB844	BobWhite_c15867_215	.	.	.	.	.	.	.	.	.	.	.	.	.	.	.	.	.	.	.	.	.	.	.	.
845	IWB845	BobWhite_c1587_1336	Bradi2g41977.1	1e-33	93.68	95	Bradi2g41977.1	7e-10	93.55	31	LOC_Os03g48140.1	1e-16	87.95	83	LOC_Os03g48140.1	6e-09	83.87	31	Sb03g026110.1_PACid_1962225	1e-11	86.49	74	Sb03g026110.1_PACid_1962225	1e-07	75	32
846	IWB846	BobWhite_c15870_540	.	.	.	.	Bradi3g01460.1	1e-07	65.71	35	.	.	.	.	LOC_Os03g19990.1	2e-11	84.85	33	Sb01g037140.1_PACid_1953585	1e-08	94.59	37	Sb01g037140.1_PACid_1953585	1e-12	87.88	33
847	IWB847	BobWhite_c15901_132	.	.	.	.	.	.	.	.	.	.	.	.	.	.	.	.	.	.	.	.	.	.	.	.
848	IWB848	BobWhite_c15912_229	Bradi2g58060.1	2e-32	92.08	101	Bradi2g58060.1	1e-12	93.94	33	LOC_Os01g67870.1	3e-23	89.36	94	LOC_Os01g67870.1	8e-11	84.85	33	Sb03g043150.1_PACid_1964304	8e-19	87.23	94	Sb03g043150.1_PACid_1964304	2e-10	81.82	33
849	IWB849	BobWhite_c1592_2263	Bradi2g19510.1	2e-32	92.78	97	Bradi2g19510.1	3e-11	93.75	32	LOC_Os05g44360.1	5e-22	89.13	92	LOC_Os05g44360.1	8e-11	93.75	32	Sb09g025920.1_PACid_1981541	3e-15	85.42	96	Sb09g025920.1_PACid_1981541	3e-11	93.75	32
850	IWB850	BobWhite_c15925_224	Bradi3g28700.1	9e-28	90.1	101	Bradi3g28700.1	2e-11	93.94	33	LOC_Os10g33630.1	2e-06	81.63	98	LOC_Os10g33630.1	1e-09	84.85	33	Sb01g019420.1_PACid_1951656	1e-14	85.71	91	Sb01g019420.1_PACid_1951656	2e-09	81.82	33
851	IWB851	BobWhite_c1593_539	Bradi1g11000.1	6e-23	88.66	97	Bradi1g11000.1	1e-11	90.91	33	LOC_Os03g49720.1	5e-16	85.71	98	LOC_Os03g49720.1	3e-11	93.75	32	Sb01g010750.1_PACid_1950631	2e-07	83.13	83	Sb01g010750.1_PACid_1950631	2e-11	87.88	33
852	IWB852	BobWhite_c15935_295	Bradi4g41850.1	2e-38	94.95	99	Bradi3g30710.1	1e-11	93.94	33	LOC_Os11g06390.1	4e-32	92.08	101	LOC_Os10g36650.1	3e-11	93.94	33	Sb08g003970.1_PACid_1977597	9e-34	92.93	99	Sb01g017380.1_PACid_1951405	1e-11	93.94	33
853	IWB853	BobWhite_c15948_484	.	.	.	.	.	.	.	.	.	.	.	.	.	.	.	.	.	.	.	.	.	.	.	.
854	IWB854	BobWhite_c15977_107	Bradi3g03185.1	6e-35	93.07	101	Bradi3g03185.1	1e-11	87.88	33	LOC_Os01g01830.1	2e-24	90.91	88	LOC_Os01g01830.1	3e-10	87.5	32	Sb08g015530.1_PACid_1978304	1e-26	89.9	99	Sb08g015530.1_PACid_1978304	1e-11	90.91	33
855	IWB855	BobWhite_c15979_230	Bradi1g52374.1	2e-10	86.11	72	Bradi1g52374.1	6e-08	79.31	29	.	.	.	.	LOC_Os01g48820.1	9e-07	73.33	30	.	.	.	.	Sb03g030980.1_PACid_1962832	1e-06	70.37	27
856	IWB856	BobWhite_c15979_933	.	.	.	.	.	.	.	.	LOC_Os07g10310.1	6e-06	96.55	29	.	.	.	.	.	.	.	.	.	.	.	.
857	IWB857	BobWhite_c160_276	.	.	.	.	.	.	.	.	.	.	.	.	.	.	.	.	.	.	.	.	.	.	.	.
858	IWB858	BobWhite_c160_492	.	.	.	.	.	.	.	.	.	.	.	.	.	.	.	.	.	.	.	.	.	.	.	.
859	IWB859	BobWhite_c16005_289	Bradi2g22430.1	9e-22	89.01	91	Bradi2g22430.1	1e-09	81.82	33	LOC_Os05g39730.1	3e-14	91.53	59	LOC_Os05g39730.1	1e-08	83.87	31	.	.	.	.	Sb09g023280.1_PACid_1981231	2e-06	64.52	31
860	IWB860	BobWhite_c16008_457	Bradi3g52207.1	9e-28	95.89	73	Bradi3g52207.1	9e-10	78.95	38	.	.	.	.	LOC_Os02g46650.1	2e-07	67.5	40	Sb04g031200.1_PACid_1967902	5e-17	90.14	71	Sb04g031200.1_PACid_1967902	3e-08	70	40
861	IWB861	BobWhite_c16036_182	.	.	.	.	.	.	.	.	.	.	.	.	.	.	.	.	.	.	.	.	.	.	.	.
862	IWB862	BobWhite_c16036_327	.	.	.	.	.	.	.	.	.	.	.	.	.	.	.	.	.	.	.	.	.	.	.	.
863	IWB863	BobWhite_c16043_131	Bradi1g51670.1	6e-35	93.07	101	Bradi1g51670.1	8e-14	96.97	33	LOC_Os06g04270.1	2e-30	91.84	98	LOC_Os06g04270.1	2e-13	96.97	33	Sb10g002220.1_PACid_1982405	5e-26	89.8	98	Sb09g005230.1_PACid_1979955	7e-14	96.97	33
864	IWB864	BobWhite_c16044_777	Bradi3g10720.1	6e-26	89.8	98	Bradi3g10720.1	2e-12	96.97	33	LOC_Os02g21970.1	3e-26	90.53	95	LOC_Os02g21970.1	5e-11	90.91	33	Sb01g013750.1_PACid_1950987	5e-23	94.2	69	Sb01g013750.1_PACid_1950987	9e-12	93.94	33
865	IWB865	BobWhite_c16052_178	.	.	.	.	.	.	.	.	.	.	.	.	.	.	.	.	.	.	.	.	.	.	.	.
866	IWB866	BobWhite_c16053_183	Bradi5g18900.1	4e-24	93.33	75	Bradi5g18900.1	2e-09	100	25	LOC_Os04g48410.1	7e-12	88.89	63	LOC_Os04g48410.1	4e-09	100	25	Sb06g025970.1_PACid_1973559	8e-16	92.98	57	Sb06g025970.1_PACid_1973559	2e-09	100	25
867	IWB867	BobWhite_c16068_539	Bradi5g17860.1	2e-31	97.33	75	Bradi2g41117.1	1e-13	81.82	33	.	.	.	.	LOC_Os11g24510.1	8e-13	81.82	33	Sb02g010510.1_PACid_1956591	5e-17	88.61	79	Sb02g010510.1_PACid_1956591	1e-13	87.88	33
868	IWB868	BobWhite_c16071_165	Bradi2g03340.1	2e-28	90.82	98	Bradi2g03340.1	4e-13	96.97	33	LOC_Os01g05790.1	1e-16	86.32	95	LOC_Os01g05790.1	3e-12	93.94	33	Sb03g006020.1_PACid_1960738	2e-16	85.71	98	Sb03g006020.1_PACid_1960738	8e-13	96.97	33
869	IWB869	BobWhite_c16088_321	.	.	.	.	.	.	.	.	.	.	.	.	.	.	.	.	.	.	.	.	.	.	.	.
870	IWB870	BobWhite_c16101_750	Bradi4g11670.1	9e-28	93.83	81	Bradi4g11670.1	6e-11	81.82	33	LOC_Os04g06790.1	2e-12	86.84	76	LOC_Os04g06790.1	1e-07	72.22	36	Sb03g035130.1_PACid_1963356	3e-06	93.94	33	Sb03g035130.1_PACid_1963356	5e-07	68.75	32
871	IWB871	BobWhite_c1611_1365	Bradi1g17950.1	5e-40	95.05	101	Bradi1g17950.1	4e-12	96.97	33	LOC_Os07g47820.1	1e-27	91.4	93	LOC_Os07g47820.1	3e-10	93.55	31	Sb02g042770.1_PACid_1959827	8e-30	92.39	92	Sb02g042770.1_PACid_1959827	3e-10	84.85	33
872	IWB872	BobWhite_c1611_1685	Bradi1g17950.1	2e-19	88.51	87	Bradi1g17950.1	3e-08	89.29	28	LOC_Os07g47820.1	2e-18	88.37	86	LOC_Os07g47820.1	3e-08	92.86	28	Sb02g042770.1_PACid_1959827	4e-11	85.71	77	Sb02g042770.1_PACid_1959827	3e-08	89.29	28
873	IWB873	BobWhite_c16113_361	Bradi3g51757.1	7e-38	94.9	98	Bradi3g51757.1	2e-14	100	33	LOC_Os02g45670.1	4e-32	92.08	101	LOC_Os02g45670.1	4e-14	100	33	Sb04g031820.1_PACid_1967984	2e-28	90.82	98	Sb04g031820.1_PACid_1967984	2e-14	100	33
874	IWB874	BobWhite_c16130_362	Bradi5g16050.2	4e-30	91.09	101	Bradi5g16050.2	4e-09	84.85	33	LOC_Os04g44190.1	8e-21	87.76	98	LOC_Os04g44190.1	2e-10	87.88	33	Sb06g022890.1_PACid_1973189	8e-16	85.57	97	Sb06g022890.1_PACid_1973189	3e-08	78.12	32
875	IWB875	BobWhite_c16143_217	.	.	.	.	.	.	.	.	.	.	.	.	.	.	.	.	.	.	.	.	.	.	.	.
876	IWB876	BobWhite_c16158_58	Bradi3g41860.1	2e-32	92.08	101	Bradi3g41860.1	8e-11	90.91	33	LOC_Os08g42950.1	1e-19	89.29	84	LOC_Os08g42950.1	3e-09	81.82	33	Sb07g025430.1_PACid_1976637	3e-24	90.8	87	Sb07g025430.1_PACid_1976637	1e-09	78.79	33
877	IWB877	BobWhite_c16159_288	Bradi1g75360.1	6e-23	89.89	89	Bradi1g75360.1	6e-11	84.85	33	LOC_Os03g05260.1	3e-11	90.74	54	LOC_Os03g05260.1	4e-11	84.85	33	Sb01g047180.1_PACid_1954813	3e-06	87.76	49	Sb01g047180.1_PACid_1954813	5e-10	75.76	33
878	IWB878	BobWhite_c16162_186	.	.	.	.	.	.	.	.	.	.	.	.	.	.	.	.	.	.	.	.	.	.	.	.
879	IWB879	BobWhite_c16167_327	.	.	.	.	Bradi2g37690.1	3e-08	74.29	35	.	.	.	.	LOC_Os05g02780.1	4e-08	75.76	33	.	.	.	.	.	.	.	.
880	IWB880	BobWhite_c1617_1765	Bradi3g46060.1	6e-23	89.89	89	Bradi3g46060.1	4e-13	96.97	33	LOC_Os04g36660.1	1e-34	93.07	101	LOC_Os04g36660.1	2e-12	93.94	33	Sb04g023100.1_PACid_1966886	2e-13	87.01	77	Sb04g023100.1_PACid_1966886	3e-12	90.91	33
881	IWB881	BobWhite_c1617_799	.	.	.	.	.	.	.	.	LOC_Os04g36660.1	5e-16	86.17	94	LOC_Os04g36660.1	1e-06	78.79	33	Sb06g017740.1_PACid_1972552	4e-11	89.47	57	Sb06g017740.1_PACid_1972552	6e-08	71.88	32
882	IWB882	BobWhite_c16182_53	Bradi1g30246.1	5e-20	88.04	92	Bradi1g30246.1	8e-11	90.91	33	.	.	.	.	.	.	.	.	.	.	.	.	.	.	.	.
883	IWB883	BobWhite_c162_145	.	.	.	.	.	.	.	.	.	.	.	.	.	.	.	.	.	.	.	.	.	.	.	.
884	IWB884	BobWhite_c16206_317	Bradi2g40570.1	8e-13	84.38	96	Bradi2g40570.1	1e-09	80.65	31	.	.	.	.	LOC_Os01g36090.1	2e-07	84	25	Sb03g024040.1_PACid_1962039	2e-07	86.44	59	Sb03g024040.1_PACid_1962039	3e-09	95.83	24
885	IWB885	BobWhite_c16210_94	.	.	.	.	.	.	.	.	.	.	.	.	.	.	.	.	.	.	.	.	.	.	.	.
886	IWB886	BobWhite_c16212_533	Bradi2g37770.1	2e-28	90.82	98	Bradi2g37770.1	1e-11	96.97	33	LOC_Os05g02990.1	8e-21	87.76	98	LOC_Os05g02990.1	7e-10	90.91	33	Sb09g002040.1_PACid_1979550	5e-17	87.36	87	Sb09g002040.1_PACid_1979550	2e-11	93.94	33
887	IWB887	BobWhite_c16216_155	Bradi4g01200.2	4e-42	96.04	101	Bradi1g13290.1	4e-14	96.97	33	LOC_Os12g42876.1	2e-39	95.05	101	LOC_Os12g42876.1	8e-14	96.97	33	Sb08g022210.1_PACid_1979158	6e-35	93.07	101	Sb01g012960.1_PACid_1950896	7e-14	96.97	33
888	IWB888	BobWhite_c16216_55	Bradi4g01200.2	6e-35	93.07	101	Bradi1g13290.1	4e-14	96.97	33	LOC_Os12g42884.1	2e-27	90.1	101	LOC_Os12g42876.1	1e-13	96.97	33	Sb08g022210.1_PACid_1979158	1e-32	92.08	101	Sb01g012960.1_PACid_1950896	4e-14	96.97	33
889	IWB889	BobWhite_c16226_434	Bradi1g14370.1	1e-33	92.93	99	Bradi1g14370.1	6e-11	90.91	33	LOC_Os03g42810.1	2e-24	90.22	92	LOC_Os03g42810.1	2e-10	87.88	33	.	.	.	.	Sb01g014230.1_PACid_1951046	4e-08	72.73	33
890	IWB890	BobWhite_c16228_208	.	.	.	.	.	.	.	.	.	.	.	.	.	.	.	.	.	.	.	.	.	.	.	.
891	IWB891	BobWhite_c1623_2061	Bradi3g33240.1	1e-08	84.42	77	Bradi3g33240.1	5e-07	73.33	30	.	.	.	.	.	.	.	.	.	.	.	.	.	.	.	.
892	IWB892	BobWhite_c16234_262	Bradi3g34340.1	2e-13	97.56	41	Bradi2g26870.2	3e-06	95.45	22	LOC_Os05g32140.1	5e-19	94.92	59	LOC_Os05g32140.1	3e-06	100	22	Sb09g019100.1_PACid_1980714	1e-14	91.53	59	Sb09g019100.1_PACid_1980714	3e-06	95.45	22
893	IWB893	BobWhite_c16234_286	Bradi3g34340.1	6e-23	95.38	65	Bradi2g26870.2	5e-11	96.67	30	LOC_Os05g32140.1	1e-28	93.98	83	LOC_Os05g32140.1	5e-11	100	30	Sb09g019100.1_PACid_1980714	5e-20	88.64	88	Sb09g019100.1_PACid_1980714	6e-11	93.33	30
894	IWB894	BobWhite_c16248_216	.	.	.	.	.	.	.	.	.	.	.	.	.	.	.	.	.	.	.	.	.	.	.	.
895	IWB895	BobWhite_c16248_382	Bradi5g26140.1	8e-20	93.33	60	.	.	.	.	.	.	.	.	.	.	.	.	Sb06g032940.1_PACid_1974395	7e-07	87.5	48	.	.	.	.
896	IWB896	BobWhite_c16248_815	Bradi5g26140.1	9e-28	90.1	101	Bradi5g26140.1	2e-10	93.94	33	LOC_Os04g58110.1	1e-34	93.07	101	LOC_Os04g58110.1	3e-11	100	33	Sb06g032940.1_PACid_1974395	2e-25	89.11	101	Sb06g032940.1_PACid_1974395	2e-11	96.97	33
897	IWB897	BobWhite_c16248_851	Bradi5g26140.1	1e-30	91.84	98	Bradi5g26140.1	1e-12	96.97	33	LOC_Os04g58110.1	4e-32	92.08	101	LOC_Os04g58110.1	1e-12	100	33	Sb06g032940.1_PACid_1974395	3e-21	87.76	98	Sb06g032940.1_PACid_1974395	1e-12	96.97	33
898	IWB898	BobWhite_c16269_58	.	.	.	.	.	.	.	.	.	.	.	.	.	.	.	.	.	.	.	.	.	.	.	.
899	IWB899	BobWhite_c1627_567	Bradi3g42710.1	1e-08	82.18	101	Bradi3g42710.1	8e-13	100	33	LOC_Os01g70960.1	5e-25	89.11	101	LOC_Os01g70960.1	2e-12	100	33	Sb07g024370.1_PACid_1976508	3e-21	87.76	98	Sb07g024370.1_PACid_1976508	8e-13	100	33
900	IWB900	BobWhite_c16273_403	Bradi1g24210.1	3e-09	85.71	70	Bradi1g24210.1	1e-08	72.73	33	.	.	.	.	.	.	.	.	.	.	.	.	.	.	.	.
901	IWB901	BobWhite_c16280_521	.	.	.	.	.	.	.	.	.	.	.	.	.	.	.	.	.	.	.	.	.	.	.	.
902	IWB902	BobWhite_c16301_60	.	.	.	.	.	.	.	.	.	.	.	.	.	.	.	.	.	.	.	.	.	.	.	.
903	IWB903	BobWhite_c16304_305	Bradi4g45030.1	5e-17	87.95	83	Bradi4g45030.1	4e-14	94.12	34	LOC_Os12g07650.1	4e-13	85.39	89	LOC_Os12g07650.1	4e-13	84.85	33	Sb05g000420.1_PACid_1968826	2e-10	86.11	72	Sb05g000420.1_PACid_1968826	1e-11	78.79	33
904	IWB904	BobWhite_c16317_641	Bradi1g33097.1	1e-20	88.76	89	Bradi1g33097.1	9e-12	78.79	33	LOC_Os06g47000.1	4e-10	86.76	68	LOC_Os06g47000.1	5e-10	75	32	.	.	.	.	Sb10g027690.1_PACid_1984776	2e-07	63.64	33
905	IWB905	BobWhite_c16317_75	Bradi1g33097.1	1e-14	86.75	83	Bradi1g33097.1	8e-06	70	30	LOC_Os06g47000.1	4e-13	87.01	77	LOC_Os06g47000.1	3e-06	75.86	29	Sb10g027690.1_PACid_1984776	3e-15	87.5	80	Sb10g027690.1_PACid_1984776	8e-08	80.65	31
906	IWB906	BobWhite_c1633_643	.	.	.	.	.	.	.	.	.	.	.	.	.	.	.	.	.	.	.	.	.	.	.	.
907	IWB907	BobWhite_c1634_470	.	.	.	.	.	.	.	.	.	.	.	.	.	.	.	.	.	.	.	.	.	.	.	.
908	IWB908	BobWhite_c1634_563	.	.	.	.	.	.	.	.	.	.	.	.	.	.	.	.	.	.	.	.	.	.	.	.
909	IWB909	BobWhite_c16346_73	Bradi3g11280.1	3e-32	92.86	98	Bradi3g11280.1	4e-09	100	26	LOC_Os10g37060.1	3e-19	87.13	101	LOC_Os02g22780.1	4e-08	96.15	26	Sb01g049370.1_PACid_1955081	1e-28	92.39	92	Sb01g049370.1_PACid_1955081	3e-08	92.31	26
910	IWB910	BobWhite_c1635_691	Bradi1g29800.1	2e-13	84.54	97	Bradi1g29800.1	5e-13	87.88	33	LOC_Os06g51150.1	2e-12	85.23	88	LOC_Os06g51150.1	5e-11	78.79	33	Sb10g030840.1_PACid_1985170	5e-23	88.12	101	Sb10g030840.1_PACid_1985170	2e-12	87.88	33
911	IWB911	BobWhite_c16355_308	.	.	.	.	.	.	.	.	.	.	.	.	.	.	.	.	.	.	.	.	.	.	.	.
912	IWB912	BobWhite_c16397_524	.	.	.	.	.	.	.	.	.	.	.	.	.	.	.	.	.	.	.	.	.	.	.	.
913	IWB913	BobWhite_c16398_128	Bradi4g36690.1	2e-44	97.03	101	Bradi4g36690.1	5e-13	96.97	33	LOC_Os09g36990.1	5e-28	91.49	94	LOC_Os09g36990.1	1e-12	96.97	33	Sb02g031440.1_PACid_1958427	7e-13	84.38	96	Sb02g031440.1_PACid_1958427	3e-11	87.88	33
914	IWB914	BobWhite_c16404_274	Bradi3g05920.1	1e-39	95.05	101	Bradi3g05920.1	1e-12	90.91	33	LOC_Os02g08300.1	4e-32	92.08	101	LOC_Os02g08300.1	2e-12	96.97	33	Sb04g005370.1_PACid_1965530	2e-25	89.11	101	Sb04g005370.1_PACid_1965530	8e-13	96.97	33
915	IWB915	BobWhite_c16404_486	.	.	.	.	.	.	.	.	.	.	.	.	.	.	.	.	.	.	.	.	.	.	.	.
916	IWB916	BobWhite_c16436_154	Bradi5g09850.1	1e-11	83.17	101	Bradi5g09850.1	4e-08	81.82	33	LOC_Os04g34330.1	6e-06	100	25	.	.	.	.	Sb09g001740.1_PACid_1979511	2e-07	89.36	47	.	.	.	.
917	IWB917	BobWhite_c16439_1102	Bradi3g45870.2	8e-10	86.57	67	Bradi3g45870.2	2e-07	75.76	33	.	.	.	.	LOC_Os02g35130.1	6e-09	84.85	33	.	.	.	.	Sb04g022760.1_PACid_1966833	6e-07	75.76	33
918	IWB918	BobWhite_c16439_1143	.	.	.	.	Bradi3g45870.2	7e-07	75	32	.	.	.	.	LOC_Os02g35130.1	4e-07	71.88	32	Sb04g022760.1_PACid_1966833	4e-08	86.67	60	.	.	.	.
919	IWB919	BobWhite_c16489_327	.	.	.	.	.	.	.	.	.	.	.	.	.	.	.	.	.	.	.	.	.	.	.	.
920	IWB920	BobWhite_c16504_456	.	.	.	.	.	.	.	.	.	.	.	.	.	.	.	.	.	.	.	.	.	.	.	.
921	IWB921	BobWhite_c16508_212	Bradi1g58340.1	1e-39	95.05	101	Bradi1g58340.1	2e-12	93.94	33	LOC_Os07g05470.1	1e-22	88.12	101	LOC_Os07g05470.1	3e-10	81.82	33	Sb02g002940.1_PACid_1955605	1e-20	87.13	101	Sb02g002940.1_PACid_1955605	2e-10	78.79	33
922	IWB922	BobWhite_c16517_806	Bradi1g62257.1	2e-32	92.08	101	Bradi1g62257.1	3e-14	96.97	33	LOC_Os03g23935.1	3e-20	87.13	101	LOC_Os03g23935.1	3e-13	90.91	33	Sb01g035220.1_PACid_1953342	1e-26	90.53	95	Sb01g035220.1_PACid_1953342	2e-14	96.97	33
923	IWB923	BobWhite_c16529_248	.	.	.	.	.	.	.	.	.	.	.	.	.	.	.	.	.	.	.	.	.	.	.	.
924	IWB924	BobWhite_c16529_703	Bradi4g07717.1	2e-16	91.94	62	.	.	.	.	.	.	.	.	.	.	.	.	.	.	.	.	.	.	.	.
925	IWB925	BobWhite_c1654_440	.	.	.	.	Bradi3g41550.1	2e-06	69.7	33	LOC_Os04g32650.1	1e-22	88.12	101	LOC_Os04g32650.1	7e-09	81.82	33	.	.	.	.	Sb06g014710.1_PACid_1972170	4e-08	75.76	33
926	IWB926	BobWhite_c16543_993	Bradi1g53900.1	1e-23	89.36	94	Bradi1g53900.1	7e-10	87.88	33	LOC_Os11g14544.1	5e-19	87.91	91	LOC_Os11g14280.1	2e-08	81.82	33	.	.	.	.	Sb05g006740.1_PACid_1969704	4e-08	86.67	30
927	IWB927	BobWhite_c16545_356	Bradi1g56930.1	3e-09	94.74	38	Bradi1g56937.1	2e-07	75.68	37	.	.	.	.	.	.	.	.	.	.	.	.	Sb02g003510.1_PACid_1955678	2e-06	70.27	37
928	IWB928	BobWhite_c16554_348	Bradi4g37990.1	2e-29	91	100	Bradi4g37995.1	2e-11	81.82	33	LOC_Os09g38772.1	3e-23	89.36	94	LOC_Os09g38772.1	2e-12	87.88	33	Sb02g032800.1_PACid_1958592	5e-23	88.66	97	Sb02g032800.1_PACid_1958592	1e-11	84.85	33
929	IWB929	BobWhite_c16559_71	.	.	.	.	.	.	.	.	.	.	.	.	.	.	.	.	.	.	.	.	.	.	.	.
930	IWB930	BobWhite_c16559_93	.	.	.	.	.	.	.	.	.	.	.	.	.	.	.	.	.	.	.	.	.	.	.	.
931	IWB931	BobWhite_c1656_186	.	.	.	.	.	.	.	.	.	.	.	.	.	.	.	.	.	.	.	.	.	.	.	.
932	IWB932	BobWhite_c1656_845	Bradi4g38440.1	3e-21	87.76	98	Bradi4g38440.1	8e-13	93.94	33	LOC_Os09g39390.1	7e-15	85.87	92	LOC_Os09g39390.1	4e-13	96.97	33	Sb02g011900.1_PACid_1956736	8e-25	90.22	92	Sb02g011900.1_PACid_1956736	5e-13	93.94	33
933	IWB933	BobWhite_c16576_277	Bradi1g76880.1	2e-32	92.08	101	Bradi1g76880.1	7e-15	100	33	LOC_Os03g03360.1	9e-30	91.09	101	LOC_Os03g03360.1	4e-14	96.97	33	Sb01g048870.1_PACid_1955019	4e-30	91.09	101	Sb01g048870.1_PACid_1955019	4e-14	93.94	33
934	IWB934	BobWhite_c16576_55	Bradi1g76880.1	5e-23	88.3	94	Bradi1g76880.1	8e-08	88	25	.	.	.	.	LOC_Os03g03360.1	3e-06	76	25	Sb01g048870.1_PACid_1955019	1e-15	87.18	78	Sb01g048870.1_PACid_1955019	2e-07	84	25
935	IWB935	BobWhite_c16578_171	Bradi1g01840.1	2e-41	96	100	Bradi1g01840.1	4e-12	93.94	33	LOC_Os03g63020.1	1e-07	82.61	92	LOC_Os03g63020.1	7e-10	84.85	33	Sb01g001390.1_PACid_1949447	2e-13	87.01	77	Sb01g001390.1_PACid_1949447	3e-09	75.76	33
936	IWB936	BobWhite_c16616_482	.	.	.	.	.	.	.	.	.	.	.	.	.	.	.	.	.	.	.	.	.	.	.	.
937	IWB937	BobWhite_c16620_309	.	.	.	.	.	.	.	.	.	.	.	.	.	.	.	.	.	.	.	.	.	.	.	.
938	IWB938	BobWhite_c16622_226	.	.	.	.	.	.	.	.	.	.	.	.	.	.	.	.	.	.	.	.	.	.	.	.
939	IWB939	BobWhite_c16623_68	Bradi2g12310.1	9e-28	92.13	89	Bradi2g12310.1	1e-12	100	33	LOC_Os01g22520.1	3e-08	82.18	101	LOC_Os05g06750.1	1e-10	90.91	33	Sb03g013290.1_PACid_1961633	5e-20	88.04	92	Sb03g013290.1_PACid_1961633	2e-11	90.91	33
940	IWB940	BobWhite_c16635_331	.	.	.	.	.	.	.	.	.	.	.	.	.	.	.	.	.	.	.	.	.	.	.	.
941	IWB941	BobWhite_c16640_424	.	.	.	.	.	.	.	.	.	.	.	.	.	.	.	.	.	.	.	.	.	.	.	.
942	IWB942	BobWhite_c16654_166	Bradi3g59847.1	6e-35	93.07	101	Bradi3g59847.1	3e-11	87.88	33	LOC_Os10g26560.1	7e-09	90	50	.	.	.	.	.	.	.	.	.	.	.	.
943	IWB943	BobWhite_c16655_421	Bradi4g16160.1	1e-23	90.7	86	Bradi4g16160.1	6e-09	78.79	33	LOC_Os11g36060.1	2e-09	87.3	63	LOC_Os11g36060.1	2e-07	72.73	33	Sb05g021960.1_PACid_1970649	7e-10	100	31	.	.	.	.
944	IWB944	BobWhite_c16667_296	Bradi1g10690.1	1e-17	86.96	92	Bradi3g45120.1	6e-09	81.82	33	LOC_Os02g33420.1	1e-16	85.86	99	LOC_Os02g33420.1	1e-08	78.79	33	Sb06g016690.1_PACid_1972422	4e-08	94.44	36	Sb06g016690.1_PACid_1972422	2e-08	78.79	33
945	IWB945	BobWhite_c16675_120	.	.	.	.	.	.	.	.	.	.	.	.	.	.	.	.	.	.	.	.	.	.	.	.
946	IWB946	BobWhite_c16677_234	Bradi1g67200.1	4e-30	91.09	101	Bradi1g67200.1	4e-12	93.94	33	LOC_Os03g15840.1	1e-16	97.87	47	LOC_Os03g15840.1	2e-10	90.91	33	Sb01g040150.1_PACid_1953965	8e-16	85.15	101	Sb01g040150.1_PACid_1953965	2e-10	84.85	33
947	IWB947	BobWhite_c16677_261	Bradi1g67200.1	2e-32	92.08	101	Bradi1g67200.1	5e-12	93.94	33	LOC_Os03g15840.1	3e-20	87.13	101	LOC_Os03g15840.1	9e-12	96.97	33	Sb01g040150.1_PACid_1953965	8e-22	87.88	99	Sb01g040150.1_PACid_1953965	2e-11	90.91	33
948	IWB948	BobWhite_c1668_524	.	.	.	.	.	.	.	.	.	.	.	.	.	.	.	.	.	.	.	.	.	.	.	.
949	IWB949	BobWhite_c16704_271	Bradi4g16480.1	6e-35	93.07	101	Bradi4g16480.1	4e-13	90.91	33	LOC_Os11g34940.1	2e-15	85.15	101	LOC_Os11g34940.1	2e-10	81.82	33	Sb03g030290.1_PACid_1962745	2e-22	88	100	Sb03g030290.1_PACid_1962745	2e-11	84.85	33
950	IWB950	BobWhite_c16730_287	.	.	.	.	.	.	.	.	.	.	.	.	.	.	.	.	.	.	.	.	.	.	.	.
951	IWB951	BobWhite_c16735_131	.	.	.	.	.	.	.	.	.	.	.	.	.	.	.	.	.	.	.	.	.	.	.	.
952	IWB952	BobWhite_c16735_176	.	.	.	.	.	.	.	.	.	.	.	.	.	.	.	.	.	.	.	.	.	.	.	.
953	IWB953	BobWhite_c16735_362	Bradi5g09180.1	2e-25	89.11	101	Bradi5g09180.1	5e-13	87.88	33	LOC_Os04g33470.1	1e-22	88.12	101	LOC_Os04g33470.1	1e-12	90.91	33	Sb06g015400.1_PACid_1972273	1e-14	85.71	91	Sb06g015400.1_PACid_1972273	1e-12	90.62	32
954	IWB954	BobWhite_c16763_87	Bradi2g53180.1	2e-35	93.88	98	Bradi2g21860.1	4e-12	90.91	33	LOC_Os01g59930.1	5e-31	92.63	95	LOC_Os01g59930.1	2e-12	93.94	33	Sb03g037870.1_PACid_1963687	5e-26	89.8	98	Sb09g023850.1_PACid_1981301	1e-12	93.94	33
955	IWB955	BobWhite_c16775_503	Bradi4g00467.1	8e-10	84.34	83	Bradi4g00460.1	2e-11	78.79	33	LOC_Os12g24320.1	7e-15	86.9	84	LOC_Os12g24320.1	6e-11	81.25	32	Sb08g023140.1_PACid_1979290	1e-14	84.85	99	Sb08g023140.1_PACid_1979290	2e-10	75.76	33
956	IWB956	BobWhite_c16775_823	Bradi4g00460.1	3e-32	91.84	98	Bradi4g00460.1	2e-13	96.97	33	LOC_Os07g09490.1	3e-25	90.32	93	LOC_Os12g24320.1	2e-12	93.94	33	Sb08g023150.1_PACid_1979291	3e-32	91.84	98	Sb08g023140.1_PACid_1979290	6e-13	96.88	32
957	IWB957	BobWhite_c16787_205	.	.	.	.	.	.	.	.	.	.	.	.	.	.	.	.	.	.	.	.	.	.	.	.
958	IWB958	BobWhite_c16792_262	Bradi1g52210.1	8e-10	86.57	67	Bradi1g52210.1	2e-07	75	28	LOC_Os02g01590.1	7e-09	85.71	70	LOC_Os02g01590.1	3e-06	70.37	27	.	.	.	.	Sb04g000620.1_PACid_1964910	4e-07	67.86	28
959	IWB959	BobWhite_c16792_432	.	.	.	.	Bradi1g52210.1	9e-10	78.79	33	.	.	.	.	LOC_Os02g01590.1	4e-09	75.76	33	.	.	.	.	Sb04g000620.1_PACid_1964910	3e-09	75.76	33
960	IWB960	BobWhite_c16792_586	.	.	.	.	.	.	.	.	.	.	.	.	.	.	.	.	.	.	.	.	.	.	.	.
961	IWB961	BobWhite_c16801_126	.	.	.	.	.	.	.	.	.	.	.	.	.	.	.	.	.	.	.	.	.	.	.	.
962	IWB962	BobWhite_c16803_175	Bradi1g71360.1	8e-16	88.31	77	Bradi1g71360.1	4e-10	90.62	32	LOC_Os03g10100.1	3e-08	82.18	101	LOC_Os03g10090.1	2e-07	72.73	33	Sb01g044000.1_PACid_1954413	8e-16	97.78	45	Sb01g044000.1_PACid_1954413	3e-08	84.38	32
963	IWB963	BobWhite_c16816_284	Bradi2g39720.1	6e-29	92.31	91	Bradi2g01310.1	3e-11	100	30	LOC_Os01g02700.1	1e-13	87.18	78	LOC_Os01g02430.1	8e-11	100	30	Sb02g000390.1_PACid_1955282	3e-09	88.89	54	Sb03g008110.1_PACid_1961006	2e-10	84.85	33
964	IWB964	BobWhite_c16818_388	Bradi4g38510.1	9e-28	90.72	97	Bradi4g38510.1	1e-11	96.97	33	LOC_Os08g44380.1	1e-22	89.25	93	LOC_Os08g44380.1	4e-11	93.94	33	Sb02g012010.1_PACid_1956754	1e-39	95.88	97	Sb02g012010.1_PACid_1956754	1e-11	96.97	33
965	IWB965	BobWhite_c16824_151	Bradi2g14790.1	1e-29	89.11	101	Bradi2g14790.1	1e-10	90.91	33	LOC_Os05g50930.1	2e-29	89.11	101	LOC_Os05g50930.1	1e-09	87.88	33	Sb09g030110.1_PACid_1982045	3e-27	88.12	101	Sb09g030110.1_PACid_1982045	6e-10	87.88	33
966	IWB966	BobWhite_c16842_457	.	.	.	.	.	.	.	.	.	.	.	.	.	.	.	.	.	.	.	.	.	.	.	.
967	IWB967	BobWhite_c16847_343	.	.	.	.	.	.	.	.	.	.	.	.	.	.	.	.	.	.	.	.	.	.	.	.
968	IWB968	BobWhite_c16847_99	.	.	.	.	.	.	.	.	.	.	.	.	.	.	.	.	.	.	.	.	.	.	.	.
969	IWB969	BobWhite_c16853_232	Bradi2g05030.1	2e-07	90.7	43	Bradi2g05030.1	3e-09	75.76	33	.	.	.	.	LOC_Os01g08430.1	1e-08	69.7	33	.	.	.	.	Sb03g003770.1_PACid_1960449	2e-07	60.61	33
970	IWB970	BobWhite_c16907_477	Bradi3g19990.1	6e-35	93.07	101	Bradi3g19990.1	8e-13	93.94	33	LOC_Os08g20270.1	3e-20	87.13	101	LOC_Os08g20270.1	2e-12	90.91	33	Sb03g046030.1_PACid_1964645	1e-20	87.13	101	Sb03g046030.1_PACid_1964645	8e-13	90.91	33
971	IWB971	BobWhite_c16916_658	Bradi1g01847.1	3e-40	95.92	98	Bradi1g01847.1	4e-12	93.94	33	LOC_Os03g62850.1	2e-30	91.84	98	LOC_Os03g62850.1	2e-11	93.75	32	Sb01g001450.1_PACid_1949457	8e-25	94.44	72	Sb01g001450.1_PACid_1949457	3e-11	93.75	32
972	IWB972	BobWhite_c16917_732	.	.	.	.	.	.	.	.	.	.	.	.	.	.	.	.	.	.	.	.	.	.	.	.
973	IWB973	BobWhite_c16923_64	.	.	.	.	Bradi5g22900.1	1e-10	90.91	33	LOC_Os04g53930.1	2e-18	89.02	82	LOC_Os04g53930.1	9e-10	84.85	33	.	.	.	.	Sb06g029640.1_PACid_1974007	3e-09	78.79	33
974	IWB974	BobWhite_c16930_937	Bradi4g03130.1	4e-39	95	100	Bradi4g03130.1	6e-11	90.91	33	LOC_Os12g39660.1	5e-25	90.32	93	LOC_Os12g39660.1	4e-11	87.88	33	Sb01g014620.1_PACid_1951094	7e-13	84	100	Sb01g014620.1_PACid_1951094	6e-11	84.85	33
975	IWB975	BobWhite_c16945_294	Bradi1g19120.1	2e-07	84	75	Bradi1g19120.1	6e-11	72.73	33	.	.	.	.	LOC_Os07g46430.2	5e-10	69.7	33	.	.	.	.	.	.	.	.
976	IWB976	BobWhite_c16963_143	.	.	.	.	.	.	.	.	.	.	.	.	.	.	.	.	.	.	.	.	.	.	.	.
977	IWB977	BobWhite_c16966_399	Bradi1g55650.1	6e-21	88.17	93	Bradi1g55650.1	5e-13	93.94	33	LOC_Os07g08070.1	3e-24	91.57	83	LOC_Os03g58150.1	1e-12	87.88	33	Sb01g008350.1_PACid_1950315	4e-16	86.02	93	Sb01g005260.1_PACid_1949933	2e-12	84.85	33
978	IWB978	BobWhite_c16972_434	Bradi3g56100.1	2e-31	91.92	99	Bradi3g56100.1	1e-12	96.97	33	LOC_Os02g57980.1	8e-24	88.89	99	LOC_Os02g57980.1	5e-12	93.94	33	Sb04g037930.1_PACid_1968702	1e-26	89.9	99	Sb04g037930.1_PACid_1968702	2e-11	90.91	33
979	IWB979	BobWhite_c16977_171	.	.	.	.	.	.	.	.	.	.	.	.	.	.	.	.	.	.	.	.	.	.	.	.
980	IWB980	BobWhite_c16977_571	Bradi2g05960.1	2e-32	92.08	101	Bradi2g05960.1	1e-12	93.94	33	LOC_Os01g10010.1	1e-25	90.43	94	LOC_Os01g10010.1	5e-12	93.94	33	Sb03g002890.1_PACid_1960331	1e-32	93.55	93	Sb03g002890.1_PACid_1960331	6e-11	84.85	33
981	IWB981	BobWhite_c16979_221	.	.	.	.	.	.	.	.	.	.	.	.	.	.	.	.	.	.	.	.	.	.	.	.
982	IWB982	BobWhite_c16987_106	.	.	.	.	.	.	.	.	.	.	.	.	.	.	.	.	.	.	.	.	.	.	.	.
983	IWB983	BobWhite_c16999_358	Bradi4g41820.1	2e-38	95.79	95	Bradi4g41820.1	4e-12	96.88	32	LOC_Os12g06630.1	5e-31	92.63	95	LOC_Os12g06630.1	9e-12	96.88	32	Sb08g004000.1_PACid_1977602	6e-35	93.81	97	Sb08g004000.1_PACid_1977602	1e-11	93.75	32
984	IWB984	BobWhite_c16999_592	Bradi4g41820.1	9e-22	88.42	95	Bradi4g41820.1	3e-11	81.82	33	LOC_Os12g06630.1	8e-24	89.47	95	LOC_Os12g06630.1	5e-10	83.87	31	Sb08g004000.1_PACid_1977602	7e-10	83.91	87	Sb08g004000.1_PACid_1977602	3e-10	80.65	31
985	IWB985	BobWhite_c17021_269	Bradi2g01570.1	3e-18	86.14	101	Bradi2g01570.1	5e-11	90.91	33	.	.	.	.	LOC_Os01g03090.1	2e-07	72.73	33	.	.	.	.	Sb03g007820.1_PACid_1960971	2e-07	69.7	33
986	IWB986	BobWhite_c17021_297	Bradi2g01570.1	8e-16	87.65	81	Bradi2g01570.1	2e-08	92.31	26	.	.	.	.	.	.	.	.	.	.	.	.	Sb03g007820.1_PACid_1960971	1e-06	76.92	26
987	IWB987	BobWhite_c17024_396	Bradi5g24430.1	8e-19	87.23	94	Bradi5g24430.1	8e-11	75.76	33	LOC_Os04g55850.1	3e-08	82.8	93	LOC_Os04g55850.1	2e-10	75.76	33	Sb06g031020.1_PACid_1974165	1e-11	85.9	78	Sb06g031020.1_PACid_1974165	7e-11	75.76	33
988	IWB988	BobWhite_c17032_179	Bradi4g34170.1	6e-35	93.07	101	Bradi4g34170.1	1e-12	93.94	33	LOC_Os09g32274.1	6e-37	94.06	101	LOC_Os09g32274.1	2e-12	93.94	33	Sb02g028880.1_PACid_1958113	9e-28	92.13	89	Sb02g028880.1_PACid_1958113	1e-12	93.94	33
989	IWB989	BobWhite_c17044_155	.	.	.	.	.	.	.	.	.	.	.	.	.	.	.	.	.	.	.	.	.	.	.	.
990	IWB990	BobWhite_c17045_186	Bradi1g76177.2	1e-20	90.12	81	Bradi1g76177.2	7e-12	81.82	33	.	.	.	.	LOC_Os03g04110.1	6e-08	63.64	33	.	.	.	.	Sb01g048095.1_PACid_1954928	6e-07	55.88	34
991	IWB991	BobWhite_c17047_268	Bradi5g00700.1	2e-16	88.46	78	Bradi5g00700.1	3e-07	96.15	26	LOC_Os04g08740.1	5e-16	88.46	78	LOC_Os04g08740.1	7e-07	96.15	26	Sb06g001740.1_PACid_1971646	5e-14	87.18	78	Sb06g001740.1_PACid_1971646	8e-07	92.31	26
992	IWB992	BobWhite_c17047_352	Bradi5g00700.1	4e-24	89.47	95	Bradi5g00700.1	8e-13	96.97	33	LOC_Os04g08740.1	1e-10	83.87	93	LOC_Os04g08740.1	9e-12	90.91	33	Sb06g001740.1_PACid_1971646	8e-22	92.96	71	Sb06g001740.1_PACid_1971646	2e-12	93.94	33
993	IWB993	BobWhite_c17058_113	.	.	.	.	Bradi1g43020.1	6e-08	69.7	33	.	.	.	.	LOC_Os04g49290.1	1e-09	81.82	33	.	.	.	.	.	.	.	.
994	IWB994	BobWhite_c17072_584	.	.	.	.	.	.	.	.	.	.	.	.	.	.	.	.	.	.	.	.	.	.	.	.
995	IWB995	BobWhite_c17086_197	.	.	.	.	.	.	.	.	.	.	.	.	.	.	.	.	.	.	.	.	.	.	.	.
996	IWB996	BobWhite_c17095_237	.	.	.	.	.	.	.	.	.	.	.	.	.	.	.	.	.	.	.	.	.	.	.	.
997	IWB997	BobWhite_c17099_263	.	.	.	.	.	.	.	.	.	.	.	.	LOC_Os02g58100.1	3e-06	66.67	30	.	.	.	.	Sb04g038040.1_PACid_1968713	2e-08	79.31	29
998	IWB998	BobWhite_c1710_211	Bradi3g56460.1	2e-32	92.08	101	Bradi3g56460.1	1e-13	93.94	33	LOC_Os02g49320.1	8e-27	90.62	96	LOC_Os02g49320.1	4e-13	90.91	33	Sb04g029450.1_PACid_1967686	9e-28	90.1	101	Sb04g029450.1_PACid_1967686	3e-12	87.88	33
999	IWB999	BobWhite_c17113_240	.	.	.	.	.	.	.	.	.	.	.	.	.	.	.	.	.	.	.	.	.	.	.	.
1000	IWB1000	BobWhite_c1712_293	.	.	.	.	.	.	.	.	.	.	.	.	.	.	.	.	.	.	.	.	.	.	.	.
1001	IWB1001	BobWhite_c17123_178	.	.	.	.	.	.	.	.	.	.	.	.	.	.	.	.	.	.	.	.	.	.	.	.
1002	IWB1002	BobWhite_c17124_282	.	.	.	.	.	.	.	.	.	.	.	.	.	.	.	.	.	.	.	.	.	.	.	.
1003	IWB1003	BobWhite_c17124_323	.	.	.	.	.	.	.	.	.	.	.	.	.	.	.	.	.	.	.	.	.	.	.	.
1004	IWB1004	BobWhite_c17133_107	.	.	.	.	.	.	.	.	.	.	.	.	.	.	.	.	.	.	.	.	Sb09g002700.1_PACid_1979630	7e-06	71.88	32
1005	IWB1005	BobWhite_c17133_595	.	.	.	.	Bradi2g38577.1	9e-07	66.67	33	.	.	.	.	LOC_Os05g04330.1	1e-05	66.67	33	.	.	.	.	Sb09g002700.1_PACid_1979630	3e-07	72.73	33
1006	IWB1006	BobWhite_c17137_332	.	.	.	.	.	.	.	.	.	.	.	.	.	.	.	.	.	.	.	.	.	.	.	.
1007	IWB1007	BobWhite_c17137_358	.	.	.	.	.	.	.	.	.	.	.	.	.	.	.	.	.	.	.	.	.	.	.	.
1008	IWB1008	BobWhite_c17137_82	.	.	.	.	.	.	.	.	.	.	.	.	.	.	.	.	.	.	.	.	.	.	.	.
1009	IWB1009	BobWhite_c1715_887	.	.	.	.	Bradi4g09247.1	1e-08	71.88	32	.	.	.	.	LOC_Os10g04674.1	5e-07	68.75	32	.	.	.	.	.	.	.	.
1010	IWB1010	BobWhite_c17170_461	Bradi4g29520.1	4e-30	91.09	101	Bradi4g29520.1	9e-12	93.94	33	LOC_Os09g21520.1	3e-17	88.75	80	LOC_Os09g21520.1	2e-11	93.94	33	Sb02g023840.1_PACid_1957472	8e-16	87.65	81	Sb02g023840.1_PACid_1957472	1e-11	93.94	33
1011	IWB1011	BobWhite_c17170_99	.	.	.	.	.	.	.	.	.	.	.	.	.	.	.	.	.	.	.	.	.	.	.	.
1012	IWB1012	BobWhite_c17173_357	Bradi4g06310.1	2e-25	89.11	101	Bradi4g06310.1	1e-11	93.94	33	LOC_Os05g48510.1	1e-16	85.98	107	LOC_Os05g48510.1	4e-08	85.71	35	Sb09g003950.1_PACid_1979787	1e-17	86.96	92	Sb09g003950.1_PACid_1979787	2e-10	87.88	33
1013	IWB1013	BobWhite_c1719_416	Bradi5g17510.1	3e-37	94.06	101	Bradi5g17510.1	8e-13	93.94	33	LOC_Os04g46290.1	1e-16	86.32	95	LOC_Os02g43840.1	3e-09	69.7	33	Sb06g024410.1_PACid_1973374	1e-32	92.08	101	Sb06g024410.1_PACid_1973374	1e-12	90.91	33
1014	IWB1014	BobWhite_c17191_297	.	.	.	.	.	.	.	.	.	.	.	.	.	.	.	.	.	.	.	.	.	.	.	.
1015	IWB1015	BobWhite_c17197_536	Bradi3g50040.1	8e-19	86.73	98	Bradi3g50040.1	5e-11	81.82	33	.	.	.	.	LOC_Os02g42940.1	3e-06	69.7	33	.	.	.	.	Sb06g023710.1_PACid_1973286	4e-07	70.59	34
1016	IWB1016	BobWhite_c17212_560	Bradi3g09470.1	6e-35	93.07	101	Bradi3g09470.1	2e-13	96.97	33	LOC_Os02g15230.1	7e-18	91.3	69	LOC_Os02g15230.1	1e-12	90.91	33	Sb04g009090.1_PACid_1966010	7e-13	88.24	68	Sb04g009090.1_PACid_1966010	7e-11	81.82	33
1017	IWB1017	BobWhite_c17212_766	Bradi3g09470.1	1e-39	95.05	101	Bradi3g09470.1	3e-16	100	33	LOC_Os06g34070.1	1e-22	88.12	101	LOC_Os06g34070.1	3e-15	96.97	33	Sb04g009090.1_PACid_1966010	3e-18	87.64	89	Sb04g009090.1_PACid_1966010	8e-15	93.94	33
1018	IWB1018	BobWhite_c17212_805	Bradi3g09470.1	7e-38	94.9	98	Bradi3g09470.1	2e-16	96.97	33	LOC_Os02g15230.1	1e-16	86.32	95	LOC_Os02g15230.1	1e-15	93.94	33	Sb04g009090.1_PACid_1966010	7e-13	84.78	92	Sb04g009090.1_PACid_1966010	2e-15	93.94	33
1019	IWB1019	BobWhite_c17219_217	Bradi2g34750.1	3e-37	94.85	97	Bradi1g30940.1	4e-12	96.97	33	LOC_Os02g06640.1	1e-34	93.07	101	LOC_Os01g22490.1	9e-12	96.97	33	Sb09g004630.1_PACid_1979879	4e-42	96.91	97	Sb01g041800.1_PACid_1954159	4e-12	96.97	33
1020	IWB1020	BobWhite_c17220_314	.	.	.	.	.	.	.	.	.	.	.	.	.	.	.	.	.	.	.	.	.	.	.	.
1021	IWB1021	BobWhite_c17248_192	.	.	.	.	.	.	.	.	.	.	.	.	.	.	.	.	.	.	.	.	.	.	.	.
1022	IWB1022	BobWhite_c17248_64	.	.	.	.	.	.	.	.	.	.	.	.	.	.	.	.	.	.	.	.	.	.	.	.
1023	IWB1023	BobWhite_c17256_351	Bradi3g40170.1	4e-39	95.83	96	Bradi3g40170.1	1e-12	96.88	32	LOC_Os11g32090.1	2e-21	89.01	91	LOC_Os08g40140.1	1e-11	90.91	33	Sb07g027520.1_PACid_1976898	9e-31	94.19	86	Sb07g027520.1_PACid_1976898	2e-13	96.97	33
1024	IWB1024	BobWhite_c17257_454	.	.	.	.	.	.	.	.	.	.	.	.	.	.	.	.	.	.	.	.	.	.	.	.
1025	IWB1025	BobWhite_c17259_166	Bradi0012s00200.2	8e-47	98.02	101	Bradi0012s00200.2	2e-13	100	33	LOC_Os03g08010.1	9e-30	91.09	101	LOC_Os03g08010.1	6e-13	96.97	33	Sb10g023330.1_PACid_1984223	4e-30	91.09	101	Sb10g023330.1_PACid_1984223	2e-13	96.97	33
1026	IWB1026	BobWhite_c17260_218	.	.	.	.	.	.	.	.	.	.	.	.	.	.	.	.	.	.	.	.	.	.	.	.
1027	IWB1027	BobWhite_c17280_164	Bradi2g42820.1	5e-20	92.65	68	Bradi2g42820.1	4e-09	86.67	30	LOC_Os01g41750.1	3e-11	87.14	70	LOC_Os01g41750.1	4e-07	84.62	26	.	.	.	.	Sb03g027080.1_PACid_1962355	8e-07	63.64	33
1028	IWB1028	BobWhite_c17332_325	Bradi2g47610.1	3e-40	95.92	98	Bradi2g47610.1	6e-13	96.88	32	LOC_Os01g50760.1	9e-33	94.44	90	LOC_Os01g50760.1	2e-12	93.75	32	Sb03g032280.1_PACid_1963000	3e-40	95.92	98	Sb03g032280.1_PACid_1963000	3e-13	96.88	32
1029	IWB1029	BobWhite_c17348_645	Bradi1g71340.1	9e-28	91.09	101	Bradi1g71340.1	4e-10	93.33	30	LOC_Os03g10120.1	2e-12	86.25	80	LOC_Os03g10120.1	3e-09	90	30	Sb01g043970.1_PACid_1954410	7e-13	88.24	68	Sb01g043970.1_PACid_1954410	6e-10	93.33	30
1030	IWB1030	BobWhite_c17355_265	.	.	.	.	.	.	.	.	.	.	.	.	.	.	.	.	Sb10g017810.1_PACid_1983766	7e-10	85.92	71	Sb10g017810.1_PACid_1983766	8e-10	78.79	33
1031	IWB1031	BobWhite_c17355_55	.	.	.	.	.	.	.	.	LOC_Os06g28050.1	1e-34	93.07	101	LOC_Os06g28050.1	2e-14	100	33	Sb10g017810.1_PACid_1983766	4e-11	83.17	101	Sb10g017810.1_PACid_1983766	2e-13	90.91	33
1032	IWB1032	BobWhite_c17372_409	Bradi1g78750.1	7e-44	97	100	Bradi1g78750.1	5e-12	96.97	33	LOC_Os02g32690.1	5e-25	89.69	97	LOC_Os02g32690.1	3e-11	93.94	33	Sb08g002900.1_PACid_1977472	8e-25	91.67	84	Sb08g002900.1_PACid_1977472	5e-12	96.97	33
1033	IWB1033	BobWhite_c17385_55	Bradi3g17700.1	6e-35	94.62	93	Bradi3g17700.1	2e-12	96.88	32	LOC_Os08g10450.1	1e-38	95.83	96	LOC_Os08g10450.1	9e-12	93.75	32	Sb07g005850.1_PACid_1975318	1e-23	91.46	82	Sb07g005850.1_PACid_1975318	4e-10	81.25	32
1034	IWB1034	BobWhite_c17386_221	Bradi2g42680.1	4e-42	96.04	101	Bradi2g42680.1	1e-13	96.97	33	LOC_Os01g41610.1	4e-35	94.68	94	LOC_Os01g41610.1	4e-11	87.88	33	Sb03g026990.1_PACid_1962343	1e-32	92.08	101	Sb03g026990.1_PACid_1962343	3e-13	93.94	33
1035	IWB1035	BobWhite_c1740_97	Bradi2g19510.1	2e-16	96	50	Bradi2g19510.1	8e-06	100	16	LOC_Os05g44360.1	5e-16	96	50	.	.	.	.	Sb09g025920.1_PACid_1981541	8e-19	98	50	Sb03g034385.1_PACid_1963266	7e-06	100	16
1036	IWB1036	BobWhite_c17403_635	.	.	.	.	.	.	.	.	.	.	.	.	.	.	.	.	.	.	.	.	.	.	.	.
1037	IWB1037	BobWhite_c17404_554	Bradi3g50647.1	1e-14	87.36	87	Bradi3g50647.1	7e-07	80.77	26	.	.	.	.	.	.	.	.	.	.	.	.	.	.	.	.
1038	IWB1038	BobWhite_c17416_426	.	.	.	.	.	.	.	.	.	.	.	.	.	.	.	.	.	.	.	.	.	.	.	.
1039	IWB1039	BobWhite_c17421_359	Bradi4g22610.1	7e-38	95.74	94	Bradi4g22620.1	4e-12	96.88	32	LOC_Os11g10510.1	6e-43	97.89	95	LOC_Os11g10510.1	4e-12	100	32	Sb01g008730.1_PACid_1950366	2e-34	93.75	96	Sb01g008730.1_PACid_1950366	2e-12	100	32
1040	IWB1040	BobWhite_c17440_130	Bradi4g30670.1	2e-10	89.29	56	.	.	.	.	.	.	.	.	.	.	.	.	.	.	.	.	.	.	.	.
1041	IWB1041	BobWhite_c17445_83	Bradi1g07140.1	3e-20	92.65	68	Bradi1g07140.1	5e-08	95.65	23	LOC_Os03g56310.1	8e-11	86.3	73	LOC_Os03g56310.1	8e-06	86.96	23	Sb01g006630.1_PACid_1950100	3e-11	86.3	73	Sb01g006630.1_PACid_1950100	6e-07	91.3	23
1042	IWB1042	BobWhite_c17446_785	Bradi2g45380.1	2e-44	97.03	101	Bradi2g45380.1	2e-13	100	33	LOC_Os01g46510.1	5e-25	89.11	101	LOC_Os01g46510.1	3e-12	93.94	33	Sb03g029780.1_PACid_1962686	1e-26	89.9	99	Sb03g029780.1_PACid_1962686	3e-13	96.97	33
1043	IWB1043	BobWhite_c17457_89	.	.	.	.	.	.	.	.	.	.	.	.	.	.	.	.	.	.	.	.	.	.	.	.
1044	IWB1044	BobWhite_c17467_129	.	.	.	.	.	.	.	.	.	.	.	.	.	.	.	.	.	.	.	.	.	.	.	.
1045	IWB1045	BobWhite_c17473_156	.	.	.	.	.	.	.	.	.	.	.	.	.	.	.	.	.	.	.	.	.	.	.	.
1046	IWB1046	BobWhite_c17473_182	.	.	.	.	.	.	.	.	.	.	.	.	.	.	.	.	.	.	.	.	.	.	.	.
1047	IWB1047	BobWhite_c17476_149	Bradi1g19010.1	8e-16	88.31	77	Bradi1g19010.1	2e-10	92.86	28	LOC_Os07g46520.1	7e-18	89.61	77	LOC_Os07g46520.1	1e-09	89.29	28	Sb01g035020.1_PACid_1953317	3e-15	92.86	56	Sb02g041820.1_PACid_1959709	1e-09	85.71	28
1048	IWB1048	BobWhite_c17477_138	Bradi1g58160.1	2e-35	93.88	98	Bradi1g58160.1	3e-14	100	33	LOC_Os07g04840.1	8e-24	90.11	91	LOC_Os07g04840.1	1e-12	90.91	33	Sb02g002690.1_PACid_1955574	2e-31	93.41	91	Sb02g002690.1_PACid_1955574	2e-13	90.91	33
1049	IWB1049	BobWhite_c17477_190	Bradi1g58160.1	2e-25	91.76	85	Bradi1g58160.1	1e-10	100	28	LOC_Os07g04840.1	8e-24	90.8	87	LOC_Os07g04840.1	1e-08	89.29	28	Sb02g002690.1_PACid_1955574	5e-23	89.89	89	Sb02g002690.1_PACid_1955574	6e-08	85.71	28
1050	IWB1050	BobWhite_c1749_247	Bradi2g53780.1	4e-33	92.86	98	Bradi2g53780.1	3e-11	93.94	33	LOC_Os01g61120.1	2e-21	88.42	95	LOC_Os01g61120.1	2e-10	87.88	33	Sb03g038530.1_PACid_1963759	2e-16	85.71	98	Sb03g038530.1_PACid_1963759	2e-09	78.79	33
1051	IWB1051	BobWhite_c1749_406	Bradi2g53780.1	5e-20	90	80	Bradi2g53780.1	5e-08	83.33	30	LOC_Os01g61120.1	2e-24	92.5	80	LOC_Os01g61120.1	2e-08	87.88	33	Sb03g038530.1_PACid_1963759	3e-09	87.93	58	Sb03g038530.1_PACid_1963759	2e-07	76.67	30
1052	IWB1052	BobWhite_c17499_318	Bradi4g20900.1	8e-16	85.86	99	Bradi4g20900.1	7e-12	87.88	33	LOC_Os11g14300.1	1e-10	90.57	53	LOC_Os11g14300.1	3e-09	71.88	32	.	.	.	.	Sb05g006890.1_PACid_1969725	2e-10	78.79	33
1053	IWB1053	BobWhite_c17514_321	.	.	.	.	.	.	.	.	.	.	.	.	.	.	.	.	.	.	.	.	.	.	.	.
1054	IWB1054	BobWhite_c1752_756	Bradi2g58967.1	6e-23	88.12	101	Bradi2g58967.1	1e-11	93.94	33	LOC_Os01g69120.1	3e-11	86.49	74	LOC_Os01g69120.1	2e-09	84.85	33	Sb03g044000.1_PACid_1964407	3e-09	87.93	58	Sb03g044000.1_PACid_1964407	6e-11	90.91	33
1055	IWB1055	BobWhite_c17521_123	.	.	.	.	.	.	.	.	.	.	.	.	.	.	.	.	.	.	.	.	.	.	.	.
1056	IWB1056	BobWhite_c17524_242	Bradi1g50220.1	1e-39	95.05	101	Bradi1g50220.1	6e-13	96.97	33	LOC_Os06g02144.1	1e-34	93.07	101	LOC_Os06g02144.1	4e-12	93.94	33	Sb10g001050.1_PACid_1982261	2e-28	92.22	90	Sb10g001050.1_PACid_1982261	3e-12	93.94	33
1057	IWB1057	BobWhite_c1754_1173	.	.	.	.	.	.	.	.	.	.	.	.	.	.	.	.	.	.	.	.	.	.	.	.
1058	IWB1058	BobWhite_c17544_482	Bradi3g14120.3	5e-20	90	80	Bradi3g14040.1	5e-11	90.62	32	LOC_Os04g40950.1	5e-25	89.11	101	LOC_Os08g03290.1	2e-11	90.62	32	Sb09g001600.1_PACid_1979495	2e-25	93.51	77	Sb09g001600.1_PACid_1979495	9e-12	93.94	33
1059	IWB1059	BobWhite_c17544_571	Bradi3g14120.3	1e-11	87.88	66	Bradi3g14040.1	6e-09	75.76	33	LOC_Os04g40950.1	9e-30	91.09	101	LOC_Os04g40950.1	3e-11	93.94	33	Sb04g025120.1_PACid_1967139	2e-25	89.69	97	Sb04g025120.1_PACid_1967139	2e-11	90.91	33
1060	IWB1060	BobWhite_c17544_776	Bradi3g14040.1	3e-12	93.62	47	Bradi3g14040.1	1e-10	90.91	33	LOC_Os02g38920.1	1e-10	83.17	101	LOC_Os02g07490.1	5e-10	96.77	31	Sb04g025120.1_PACid_1967139	1e-11	83.67	98	Sb04g004750.1_PACid_1965453	2e-10	96.77	31
1061	IWB1061	BobWhite_c17544_871	.	.	.	.	Bradi3g14057.1	2e-06	72.73	33	LOC_Os04g40950.1	3e-20	88.76	89	LOC_Os04g40950.1	1e-09	90.91	33	Sb04g025120.1_PACid_1967139	2e-10	86.76	68	Sb04g025120.1_PACid_1967139	5e-09	81.82	33
1062	IWB1062	BobWhite_c17547_353	Bradi3g52400.1	2e-29	91	100	Bradi3g52400.1	4e-13	93.94	33	LOC_Os02g47020.1	2e-15	87.06	85	LOC_Os02g47020.1	4e-12	90.91	33	Sb04g030950.1_PACid_1967868	3e-12	84.62	91	Sb06g027270.1_PACid_1973715	3e-12	87.88	33
1063	IWB1063	BobWhite_c17559_105	Bradi2g39720.1	1e-23	89.36	94	Bradi2g39720.1	4e-09	80.65	31	.	.	.	.	LOC_Os01g02390.1	2e-07	75	32	Sb03g025630.1_PACid_1962159	3e-06	86.79	53	Sb03g008110.1_PACid_1961006	4e-08	80.65	31
1064	IWB1064	BobWhite_c17562_566	.	.	.	.	.	.	.	.	.	.	.	.	.	.	.	.	.	.	.	.	.	.	.	.
1065	IWB1065	BobWhite_c17572_339	.	.	.	.	Bradi5g15797.1	7e-09	71.88	32	.	.	.	.	LOC_Os04g43730.1	8e-06	65.62	32	.	.	.	.	Sb06g022700.1_PACid_1973168	8e-08	65.62	32
1066	IWB1066	BobWhite_c1760_132	Bradi5g25506.1	2e-32	92.08	101	Bradi5g25506.1	2e-12	93.94	33	LOC_Os04g57310.1	9e-30	91.09	101	LOC_Os04g57310.1	2e-11	90.91	33	Sb06g032170.1_PACid_1974307	5e-23	88.12	101	Sb06g032170.1_PACid_1974307	7e-11	87.88	33
1067	IWB1067	BobWhite_c17614_194	Bradi5g24397.1	2e-32	92.08	101	Bradi5g24397.1	5e-11	93.94	33	LOC_Os04g55930.1	3e-20	87.13	101	LOC_Os04g55930.1	5e-11	96.97	33	Sb06g031070.1_PACid_1974171	1e-20	87.13	101	Sb06g031070.1_PACid_1974171	4e-11	93.94	33
1068	IWB1068	BobWhite_c17614_323	.	.	.	.	.	.	.	.	.	.	.	.	.	.	.	.	.	.	.	.	.	.	.	.
1069	IWB1069	BobWhite_c17617_133	Bradi2g03170.1	6e-23	88.12	101	Bradi2g03170.1	2e-11	90.91	33	LOC_Os01g05490.1	7e-09	84.62	78	LOC_Os01g05490.1	1e-10	87.88	33	Sb03g006130.1_PACid_1960750	3e-12	89.83	59	Sb03g006130.1_PACid_1960750	4e-11	87.88	33
1070	IWB1070	BobWhite_c1763_558	Bradi5g15710.1	3e-26	89	100	Bradi5g15710.1	1e-09	81.82	33	LOC_Os04g43650.1	8e-26	91.86	86	LOC_Os04g43650.1	1e-07	78.12	32	Sb06g022620.1_PACid_1973159	8e-12	89.66	58	Sb06g022630.1_PACid_1973161	2e-09	81.82	33
1071	IWB1071	BobWhite_c1764_139	Bradi2g37240.1	6e-35	93.07	101	Bradi2g37240.1	2e-12	96.97	33	LOC_Os05g02220.1	8e-24	89.47	95	LOC_Os05g02220.1	2e-11	90.91	33	Sb09g001450.1_PACid_1979476	5e-17	86.32	95	Sb09g001450.1_PACid_1979476	2e-10	87.88	33
1072	IWB1072	BobWhite_c17644_112	Bradi4g11487.1	6e-35	93.07	101	Bradi4g11487.1	2e-11	100	33	LOC_Os11g42800.1	9e-30	91.09	101	LOC_Os11g42800.1	5e-11	100	33	Sb05g025710.1_PACid_1971107	4e-30	91.09	101	Sb05g025710.1_PACid_1971107	2e-11	100	33
1073	IWB1073	BobWhite_c17644_456	.	.	.	.	.	.	.	.	.	.	.	.	.	.	.	.	.	.	.	.	.	.	.	.
1074	IWB1074	BobWhite_c17655_248	Bradi3g03060.1	4e-27	91.3	92	Bradi3g03060.1	2e-10	93.75	32	LOC_Os02g04120.1	5e-25	89.11	101	LOC_Os02g04120.1	6e-11	96.97	33	Sb04g002790.1_PACid_1965204	4e-11	83.17	101	Sb04g002790.1_PACid_1965204	1e-11	96.97	33
1075	IWB1075	BobWhite_c17676_112	Bradi2g43160.1	2e-25	89.69	97	Bradi2g43160.1	8e-13	93.94	33	LOC_Os01g42430.1	3e-20	89.41	85	LOC_Os01g42430.1	4e-10	87.1	31	Sb03g027540.1_PACid_1962418	8e-22	88.42	95	Sb03g027540.1_PACid_1962418	9e-11	84.85	33
1076	IWB1076	BobWhite_c1769_139	Bradi1g67145.1	2e-29	93.18	88	Bradi1g67145.1	5e-10	93.33	30	LOC_Os03g15890.1	1e-19	89.29	84	LOC_Os03g15890.1	6e-09	90	30	Sb01g040100.1_PACid_1953957	3e-24	90.11	91	Sb01g040100.1_PACid_1953957	1e-09	90	30
1077	IWB1077	BobWhite_c17692_467	.	.	.	.	.	.	.	.	.	.	.	.	.	.	.	.	.	.	.	.	.	.	.	.
1078	IWB1078	BobWhite_c17699_63	Bradi4g16700.1	3e-18	94.74	57	Bradi1g46810.1	1e-07	81.82	33	.	.	.	.	.	.	.	.	Sb10g006170.1_PACid_1982904	7e-10	85.33	75	Sb10g006170.1_PACid_1982904	1e-07	80.65	31
1079	IWB1079	BobWhite_c17706_315	.	.	.	.	.	.	.	.	.	.	.	.	.	.	.	.	.	.	.	.	.	.	.	.
1080	IWB1080	BobWhite_c17731_247	Bradi1g50067.1	4e-14	91.07	56	.	.	.	.	LOC_Os06g04070.1	1e-12	93.75	48	.	.	.	.	Sb10g002070.1_PACid_1982387	2e-06	85.96	57	.	.	.	.
1081	IWB1081	BobWhite_c17731_56	.	.	.	.	.	.	.	.	.	.	.	.	.	.	.	.	.	.	.	.	.	.	.	.
1082	IWB1082	BobWhite_c17732_1401	Bradi2g41720.1	2e-07	87.27	55	Bradi2g41720.1	5e-11	81.25	32	.	.	.	.	.	.	.	.	Sb03g025920.1_PACid_1962198	7e-07	88	50	Sb03g025920.1_PACid_1962198	2e-11	84.38	32
1083	IWB1083	BobWhite_c17735_131	Bradi4g36770.1	3e-37	94.06	101	Bradi4g40197.1	8e-11	87.88	33	LOC_Os10g34540.1	3e-20	90.91	77	LOC_Os10g34540.1	5e-10	84.85	33	.	.	.	.	.	.	.	.
1084	IWB1084	BobWhite_c17735_194	Bradi4g36770.1	6e-29	91.58	95	Bradi4g36770.1	2e-12	100	33	LOC_Os10g34540.1	5e-19	87.37	95	LOC_Os10g34540.1	2e-11	93.94	33	.	.	.	.	.	.	.	.
1085	IWB1085	BobWhite_c17735_254	Bradi4g40197.1	2e-16	89.19	74	Bradi4g36770.1	2e-08	92.31	26	LOC_Os10g34540.1	3e-17	90.28	72	LOC_Os10g34540.1	3e-08	92.31	26	.	.	.	.	.	.	.	.
1086	IWB1086	BobWhite_c17737_911	Bradi1g02760.1	4e-27	90	100	Bradi1g02760.1	4e-09	78.79	33	LOC_Os03g61760.1	8e-24	89.47	95	LOC_Os03g61760.1	2e-08	78.79	33	Sb01g002530.1_PACid_1949594	8e-19	89.02	82	Sb01g002530.1_PACid_1949594	9e-09	78.79	33
1087	IWB1087	BobWhite_c17739_82	Bradi1g10360.1	5e-11	97.3	37	.	.	.	.	LOC_Os03g51230.1	1e-07	87.5	56	.	.	.	.	.	.	.	.	.	.	.	.
1088	IWB1088	BobWhite_c17750_568	.	.	.	.	.	.	.	.	.	.	.	.	.	.	.	.	.	.	.	.	.	.	.	.
1089	IWB1089	BobWhite_c17762_290	Bradi1g46560.1	9e-25	90.22	92	Bradi1g46560.1	6e-09	81.82	33	LOC_Os06g09880.1	3e-17	93.33	60	LOC_Os06g09880.1	6e-09	78.79	33	Sb10g006490.1_PACid_1982942	2e-19	92.54	67	Sb10g006490.1_PACid_1982942	4e-09	78.79	33
1090	IWB1090	BobWhite_c17767_333	.	.	.	.	.	.	.	.	.	.	.	.	.	.	.	.	.	.	.	.	.	.	.	.
1091	IWB1091	BobWhite_c17767_396	.	.	.	.	.	.	.	.	.	.	.	.	.	.	.	.	.	.	.	.	.	.	.	.
1092	IWB1092	BobWhite_c17767_55	.	.	.	.	.	.	.	.	.	.	.	.	.	.	.	.	.	.	.	.	.	.	.	.
1093	IWB1093	BobWhite_c17782_194	.	.	.	.	Bradi5g20360.1	6e-06	57.58	33	.	.	.	.	LOC_Os04g51030.1	2e-06	68.75	32	.	.	.	.	.	.	.	.
1094	IWB1094	BobWhite_c17783_174	.	.	.	.	.	.	.	.	.	.	.	.	.	.	.	.	.	.	.	.	.	.	.	.
1095	IWB1095	BobWhite_c17783_72	.	.	.	.	.	.	.	.	.	.	.	.	.	.	.	.	.	.	.	.	.	.	.	.
1096	IWB1096	BobWhite_c1783_355	.	.	.	.	.	.	.	.	.	.	.	.	.	.	.	.	.	.	.	.	.	.	.	.
1097	IWB1097	BobWhite_c1783_550	Bradi1g17900.1	3e-18	89.61	77	Bradi1g17900.1	2e-11	90.91	33	LOC_Os02g04040.1	2e-12	86.25	80	LOC_Os02g04040.1	8e-11	90.91	33	Sb09g030210.1_PACid_1982057	8e-25	92.5	80	Sb09g030210.1_PACid_1982057	3e-11	90.91	33
1098	IWB1098	BobWhite_c17834_471	.	.	.	.	Bradi1g11720.1	2e-10	84.85	33	.	.	.	.	LOC_Os03g49220.1	7e-10	81.82	33	.	.	.	.	Sb01g011080.1_PACid_1950673	7e-09	75.76	33
1099	IWB1099	BobWhite_c17845_132	.	.	.	.	.	.	.	.	.	.	.	.	.	.	.	.	.	.	.	.	.	.	.	.
1100	IWB1100	BobWhite_c17845_218	.	.	.	.	.	.	.	.	.	.	.	.	.	.	.	.	.	.	.	.	Sb10g003355.1_PACid_1982547	7e-09	70.97	31
1101	IWB1101	BobWhite_c17845_631	.	.	.	.	.	.	.	.	.	.	.	.	.	.	.	.	.	.	.	.	.	.	.	.
1102	IWB1102	BobWhite_c17852_511	Bradi2g03717.1	5e-14	87.18	78	Bradi2g03717.1	7e-12	90.91	33	LOC_Os01g73910.1	2e-09	86.57	67	LOC_Os01g73910.1	3e-10	81.82	33	Sb03g009150.1_PACid_1961133	3e-09	84.62	78	Sb03g009150.1_PACid_1961133	1e-11	87.88	33
1103	IWB1103	BobWhite_c17862_276	.	.	.	.	Bradi1g47800.1	4e-07	66.67	33	LOC_Os02g17940.1	4e-07	87.27	55	LOC_Os02g17940.1	7e-07	69.7	33	Sb10g005230.1_PACid_1982795	3e-09	87.93	58	Sb10g005200.1_PACid_1982792	5e-09	78.79	33
1104	IWB1104	BobWhite_c1787_1376	Bradi5g08200.1	6e-23	88.66	97	Bradi5g08200.1	7e-09	78.12	32	.	.	.	.	.	.	.	.	.	.	.	.	.	.	.	.
1105	IWB1105	BobWhite_c17873_92	Bradi4g24690.1	1e-26	90.53	95	Bradi4g24690.1	6e-11	90.91	33	LOC_Os11g06670.1	5e-28	90.82	98	LOC_Os11g06670.1	8e-11	93.94	33	Sb05g003980.1_PACid_1969291	1e-08	83.95	81	Sb05g003980.1_PACid_1969291	5e-10	84.85	33
1106	IWB1106	BobWhite_c17876_192	.	.	.	.	.	.	.	.	.	.	.	.	.	.	.	.	.	.	.	.	.	.	.	.
1107	IWB1107	BobWhite_c17877_416	Bradi3g08340.1	3e-21	87.76	98	Bradi3g08660.1	2e-09	84.38	32	LOC_Os06g40030.1	1e-07	96.88	32	LOC_Os02g13510.1	3e-09	81.25	32	Sb03g034210.1_PACid_1963245	2e-07	94.29	35	Sb09g026090.1_PACid_1981559	8e-08	89.29	28
1108	IWB1108	BobWhite_c17879_519	.	.	.	.	.	.	.	.	.	.	.	.	.	.	.	.	.	.	.	.	.	.	.	.
1109	IWB1109	BobWhite_c17899_1160	.	.	.	.	.	.	.	.	.	.	.	.	.	.	.	.	.	.	.	.	.	.	.	.
1110	IWB1110	BobWhite_c17904_259	.	.	.	.	.	.	.	.	.	.	.	.	LOC_Os10g21930.1	6e-08	69.7	33	.	.	.	.	Sb07g002320.1_PACid_1974850	4e-07	63.64	33
1111	IWB1111	BobWhite_c17906_121	Bradi2g09880.1	4e-30	91.09	101	Bradi2g09880.1	1e-13	90.91	33	LOC_Os01g16146.1	5e-25	91.76	85	LOC_Os01g16146.1	1e-11	90.32	31	Sb03g010520.1_PACid_1961292	9e-28	92.94	85	Sb03g010510.1_PACid_1961290	4e-12	90.32	31
1112	IWB1112	BobWhite_c17928_181	Bradi1g59280.1	2e-28	90.82	98	Bradi1g59280.1	2e-11	96.97	33	LOC_Os03g54890.1	8e-24	91.57	83	LOC_Os03g54890.1	1e-10	93.94	33	Sb01g007690.1_PACid_1950228	5e-23	91.36	81	Sb01g007690.1_PACid_1950228	4e-10	90.62	32
1113	IWB1113	BobWhite_c1793_197	.	.	.	.	.	.	.	.	.	.	.	.	.	.	.	.	.	.	.	.	.	.	.	.
1114	IWB1114	BobWhite_c17943_633	.	.	.	.	.	.	.	.	LOC_Os02g29130.1	6e-06	96.55	29	.	.	.	.	.	.	.	.	Sb01g028256.1_PACid_1952468	5e-06	67.65	34
1115	IWB1115	BobWhite_c17953_779	.	.	.	.	.	.	.	.	.	.	.	.	.	.	.	.	.	.	.	.	.	.	.	.
1116	IWB1116	BobWhite_c1796_701	.	.	.	.	.	.	.	.	.	.	.	.	.	.	.	.	.	.	.	.	.	.	.	.
1117	IWB1117	BobWhite_c17969_100	Bradi3g28220.1	3e-34	93.62	94	Bradi1g75620.1	3e-11	96.88	32	LOC_Os10g32820.1	2e-23	88.66	97	LOC_Os10g32820.1	5e-10	87.5	32	Sb01g047510.1_PACid_1954856	9e-21	90.79	76	Sb01g019840.1_PACid_1951711	5e-10	87.5	32
1118	IWB1118	BobWhite_c17994_207	Bradi3g18190.1	8e-13	97.5	40	.	.	.	.	.	.	.	.	.	.	.	.	.	.	.	.	.	.	.	.
1119	IWB1119	BobWhite_c17999_112	Bradi4g17960.1	5e-17	89.33	75	Bradi4g17960.1	3e-08	88.46	26	LOC_Os11g31890.1	1e-13	86.59	82	LOC_Os11g31890.1	5e-07	88.46	26	Sb05g019010.1_PACid_1970317	2e-10	86.11	72	Sb05g019010.1_PACid_1970317	3e-09	96.15	26
1120	IWB1120	BobWhite_c18017_209	.	.	.	.	.	.	.	.	.	.	.	.	.	.	.	.	.	.	.	.	.	.	.	.
1121	IWB1121	BobWhite_c1802_456	Bradi2g51586.1	3e-09	84.15	82	Bradi2g51586.1	1e-08	75.76	33	.	.	.	.	.	.	.	.	.	.	.	.	Sb03g012660.1_PACid_1961550	2e-06	62.5	32
1122	IWB1122	BobWhite_c18053_160	.	.	.	.	.	.	.	.	.	.	.	.	.	.	.	.	.	.	.	.	.	.	.	.
1123	IWB1123	BobWhite_c1806_176	Bradi1g12330.1	8e-47	98.02	101	Bradi1g12330.1	3e-15	96.97	33	LOC_Os03g47970.1	6e-37	94.06	101	LOC_Os03g47970.1	7e-15	96.97	33	Sb01g011840.1_PACid_1950759	9e-28	90.1	101	Sb01g011840.1_PACid_1950759	1e-14	93.94	33
1124	IWB1124	BobWhite_c18071_171	.	.	.	.	.	.	.	.	.	.	.	.	.	.	.	.	.	.	.	.	.	.	.	.
1125	IWB1125	BobWhite_c18073_247	Bradi3g13600.1	1e-20	96.49	57	.	.	.	.	.	.	.	.	.	.	.	.	.	.	.	.	.	.	.	.
1126	IWB1126	BobWhite_c18073_298	Bradi3g13600.1	1e-39	95.05	101	Bradi3g13600.1	5e-12	93.94	33	LOC_Os08g02120.1	2e-24	89.58	96	LOC_Os08g02120.1	1e-09	87.5	32	Sb07g001320.1_PACid_1974712	2e-25	91.01	89	Sb07g001320.1_PACid_1974712	3e-10	87.5	32
1127	IWB1127	BobWhite_c18076_219	Bradi1g19800.1	3e-12	88.06	67	Bradi1g19800.1	2e-07	79.31	29	.	.	.	.	.	.	.	.	.	.	.	.	.	.	.	.
1128	IWB1128	BobWhite_c18095_90	Bradi3g27770.1	8e-13	95.45	44	.	.	.	.	LOC_Os10g31000.1	4e-10	93.18	44	.	.	.	.	.	.	.	.	.	.	.	.
1129	IWB1129	BobWhite_c18101_540	Bradi5g02390.1	2e-32	92.78	97	Bradi5g02390.1	2e-10	84.85	33	LOC_Os04g01240.1	4e-10	86.76	68	LOC_Os04g01240.1	2e-10	84.85	33	Sb06g000390.1_PACid_1971457	3e-24	89.47	95	Sb06g000390.1_PACid_1971457	1e-10	81.82	33
1130	IWB1130	BobWhite_c18105_52	Bradi5g26820.1	2e-29	91	100	Bradi5g26820.1	3e-11	90.91	33	LOC_Os04g58620.1	6e-37	95.7	93	LOC_Os04g58620.1	3e-11	93.94	33	Sb06g033310.1_PACid_1974443	3e-21	91.03	78	Sb06g033310.1_PACid_1974443	9e-12	96.97	33
1131	IWB1131	BobWhite_c18121_478	.	.	.	.	.	.	.	.	.	.	.	.	.	.	.	.	.	.	.	.	.	.	.	.
1132	IWB1132	BobWhite_c18122_151	Bradi2g56920.1	9e-28	90.1	101	Bradi2g56920.1	2e-13	90.91	33	LOC_Os01g65920.1	2e-15	85.15	101	LOC_Os01g65920.1	6e-13	90.91	33	.	.	.	.	Sb03g041770.1_PACid_1964137	2e-13	90.91	33
1133	IWB1133	BobWhite_c18133_100	Bradi4g09810.1	9e-28	93.83	81	Bradi4g09810.1	5e-11	84.85	33	LOC_Os11g47130.1	1e-07	83.75	80	LOC_Os11g47130.1	1e-07	69.7	33	.	.	.	.	Sb05g027171.1_PACid_1971324	2e-08	69.7	33
1134	IWB1134	BobWhite_c18136_441	Bradi3g56020.1	7e-07	100	26	.	.	.	.	.	.	.	.	.	.	.	.	Sb04g037800.1_PACid_1968688	4e-08	100	28	.	.	.	.
1135	IWB1135	BobWhite_c18139_83	Bradi3g32960.1	2e-28	90.82	98	Bradi3g32960.1	2e-11	93.94	33	LOC_Os10g40540.1	3e-11	83.67	98	LOC_Os10g40540.1	4e-09	84.85	33	Sb01g029600.1_PACid_1952643	2e-19	87.37	95	Sb01g029600.1_PACid_1952643	4e-11	93.94	33
1136	IWB1136	BobWhite_c18157_407	Bradi1g35530.1	6e-29	91.58	95	Bradi1g35530.1	2e-14	96.97	33	LOC_Os06g42720.1	1e-13	84.69	98	LOC_Os06g42720.1	3e-14	96.97	33	Sb10g024790.1_PACid_1984412	3e-18	90.41	73	Sb10g024790.1_PACid_1984412	1e-13	90.91	33
1137	IWB1137	BobWhite_c18184_107	.	.	.	.	.	.	.	.	.	.	.	.	.	.	.	.	.	.	.	.	.	.	.	.
1138	IWB1138	BobWhite_c1819_510	Bradi2g35860.1	3e-15	89.71	68	Bradi2g35860.1	2e-07	72.73	33	LOC_Os05g05680.1	3e-17	90.28	72	LOC_Os05g05680.1	2e-06	69.7	33	Sb09g003800.1_PACid_1979771	1e-11	87.88	66	.	.	.	.
1139	IWB1139	BobWhite_c18200_172	.	.	.	.	.	.	.	.	.	.	.	.	.	.	.	.	.	.	.	.	.	.	.	.
1140	IWB1140	BobWhite_c18200_76	Bradi2g44856.1	1e-20	92.75	69	Bradi2g44856.1	2e-09	88.89	27	LOC_Os01g45274.1	2e-12	92.31	52	LOC_Os01g45274.1	5e-07	74.07	27	Sb03g029190.1_PACid_1962619	2e-13	90.16	61	Sb03g029180.1_PACid_1962616	7e-09	81.48	27
1141	IWB1141	BobWhite_c18203_161	Bradi3g14040.1	6e-32	92	100	Bradi3g14040.1	2e-11	96.97	33	LOC_Os08g03290.1	8e-27	90	100	LOC_Os04g40950.1	4e-11	96.97	33	Sb07g002220.1_PACid_1974833	2e-28	90.82	98	Sb04g025120.1_PACid_1967139	1e-11	96.97	33
1142	IWB1142	BobWhite_c18208_142	.	.	.	.	.	.	.	.	.	.	.	.	.	.	.	.	.	.	.	.	.	.	.	.
1143	IWB1143	BobWhite_c18231_134	Bradi2g09360.1	6e-23	89.89	89	Bradi1g16480.1	3e-13	96.88	32	LOC_Os01g15470.1	1e-16	91.04	67	LOC_Os07g49470.1	6e-13	96.88	32	Sb03g009940.1_PACid_1961226	2e-28	95.95	74	Sb06g014310.1_PACid_1972119	3e-13	93.75	32
1144	IWB1144	BobWhite_c18233_112	.	.	.	.	.	.	.	.	.	.	.	.	.	.	.	.	.	.	.	.	.	.	.	.
1145	IWB1145	BobWhite_c18238_211	.	.	.	.	.	.	.	.	LOC_Os01g08010.1	6e-06	96.55	29	.	.	.	.	Sb01g047270.1_PACid_1954823	4e-11	100	33	.	.	.	.
1146	IWB1146	BobWhite_c18239_300	Bradi1g17450.1	5e-20	93.75	64	Bradi1g17450.1	2e-08	80	35	LOC_Os07g48500.1	4e-13	91.23	57	LOC_Os07g48500.1	9e-07	61.9	42	Sb02g043260.1_PACid_1959887	7e-13	92.31	52	Sb02g043260.1_PACid_1959887	5e-07	79.31	29
1147	IWB1147	BobWhite_c1824_1380	Bradi2g14567.1	3e-21	90.24	82	Bradi2g14567.1	2e-10	90.91	33	.	.	.	.	LOC_Os05g51150.1	3e-07	75.76	33	.	.	.	.	.	.	.	.
1148	IWB1148	BobWhite_c1824_1445	Bradi2g14550.1	8e-19	87.78	90	Bradi2g14567.1	1e-09	90.32	31	.	.	.	.	LOC_Os05g51150.1	1e-07	80.65	31	.	.	.	.	Sb09g030350.1_PACid_1982071	1e-06	74.19	31
1149	IWB1149	BobWhite_c18241_175	.	.	.	.	.	.	.	.	.	.	.	.	.	.	.	.	.	.	.	.	.	.	.	.
1150	IWB1150	BobWhite_c18241_30	.	.	.	.	.	.	.	.	LOC_Os04g56160.1	1e-06	89.13	46	.	.	.	.	Sb06g031240.1_PACid_1974191	2e-09	91.3	46	.	.	.	.
1151	IWB1151	BobWhite_c1825_564	Bradi1g26080.2	2e-28	95.95	74	Bradi1g26080.2	4e-12	93.75	32	.	.	.	.	.	.	.	.	.	.	.	.	Sb02g034900.1_PACid_1958853	1e-09	75.76	33
1152	IWB1152	BobWhite_c18252_329	Bradi3g30620.1	1e-08	86.57	67	.	.	.	.	.	.	.	.	.	.	.	.	.	.	.	.	.	.	.	.
1153	IWB1153	BobWhite_c18256_105	Bradi2g00697.1	2e-19	90.67	75	Bradi2g00697.1	2e-10	87.88	33	LOC_Os01g01790.1	1e-13	87.84	74	LOC_Os01g01790.1	1e-08	78.79	33	.	.	.	.	.	.	.	.
1154	IWB1154	BobWhite_c18256_158	Bradi2g00697.1	9e-22	89.66	87	Bradi2g00697.1	1e-10	87.88	33	LOC_Os01g01790.1	1e-22	88.12	101	LOC_Os01g01790.1	1e-09	87.88	33	.	.	.	.	.	.	.	.
1155	IWB1155	BobWhite_c18256_809	Bradi2g00697.1	1e-30	91.84	98	Bradi2g00697.1	2e-13	96.97	33	LOC_Os01g01790.1	5e-28	90.82	98	LOC_Os01g01790.1	5e-13	96.97	33	Sb03g008590.1_PACid_1961068	2e-28	93.02	86	Sb03g008590.1_PACid_1961068	9e-14	96.97	33
1156	IWB1156	BobWhite_c1826_84	Bradi3g16600.1	3e-15	95.83	48	.	.	.	.	LOC_Os08g06040.1	2e-12	95.45	44	.	.	.	.	Sb07g021410.1_PACid_1976133	2e-10	91.67	48	.	.	.	.
1157	IWB1157	BobWhite_c18267_296	Bradi4g07320.1	4e-24	91.57	83	Bradi4g07320.1	1e-14	90.91	33	LOC_Os11g35020.1	2e-30	91.84	98	LOC_Os11g35020.1	2e-15	100	33	Sb08g014870.1_PACid_1978235	1e-23	90.7	86	Sb08g014870.1_PACid_1978235	1e-14	96.97	33
1158	IWB1158	BobWhite_c18267_473	Bradi4g16460.1	6e-23	89.89	89	Bradi4g16460.1	7e-15	96.97	33	LOC_Os12g29960.1	4e-13	87.01	77	LOC_Os11g35020.1	1e-13	93.94	33	Sb05g021470.1_PACid_1970575	3e-15	86.36	88	Sb05g021470.1_PACid_1970575	3e-14	93.94	33
1159	IWB1159	BobWhite_c18279_156	Bradi5g16980.1	3e-37	94.06	101	Bradi5g16980.1	1e-13	100	33	LOC_Os04g45490.1	5e-25	89.11	101	LOC_Os04g45490.1	3e-12	93.94	33	Sb06g023840.1_PACid_1973299	4e-30	91.09	101	Sb06g023840.1_PACid_1973299	1e-12	93.94	33
1160	IWB1160	BobWhite_c18287_327	.	.	.	.	Bradi2g21270.1	5e-08	83.33	30	.	.	.	.	LOC_Os01g33540.1	5e-07	73.33	30	.	.	.	.	.	.	.	.
1161	IWB1161	BobWhite_c18287_502	.	.	.	.	.	.	.	.	.	.	.	.	.	.	.	.	.	.	.	.	.	.	.	.
1162	IWB1162	BobWhite_c18287_638	.	.	.	.	.	.	.	.	.	.	.	.	.	.	.	.	.	.	.	.	.	.	.	.
1163	IWB1163	BobWhite_c18300_491	Bradi2g07560.1	2e-35	93.88	98	Bradi2g31990.1	2e-11	90.91	33	LOC_Os01g12720.1	3e-23	90	90	LOC_Os05g12680.1	1e-11	93.94	33	Sb09g007240.1_PACid_1980193	8e-19	88.37	86	Sb09g007240.1_PACid_1980193	5e-12	93.94	33
1164	IWB1164	BobWhite_c18305_228	Bradi1g29730.1	6e-32	92.71	96	Bradi1g29730.1	4e-12	87.88	33	LOC_Os06g51220.2	5e-22	88.54	96	LOC_Os06g51220.2	1e-11	87.88	33	Sb10g030910.1_PACid_1985178	2e-22	88.54	96	Sb10g030910.1_PACid_1985178	5e-12	87.88	33
1165	IWB1165	BobWhite_c18305_366	Bradi1g29730.1	2e-28	90.82	98	Bradi1g29730.1	2e-11	90.91	33	LOC_Os06g51220.2	2e-21	88.42	95	LOC_Os06g51220.2	2e-10	84.85	33	Sb10g030910.1_PACid_1985178	3e-12	87.32	71	Sb10g030910.1_PACid_1985178	4e-11	90.91	33
1166	IWB1166	BobWhite_c18305_462	Bradi1g29730.1	5e-08	96.88	32	Bradi1g29730.1	2e-06	78.79	33	LOC_Os06g51220.2	7e-12	89.83	59	.	.	.	.	Sb10g030910.1_PACid_1985178	7e-10	82.65	98	Sb10g030910.1_PACid_1985178	2e-07	84.85	33
1167	IWB1167	BobWhite_c18311_114	Bradi1g77330.1	2e-31	92.63	95	Bradi1g77330.1	1e-09	90.32	31	LOC_Os03g02670.1	1e-16	88.61	79	.	.	.	.	Sb01g049360.1_PACid_1955080	1e-08	84.42	77	Sb01g049360.1_PACid_1955080	4e-06	76.92	26
1168	IWB1168	BobWhite_c18313_192	Bradi1g36670.1	2e-41	96	100	Bradi1g36670.1	5e-13	96.97	33	LOC_Os06g40050.1	5e-25	89.11	101	LOC_Os06g40050.1	2e-12	96.97	33	Sb10g023470.1_PACid_1984248	5e-23	88.12	101	Sb10g023470.1_PACid_1984248	8e-13	96.97	33
1169	IWB1169	BobWhite_c18365_182	.	.	.	.	.	.	.	.	.	.	.	.	.	.	.	.	.	.	.	.	.	.	.	.
1170	IWB1170	BobWhite_c1837_99	.	.	.	.	.	.	.	.	.	.	.	.	.	.	.	.	.	.	.	.	.	.	.	.
1171	IWB1171	BobWhite_c18375_225	.	.	.	.	.	.	.	.	.	.	.	.	.	.	.	.	.	.	.	.	.	.	.	.
1172	IWB1172	BobWhite_c1838_2553	.	.	.	.	.	.	.	.	.	.	.	.	.	.	.	.	.	.	.	.	.	.	.	.
1173	IWB1173	BobWhite_c1840_927	.	.	.	.	.	.	.	.	.	.	.	.	.	.	.	.	.	.	.	.	.	.	.	.
1174	IWB1174	BobWhite_c18406_110	Bradi5g27560.1	9e-30	90.82	98	Bradi5g27560.1	2e-13	96.97	33	LOC_Os04g59560.1	8e-29	90.1	101	LOC_Os04g59560.1	8e-13	93.94	33	Sb06g034100.1_PACid_1974534	1e-22	87.76	98	Sb06g034100.1_PACid_1974534	2e-12	93.75	32
1175	IWB1175	BobWhite_c18408_199	.	.	.	.	.	.	.	.	.	.	.	.	.	.	.	.	.	.	.	.	.	.	.	.
1176	IWB1176	BobWhite_c1841_733	Bradi5g24530.1	2e-29	91.67	96	Bradi3g03870.2	1e-13	100	33	LOC_Os04g56450.1	1e-37	94.9	98	LOC_Os02g05630.1	6e-13	96.97	33	Sb06g031490.1_PACid_1974221	9e-34	93.68	95	Sb06g031490.1_PACid_1974221	1e-13	100	33
1177	IWB1177	BobWhite_c1841_868	Bradi5g24530.1	1e-26	95.77	71	Bradi5g24530.1	2e-11	90.91	33	LOC_Os04g56450.1	1e-10	86.96	69	LOC_Os04g56450.1	1e-10	87.88	33	Sb06g031490.1_PACid_1974221	3e-18	93.44	61	Sb06g031490.1_PACid_1974221	5e-10	87.88	33
1178	IWB1178	BobWhite_c18417_278	.	.	.	.	.	.	.	.	.	.	.	.	.	.	.	.	.	.	.	.	.	.	.	.
1179	IWB1179	BobWhite_c1842_612	Bradi1g30130.1	1e-39	95.05	101	Bradi1g30130.1	3e-14	100	33	LOC_Os06g50300.1	1e-28	91.58	95	LOC_Os06g50300.1	2e-13	96.97	33	Sb10g030240.1_PACid_1985098	6e-29	91.58	95	Sb10g030240.1_PACid_1985098	3e-13	93.94	33
1180	IWB1180	BobWhite_c1843_202	Bradi2g48367.1	3e-26	91.11	90	Bradi2g48367.1	5e-11	93.94	33	LOC_Os01g52170.1	5e-21	88.89	90	LOC_Os01g52170.1	1e-10	93.94	33	Sb06g001090.1_PACid_1971555	2e-21	91.89	74	Sb06g001090.1_PACid_1971555	4e-11	93.94	33
1181	IWB1181	BobWhite_c18433_76	Bradi4g00910.3	4e-33	92.86	98	Bradi4g00910.3	9e-15	100	33	LOC_Os12g43630.1	5e-28	90.82	98	LOC_Os12g43630.1	2e-14	100	33	Sb08g022770.1_PACid_1979242	9e-31	91.84	98	Sb08g022770.1_PACid_1979242	8e-15	100	33
1182	IWB1182	BobWhite_c18449_145	Bradi4g41850.1	1e-39	95.05	101	Bradi4g41850.1	8e-13	100	33	LOC_Os11g06390.1	4e-38	95.79	95	LOC_Os03g61970.1	2e-12	96.97	33	Sb08g003970.1_PACid_1977597	2e-35	94.68	94	Sb01g002170.1_PACid_1949549	2e-12	96.97	33
1183	IWB1183	BobWhite_c18476_414	Bradi1g56800.1	7e-41	96.84	95	Bradi1g56800.1	2e-11	100	33	LOC_Os07g40460.1	2e-30	91.84	98	LOC_Os07g40460.1	1e-10	96.97	33	Sb02g038240.1_PACid_1959262	1e-23	88.78	98	Sb02g038240.1_PACid_1959262	6e-11	96.97	33
1184	IWB1184	BobWhite_c1849_423	Bradi5g12100.1	1e-39	95.05	101	Bradi5g12100.1	2e-13	100	33	LOC_Os04g38330.1	2e-12	85.23	88	LOC_Os04g38330.1	1e-11	90.91	33	Sb06g018660.1_PACid_1972668	2e-28	90.82	98	Sb06g018660.1_PACid_1972668	1e-12	96.97	33
1185	IWB1185	BobWhite_c18494_381	Bradi5g10040.1	5e-08	90.91	44	Bradi5g10040.1	3e-09	76.47	34	.	.	.	.	.	.	.	.	.	.	.	.	.	.	.	.
1186	IWB1186	BobWhite_c18506_419	.	.	.	.	.	.	.	.	.	.	.	.	.	.	.	.	.	.	.	.	.	.	.	.
1187	IWB1187	BobWhite_c18536_203	Bradi3g17920.1	3e-09	85.14	74	Bradi3g17920.1	5e-08	72.73	33	LOC_Os08g16910.1	1e-13	85.56	90	LOC_Os08g16910.1	1e-09	78.79	33	Sb07g006090.1_PACid_1975346	1e-11	84.44	90	Sb07g006090.1_PACid_1975346	2e-09	78.79	33
1188	IWB1188	BobWhite_c18540_351	.	.	.	.	.	.	.	.	.	.	.	.	.	.	.	.	.	.	.	.	.	.	.	.
1189	IWB1189	BobWhite_c18540_435	Bradi5g22077.1	3e-37	94.06	101	Bradi5g22077.1	2e-13	96.97	33	LOC_Os04g52900.1	1e-13	84.69	98	LOC_Os04g52900.1	3e-09	75.76	33	Sb06g028880.1_PACid_1973910	5e-17	86.81	91	Sb06g028880.1_PACid_1973910	1e-10	78.79	33
1190	IWB1190	BobWhite_c18540_97	.	.	.	.	.	.	.	.	.	.	.	.	.	.	.	.	.	.	.	.	.	.	.	.
1191	IWB1191	BobWhite_c18542_555	.	.	.	.	.	.	.	.	.	.	.	.	.	.	.	.	Sb02g028580.1_PACid_1958080	5e-17	90.14	71	Sb02g028580.1_PACid_1958080	8e-10	84.38	32
1192	IWB1192	BobWhite_c18543_327	Bradi1g32610.1	3e-34	95.45	88	Bradi1g32610.1	2e-13	93.94	33	LOC_Os07g16960.1	1e-34	93.07	101	LOC_Os07g16960.1	2e-13	93.94	33	Sb02g008800.1_PACid_1956386	1e-26	90.53	95	Sb02g008800.1_PACid_1956386	2e-13	93.94	33
1193	IWB1193	BobWhite_c18543_840	Bradi1g32610.1	3e-49	99.01	101	Bradi1g32610.1	1e-13	100	33	LOC_Os07g16960.1	2e-39	95.05	101	LOC_Os07g16960.1	5e-13	96.97	33	Sb02g008800.1_PACid_1956386	1e-39	95.05	101	Sb02g008800.1_PACid_1956386	1e-13	100	33
1194	IWB1194	BobWhite_c18548_288	Bradi1g12360.1	1e-08	85.51	69	Bradi1g57580.1	1e-13	87.88	33	LOC_Os07g03740.1	7e-18	87.64	89	LOC_Os07g03710.1	4e-10	78.79	33	Sb02g002150.1_PACid_1955514	4e-30	91.09	101	Sb02g002150.1_PACid_1955514	6e-13	90.91	33
1195	IWB1195	BobWhite_c18550_159	.	.	.	.	.	.	.	.	.	.	.	.	.	.	.	.	.	.	.	.	.	.	.	.
1196	IWB1196	BobWhite_c18554_76	.	.	.	.	.	.	.	.	.	.	.	.	.	.	.	.	.	.	.	.	.	.	.	.
1197	IWB1197	BobWhite_c18566_106	.	.	.	.	.	.	.	.	.	.	.	.	.	.	.	.	.	.	.	.	.	.	.	.
1198	IWB1198	BobWhite_c18583_280	.	.	.	.	.	.	.	.	.	.	.	.	.	.	.	.	.	.	.	.	.	.	.	.
1199	IWB1199	BobWhite_c18583_96	.	.	.	.	.	.	.	.	.	.	.	.	.	.	.	.	.	.	.	.	.	.	.	.
1200	IWB1200	BobWhite_c1859_469	.	.	.	.	.	.	.	.	.	.	.	.	.	.	.	.	.	.	.	.	.	.	.	.
1201	IWB1201	BobWhite_c18592_327	.	.	.	.	.	.	.	.	.	.	.	.	.	.	.	.	.	.	.	.	.	.	.	.
1202	IWB1202	BobWhite_c18593_798	Bradi2g56910.1	4e-30	92.08	101	Bradi2g56910.1	3e-09	93.1	29	LOC_Os01g65900.1	2e-18	88.3	94	LOC_Os01g65900.1	1e-09	96.55	29	Sb03g041760.1_PACid_1964135	5e-23	89.11	101	Sb03g041760.1_PACid_1964135	1e-09	89.66	29
1203	IWB1203	BobWhite_c18593_955	Bradi2g56910.1	7e-38	94.9	98	Bradi2g56910.1	8e-13	100	33	LOC_Os01g65900.1	2e-15	86.52	89	LOC_Os01g65900.1	2e-12	100	33	Sb03g041760.1_PACid_1964135	3e-18	86.6	97	Sb03g041760.1_PACid_1964135	3e-12	96.97	33
1204	IWB1204	BobWhite_c18612_542	Bradi2g26680.1	1e-39	95.05	101	Bradi2g26680.1	8e-13	100	33	LOC_Os05g32360.1	1e-37	94.9	98	LOC_Os01g72790.1	2e-12	100	33	Sb01g009600.1_PACid_1950484	9e-31	91.84	98	Sb01g009600.1_PACid_1950484	8e-13	100	33
1205	IWB1205	BobWhite_c18618_677	Bradi2g34680.1	4e-30	91.09	101	Bradi2g34680.1	3e-13	100	33	LOC_Os05g07030.1	8e-24	89.47	95	LOC_Os05g07030.1	6e-13	100	33	Sb09g004730.1_PACid_1979893	4e-11	85.71	77	Sb09g004730.1_PACid_1979893	6e-13	96.97	33
1206	IWB1206	BobWhite_c18672_103	.	.	.	.	.	.	.	.	.	.	.	.	.	.	.	.	.	.	.	.	.	.	.	.
1207	IWB1207	BobWhite_c18672_757	.	.	.	.	.	.	.	.	.	.	.	.	.	.	.	.	.	.	.	.	.	.	.	.
1208	IWB1208	BobWhite_c18678_95	.	.	.	.	.	.	.	.	.	.	.	.	.	.	.	.	.	.	.	.	.	.	.	.
1209	IWB1209	BobWhite_c18681_273	.	.	.	.	.	.	.	.	.	.	.	.	.	.	.	.	.	.	.	.	.	.	.	.
1210	IWB1210	BobWhite_c18690_420	Bradi1g20290.1	8e-19	93.55	62	Bradi1g20290.1	6e-06	76	25	.	.	.	.	.	.	.	.	.	.	.	.	.	.	.	.
1211	IWB1211	BobWhite_c18721_190	.	.	.	.	Bradi4g21860.1	5e-07	67.74	31	.	.	.	.	.	.	.	.	.	.	.	.	.	.	.	.
1212	IWB1212	BobWhite_c18727_300	.	.	.	.	.	.	.	.	.	.	.	.	.	.	.	.	.	.	.	.	.	.	.	.
1213	IWB1213	BobWhite_c18765_140	Bradi3g10580.1	4e-24	88.89	99	Bradi3g17920.1	6e-11	84.85	33	LOC_Os10g29470.1	1e-22	88.12	101	LOC_Os10g29470.1	1e-09	84.85	33	Sb07g006090.1_PACid_1975346	3e-18	86.14	101	Sb07g006090.1_PACid_1975346	7e-11	84.85	33
1214	IWB1214	BobWhite_c18770_312	Bradi3g47990.1	5e-17	86.32	95	Bradi3g47990.1	2e-08	75.76	33	LOC_Os02g39010.1	3e-08	91.11	45	LOC_Os04g41100.1	5e-07	69.7	33	Sb04g025180.1_PACid_1967145	3e-06	88.89	45	Sb06g020890.1_PACid_1972959	1e-06	63.64	33
1215	IWB1215	BobWhite_c18773_75	Bradi2g35740.1	2e-25	89.11	101	Bradi2g35740.1	1e-09	84.85	33	LOC_Os05g05780.1	1e-10	86.3	73	LOC_Os05g05780.1	2e-08	81.82	33	.	.	.	.	.	.	.	.
1216	IWB1216	BobWhite_c18802_517	Bradi5g09570.1	1e-33	92.93	99	Bradi5g09570.1	1e-13	93.94	33	LOC_Os04g33880.1	3e-26	90.53	95	LOC_Os04g33880.1	3e-12	84.85	33	Sb06g016130.1_PACid_1972348	3e-18	88.24	85	Sb06g016130.1_PACid_1972348	7e-11	75.76	33
1217	IWB1217	BobWhite_c1882_188	Bradi1g12130.1	2e-13	89.23	65	Bradi1g12130.1	2e-07	82.35	34	.	.	.	.	.	.	.	.	.	.	.	.	.	.	.	.
1218	IWB1218	BobWhite_c1882_282	Bradi2g16290.1	5e-20	88.04	92	Bradi1g12130.1	3e-13	96.97	33	LOC_Os01g41710.1	2e-12	91.07	56	LOC_Os01g41710.1	2e-11	87.88	33	Sb09g028720.1_PACid_1981878	7e-10	88.14	59	Sb03g027030.1_PACid_1962349	9e-12	87.88	33
1219	IWB1219	BobWhite_c1882_618	Bradi3g42620.1	9e-22	88.42	95	Bradi4g07380.1	2e-13	100	33	LOC_Os01g52240.1	3e-17	86.46	96	LOC_Os01g52240.1	2e-12	90.91	33	Sb09g028720.1_PACid_1981878	8e-19	86.73	98	Sb09g028720.1_PACid_1981878	2e-13	96.97	33
1220	IWB1220	BobWhite_c18828_316	Bradi1g72480.1	3e-37	94.06	101	Bradi1g72480.1	4e-14	100	33	LOC_Os03g08440.1	5e-25	89.11	101	LOC_Os03g08440.1	1e-13	100	33	Sb02g039260.1_PACid_1959398	3e-09	84.15	82	Sb02g039260.1_PACid_1959398	5e-13	93.94	33
1221	IWB1221	BobWhite_c18840_254	Bradi1g07750.1	5e-31	91.84	98	Bradi1g07750.1	7e-15	96.97	33	LOC_Os03g55490.1	1e-33	93.68	95	LOC_Os03g55490.1	1e-13	96.97	33	Sb01g007270.1_PACid_1950175	2e-12	93.62	47	Sb01g007270.1_PACid_1950175	1e-13	90.91	33
1222	IWB1222	BobWhite_c18852_91	Bradi1g16770.1	2e-25	89.69	97	Bradi1g16770.1	1e-11	87.88	33	LOC_Os07g49110.1	2e-15	85.57	97	LOC_Os07g49110.1	2e-10	84.85	33	Sb02g002970.1_PACid_1955608	1e-17	86.96	92	Sb02g002970.1_PACid_1955608	4e-10	78.79	33
1223	IWB1223	BobWhite_c18856_333	.	.	.	.	Bradi1g65910.1	1e-06	67.74	31	.	.	.	.	.	.	.	.	.	.	.	.	.	.	.	.
1224	IWB1224	BobWhite_c18861_292	.	.	.	.	.	.	.	.	.	.	.	.	.	.	.	.	.	.	.	.	.	.	.	.
1225	IWB1225	BobWhite_c18861_438	.	.	.	.	.	.	.	.	.	.	.	.	.	.	.	.	.	.	.	.	.	.	.	.
1226	IWB1226	BobWhite_c18873_343	Bradi1g25080.1	3e-37	94.06	101	Bradi1g25080.1	5e-15	100	33	LOC_Os07g26700.1	5e-28	90.82	98	LOC_Os07g26700.1	2e-14	96.97	33	Sb02g036050.1_PACid_1958994	9e-28	90.1	101	Sb07g006290.1_PACid_1975376	5e-15	100	33
1227	IWB1227	BobWhite_c18873_582	.	.	.	.	.	.	.	.	.	.	.	.	.	.	.	.	.	.	.	.	.	.	.	.
1228	IWB1228	BobWhite_c18881_338	.	.	.	.	.	.	.	.	.	.	.	.	.	.	.	.	.	.	.	.	.	.	.	.
1229	IWB1229	BobWhite_c1890_712	Bradi4g01400.1	6e-35	93.07	101	Bradi4g01400.1	4e-15	100	33	LOC_Os08g07960.1	4e-32	92.08	101	LOC_Os08g07960.1	9e-15	100	33	Sb07g004890.1_PACid_1975187	2e-35	93.88	98	Sb07g004890.1_PACid_1975187	4e-15	100	33
1230	IWB1230	BobWhite_c18906_142	.	.	.	.	Bradi1g31760.1	4e-08	64.52	31	.	.	.	.	.	.	.	.	.	.	.	.	.	.	.	.
1231	IWB1231	BobWhite_c18906_286	Bradi1g31760.1	2e-19	87.37	95	Bradi1g31760.1	8e-06	64.52	31	.	.	.	.	.	.	.	.	.	.	.	.	.	.	.	.
1232	IWB1232	BobWhite_c18906_680	.	.	.	.	.	.	.	.	.	.	.	.	.	.	.	.	.	.	.	.	.	.	.	.
1233	IWB1233	BobWhite_c18907_129	Bradi4g08500.1	2e-19	92.75	69	Bradi3g26384.1	7e-09	81.82	33	LOC_Os12g19381.1	8e-21	92.86	70	LOC_Os12g19470.2	3e-08	78.79	33	Sb05g003480.1_PACid_1969226	7e-13	87.5	72	.	.	.	.
1234	IWB1234	BobWhite_c18908_345	Bradi1g13640.1	4e-30	91.09	101	Bradi1g13640.1	2e-12	93.94	33	LOC_Os03g44620.2	2e-18	87.76	98	LOC_Os03g44620.2	2e-08	90.91	33	Sb01g013390.1_PACid_1950951	3e-12	88.41	69	Sb01g013390.1_PACid_1950951	9e-09	84.85	33
1235	IWB1235	BobWhite_c18911_103	Bradi1g23970.1	4e-24	89.47	95	Bradi1g23970.1	3e-13	93.94	33	LOC_Os07g38530.1	2e-06	81.63	98	LOC_Os07g38530.1	6e-11	84.85	33	.	.	.	.	Sb02g037070.1_PACid_1959123	7e-11	81.82	33
1236	IWB1236	BobWhite_c18917_640	Bradi3g21852.1	3e-18	90.41	73	Bradi3g21852.1	2e-08	80	30	LOC_Os08g27150.1	1e-10	90.57	53	.	.	.	.	Sb07g015120.1_PACid_1975741	1e-11	87.14	70	Sb07g015120.1_PACid_1975741	2e-06	91.3	23
1237	IWB1237	BobWhite_c18924_153	Bradi2g32550.1	9e-28	92.13	89	Bradi2g32550.1	9e-12	90.91	33	LOC_Os05g11870.1	1e-22	89.89	89	LOC_Os05g11870.1	4e-09	78.79	33	Sb09g006510.1_PACid_1980133	5e-23	88.66	97	Sb09g006510.1_PACid_1980133	2e-10	84.85	33
1238	IWB1238	BobWhite_c18943_1108	.	.	.	.	Bradi1g08907.1	4e-06	83.33	24	.	.	.	.	.	.	.	.	.	.	.	.	.	.	.	.
1239	IWB1239	BobWhite_c1895_1953	.	.	.	.	.	.	.	.	.	.	.	.	.	.	.	.	.	.	.	.	.	.	.	.
1240	IWB1240	BobWhite_c18958_192	Bradi3g35370.1	6e-26	92.68	82	Bradi3g35370.1	1e-12	100	33	LOC_Os08g30790.1	2e-27	90.1	101	LOC_Os08g30790.1	5e-12	96.97	33	Sb07g019760.1_PACid_1975906	1e-32	92.08	101	Sb07g019760.1_PACid_1975906	2e-12	96.97	33
1241	IWB1241	BobWhite_c18969_556	Bradi5g18800.1	3e-15	85	100	Bradi5g18800.1	3e-11	87.88	33	LOC_Os04g48230.1	3e-14	89.55	67	LOC_Os04g48230.1	3e-11	87.88	33	Sb06g025840.1_PACid_1973542	7e-07	85.48	62	Sb06g025840.1_PACid_1973542	2e-11	84.85	33
1242	IWB1242	BobWhite_c1897_1010	Bradi2g14120.1	3e-06	96.55	29	Bradi2g14120.1	5e-12	90.91	33	LOC_Os05g51830.1	3e-08	82.47	97	LOC_Os05g51830.1	6e-11	90.62	32	.	.	.	.	Sb09g026730.1_PACid_1981634	3e-11	87.5	32
1243	IWB1243	BobWhite_c1897_440	Bradi2g14120.1	1e-23	88.78	98	Bradi2g14120.1	1e-12	93.94	33	.	.	.	.	LOC_Os05g51830.1	9e-07	74.29	35	.	.	.	.	Sb09g026730.1_PACid_1981634	1e-07	77.78	36
1244	IWB1244	BobWhite_c1897_695	.	.	.	.	.	.	.	.	.	.	.	.	.	.	.	.	.	.	.	.	.	.	.	.
1245	IWB1245	BobWhite_c1902_387	Bradi2g12067.1	3e-34	93.75	96	Bradi2g12067.1	4e-12	96.88	32	LOC_Os01g21820.1	9e-30	91.09	101	LOC_Os01g21820.1	7e-12	93.94	33	Sb03g013090.1_PACid_1961608	9e-34	93.68	95	Sb03g013090.1_PACid_1961608	3e-12	93.94	33
1246	IWB1246	BobWhite_c19030_282	.	.	.	.	.	.	.	.	.	.	.	.	.	.	.	.	.	.	.	.	.	.	.	.
1247	IWB1247	BobWhite_c19039_437	Bradi3g19740.1	8e-13	86.25	80	Bradi3g19740.1	5e-11	100	28	LOC_Os08g17680.1	4e-13	89.23	65	LOC_Os08g17680.1	2e-10	96.43	28	Sb07g019360.1_PACid_1975877	4e-11	86.96	69	Sb07g019360.1_PACid_1975877	1e-09	92.86	28
1248	IWB1248	BobWhite_c1905_98	.	.	.	.	.	.	.	.	.	.	.	.	.	.	.	.	.	.	.	.	.	.	.	.
1249	IWB1249	BobWhite_c1907_124	Bradi1g62420.1	2e-29	91.67	96	Bradi1g62420.1	4e-13	87.5	32	LOC_Os03g22770.1	1e-19	91.67	72	LOC_Os03g22770.1	5e-12	87.1	31	Sb01g035400.1_PACid_1953369	2e-10	87.5	64	Sb01g035400.1_PACid_1953369	6e-10	75.76	33
1250	IWB1250	BobWhite_c19084_575	Bradi4g36180.1	4e-24	89.47	95	Bradi4g36180.1	4e-13	93.94	33	LOC_Os09g36290.1	8e-27	91.3	92	LOC_Os09g36290.1	1e-12	93.94	33	Sb02g030940.1_PACid_1958371	5e-23	89.89	89	Sb02g030940.1_PACid_1958371	6e-13	93.94	33
1251	IWB1251	BobWhite_c191_1132	.	.	.	.	.	.	.	.	.	.	.	.	.	.	.	.	.	.	.	.	.	.	.	.
1252	IWB1252	BobWhite_c191_1228	.	.	.	.	.	.	.	.	.	.	.	.	.	.	.	.	.	.	.	.	.	.	.	.
1253	IWB1253	BobWhite_c19155_246	.	.	.	.	.	.	.	.	.	.	.	.	.	.	.	.	.	.	.	.	.	.	.	.
1254	IWB1254	BobWhite_c19160_103	.	.	.	.	.	.	.	.	.	.	.	.	.	.	.	.	.	.	.	.	.	.	.	.
1255	IWB1255	BobWhite_c19166_94	Bradi2g10830.1	4e-27	93.75	80	Bradi1g17210.1	7e-09	81.08	37	LOC_Os01g17260.1	8e-27	93.75	80	LOC_Os01g17260.1	2e-08	90.91	33	Sb03g006790.1_PACid_1960834	5e-17	92.06	63	Sb03g006790.1_PACid_1960834	4e-08	87.88	33
1256	IWB1256	BobWhite_c19182_280	.	.	.	.	.	.	.	.	.	.	.	.	.	.	.	.	.	.	.	.	.	.	.	.
1257	IWB1257	BobWhite_c1920_110	.	.	.	.	.	.	.	.	.	.	.	.	.	.	.	.	.	.	.	.	.	.	.	.
1258	IWB1258	BobWhite_c19204_194	Bradi2g36600.1	1e-30	91.84	98	Bradi2g36600.1	4e-10	90.91	33	.	.	.	.	.	.	.	.	.	.	.	.	.	.	.	.
1259	IWB1259	BobWhite_c19204_92	Bradi2g36600.1	2e-07	85.71	63	.	.	.	.	.	.	.	.	.	.	.	.	.	.	.	.	.	.	.	.
1260	IWB1260	BobWhite_c19215_95	.	.	.	.	.	.	.	.	.	.	.	.	.	.	.	.	.	.	.	.	.	.	.	.
1261	IWB1261	BobWhite_c19236_293	Bradi2g07630.1	5e-11	97.3	37	Bradi2g07630.1	1e-05	69.7	33	.	.	.	.	.	.	.	.	.	.	.	.	.	.	.	.
1262	IWB1262	BobWhite_c19239_279	.	.	.	.	.	.	.	.	.	.	.	.	.	.	.	.	.	.	.	.	.	.	.	.
1263	IWB1263	BobWhite_c19256_299	Bradi3g33910.1	2e-32	92.08	101	Bradi3g33910.1	2e-10	90.91	33	LOC_Os02g17850.1	8e-24	92.41	79	LOC_Os02g17850.1	1e-08	87.5	32	.	.	.	.	.	.	.	.
1264	IWB1264	BobWhite_c19298_232	Bradi3g60697.1	4e-24	91.57	83	Bradi1g29577.1	5e-11	84.85	33	LOC_Os02g58490.1	9e-30	91.75	97	LOC_Os02g58490.1	4e-12	90.91	33	Sb04g038420.1_PACid_1968756	7e-13	86.84	76	Sb10g031030.1_PACid_1985193	1e-11	81.82	33
1265	IWB1265	BobWhite_c19298_97	Bradi3g42300.1	8e-19	88.37	86	Bradi1g29577.1	3e-08	78.12	32	LOC_Os02g58490.1	8e-21	89.53	86	LOC_Os02g58490.1	1e-09	84.85	33	Sb04g038420.1_PACid_1968756	2e-13	91.23	57	Sb04g038420.1_PACid_1968756	3e-09	78.79	33
1266	IWB1266	BobWhite_c1930_153	Bradi4g43300.1	2e-44	97.03	101	Bradi4g43300.1	3e-12	96.97	33	LOC_Os11g04460.1	3e-17	94.64	56	LOC_Os12g04220.1	7e-09	81.25	32	Sb05g002380.1_PACid_1969090	3e-18	86.14	101	Sb05g002380.1_PACid_1969090	4e-11	87.88	33
1267	IWB1267	BobWhite_c1930_93	Bradi4g43300.1	6e-35	93.07	101	Bradi4g43300.1	3e-11	93.94	33	.	.	.	.	.	.	.	.	.	.	.	.	Sb05g002380.1_PACid_1969090	6e-08	75.76	33
1268	IWB1268	BobWhite_c19310_368	.	.	.	.	.	.	.	.	.	.	.	.	.	.	.	.	.	.	.	.	.	.	.	.
1269	IWB1269	BobWhite_c19320_317	.	.	.	.	.	.	.	.	.	.	.	.	.	.	.	.	.	.	.	.	.	.	.	.
1270	IWB1270	BobWhite_c19327_314	.	.	.	.	.	.	.	.	.	.	.	.	.	.	.	.	.	.	.	.	.	.	.	.
1271	IWB1271	BobWhite_c19327_478	.	.	.	.	.	.	.	.	.	.	.	.	.	.	.	.	.	.	.	.	.	.	.	.
1272	IWB1272	BobWhite_c19327_99	.	.	.	.	.	.	.	.	.	.	.	.	.	.	.	.	.	.	.	.	.	.	.	.
1273	IWB1273	BobWhite_c19329_247	.	.	.	.	.	.	.	.	.	.	.	.	.	.	.	.	.	.	.	.	.	.	.	.
1274	IWB1274	BobWhite_c1933_275	Bradi5g19940.1	2e-32	92.08	101	Bradi5g19940.1	6e-11	93.94	33	LOC_Os12g39370.1	3e-17	88.75	80	LOC_Os12g39370.1	5e-10	90.91	33	Sb06g026960.1_PACid_1973679	5e-17	86.81	91	Sb06g026960.1_PACid_1973679	4e-10	90.91	33
1275	IWB1275	BobWhite_c1933_407	Bradi5g19940.1	2e-25	89.11	101	Bradi5g19940.1	2e-09	78.79	33	.	.	.	.	.	.	.	.	.	.	.	.	Sb06g026960.1_PACid_1973679	2e-06	63.64	33
1276	IWB1276	BobWhite_c19337_352	Bradi4g39590.1	3e-09	91.3	46	.	.	.	.	LOC_Os12g13390.1	3e-11	87.14	70	LOC_Os12g13390.1	1e-06	91.3	23	Sb03g029130.1_PACid_1962608	4e-08	94.44	36	.	.	.	.
1277	IWB1277	BobWhite_c19346_434	.	.	.	.	.	.	.	.	.	.	.	.	.	.	.	.	.	.	.	.	.	.	.	.
1278	IWB1278	BobWhite_c19429_95	.	.	.	.	.	.	.	.	.	.	.	.	.	.	.	.	.	.	.	.	.	.	.	.
1279	IWB1279	BobWhite_c19433_185	.	.	.	.	.	.	.	.	.	.	.	.	.	.	.	.	.	.	.	.	.	.	.	.
1280	IWB1280	BobWhite_c19433_329	.	.	.	.	.	.	.	.	.	.	.	.	.	.	.	.	.	.	.	.	.	.	.	.
1281	IWB1281	BobWhite_c19443_131	Bradi4g37560.1	1e-11	95.24	42	.	.	.	.	.	.	.	.	.	.	.	.	.	.	.	.	.	.	.	.
1282	IWB1282	BobWhite_c1945_339	Bradi3g48140.1	2e-16	85.71	98	Bradi3g48140.1	5e-16	93.94	33	LOC_Os02g39400.1	5e-16	87.21	86	LOC_Os02g39400.1	8e-16	96.97	33	.	.	.	.	Sb04g025370.1_PACid_1967169	7e-14	84.85	33
1283	IWB1283	BobWhite_c19477_116	Bradi2g10480.1	1e-33	93.68	95	Bradi2g10480.1	9e-12	100	31	LOC_Os01g16930.1	2e-36	94.79	96	LOC_Os01g16930.1	3e-11	96.77	31	Sb03g011100.1_PACid_1961359	5e-23	89.25	93	Sb03g011100.1_PACid_1961359	9e-12	100	31
1284	IWB1284	BobWhite_c19497_606	.	.	.	.	.	.	.	.	.	.	.	.	.	.	.	.	.	.	.	.	.	.	.	.
1285	IWB1285	BobWhite_c19529_481	Bradi3g29007.1	1e-20	88.17	93	Bradi3g29007.1	7e-09	86.67	30	LOC_Os10g34030.1	5e-28	93.9	82	LOC_Os10g34030.1	1e-08	93.1	29	Sb01g019080.1_PACid_1951616	2e-22	95.31	64	Sb01g019080.1_PACid_1951616	2e-07	82.14	28
1286	IWB1286	BobWhite_c19543_179	.	.	.	.	.	.	.	.	.	.	.	.	.	.	.	.	.	.	.	.	.	.	.	.
1287	IWB1287	BobWhite_c19547_472	Bradi2g54660.1	6e-32	95.24	84	Bradi2g54660.1	6e-11	84.85	33	LOC_Os01g62430.1	8e-21	88.89	90	LOC_Os01g62430.1	4e-10	81.82	33	Sb03g039490.1_PACid_1963865	9e-28	94.81	77	Sb03g039490.1_PACid_1963865	9e-11	84.85	33
1288	IWB1288	BobWhite_c19554_544	Bradi5g21520.1	5e-20	88.04	92	Bradi5g21520.1	3e-09	81.25	32	.	.	.	.	LOC_Os08g01620.1	2e-06	67.74	31	.	.	.	.	Sb07g000760.1_PACid_1974635	9e-06	65.62	32
1289	IWB1289	BobWhite_c19606_374	Bradi1g26040.1	1e-23	90.7	86	Bradi1g00460.1	1e-12	93.94	33	LOC_Os11g37700.1	8e-27	90.62	96	LOC_Os11g37700.1	6e-13	100	32	Sb01g000220.1_PACid_1949295	3e-18	87.1	93	Sb01g000220.1_PACid_1949295	8e-13	96.88	32
1290	IWB1290	BobWhite_c19609_421	Bradi2g18300.1	2e-13	84.95	93	Bradi2g18300.1	4e-13	93.94	33	LOC_Os05g46260.1	1e-13	84.69	98	LOC_Os05g46260.1	8e-13	93.94	33	Sb09g026940.1_PACid_1981663	2e-13	86.42	81	Sb09g026940.1_PACid_1981663	1e-12	87.88	33
1291	IWB1291	BobWhite_c19615_241	Bradi2g14320.1	7e-38	94.9	98	Bradi1g28400.1	1e-13	96.97	33	LOC_Os07g28430.1	2e-30	91.84	98	LOC_Os07g28430.1	2e-13	93.94	33	Sb02g032860.1_PACid_1958600	2e-31	92.63	95	Sb02g032860.1_PACid_1958600	7e-14	93.94	33
1292	IWB1292	BobWhite_c19617_154	Bradi1g23490.1	1e-17	85.44	103	Bradi1g23490.1	1e-08	85.71	35	LOC_Os06g08770.1	8e-21	96.55	58	LOC_Os06g08770.1	2e-06	75	36	Sb02g037530.1_PACid_1959176	7e-13	93.75	48	Sb02g037530.1_PACid_1959176	2e-08	81.08	37
1293	IWB1293	BobWhite_c19617_194	Bradi1g23490.1	9e-22	88.75	80	Bradi1g23490.1	4e-08	80	35	.	.	.	.	LOC_Os06g08770.1	8e-06	69.44	36	.	.	.	.	Sb02g037530.1_PACid_1959176	2e-07	72.97	37
1294	IWB1294	BobWhite_c19633_233	Bradi1g32460.1	4e-30	92.08	101	Bradi3g15350.1	1e-09	96.3	27	LOC_Os04g53620.1	7e-18	88.17	93	LOC_Os01g22490.1	3e-08	92.59	27	Sb06g029360.1_PACid_1973971	5e-20	89.77	88	Sb01g041800.1_PACid_1954159	1e-08	92.59	27
1295	IWB1295	BobWhite_c19647_159	.	.	.	.	.	.	.	.	.	.	.	.	.	.	.	.	.	.	.	.	.	.	.	.
1296	IWB1296	BobWhite_c1967_175	Bradi2g25507.1	1e-17	88.75	80	Bradi2g25507.1	1e-09	78.12	32	LOC_Os05g33880.1	3e-08	84.93	73	LOC_Os05g33880.1	2e-07	70.97	31	.	.	.	.	Sb09g020170.1_PACid_1980852	7e-06	65.71	35
1297	IWB1297	BobWhite_c1967_388	.	.	.	.	.	.	.	.	.	.	.	.	.	.	.	.	.	.	.	.	.	.	.	.
1298	IWB1298	BobWhite_c19675_93	Bradi5g09910.1	3e-06	91.89	37	Bradi4g13820.1	7e-09	60.61	33	.	.	.	.	LOC_Os04g34290.1	8e-08	60.61	33	.	.	.	.	Sb08g006890.1_PACid_1977952	8e-08	51.52	33
1299	IWB1299	BobWhite_c19684_368	Bradi2g04720.1	2e-19	86.87	99	Bradi2g04760.1	3e-08	84.38	32	.	.	.	.	LOC_Os01g08110.1	9e-07	75	32	.	.	.	.	Sb03g004130.1_PACid_1960496	2e-06	66.67	33
1300	IWB1300	BobWhite_c1971_839	Bradi3g60140.1	2e-31	95.18	83	Bradi3g60140.1	2e-11	93.94	33	LOC_Os02g30730.1	3e-14	86.75	83	LOC_Os02g30730.1	2e-08	78.79	33	.	.	.	.	.	.	.	.
1301	IWB1301	BobWhite_c19725_1329	.	.	.	.	.	.	.	.	.	.	.	.	.	.	.	.	.	.	.	.	.	.	.	.
1302	IWB1302	BobWhite_c1973_383	.	.	.	.	.	.	.	.	LOC_Os01g02390.1	3e-08	87.72	57	.	.	.	.	Sb03g025630.1_PACid_1962159	3e-06	90.24	41	.	.	.	.
1303	IWB1303	BobWhite_c1973_517	Bradi2g01180.1	8e-10	89.09	55	Bradi2g39720.1	4e-07	69.7	33	.	.	.	.	LOC_Os01g02410.1	9e-07	72.73	33	Sb03g008110.1_PACid_1961006	3e-09	86.36	66	Sb03g025630.1_PACid_1962159	2e-08	75.76	33
1304	IWB1304	BobWhite_c19733_149	.	.	.	.	.	.	.	.	.	.	.	.	.	.	.	.	.	.	.	.	.	.	.	.
1305	IWB1305	BobWhite_c19733_301	Bradi1g07560.1	1e-08	86.89	61	Bradi1g07560.1	7e-07	71.88	32	LOC_Os10g26400.1	5e-16	89.19	74	LOC_Os10g26400.1	1e-08	81.25	32	Sb01g022470.1_PACid_1952030	5e-17	88.61	79	Sb01g022490.1_PACid_1952033	6e-10	84.38	32
1306	IWB1306	BobWhite_c19742_105	.	.	.	.	.	.	.	.	.	.	.	.	.	.	.	.	.	.	.	.	.	.	.	.
1307	IWB1307	BobWhite_c19752_293	Bradi1g30400.1	2e-10	93.18	44	Bradi1g30400.1	8e-06	90.48	21	LOC_Os06g43550.1	7e-09	86.36	66	.	.	.	.	.	.	.	.	.	.	.	.
1308	IWB1308	BobWhite_c19767_423	Bradi1g35742.1	3e-18	87.1	93	Bradi1g35742.1	1e-09	84.38	32	LOC_Os06g41810.1	1e-16	87.36	87	LOC_Os06g41810.1	7e-10	81.82	33	Sb10g024520.1_PACid_1984378	2e-16	87.21	86	Sb10g024520.1_PACid_1984378	3e-12	90.62	32
1309	IWB1309	BobWhite_c19767_82	Bradi1g35742.1	3e-18	93.44	61	Bradi1g35736.1	7e-09	75.76	33	LOC_Os06g41840.1	3e-17	93.33	60	LOC_Os08g08500.1	8e-08	82.76	29	Sb02g028580.1_PACid_1958080	7e-13	90	60	Sb10g024520.1_PACid_1984378	2e-07	75.76	33
1310	IWB1310	BobWhite_c1977_410	Bradi3g50857.1	8e-13	93.75	48	.	.	.	.	LOC_Os02g44300.1	1e-07	90.91	44	.	.	.	.	.	.	.	.	.	.	.	.
1311	IWB1311	BobWhite_c1977_844	Bradi3g50857.1	2e-29	91	100	Bradi3g50857.1	1e-11	90.91	33	.	.	.	.	.	.	.	.	.	.	.	.	.	.	.	.
1312	IWB1312	BobWhite_c19795_268	Bradi5g24050.1	3e-37	94.06	101	Bradi5g24050.1	2e-12	90.91	33	LOC_Os10g32730.1	5e-25	89.11	101	LOC_Os10g32730.1	1e-10	84.85	33	Sb01g019920.1_PACid_1951720	8e-25	89	100	Sb01g019920.1_PACid_1951720	4e-11	84.85	33
1313	IWB1313	BobWhite_c19806_217	Bradi1g59850.1	8e-10	88.14	59	Bradi1g59850.1	2e-10	89.29	28	.	.	.	.	.	.	.	.	.	.	.	.	.	.	.	.
1314	IWB1314	BobWhite_c19820_129	.	.	.	.	.	.	.	.	.	.	.	.	.	.	.	.	.	.	.	.	.	.	.	.
1315	IWB1315	BobWhite_c19822_818	.	.	.	.	.	.	.	.	LOC_Os01g71840.1	6e-06	91.89	37	.	.	.	.	.	.	.	.	.	.	.	.
1316	IWB1316	BobWhite_c19827_428	Bradi2g02810.1	6e-20	93.65	63	.	.	.	.	.	.	.	.	.	.	.	.	.	.	.	.	.	.	.	.
1317	IWB1317	BobWhite_c19838_290	.	.	.	.	.	.	.	.	.	.	.	.	.	.	.	.	.	.	.	.	.	.	.	.
1318	IWB1318	BobWhite_c19875_271	.	.	.	.	.	.	.	.	.	.	.	.	.	.	.	.	.	.	.	.	.	.	.	.
1319	IWB1319	BobWhite_c19919_301	Bradi4g38600.1	5e-08	94.44	36	.	.	.	.	.	.	.	.	.	.	.	.	.	.	.	.	.	.	.	.
1320	IWB1320	BobWhite_c19919_340	Bradi4g38600.1	8e-13	87.5	72	Bradi4g38600.1	4e-10	84.38	32	.	.	.	.	LOC_Os09g39550.1	1e-07	69.7	33	.	.	.	.	Sb03g036890.1_PACid_1963569	4e-07	75.76	33
1321	IWB1321	BobWhite_c19919_516	.	.	.	.	.	.	.	.	.	.	.	.	.	.	.	.	.	.	.	.	.	.	.	.
1322	IWB1322	BobWhite_c19919_572	.	.	.	.	.	.	.	.	.	.	.	.	.	.	.	.	.	.	.	.	.	.	.	.
1323	IWB1323	BobWhite_c1993_1049	Bradi3g44920.1	7e-38	94.9	98	Bradi3g44920.1	4e-10	90.91	33	LOC_Os02g33010.1	8e-27	90	100	LOC_Os02g33010.1	3e-09	90.91	33	Sb04g021710.1_PACid_1966700	5e-17	86.32	95	Sb04g021710.1_PACid_1966700	7e-09	84.85	33
1324	IWB1324	BobWhite_c19930_265	Bradi2g12310.1	8e-10	91.49	47	.	.	.	.	.	.	.	.	.	.	.	.	.	.	.	.	.	.	.	.
1325	IWB1325	BobWhite_c19943_254	Bradi3g39560.1	3e-18	86.14	101	Bradi3g39560.1	6e-09	81.82	33	LOC_Os02g17870.1	1e-13	84.69	98	LOC_Os02g17870.1	1e-09	84.85	33	Sb05g002790.1_PACid_1969147	2e-13	84.16	101	Sb05g002790.1_PACid_1969147	5e-10	84.85	33
1326	IWB1326	BobWhite_c19945_341	.	.	.	.	.	.	.	.	.	.	.	.	.	.	.	.	.	.	.	.	.	.	.	.
1327	IWB1327	BobWhite_c19956_268	Bradi2g51500.1	5e-11	83.17	101	Bradi2g51500.1	8e-08	78.79	33	.	.	.	.	LOC_Os01g56780.1	2e-07	69.7	33	.	.	.	.	.	.	.	.
1328	IWB1328	BobWhite_c19980_156	Bradi1g09400.1	3e-21	87.76	98	Bradi1g09400.1	8e-11	90.91	33	LOC_Os03g52690.1	7e-15	90.62	64	LOC_Os03g52690.1	1e-08	81.82	33	.	.	.	.	Sb01g008800.1_PACid_1950380	9e-09	81.82	33
1329	IWB1329	BobWhite_c19980_306	Bradi1g09400.1	2e-25	89.11	101	Bradi1g09400.1	1e-12	90.91	33	LOC_Os03g52690.1	5e-25	90.32	93	LOC_Os03g52690.1	8e-13	93.94	33	Sb01g008800.1_PACid_1950380	5e-23	92.21	77	Sb01g008800.1_PACid_1950380	7e-12	81.82	33
1330	IWB1330	BobWhite_c19984_124	.	.	.	.	.	.	.	.	.	.	.	.	LOC_Os05g36220.1	5e-08	72.73	33	.	.	.	.	.	.	.	.
1331	IWB1331	BobWhite_c19985_303	Bradi4g03220.1	2e-13	84.16	101	Bradi4g03220.1	6e-09	78.79	33	LOC_Os12g39630.1	7e-09	90	50	LOC_Os03g41460.1	4e-09	81.82	33	Sb01g014720.1_PACid_1951104	2e-07	94.29	35	Sb01g014720.1_PACid_1951104	2e-09	78.79	33
1332	IWB1332	BobWhite_c19985_446	.	.	.	.	.	.	.	.	.	.	.	.	.	.	.	.	.	.	.	.	.	.	.	.
1333	IWB1333	BobWhite_c20007_755	Bradi4g08260.1	5e-37	94.68	94	Bradi4g08260.1	5e-11	96.97	33	LOC_Os09g02214.1	1e-27	95.77	71	LOC_Os09g02214.1	1e-10	96.97	33	Sb02g013050.1_PACid_1956847	2e-27	94.59	74	Sb02g013050.1_PACid_1956847	6e-11	93.94	33
1334	IWB1334	BobWhite_c2001_586	Bradi4g32670.1	8e-19	86.73	98	Bradi4g32670.1	2e-08	81.25	32	.	.	.	.	LOC_Os09g29380.1	1e-06	71.88	32	.	.	.	.	Sb02g027230.1_PACid_1957911	1e-07	72.73	33
1335	IWB1335	BobWhite_c20015_225	Bradi2g23220.1	9e-25	89	100	Bradi2g23220.1	2e-12	93.94	33	LOC_Os05g38570.1	1e-10	84.27	89	LOC_Os05g38570.1	8e-11	84.85	33	Sb09g022620.1_PACid_1981157	7e-10	83.16	95	Sb09g022620.1_PACid_1981157	4e-10	84.38	32
1336	IWB1336	BobWhite_c20015_300	Bradi2g23220.1	6e-23	88.12	101	Bradi2g23220.1	1e-09	78.79	33	.	.	.	.	LOC_Os05g38570.1	1e-07	72.73	33	Sb09g022620.1_PACid_1981157	3e-06	91.89	37	Sb09g022620.1_PACid_1981157	2e-06	63.64	33
1337	IWB1337	BobWhite_c2002_100	.	.	.	.	.	.	.	.	.	.	.	.	.	.	.	.	.	.	.	.	.	.	.	.
1338	IWB1338	BobWhite_c20041_224	.	.	.	.	.	.	.	.	.	.	.	.	.	.	.	.	.	.	.	.	.	.	.	.
1339	IWB1339	BobWhite_c20051_53	Bradi1g66940.1	2e-31	91.92	99	Bradi1g66940.1	2e-11	93.94	33	LOC_Os03g16140.1	2e-27	90.1	101	LOC_Os03g16140.1	2e-11	96.97	33	Sb01g039910.1_PACid_1953935	8e-16	89.04	73	Sb01g039910.1_PACid_1953935	3e-10	87.88	33
1340	IWB1340	BobWhite_c20053_200	.	.	.	.	.	.	.	.	.	.	.	.	.	.	.	.	.	.	.	.	.	.	.	.
1341	IWB1341	BobWhite_c20073_382	.	.	.	.	.	.	.	.	.	.	.	.	.	.	.	.	Sb09g021980.1_PACid_1981070	7e-07	90.48	42	.	.	.	.
1342	IWB1342	BobWhite_c20073_443	.	.	.	.	.	.	.	.	.	.	.	.	.	.	.	.	.	.	.	.	.	.	.	.
1343	IWB1343	BobWhite_c2010_313	Bradi2g02230.1	5e-20	90.79	76	Bradi2g02230.1	8e-13	87.88	33	LOC_Os01g04190.1	7e-12	88.89	63	LOC_Os01g04190.1	3e-11	84.85	33	Sb03g007080.1_PACid_1960865	4e-08	89.58	48	Sb03g007080.1_PACid_1960865	7e-12	84.85	33
1344	IWB1344	BobWhite_c20106_307	.	.	.	.	.	.	.	.	.	.	.	.	.	.	.	.	.	.	.	.	.	.	.	.
1345	IWB1345	BobWhite_c20106_377	.	.	.	.	.	.	.	.	.	.	.	.	.	.	.	.	.	.	.	.	.	.	.	.
1346	IWB1346	BobWhite_c20111_110	.	.	.	.	.	.	.	.	.	.	.	.	.	.	.	.	.	.	.	.	.	.	.	.
1347	IWB1347	BobWhite_c20111_193	.	.	.	.	.	.	.	.	.	.	.	.	.	.	.	.	.	.	.	.	.	.	.	.
1348	IWB1348	BobWhite_c20126_546	Bradi1g60740.1	2e-32	92.08	101	Bradi1g60740.1	1e-12	93.94	33	LOC_Os03g27250.1	2e-27	90.1	101	LOC_Os03g27250.1	1e-12	93.94	33	Sb01g033580.1_PACid_1953144	3e-12	90.91	55	Sb01g033580.1_PACid_1953144	2e-11	78.79	33
1349	IWB1349	BobWhite_c2013_620	Bradi3g00960.1	2e-32	92.08	101	Bradi3g00960.1	7e-15	96.97	33	LOC_Os02g01720.1	9e-30	91.09	101	LOC_Os02g01720.1	3e-14	93.94	33	Sb04g000650.1_PACid_1964914	1e-23	88.78	98	Sb04g000650.1_PACid_1964914	3e-13	84.85	33
1350	IWB1350	BobWhite_c2013_662	Bradi3g00960.1	2e-32	92.08	101	Bradi3g00960.1	2e-12	93.94	33	LOC_Os02g01720.1	8e-21	87.76	98	LOC_Os02g01720.1	3e-12	93.94	33	Sb04g000650.1_PACid_1964914	4e-30	91.09	101	Sb04g000650.1_PACid_1964914	1e-11	87.88	33
1351	IWB1351	BobWhite_c20137_229	Bradi3g38380.1	1e-30	93.33	90	Bradi3g38380.1	3e-09	96.55	29	LOC_Os08g37310.1	1e-13	87.84	74	LOC_Os08g37310.1	1e-07	82.76	29	Sb07g023310.1_PACid_1976368	8e-19	90.54	74	Sb07g023310.1_PACid_1976368	2e-07	82.14	28
1352	IWB1352	BobWhite_c20137_714	Bradi3g38380.1	1e-33	92.93	99	Bradi3g38380.1	5e-10	87.88	33	LOC_Os08g37310.1	2e-27	90.1	101	LOC_Os08g37310.1	7e-10	87.88	33	Sb07g023310.1_PACid_1976368	3e-21	90.24	82	Sb07g023310.1_PACid_1976368	4e-08	78.79	33
1353	IWB1353	BobWhite_c20157_293	Bradi2g61835.1	6e-26	93.59	78	Bradi2g61835.1	2e-09	96.55	29	LOC_Os01g73604.1	5e-28	92.22	90	LOC_Os05g24970.1	7e-10	100	29	Sb09g001270.1_PACid_1979451	1e-23	90.7	86	Sb06g022770.1_PACid_1973175	1e-09	100	28
1354	IWB1354	BobWhite_c20158_834	Bradi5g26700.1	6e-35	93.07	101	Bradi5g26700.1	1e-13	100	33	LOC_Os04g58750.1	1e-25	89.8	98	LOC_Os04g58750.1	6e-13	96.97	33	Sb06g033460.1_PACid_1974460	2e-19	91.55	71	Sb06g033460.1_PACid_1974460	5e-13	93.94	33
1355	IWB1355	BobWhite_c2016_269	Bradi2g45207.1	5e-08	84.21	76	Bradi2g45207.1	1e-07	71.88	32	LOC_Os01g46080.1	6e-06	85.96	57	LOC_Os01g46080.1	1e-05	68.75	32	.	.	.	.	Sb03g029580.1_PACid_1962664	3e-07	66.67	33
1356	IWB1356	BobWhite_c20163_456	.	.	.	.	.	.	.	.	.	.	.	.	.	.	.	.	.	.	.	.	.	.	.	.
1357	IWB1357	BobWhite_c2017_767	Bradi1g50220.1	3e-18	87.13	101	.	.	.	.	.	.	.	.	.	.	.	.	Sb10g001050.1_PACid_1982261	2e-13	85.15	101	.	.	.	.
1358	IWB1358	BobWhite_c2017_851	Bradi1g50220.1	1e-39	95.05	101	Bradi1g50220.1	3e-11	100	33	LOC_Os06g02144.1	1e-31	93.48	92	LOC_Os06g02144.1	2e-10	100	32	Sb10g001050.1_PACid_1982261	6e-35	93.81	97	Sb10g001050.1_PACid_1982261	7e-11	100	32
1359	IWB1359	BobWhite_c20183_215	Bradi1g09380.1	4e-30	91.09	101	Bradi1g09380.1	7e-12	93.94	33	LOC_Os03g52730.1	4e-13	87.01	77	LOC_Os03g52730.1	3e-11	87.88	33	Sb01g008770.1_PACid_1950373	3e-09	86.36	66	Sb01g008770.1_PACid_1950373	5e-10	81.82	33
1360	IWB1360	BobWhite_c20183_318	Bradi1g09380.1	8e-10	88.14	59	.	.	.	.	.	.	.	.	.	.	.	.	.	.	.	.	.	.	.	.
1361	IWB1361	BobWhite_c202_331	Bradi3g44290.1	4e-27	93.75	80	Bradi3g44290.1	3e-11	93.94	33	LOC_Os02g31030.1	2e-18	88.37	86	LOC_Os02g31030.1	8e-11	93.94	33	Sb04g021010.1_PACid_1966613	8e-25	92.5	80	Sb04g021010.1_PACid_1966613	3e-12	96.97	33
1362	IWB1362	BobWhite_c20204_637	.	.	.	.	.	.	.	.	.	.	.	.	.	.	.	.	.	.	.	.	.	.	.	.
1363	IWB1363	BobWhite_c20215_243	.	.	.	.	.	.	.	.	.	.	.	.	.	.	.	.	.	.	.	.	.	.	.	.
1364	IWB1364	BobWhite_c20218_541	Bradi5g24690.1	4e-39	95.83	96	Bradi5g24690.1	3e-12	100	33	LOC_Os04g56160.1	5e-31	92.63	95	LOC_Os04g56160.1	2e-11	93.94	33	Sb06g031240.1_PACid_1974191	2e-25	92.59	81	Sb06g031240.1_PACid_1974191	9e-12	93.94	33
1365	IWB1365	BobWhite_c2022_245	Bradi5g04030.1	3e-12	85.54	83	Bradi5g04030.1	3e-09	81.82	33	LOC_Os04g15690.1	4e-07	85.07	67	LOC_Os04g15690.1	4e-08	81.25	32	.	.	.	.	Sb06g003190.1_PACid_1971805	3e-07	71.88	32
1366	IWB1366	BobWhite_c20234_712	Bradi1g38370.1	2e-29	92.39	92	Bradi1g38370.1	1e-11	87.88	33	LOC_Os06g33210.1	5e-22	89.77	88	LOC_Os06g33210.1	7e-12	87.88	33	Sb10g020190.1_PACid_1983868	3e-18	87.64	89	Sb01g046595.1_PACid_1954738	7e-12	87.88	33
1367	IWB1367	BobWhite_c20255_137	Bradi5g11060.1	4e-30	91.09	101	Bradi1g46610.1	4e-12	90.91	33	LOC_Os04g36800.1	2e-21	88.42	95	LOC_Os04g36800.1	7e-12	93.94	33	Sb10g006430.1_PACid_1982935	1e-20	89.41	85	Sb10g006430.1_PACid_1982935	4e-12	90.91	33
1368	IWB1368	BobWhite_c20265_147	Bradi3g49520.1	1e-20	91.78	73	Bradi3g49520.1	4e-06	83.33	24	.	.	.	.	.	.	.	.	.	.	.	.	.	.	.	.
1369	IWB1369	BobWhite_c20266_115	Bradi1g46740.1	6e-35	93.07	101	Bradi1g46740.1	2e-14	93.94	33	LOC_Os06g09320.1	5e-28	93.02	86	LOC_Os06g09320.1	9e-12	84.85	33	Sb10g006210.1_PACid_1982908	1e-26	92.77	83	Sb10g006210.1_PACid_1982908	1e-13	87.88	33
1370	IWB1370	BobWhite_c20266_499	Bradi1g46740.1	6e-29	91.58	95	Bradi1g46740.1	3e-14	90.91	33	LOC_Os06g09320.1	5e-16	85.71	98	LOC_Os06g09320.1	2e-13	87.88	33	Sb10g006210.1_PACid_1982908	3e-12	89.83	59	Sb10g006210.1_PACid_1982908	9e-14	87.88	33
1371	IWB1371	BobWhite_c2027_215	Bradi2g16940.1	7e-07	84.29	70	Bradi2g16940.1	2e-10	81.82	33	.	.	.	.	LOC_Os05g48370.1	1e-07	69.7	33	Sb09g028090.1_PACid_1981803	3e-09	83.72	86	Sb09g028090.1_PACid_1981803	2e-09	75.76	33
1372	IWB1372	BobWhite_c2027_255	.	.	.	.	Bradi2g16940.1	3e-11	87.88	33	.	.	.	.	LOC_Os05g48370.1	2e-08	75	32	Sb03g031070.1_PACid_1962844	3e-09	92.86	42	Sb09g028090.1_PACid_1981803	1e-09	75.76	33
1373	IWB1373	BobWhite_c2027_350	.	.	.	.	.	.	.	.	.	.	.	.	.	.	.	.	.	.	.	.	Sb09g028090.1_PACid_1981803	2e-06	79.31	29
1374	IWB1374	BobWhite_c2027_84	Bradi2g16940.1	5e-20	92.65	68	Bradi2g16940.1	4e-07	96	25	.	.	.	.	.	.	.	.	Sb09g028090.1_PACid_1981803	3e-12	87.32	71	Sb09g028090.1_PACid_1981803	2e-06	92	25
1375	IWB1375	BobWhite_c20282_164	.	.	.	.	.	.	.	.	.	.	.	.	.	.	.	.	.	.	.	.	.	.	.	.
1376	IWB1376	BobWhite_c20290_226	.	.	.	.	.	.	.	.	.	.	.	.	.	.	.	.	.	.	.	.	.	.	.	.
1377	IWB1377	BobWhite_c20306_111	.	.	.	.	Bradi1g22340.1	2e-06	60.61	33	.	.	.	.	LOC_Os03g37080.1	3e-06	70.97	31	.	.	.	.	Sb01g001160.1_PACid_1949420	4e-08	69.7	33
1378	IWB1378	BobWhite_c20306_147	.	.	.	.	.	.	.	.	.	.	.	.	.	.	.	.	.	.	.	.	.	.	.	.
1379	IWB1379	BobWhite_c20306_88	.	.	.	.	Bradi2g21917.1	8e-08	69.7	33	.	.	.	.	LOC_Os03g37080.1	3e-08	72.73	33	Sb01g001160.1_PACid_1949420	7e-07	92.11	38	Sb01g001780.1_PACid_1949502	2e-09	69.7	33
1380	IWB1380	BobWhite_c20322_153	.	.	.	.	Bradi1g22370.1	2e-08	78.12	32	.	.	.	.	LOC_Os03g37080.1	3e-06	65.62	32	.	.	.	.	.	.	.	.
1381	IWB1381	BobWhite_c20322_183	.	.	.	.	Bradi1g22370.1	8e-08	75.76	33	.	.	.	.	LOC_Os03g37080.1	2e-06	66.67	33	.	.	.	.	Sb07g003720.1_PACid_1975037	3e-06	61.29	31
1382	IWB1382	BobWhite_c20322_559	.	.	.	.	Bradi2g21917.1	3e-10	84.38	32	LOC_Os03g37080.1	3e-14	85.71	91	LOC_Os03g37080.1	1e-10	84.85	33	.	.	.	.	Sb01g001820.1_PACid_1949506	2e-09	81.82	33
1383	IWB1383	BobWhite_c20332_179	.	.	.	.	Bradi2g01320.1	6e-08	61.29	31	LOC_Os01g02710.1	1e-10	89.47	57	LOC_Os01g02560.1	3e-12	81.82	33	.	.	.	.	Sb03g008100.1_PACid_1961005	5e-10	71.88	32
1384	IWB1384	BobWhite_c20335_236	.	.	.	.	Bradi5g25440.1	2e-06	65.62	32	.	.	.	.	.	.	.	.	.	.	.	.	.	.	.	.
1385	IWB1385	BobWhite_c20335_359	.	.	.	.	.	.	.	.	.	.	.	.	.	.	.	.	.	.	.	.	.	.	.	.
1386	IWB1386	BobWhite_c20346_138	.	.	.	.	.	.	.	.	.	.	.	.	.	.	.	.	.	.	.	.	.	.	.	.
1387	IWB1387	BobWhite_c20360_800	.	.	.	.	Bradi1g48640.1	3e-09	69.7	33	.	.	.	.	.	.	.	.	.	.	.	.	Sb08g016320.1_PACid_1978372	2e-08	63.64	33
1388	IWB1388	BobWhite_c20374_162	Bradi3g42230.1	2e-28	91.49	94	Bradi3g42230.1	5e-10	93.55	31	LOC_Os08g43440.1	5e-16	91.94	62	LOC_Os01g50490.1	1e-08	86.21	29	Sb07g024990.1_PACid_1976586	8e-19	88.37	86	Sb07g024990.1_PACid_1976586	3e-09	87.1	31
1389	IWB1389	BobWhite_c20382_117	Bradi1g52230.1	4e-27	92.86	84	Bradi1g52230.1	1e-08	80.65	31	LOC_Os12g18140.1	3e-08	86.89	61	LOC_Os12g18140.1	1e-07	74.19	31	Sb10g000500.1_PACid_1982195	5e-14	85.56	90	Sb10g000500.1_PACid_1982195	1e-08	80.65	31
1390	IWB1390	BobWhite_c20453_589	Bradi3g09920.1	1e-39	95.05	101	Bradi3g09920.1	3e-14	100	33	LOC_Os02g16709.1	1e-37	94.9	98	LOC_Os02g16709.1	2e-13	93.94	33	Sb04g009960.1_PACid_1966105	2e-37	94.06	101	Sb04g009960.1_PACid_1966105	7e-14	96.97	33
1391	IWB1391	BobWhite_c20484_83	.	.	.	.	.	.	.	.	.	.	.	.	.	.	.	.	.	.	.	.	.	.	.	.
1392	IWB1392	BobWhite_c20487_531	.	.	.	.	.	.	.	.	.	.	.	.	.	.	.	.	.	.	.	.	.	.	.	.
1393	IWB1393	BobWhite_c20489_289	.	.	.	.	.	.	.	.	.	.	.	.	.	.	.	.	.	.	.	.	.	.	.	.
1394	IWB1394	BobWhite_c20492_377	Bradi5g25980.1	8e-16	85.15	101	Bradi5g25980.1	1e-07	66.67	33	.	.	.	.	LOC_Os06g20400.1	1e-07	69.7	33	.	.	.	.	Sb06g032710.1_PACid_1974371	5e-09	72.73	33
1395	IWB1395	BobWhite_c20509_415	Bradi2g48140.1	2e-28	90.82	98	Bradi2g48140.1	7e-15	93.94	33	LOC_Os01g51710.1	8e-27	91.3	92	LOC_Os01g51710.1	1e-12	93.55	31	Sb03g032820.1_PACid_1963069	7e-13	84.78	92	Sb03g032820.1_PACid_1963069	6e-13	81.82	33
1396	IWB1396	BobWhite_c20514_70	.	.	.	.	.	.	.	.	.	.	.	.	.	.	.	.	.	.	.	.	.	.	.	.
1397	IWB1397	BobWhite_c20514_92	.	.	.	.	.	.	.	.	.	.	.	.	.	.	.	.	.	.	.	.	.	.	.	.
1398	IWB1398	BobWhite_c2053_182	Bradi3g11530.1	8e-16	90.77	65	Bradi3g11530.1	6e-08	78.79	33	LOC_Os02g23890.1	1e-22	88.12	101	LOC_Os02g23890.1	3e-10	90.91	33	Sb01g001670.1_PACid_1949487	1e-17	89.47	76	Sb01g001670.1_PACid_1949487	2e-08	82.86	35
1399	IWB1399	BobWhite_c20531_248	.	.	.	.	.	.	.	.	.	.	.	.	.	.	.	.	.	.	.	.	.	.	.	.
1400	IWB1400	BobWhite_c20553_319	Bradi2g17290.1	5e-11	86.96	69	Bradi2g17290.1	1e-09	87.1	31	LOC_Os01g49190.1	3e-14	92.73	55	LOC_Os01g49190.1	4e-08	80.65	31	Sb03g031470.1_PACid_1962898	3e-12	90.91	55	Sb03g031470.1_PACid_1962898	1e-08	80.65	31
1401	IWB1401	BobWhite_c20553_364	Bradi2g46790.1	2e-10	93.18	44	Bradi2g17290.1	5e-11	84.85	33	LOC_Os01g49190.1	4e-13	85.39	89	LOC_Os01g49190.1	4e-10	81.82	33	Sb09g027790.1_PACid_1981767	3e-15	87.5	80	Sb09g027790.1_PACid_1981767	1e-09	75.76	33
1402	IWB1402	BobWhite_c20553_454	Bradi2g17290.1	2e-35	93.88	98	Bradi2g17290.1	3e-12	93.94	33	LOC_Os05g47980.1	1e-16	86.32	95	LOC_Os01g49190.1	7e-12	93.94	33	Sb09g027790.1_PACid_1981767	3e-24	89.47	95	Sb09g027790.1_PACid_1981767	3e-12	93.94	33
1403	IWB1403	BobWhite_c20553_568	Bradi2g46790.1	2e-31	92.63	95	Bradi2g17290.1	5e-12	96.88	32	LOC_Os05g47980.1	9e-36	93.94	99	LOC_Os01g49190.1	4e-12	100	32	Sb09g027790.1_PACid_1981767	2e-31	91.92	99	Sb03g031470.1_PACid_1962898	2e-12	100	32
1404	IWB1404	BobWhite_c20553_976	Bradi2g17290.1	6e-35	93.07	101	Bradi2g17290.1	6e-13	100	33	LOC_Os05g47980.1	1e-34	93.07	101	LOC_Os01g49190.1	1e-12	100	33	Sb09g027790.1_PACid_1981767	1e-39	95.05	101	Sb03g031470.1_PACid_1962898	6e-13	100	33
1405	IWB1405	BobWhite_c20558_209	Bradi1g52140.1	3e-12	93.62	47	Bradi1g52140.1	5e-07	72.73	33	LOC_Os06g01650.1	7e-15	97.73	44	LOC_Os02g01490.1	5e-07	72.73	33	.	.	.	.	Sb10g000570.1_PACid_1982204	2e-07	74.29	35
1406	IWB1406	BobWhite_c20558_374	.	.	.	.	Bradi1g52140.1	5e-07	75.76	33	LOC_Os06g01650.1	4e-07	94.29	35	.	.	.	.	.	.	.	.	.	.	.	.
1407	IWB1407	BobWhite_c20558_413	Bradi1g52140.1	8e-13	89.06	64	Bradi1g52140.1	5e-08	78.12	32	LOC_Os06g01650.1	4e-10	88.33	60	.	.	.	.	Sb04g000560.1_PACid_1964902	4e-08	89.58	48	Sb04g000560.1_PACid_1964902	9e-06	70	30
1408	IWB1408	BobWhite_c2056_116	.	.	.	.	.	.	.	.	.	.	.	.	.	.	.	.	.	.	.	.	.	.	.	.
1409	IWB1409	BobWhite_c20561_114	Bradi1g45820.1	2e-32	92.08	101	Bradi1g45820.1	9e-12	93.94	33	LOC_Os06g11370.1	7e-18	86.14	101	LOC_Os06g11370.1	2e-10	90.91	33	.	.	.	.	Sb10g007370.1_PACid_1983057	3e-08	75.76	33
1410	IWB1410	BobWhite_c20571_102	.	.	.	.	.	.	.	.	.	.	.	.	.	.	.	.	.	.	.	.	.	.	.	.
1411	IWB1411	BobWhite_c2058_367	Bradi5g15797.1	1e-20	87.13	101	Bradi5g15797.1	6e-14	96.97	33	LOC_Os04g43730.1	3e-20	88.76	89	LOC_Os04g43730.1	6e-14	100	33	Sb06g022700.1_PACid_1973168	8e-22	89.01	91	Sb06g022700.1_PACid_1973168	2e-13	93.94	33
1412	IWB1412	BobWhite_c20591_89	.	.	.	.	.	.	.	.	.	.	.	.	.	.	.	.	.	.	.	.	.	.	.	.
1413	IWB1413	BobWhite_c20599_225	.	.	.	.	.	.	.	.	.	.	.	.	.	.	.	.	.	.	.	.	.	.	.	.
1414	IWB1414	BobWhite_c20611_403	Bradi3g02270.1	2e-32	92.08	101	Bradi1g77325.1	6e-14	100	33	LOC_Os02g03060.1	4e-35	93.88	98	LOC_Os03g01850.1	3e-13	96.97	33	Sb04g001920.1_PACid_1965089	5e-26	89.8	98	Sb01g049350.1_PACid_1955079	1e-13	96.97	33
1415	IWB1415	BobWhite_c20621_541	Bradi2g17290.1	2e-28	93.02	86	Bradi2g17290.1	5e-12	90.91	33	LOC_Os01g49190.1	1e-13	86.05	86	LOC_Os01g49190.1	4e-11	90.62	32	Sb09g027790.1_PACid_1981767	1e-14	86.75	83	Sb09g027790.1_PACid_1981767	4e-11	87.5	32
1416	IWB1416	BobWhite_c20621_683	.	.	.	.	.	.	.	.	.	.	.	.	.	.	.	.	.	.	.	.	.	.	.	.
1417	IWB1417	BobWhite_c2064_714	Bradi3g24210.1	9e-06	80.61	98	Bradi3g24210.1	3e-11	81.82	33	LOC_Os03g09280.1	8e-20	86.73	98	LOC_Os03g09280.1	9e-12	87.88	33	Sb01g044280.1_PACid_1954445	1e-19	86.14	101	Sb01g044280.1_PACid_1954445	7e-12	84.85	33
1418	IWB1418	BobWhite_c20641_267	.	.	.	.	.	.	.	.	.	.	.	.	.	.	.	.	.	.	.	.	.	.	.	.
1419	IWB1419	BobWhite_c20673_447	.	.	.	.	.	.	.	.	.	.	.	.	.	.	.	.	.	.	.	.	.	.	.	.
1420	IWB1420	BobWhite_c2068_339	Bradi3g48220.2	2e-25	89.11	101	Bradi3g48220.2	2e-11	78.79	33	LOC_Os02g39340.1	7e-12	97.44	39	LOC_Os02g39340.1	2e-10	75.76	33	.	.	.	.	.	.	.	.
1421	IWB1421	BobWhite_c2068_385	Bradi3g48220.2	3e-21	88.89	90	Bradi3g48220.2	1e-09	75.76	33	.	.	.	.	LOC_Os02g39340.1	3e-08	69.7	33	.	.	.	.	.	.	.	.
1422	IWB1422	BobWhite_c2068_448	Bradi3g48220.2	6e-35	93.07	101	Bradi3g48220.2	5e-13	96.97	33	LOC_Os02g39340.1	7e-18	86.14	101	LOC_Os02g39340.1	2e-12	93.94	33	Sb06g021200.1_PACid_1972993	7e-07	88	50	Sb06g021200.1_PACid_1972993	6e-11	84.85	33
1423	IWB1423	BobWhite_c20682_107	Bradi1g07170.1	9e-28	90.1	101	Bradi1g07170.1	2e-11	90.91	33	LOC_Os03g56280.1	7e-18	86.14	101	LOC_Os12g43630.1	8e-11	84.85	33	Sb01g006680.1_PACid_1950107	1e-20	89.41	85	Sb08g022770.1_PACid_1979242	2e-10	81.82	33
1424	IWB1424	BobWhite_c20682_188	Bradi1g07170.1	1e-36	95.65	92	Bradi1g07170.1	2e-11	93.94	33	LOC_Os03g56280.1	3e-29	92.39	92	LOC_Os03g56280.1	1e-10	96.67	30	Sb01g006680.1_PACid_1950107	3e-18	87.1	93	Sb01g006680.1_PACid_1950107	2e-08	78.79	33
1425	IWB1425	BobWhite_c20687_252	.	.	.	.	Bradi1g53470.1	7e-09	84	25	.	.	.	.	LOC_Os05g13940.1	4e-08	71.88	32	.	.	.	.	Sb08g008200.1_PACid_1978032	4e-08	77.78	27
1426	IWB1426	BobWhite_c20688_288	Bradi5g21620.1	2e-32	92.08	101	Bradi1g06530.1	3e-12	100	33	LOC_Os03g57130.1	2e-21	87.88	99	LOC_Os03g57130.1	7e-12	100	33	Sb06g028320.1_PACid_1973846	1e-26	89.9	99	Sb06g028320.1_PACid_1973846	3e-12	100	33
1427	IWB1427	BobWhite_c20689_427	Bradi1g76617.1	1e-11	88.71	62	Bradi1g76617.1	6e-09	78.79	33	.	.	.	.	LOC_Os03g03610.1	1e-06	66.67	33	.	.	.	.	Sb01g048630.1_PACid_1954988	1e-06	60.61	33
1428	IWB1428	BobWhite_c2069_1096	Bradi2g01200.1	8e-16	88.31	77	Bradi2g01200.1	1e-07	72.73	33	LOC_Os01g02310.1	2e-06	92.11	38	.	.	.	.	.	.	.	.	Sb03g025670.1_PACid_1962169	3e-06	63.64	33
1429	IWB1429	BobWhite_c20692_123	Bradi4g36077.1	5e-20	90	80	Bradi4g36077.1	1e-10	90.91	33	LOC_Os09g36220.1	1e-19	90	80	LOC_Os09g36220.1	9e-10	84.85	33	.	.	.	.	Sb05g003660.1_PACid_1969248	3e-07	85.71	28
1430	IWB1430	BobWhite_c20692_90	Bradi4g36077.1	2e-32	92.08	101	Bradi4g36077.1	4e-13	100	33	LOC_Os09g36220.1	1e-22	88.12	101	LOC_Os09g36220.1	2e-12	96.97	33	.	.	.	.	Sb05g003660.1_PACid_1969248	2e-11	87.88	33
1431	IWB1431	BobWhite_c20701_125	Bradi3g28700.1	1e-23	88.78	98	Bradi3g28700.1	2e-12	90.91	33	LOC_Os10g33630.1	2e-06	82.56	86	LOC_Os10g33630.1	7e-10	78.79	33	Sb01g019420.1_PACid_1951656	7e-10	84.81	79	Sb01g019420.1_PACid_1951656	8e-10	78.79	33
1432	IWB1432	BobWhite_c20703_141	.	.	.	.	.	.	.	.	.	.	.	.	.	.	.	.	.	.	.	.	.	.	.	.
1433	IWB1433	BobWhite_c20706_135	Bradi3g10840.1	1e-26	89.9	99	Bradi3g10840.1	1e-09	90.91	33	.	.	.	.	.	.	.	.	.	.	.	.	.	.	.	.
1434	IWB1434	BobWhite_c2071_489	Bradi2g04860.1	1e-17	86.46	96	Bradi2g04860.1	2e-10	81.25	32	LOC_Os01g08270.1	7e-15	85.87	92	LOC_Os01g08270.1	8e-13	96.88	32	Sb03g004000.1_PACid_1960480	2e-22	89.77	88	Sb03g004000.1_PACid_1960480	3e-13	93.94	33
1435	IWB1435	BobWhite_c2071_648	Bradi2g04860.1	1e-33	94.51	91	Bradi2g04860.1	3e-11	90.91	33	LOC_Os01g08270.1	4e-07	82.42	91	LOC_Os01g08270.1	5e-11	90.91	33	Sb03g004000.1_PACid_1960480	4e-08	83.75	80	Sb03g004000.1_PACid_1960480	9e-11	87.88	33
1436	IWB1436	BobWhite_c20714_63	Bradi3g41590.1	9e-28	90.1	101	Bradi3g41590.1	1e-12	100	33	LOC_Os08g42580.1	1e-16	87.95	83	LOC_Os08g42580.1	1e-09	87.88	33	Sb07g025790.1_PACid_1976684	2e-10	85	80	Sb07g025790.1_PACid_1976684	6e-10	87.88	33
1437	IWB1437	BobWhite_c20733_607	Bradi1g20700.1	9e-28	91.4	93	Bradi1g20700.1	1e-13	90.91	33	LOC_Os07g22700.1	3e-14	85.71	91	LOC_Os07g22700.1	1e-10	81.25	32	Sb02g043830.1_PACid_1959960	5e-20	90	80	Sb02g043830.1_PACid_1959960	3e-11	84.38	32
1438	IWB1438	BobWhite_c20735_255	Bradi1g49340.1	3e-06	93.94	33	.	.	.	.	LOC_Os06g05800.1	6e-06	90.24	41	.	.	.	.	.	.	.	.	.	.	.	.
1439	IWB1439	BobWhite_c20748_123	Bradi1g01442.1	5e-11	84.27	89	Bradi1g01442.1	4e-06	70.97	31	.	.	.	.	.	.	.	.	.	.	.	.	.	.	.	.
1440	IWB1440	BobWhite_c20763_343	.	.	.	.	.	.	.	.	.	.	.	.	.	.	.	.	.	.	.	.	.	.	.	.
1441	IWB1441	BobWhite_c20767_839	Bradi1g09730.1	2e-32	93.55	93	Bradi1g09730.1	1e-12	90.91	33	LOC_Os05g24550.1	2e-27	91.4	93	LOC_Os05g24550.1	2e-12	90.91	33	Sb02g034490.1_PACid_1958795	8e-22	90.36	83	Sb02g034490.1_PACid_1958795	3e-12	87.88	33
1442	IWB1442	BobWhite_c20782_697	Bradi3g04630.1	8e-19	89.02	82	Bradi3g04630.1	3e-08	75.76	33	LOC_Os02g06570.1	3e-20	87.13	101	LOC_Os02g06570.1	6e-09	81.82	33	Sb04g004230.1_PACid_1965382	2e-13	87.67	73	Sb04g004230.1_PACid_1965382	3e-08	72.73	33
1443	IWB1443	BobWhite_c20800_316	Bradi1g15880.1	1e-17	91.18	68	Bradi1g15880.1	2e-07	100	23	LOC_Os03g32270.1	4e-13	89.23	65	.	.	.	.	Sb01g031880.1_PACid_1952929	2e-07	84.51	71	Sb01g031880.1_PACid_1952929	5e-06	95.45	22
1444	IWB1444	BobWhite_c20807_52	.	.	.	.	.	.	.	.	.	.	.	.	.	.	.	.	.	.	.	.	.	.	.	.
1445	IWB1445	BobWhite_c20810_291	Bradi1g75860.1	5e-14	84.69	98	Bradi1g75860.1	1e-09	75	32	.	.	.	.	.	.	.	.	.	.	.	.	.	.	.	.
1446	IWB1446	BobWhite_c20821_387	.	.	.	.	.	.	.	.	.	.	.	.	.	.	.	.	.	.	.	.	.	.	.	.
1447	IWB1447	BobWhite_c20841_58	Bradi4g36477.1	2e-31	92.63	95	Bradi4g36477.1	2e-11	100	33	LOC_Os09g36760.1	1e-22	88.12	101	LOC_Os09g36760.1	7e-10	90.91	33	Sb02g031210.1_PACid_1958403	5e-26	89.8	98	Sb02g031210.1_PACid_1958403	2e-10	93.94	33
1448	IWB1448	BobWhite_c20876_475	.	.	.	.	.	.	.	.	.	.	.	.	.	.	.	.	.	.	.	.	.	.	.	.
1449	IWB1449	BobWhite_c20902_177	Bradi2g39930.1	8e-19	92.42	66	.	.	.	.	LOC_Os05g01290.1	1e-22	95.38	65	.	.	.	.	Sb03g009100.1_PACid_1961125	2e-16	91.94	62	.	.	.	.
1450	IWB1450	BobWhite_c20909_243	.	.	.	.	.	.	.	.	.	.	.	.	.	.	.	.	.	.	.	.	.	.	.	.
1451	IWB1451	BobWhite_c20910_643	.	.	.	.	.	.	.	.	.	.	.	.	.	.	.	.	.	.	.	.	.	.	.	.
1452	IWB1452	BobWhite_c20913_254	Bradi1g06870.1	3e-37	94.06	101	Bradi0012s00200.2	3e-14	100	33	LOC_Os03g08010.1	9e-33	92.86	98	LOC_Os03g08010.1	6e-14	100	33	Sb10g023350.1_PACid_1984228	6e-29	91.58	95	Sb02g036420.1_PACid_1959039	2e-14	100	33
1453	IWB1453	BobWhite_c2092_519	Bradi4g24287.1	8e-13	88.24	68	Bradi2g39690.1	2e-06	100	24	LOC_Os01g73130.1	7e-15	89.71	68	LOC_Os02g34510.1	4e-06	100	24	Sb08g004380.1_PACid_1977651	2e-13	89.23	65	Sb05g004510.1_PACid_1969364	2e-06	100	24
1454	IWB1454	BobWhite_c20926_313	.	.	.	.	.	.	.	.	.	.	.	.	.	.	.	.	.	.	.	.	.	.	.	.
1455	IWB1455	BobWhite_c20926_367	.	.	.	.	Bradi3g48540.1	1e-08	72.73	33	.	.	.	.	.	.	.	.	.	.	.	.	Sb04g025770.1_PACid_1967220	5e-07	66.67	33
1456	IWB1456	BobWhite_c20934_397	Bradi2g39720.1	2e-16	89.19	74	Bradi2g01310.1	6e-11	84.85	33	LOC_Os01g02570.1	1e-13	91.38	58	LOC_Os01g02760.1	4e-10	96.43	28	Sb03g008140.1_PACid_1961011	7e-07	83.78	74	Sb03g008140.1_PACid_1961011	2e-10	96.3	27
1457	IWB1457	BobWhite_c20934_450	Bradi2g39720.1	2e-13	84.16	101	Bradi2g01310.1	3e-11	84.85	33	LOC_Os01g02780.1	3e-08	96.97	33	LOC_Os01g02800.1	5e-10	81.82	33	Sb03g008180.1_PACid_1961017	2e-07	87.27	55	Sb03g008180.1_PACid_1961017	6e-10	78.79	33
1458	IWB1458	BobWhite_c20942_136	Bradi3g46180.1	4e-30	91.09	101	Bradi3g46180.1	2e-11	90.91	33	LOC_Os02g35640.1	1e-22	88.12	101	LOC_Os02g35640.1	5e-11	90.91	33	Sb04g023300.1_PACid_1966910	9e-28	90.72	97	Sb04g023300.1_PACid_1966910	2e-11	90.91	33
1459	IWB1459	BobWhite_c20942_505	.	.	.	.	.	.	.	.	.	.	.	.	.	.	.	.	.	.	.	.	.	.	.	.
1460	IWB1460	BobWhite_c20952_105	.	.	.	.	.	.	.	.	.	.	.	.	.	.	.	.	.	.	.	.	.	.	.	.
1461	IWB1461	BobWhite_c20959_229	Bradi3g00350.1	2e-25	91.01	89	Bradi3g00350.1	2e-12	96.97	33	.	.	.	.	.	.	.	.	Sb04g000340.1_PACid_1964873	3e-12	89.83	59	Sb04g000340.1_PACid_1964873	6e-07	69.7	33
1462	IWB1462	BobWhite_c20974_103	.	.	.	.	.	.	.	.	.	.	.	.	.	.	.	.	.	.	.	.	.	.	.	.
1463	IWB1463	BobWhite_c2099_337	.	.	.	.	.	.	.	.	.	.	.	.	.	.	.	.	.	.	.	.	.	.	.	.
1464	IWB1464	BobWhite_c2099_927	Bradi3g28650.1	3e-32	91.84	98	Bradi3g28650.1	1e-14	96.97	33	LOC_Os01g66500.1	8e-17	85.15	101	LOC_Os01g66500.1	1e-12	87.88	33	Sb06g031310.1_PACid_1974198	8e-15	86.21	87	Sb06g031310.1_PACid_1974198	1e-12	84.85	33
1465	IWB1465	BobWhite_c20993_364	.	.	.	.	.	.	.	.	.	.	.	.	.	.	.	.	.	.	.	.	.	.	.	.
1466	IWB1466	BobWhite_c20995_173	.	.	.	.	.	.	.	.	.	.	.	.	.	.	.	.	.	.	.	.	.	.	.	.
1467	IWB1467	BobWhite_c21002_194	.	.	.	.	.	.	.	.	.	.	.	.	.	.	.	.	.	.	.	.	.	.	.	.
1468	IWB1468	BobWhite_c21003_148	.	.	.	.	.	.	.	.	.	.	.	.	.	.	.	.	.	.	.	.	.	.	.	.
1469	IWB1469	BobWhite_c21006_553	.	.	.	.	.	.	.	.	.	.	.	.	.	.	.	.	.	.	.	.	.	.	.	.
1470	IWB1470	BobWhite_c21021_196	Bradi1g77320.1	3e-18	86.14	101	Bradi1g77320.1	1e-13	87.88	33	LOC_Os10g38030.1	4e-07	83.13	83	LOC_Os10g38030.1	9e-12	81.82	33	Sb01g049340.1_PACid_1955078	5e-17	87.95	83	Sb01g049340.1_PACid_1955078	1e-12	84.85	33
1471	IWB1471	BobWhite_c21023_110	Bradi4g21970.1	2e-07	86.44	59	Bradi4g21970.1	2e-09	81.25	32	.	.	.	.	.	.	.	.	.	.	.	.	Sb05g008230.1_PACid_1969865	9e-06	57.58	33
1472	IWB1472	BobWhite_c21036_213	Bradi2g52720.1	8e-10	93.02	43	.	.	.	.	.	.	.	.	.	.	.	.	.	.	.	.	.	.	.	.
1473	IWB1473	BobWhite_c21037_285	Bradi1g64420.1	4e-24	89.69	97	Bradi1g64420.1	2e-08	85.29	34	LOC_Os03g19520.1	4e-13	84.85	99	LOC_Os03g19520.1	2e-08	84.85	33	.	.	.	.	.	.	.	.
1474	IWB1474	BobWhite_c21039_376	Bradi2g16430.1	1e-30	91.84	98	Bradi2g16430.1	6e-14	100	33	LOC_Os05g49030.1	4e-13	85.39	89	LOC_Os05g49030.1	1e-11	87.88	33	Sb09g028590.1_PACid_1981862	1e-20	87.13	101	Sb05g007540.1_PACid_1969817	1e-12	90.91	33
1475	IWB1475	BobWhite_c21044_105	Bradi2g55120.1	5e-20	90	80	Bradi2g55120.1	8e-13	96.97	33	LOC_Os01g63270.1	1e-16	90.14	71	LOC_Os01g63270.1	7e-12	96.97	33	Sb03g040060.1_PACid_1963929	4e-33	92.86	98	Sb03g040060.1_PACid_1963929	3e-12	96.97	33
1476	IWB1476	BobWhite_c21055_257	Bradi3g30240.1	4e-30	91.09	101	Bradi3g30240.1	3e-13	90.91	33	LOC_Os10g35980.1	4e-13	89.23	65	LOC_Os10g35980.1	4e-10	81.82	33	Sb01g017780.1_PACid_1951455	1e-14	89.55	67	Sb01g017780.1_PACid_1951455	2e-11	84.85	33
1477	IWB1477	BobWhite_c21075_174	.	.	.	.	.	.	.	.	.	.	.	.	.	.	.	.	.	.	.	.	.	.	.	.
1478	IWB1478	BobWhite_c21129_830	.	.	.	.	.	.	.	.	LOC_Os06g51250.1	4e-07	92.31	39	.	.	.	.	.	.	.	.	.	.	.	.
1479	IWB1479	BobWhite_c2116_131	Bradi1g16810.1	2e-35	93.88	98	Bradi1g16810.1	2e-15	100	33	LOC_Os07g49040.1	8e-21	87.76	98	LOC_Os07g49040.1	2e-14	93.94	33	Sb02g043760.1_PACid_1959951	2e-28	90.82	98	Sb02g043760.1_PACid_1959951	8e-15	93.94	33
1480	IWB1480	BobWhite_c21181_787	.	.	.	.	.	.	.	.	.	.	.	.	.	.	.	.	.	.	.	.	.	.	.	.
1481	IWB1481	BobWhite_c21200_281	Bradi2g05218.1	1e-11	97.37	38	.	.	.	.	.	.	.	.	.	.	.	.	.	.	.	.	.	.	.	.
1482	IWB1482	BobWhite_c21218_649	.	.	.	.	.	.	.	.	.	.	.	.	.	.	.	.	.	.	.	.	.	.	.	.
1483	IWB1483	BobWhite_c21292_322	.	.	.	.	.	.	.	.	.	.	.	.	.	.	.	.	.	.	.	.	.	.	.	.
1484	IWB1484	BobWhite_c21304_158	.	.	.	.	.	.	.	.	.	.	.	.	.	.	.	.	.	.	.	.	.	.	.	.
1485	IWB1485	BobWhite_c21322_169	Bradi1g70080.2	8e-16	85.15	101	Bradi1g70080.2	4e-06	66.67	33	LOC_Os03g11460.1	6e-06	81.19	101	LOC_Os03g11460.1	2e-06	72.73	33	.	.	.	.	.	.	.	.
1486	IWB1486	BobWhite_c21334_381	.	.	.	.	.	.	.	.	.	.	.	.	.	.	.	.	.	.	.	.	.	.	.	.
1487	IWB1487	BobWhite_c21338_749	Bradi1g24360.1	6e-35	94.62	93	Bradi1g24360.1	6e-14	96.97	33	LOC_Os07g37960.1	9e-36	94.74	95	LOC_Os07g37960.1	1e-13	100	33	Sb02g036640.1_PACid_1959070	9e-28	90.1	101	Sb02g036640.1_PACid_1959070	4e-14	100	33
1488	IWB1488	BobWhite_c21345_121	Bradi1g01227.1	1e-20	87.13	101	Bradi1g01227.1	2e-12	93.94	33	LOC_Os03g63680.1	2e-09	82.83	99	LOC_Os03g63680.1	1e-10	84.85	33	.	.	.	.	Sb01g000810.1_PACid_1949378	2e-11	81.82	33
1489	IWB1489	BobWhite_c2135_96	Bradi1g17900.1	3e-09	86.36	66	.	.	.	.	LOC_Os02g04050.1	3e-17	91.18	68	.	.	.	.	.	.	.	.	.	.	.	.
1490	IWB1490	BobWhite_c21362_502	Bradi1g09750.2	1e-39	95.05	101	Bradi1g09750.2	6e-14	100	33	LOC_Os03g52150.1	5e-31	92.63	95	LOC_Os03g52150.1	3e-13	96.97	33	Sb01g009170.1_PACid_1950424	2e-28	90.82	98	Sb01g009170.1_PACid_1950424	1e-13	96.97	33
1491	IWB1491	BobWhite_c21362_521	Bradi1g09750.2	3e-37	94.06	101	Bradi1g09750.2	5e-13	96.97	33	LOC_Os03g52150.1	1e-28	91.58	95	LOC_Os03g52150.1	2e-12	93.94	33	Sb01g009170.1_PACid_1950424	2e-25	89.11	101	Sb01g009170.1_PACid_1950424	1e-12	93.94	33
1492	IWB1492	BobWhite_c2137_403	Bradi2g61850.1	4e-24	90.8	87	Bradi2g61850.1	2e-11	90.91	33	LOC_Os02g01920.1	2e-06	83.33	78	LOC_Os02g01920.1	4e-09	84.38	32	.	.	.	.	Sb04g035950.1_PACid_1968469	2e-07	66.67	33
1493	IWB1493	BobWhite_c21397_148	.	.	.	.	.	.	.	.	.	.	.	.	.	.	.	.	.	.	.	.	.	.	.	.
1494	IWB1494	BobWhite_c21423_295	Bradi2g61950.2	6e-26	94.59	74	Bradi2g61950.2	7e-12	93.94	33	LOC_Os01g73880.1	4e-32	92.08	101	LOC_Os01g73880.1	2e-11	93.94	33	Sb03g047210.1_PACid_1964792	1e-23	93.24	74	Sb03g047210.1_PACid_1964792	7e-12	93.94	33
1495	IWB1495	BobWhite_c2143_229	.	.	.	.	.	.	.	.	.	.	.	.	.	.	.	.	Sb06g023190.1_PACid_1973225	2e-07	100	27	.	.	.	.
1496	IWB1496	BobWhite_c21439_221	Bradi1g08340.1	2e-29	91	100	Bradi1g59250.1	3e-11	96.97	33	LOC_Os07g41370.1	5e-22	89.13	92	LOC_Os07g01820.1	6e-11	96.97	33	Sb02g001090.1_PACid_1955362	4e-39	95	100	Sb02g001090.1_PACid_1955362	2e-11	96.97	33
1497	IWB1497	BobWhite_c21460_140	.	.	.	.	.	.	.	.	.	.	.	.	.	.	.	.	.	.	.	.	.	.	.	.
1498	IWB1498	BobWhite_c21469_255	.	.	.	.	.	.	.	.	.	.	.	.	.	.	.	.	.	.	.	.	.	.	.	.
1499	IWB1499	BobWhite_c21469_302	.	.	.	.	.	.	.	.	.	.	.	.	.	.	.	.	.	.	.	.	.	.	.	.
1500	IWB1500	BobWhite_c21482_192	.	.	.	.	.	.	.	.	.	.	.	.	.	.	.	.	.	.	.	.	.	.	.	.
1501	IWB1501	BobWhite_c21484_445	.	.	.	.	.	.	.	.	.	.	.	.	.	.	.	.	.	.	.	.	.	.	.	.
1502	IWB1502	BobWhite_c2149_1284	Bradi1g38680.1	6e-22	87.13	101	Bradi1g38680.1	1e-10	87.88	33	LOC_Os06g33570.1	1e-15	87.06	85	LOC_Os06g33570.1	2e-08	78.79	33	.	.	.	.	Sb04g009250.1_PACid_1966028	1e-08	72.73	33
1503	IWB1503	BobWhite_c21530_1111	.	.	.	.	.	.	.	.	.	.	.	.	.	.	.	.	.	.	.	.	.	.	.	.
1504	IWB1504	BobWhite_c21530_899	Bradi5g08230.1	2e-35	93.88	98	Bradi5g08230.1	8e-14	96.97	33	LOC_Os04g32020.1	9e-33	92.86	98	LOC_Os04g32020.1	5e-13	93.94	33	Sb06g013930.1_PACid_1972094	7e-10	84.81	79	Sb06g013930.1_PACid_1972094	6e-13	93.75	32
1505	IWB1505	BobWhite_c21540_63	Bradi2g04010.1	3e-15	85.58	104	Bradi2g04010.1	5e-10	81.82	33	.	.	.	.	.	.	.	.	.	.	.	.	.	.	.	.
1506	IWB1506	BobWhite_c21560_163	Bradi2g44856.1	1e-39	95.05	101	Bradi2g44856.1	1e-13	100	33	LOC_Os01g45274.1	5e-25	89.11	101	LOC_Os01g45274.1	3e-11	90.91	33	Sb03g029190.1_PACid_1962619	3e-15	85.42	96	Sb03g029190.1_PACid_1962619	7e-12	96.88	32
1507	IWB1507	BobWhite_c21562_339	Bradi3g33620.1	3e-40	96.08	102	Bradi3g33620.1	3e-09	96.15	26	LOC_Os07g07020.1	3e-14	87.36	87	LOC_Os07g07020.1	3e-06	80	25	Sb07g023930.1_PACid_1976452	4e-08	84.52	84	Sb07g023930.1_PACid_1976452	1e-07	77.78	27
1508	IWB1508	BobWhite_c21572_171	Bradi3g30170.1	2e-32	92.08	101	Bradi3g30170.1	2e-12	96.97	33	LOC_Os10g35850.1	3e-26	89.9	99	LOC_Os10g35850.1	3e-11	93.94	33	Sb01g017840.1_PACid_1951463	2e-13	85.39	89	Sb04g033800.1_PACid_1968212	4e-10	81.82	33
1509	IWB1509	BobWhite_c21589_200	Bradi2g58430.1	5e-23	86.73	98	Bradi2g58430.1	1e-09	84.85	33	LOC_Os01g68450.1	1e-08	87.72	57	LOC_Os01g68450.1	1e-07	75.76	33	Sb03g043540.1_PACid_1964351	3e-07	84.29	70	Sb03g043540.1_PACid_1964351	1e-07	78.79	33
1510	IWB1510	BobWhite_c21610_618	Bradi3g17230.1	6e-06	90	40	Bradi0007s00200.2	9e-10	81.82	33	LOC_Os04g21990.1	4e-14	86.25	80	LOC_Os02g27160.1	5e-10	81.82	33	.	.	.	.	.	.	.	.
1511	IWB1511	BobWhite_c21626_243	.	.	.	.	.	.	.	.	.	.	.	.	.	.	.	.	.	.	.	.	.	.	.	.
1512	IWB1512	BobWhite_c21647_287	.	.	.	.	.	.	.	.	.	.	.	.	.	.	.	.	.	.	.	.	.	.	.	.
1513	IWB1513	BobWhite_c21666_67	Bradi3g56630.2	3e-40	95.92	98	Bradi3g56630.2	5e-15	100	33	LOC_Os02g48980.1	9e-33	92.86	98	LOC_Os02g48980.1	8e-14	96.97	33	Sb04g029590.1_PACid_1967707	2e-25	90.32	93	Sb04g029590.1_PACid_1967707	3e-13	90.91	33
1514	IWB1514	BobWhite_c21669_253	Bradi2g39950.1	8e-47	98.02	101	Bradi2g39950.1	2e-14	100	33	LOC_Os05g01270.1	2e-46	98.02	101	LOC_Os05g01270.1	4e-14	100	33	Sb09g000350.1_PACid_1979335	2e-28	90.82	98	Sb09g000350.1_PACid_1979335	7e-14	96.97	33
1515	IWB1515	BobWhite_c21669_430	Bradi2g39950.1	6e-35	93.07	101	Bradi2g39950.1	4e-14	96.97	33	LOC_Os05g01270.1	1e-25	89.8	98	LOC_Os05g01270.1	8e-14	96.97	33	Sb09g000350.1_PACid_1979335	1e-17	86	100	Sb09g000350.1_PACid_1979335	2e-14	100	33
1516	IWB1516	BobWhite_c2167_214	Bradi1g60280.1	9e-22	87.88	99	Bradi1g60280.1	4e-09	78.79	33	LOC_Os03g29170.1	2e-06	82.93	82	LOC_Os03g29170.1	3e-07	72.73	33	.	.	.	.	Sb01g032940.1_PACid_1953056	6e-08	72.73	33
1517	IWB1517	BobWhite_c21678_328	Bradi3g46140.1	8e-13	93.75	48	.	.	.	.	.	.	.	.	.	.	.	.	.	.	.	.	.	.	.	.
1518	IWB1518	BobWhite_c21705_196	Bradi5g12810.1	1e-26	90.53	95	Bradi5g12810.1	1e-10	84.85	33	LOC_Os04g39210.1	2e-15	90.77	65	LOC_Os04g39210.1	1e-09	87.88	33	Sb06g019370.1_PACid_1972767	2e-13	85.39	89	Sb06g019370.1_PACid_1972767	4e-11	87.88	33
1519	IWB1519	BobWhite_c21705_277	Bradi5g12810.1	6e-32	92	100	Bradi5g12810.1	5e-13	90.91	33	LOC_Os04g39210.1	8e-27	95.83	72	LOC_Os04g39210.1	1e-10	84.85	33	Sb06g019370.1_PACid_1972767	3e-21	89.53	86	Sb06g019370.1_PACid_1972767	3e-12	90.91	33
1520	IWB1520	BobWhite_c21705_722	Bradi5g12810.1	1e-33	93.68	95	Bradi5g12810.1	1e-15	100	33	LOC_Os04g39210.1	3e-20	88.17	93	LOC_Os04g39210.1	2e-14	90.91	33	Sb06g019370.1_PACid_1972767	1e-14	85.26	95	Sb06g019370.1_PACid_1972767	8e-15	93.94	33
1521	IWB1521	BobWhite_c21743_113	Bradi4g36507.1	1e-18	87.36	87	Bradi4g36507.1	6e-14	96.97	33	LOC_Os09g36800.1	8e-22	87.88	99	LOC_Os09g36800.1	1e-13	96.97	33	Sb02g031240.1_PACid_1958406	6e-12	83.7	92	Sb02g031240.1_PACid_1958406	1e-13	93.94	33
1522	IWB1522	BobWhite_c2179_1476	.	.	.	.	Bradi4g09457.1	9e-07	67.74	31	.	.	.	.	.	.	.	.	.	.	.	.	.	.	.	.
1523	IWB1523	BobWhite_c21809_347	Bradi3g07870.1	1e-08	87.72	57	.	.	.	.	LOC_Os03g38020.1	2e-06	92.11	38	.	.	.	.	Sb07g004310.1_PACid_1975113	2e-13	91.23	57	.	.	.	.
1524	IWB1524	BobWhite_c21827_104	.	.	.	.	.	.	.	.	.	.	.	.	.	.	.	.	.	.	.	.	.	.	.	.
1525	IWB1525	BobWhite_c21838_152	.	.	.	.	.	.	.	.	.	.	.	.	.	.	.	.	.	.	.	.	.	.	.	.
1526	IWB1526	BobWhite_c21842_179	Bradi3g17640.1	8e-19	96.3	54	Bradi3g17640.1	1e-05	95.24	21	LOC_Os08g10020.1	3e-11	95.24	42	.	.	.	.	Sb07g005660.1_PACid_1975293	4e-08	86.67	60	.	.	.	.
1527	IWB1527	BobWhite_c21851_566	Bradi3g03874.1	5e-31	92.55	94	Bradi3g03874.1	6e-13	93.55	31	LOC_Os12g09240.1	8e-11	90.57	53	LOC_Os08g10440.1	7e-10	75	32	.	.	.	.	Sb05g025190.1_PACid_1971042	5e-07	66.67	30
1528	IWB1528	BobWhite_c21867_76	.	.	.	.	.	.	.	.	.	.	.	.	.	.	.	.	.	.	.	.	.	.	.	.
1529	IWB1529	BobWhite_c21892_49	Bradi3g12810.1	1e-45	97.98	99	Bradi3g12810.1	1e-14	100	33	LOC_Os08g45210.1	2e-21	87.88	99	LOC_Os08g45210.1	6e-13	93.94	33	Sb07g023460.1_PACid_1976387	8e-25	89.58	96	Sb07g023460.1_PACid_1976387	3e-13	93.94	33
1530	IWB1530	BobWhite_c21892_553	.	.	.	.	.	.	.	.	.	.	.	.	.	.	.	.	.	.	.	.	.	.	.	.
1531	IWB1531	BobWhite_c21896_186	Bradi1g47940.2	1e-23	88.78	98	Bradi3g54480.1	7e-12	84.85	33	LOC_Os06g07780.1	1e-19	87.5	96	LOC_Os06g07780.1	9e-12	84.85	33	Sb10g005060.1_PACid_1982771	9e-31	91.84	98	Sb10g005060.1_PACid_1982771	3e-12	87.88	33
1532	IWB1532	BobWhite_c21897_587	.	.	.	.	.	.	.	.	.	.	.	.	.	.	.	.	.	.	.	.	.	.	.	.
1533	IWB1533	BobWhite_c21904_1028	.	.	.	.	.	.	.	.	LOC_Os11g47970.1	6e-06	91.89	37	.	.	.	.	.	.	.	.	.	.	.	.
1534	IWB1534	BobWhite_c21904_1214	.	.	.	.	.	.	.	.	.	.	.	.	.	.	.	.	.	.	.	.	.	.	.	.
1535	IWB1535	BobWhite_c21904_864	Bradi4g09120.2	6e-35	93.07	101	Bradi4g09120.2	3e-13	96.97	33	LOC_Os11g47980.1	4e-32	92.08	101	LOC_Os11g47980.1	5e-13	96.97	33	Sb05g027870.1_PACid_1971411	5e-17	86.81	91	Sb05g027870.1_PACid_1971411	2e-12	90.62	32
1536	IWB1536	BobWhite_c21942_316	Bradi1g37337.1	2e-22	89.77	88	Bradi1g37337.1	3e-09	86.21	29	.	.	.	.	LOC_Os06g38210.1	1e-07	88.46	26	Sb10g022750.1_PACid_1984153	3e-15	86.36	88	Sb10g022750.1_PACid_1984153	6e-10	86.21	29
1537	IWB1537	BobWhite_c21949_117	.	.	.	.	.	.	.	.	.	.	.	.	.	.	.	.	.	.	.	.	.	.	.	.
1538	IWB1538	BobWhite_c21949_150	.	.	.	.	.	.	.	.	.	.	.	.	.	.	.	.	.	.	.	.	.	.	.	.
1539	IWB1539	BobWhite_c21961_235	.	.	.	.	.	.	.	.	.	.	.	.	.	.	.	.	.	.	.	.	.	.	.	.
1540	IWB1540	BobWhite_c21970_132	Bradi4g16460.1	4e-10	89.09	55	Bradi4g16460.1	5e-07	74.19	31	.	.	.	.	LOC_Os12g29960.1	8e-06	70.97	31	.	.	.	.	Sb08g014870.1_PACid_1978235	3e-06	70.97	31
1541	IWB1541	BobWhite_c21973_124	.	.	.	.	.	.	.	.	.	.	.	.	.	.	.	.	.	.	.	.	.	.	.	.
1542	IWB1542	BobWhite_c21991_146	.	.	.	.	.	.	.	.	.	.	.	.	.	.	.	.	.	.	.	.	.	.	.	.
1543	IWB1543	BobWhite_c22016_155	.	.	.	.	.	.	.	.	.	.	.	.	.	.	.	.	.	.	.	.	.	.	.	.
1544	IWB1544	BobWhite_c22024_111	Bradi3g10770.1	7e-07	84.72	72	Bradi3g10770.1	2e-06	69.7	33	LOC_Os05g05600.1	2e-06	84.85	66	LOC_Os05g05600.1	5e-08	63.64	33	.	.	.	.	.	.	.	.
1545	IWB1545	BobWhite_c2203_633	Bradi1g49140.1	1e-43	96.04	101	Bradi1g49140.1	6e-13	96.97	33	LOC_Os06g06030.1	3e-25	89.47	95	LOC_Os06g06030.1	3e-12	96.97	33	Sb10g003770.1_PACid_1982596	2e-12	85.19	81	Sb10g003770.1_PACid_1982596	2e-11	84.85	33
1546	IWB1546	BobWhite_c22036_399	Bradi3g44230.1	1e-08	94.59	37	Bradi3g44230.1	2e-07	79.17	24	LOC_Os02g30840.1	3e-11	88.71	62	LOC_Os02g30840.1	2e-07	83.33	24	Sb04g020780.1_PACid_1966607	2e-07	94.29	35	Sb04g020780.1_PACid_1966607	8e-07	79.17	24
1547	IWB1547	BobWhite_c22053_1041	.	.	.	.	.	.	.	.	.	.	.	.	LOC_Os04g48150.1	3e-06	60.61	33	.	.	.	.	.	.	.	.
1548	IWB1548	BobWhite_c2207_421	Bradi4g09870.1	3e-09	94.74	38	Bradi4g09457.1	3e-07	70.59	34	LOC_Os11g39490.1	1e-07	89.58	48	LOC_Os11g39490.1	4e-06	70.97	31	.	.	.	.	.	.	.	.
1549	IWB1549	BobWhite_c22075_85	Bradi3g56830.1	3e-06	96.55	29	.	.	.	.	.	.	.	.	.	.	.	.	.	.	.	.	.	.	.	.
1550	IWB1550	BobWhite_c22086_444	.	.	.	.	.	.	.	.	.	.	.	.	.	.	.	.	.	.	.	.	.	.	.	.
1551	IWB1551	BobWhite_c22087_149	.	.	.	.	.	.	.	.	.	.	.	.	.	.	.	.	.	.	.	.	.	.	.	.
1552	IWB1552	BobWhite_c2209_876	Bradi1g63920.1	5e-11	83.87	93	Bradi1g63920.1	3e-06	73.33	30	.	.	.	.	.	.	.	.	.	.	.	.	.	.	.	.
1553	IWB1553	BobWhite_c2210_112	.	.	.	.	.	.	.	.	.	.	.	.	.	.	.	.	.	.	.	.	.	.	.	.
1554	IWB1554	BobWhite_c22101_495	Bradi1g63410.1	2e-25	90.32	93	Bradi1g63410.1	2e-11	87.88	33	LOC_Os03g21460.1	5e-25	89.11	101	LOC_Os03g21460.1	1e-10	84.85	33	Sb01g036340.1_PACid_1953482	5e-20	88.04	92	Sb01g036340.1_PACid_1953482	2e-10	81.82	33
1555	IWB1555	BobWhite_c22101_636	Bradi1g63410.1	6e-35	93.07	101	Bradi1g63410.1	3e-14	100	33	LOC_Os03g21460.1	4e-35	93.88	98	LOC_Os03g21460.1	8e-14	100	33	Sb01g036340.1_PACid_1953482	2e-16	87.21	86	Sb01g036340.1_PACid_1953482	1e-12	93.94	33
1556	IWB1556	BobWhite_c22106_204	.	.	.	.	.	.	.	.	.	.	.	.	.	.	.	.	.	.	.	.	.	.	.	.
1557	IWB1557	BobWhite_c22112_82	.	.	.	.	.	.	.	.	.	.	.	.	.	.	.	.	.	.	.	.	.	.	.	.
1558	IWB1558	BobWhite_c22115_259	Bradi2g20890.1	4e-30	91.09	101	Bradi2g20890.1	7e-12	87.88	33	LOC_Os05g41930.1	3e-20	87.13	101	LOC_Os05g41930.1	4e-10	75.76	33	.	.	.	.	Sb01g000960.1_PACid_1949396	2e-09	75	32
1559	IWB1559	BobWhite_c22123_343	Bradi2g06220.1	9e-28	93.1	87	Bradi2g06220.1	7e-10	85.71	28	LOC_Os01g10400.1	3e-08	94.59	37	.	.	.	.	.	.	.	.	.	.	.	.
1560	IWB1560	BobWhite_c22126_118	Bradi1g23130.1	1e-08	86.89	61	Bradi1g23130.1	6e-08	75.76	33	.	.	.	.	.	.	.	.	.	.	.	.	.	.	.	.
1561	IWB1561	BobWhite_c22126_94	Bradi1g23130.1	9e-25	89	100	Bradi1g23130.1	5e-11	90.62	32	LOC_Os07g39740.1	7e-15	86.9	84	LOC_Os07g39740.1	1e-08	78.12	32	Sb03g013370.1_PACid_1961644	7e-07	100	26	Sb02g037820.1_PACid_1959211	1e-07	71.88	32
1562	IWB1562	BobWhite_c22134_398	.	.	.	.	.	.	.	.	.	.	.	.	.	.	.	.	.	.	.	.	.	.	.	.
1563	IWB1563	BobWhite_c22141_860	Bradi2g24967.1	6e-26	91.11	90	Bradi2g24967.1	3e-10	84.38	32	LOC_Os05g34880.1	4e-10	89.29	56	LOC_Os05g34880.1	7e-10	78.79	33	Sb03g002770.1_PACid_1960317	1e-11	87.88	66	Sb03g002770.1_PACid_1960317	2e-08	70.97	31
1564	IWB1564	BobWhite_c22142_151	.	.	.	.	.	.	.	.	.	.	.	.	.	.	.	.	.	.	.	.	.	.	.	.
1565	IWB1565	BobWhite_c22176_230	.	.	.	.	.	.	.	.	.	.	.	.	.	.	.	.	.	.	.	.	.	.	.	.
1566	IWB1566	BobWhite_c22176_295	.	.	.	.	.	.	.	.	.	.	.	.	.	.	.	.	.	.	.	.	.	.	.	.
1567	IWB1567	BobWhite_c22255_814	Bradi5g01420.1	1e-23	88.78	98	Bradi5g01420.1	9e-15	96.97	33	LOC_Os04g02900.1	5e-28	92.22	90	LOC_Os04g02900.1	2e-13	93.94	33	Sb06g001120.1_PACid_1971558	5e-23	95.38	65	Sb06g001120.1_PACid_1971558	2e-13	90.91	33
1568	IWB1568	BobWhite_c22256_79	Bradi2g33180.1	8e-13	95.45	44	.	.	.	.	LOC_Os05g10810.1	3e-08	94.59	37	.	.	.	.	.	.	.	.	.	.	.	.
1569	IWB1569	BobWhite_c22266_315	Bradi3g29740.1	2e-16	86	100	Bradi3g29740.1	1e-07	78.79	33	LOC_Os10g35000.1	6e-06	87.76	49	.	.	.	.	Sb01g018460.1_PACid_1951537	4e-11	91.84	49	Sb01g018460.1_PACid_1951537	2e-07	72.73	33
1570	IWB1570	BobWhite_c22272_257	.	.	.	.	.	.	.	.	.	.	.	.	.	.	.	.	.	.	.	.	.	.	.	.
1571	IWB1571	BobWhite_c22272_280	.	.	.	.	.	.	.	.	.	.	.	.	.	.	.	.	.	.	.	.	.	.	.	.
1572	IWB1572	BobWhite_c22273_227	Bradi5g24100.1	2e-10	91.67	48	.	.	.	.	LOC_Os04g55560.2	6e-06	88.89	45	.	.	.	.	.	.	.	.	.	.	.	.
1573	IWB1573	BobWhite_c22277_596	.	.	.	.	.	.	.	.	.	.	.	.	.	.	.	.	.	.	.	.	.	.	.	.
1574	IWB1574	BobWhite_c22280_104	.	.	.	.	.	.	.	.	.	.	.	.	.	.	.	.	.	.	.	.	.	.	.	.
1575	IWB1575	BobWhite_c22301_230	Bradi1g19690.1	9e-20	93.65	63	Bradi1g19690.1	6e-08	79.41	34	LOC_Os07g44970.1	5e-17	94.55	55	LOC_Os07g44970.1	5e-08	79.41	34	Sb02g041110.1_PACid_1959619	6e-15	91.53	59	Sb02g041110.1_PACid_1959619	9e-06	67.65	34
1576	IWB1576	BobWhite_c22303_121	Bradi2g22860.1	9e-06	86.21	58	.	.	.	.	.	.	.	.	.	.	.	.	.	.	.	.	.	.	.	.
1577	IWB1577	BobWhite_c22311_153	Bradi2g52850.1	8e-13	85.71	84	Bradi2g52850.1	5e-10	75.76	33	.	.	.	.	LOC_Os01g59340.1	1e-09	75.76	33	Sb03g037550.1_PACid_1963650	7e-07	90.48	42	Sb03g037550.1_PACid_1963650	9e-09	72.73	33
1578	IWB1578	BobWhite_c22334_89	Bradi5g13780.1	1e-30	91.84	98	Bradi5g13780.1	4e-12	96.97	33	LOC_Os04g40830.1	2e-12	85.71	84	LOC_Os04g40830.1	1e-07	72.73	33	Sb10g029080.1_PACid_1984954	1e-11	88.71	62	Sb10g029080.1_PACid_1984954	3e-08	78.79	33
1579	IWB1579	BobWhite_c22336_95	Bradi5g22280.1	1e-11	93.48	46	.	.	.	.	LOC_Os04g53220.1	2e-09	90.2	51	.	.	.	.	.	.	.	.	.	.	.	.
1580	IWB1580	BobWhite_c2235_121	Bradi1g24130.1	7e-41	96.84	95	Bradi1g24130.1	1e-13	96.97	33	LOC_Os07g38270.1	2e-33	93.68	95	LOC_Os07g38270.1	5e-13	93.94	33	Sb02g036860.1_PACid_1959100	4e-36	94.74	95	Sb02g036860.1_PACid_1959100	7e-14	96.97	33
1581	IWB1581	BobWhite_c2236_111	.	.	.	.	.	.	.	.	.	.	.	.	.	.	.	.	.	.	.	.	.	.	.	.
1582	IWB1582	BobWhite_c22363_118	.	.	.	.	.	.	.	.	.	.	.	.	.	.	.	.	.	.	.	.	.	.	.	.
1583	IWB1583	BobWhite_c22370_352	Bradi2g02740.1	2e-13	84.16	101	Bradi2g02740.1	3e-06	69.7	33	.	.	.	.	.	.	.	.	Sb03g006560.1_PACid_1960806	7e-10	83.16	95	Sb03g006560.1_PACid_1960806	4e-08	75.76	33
1584	IWB1584	BobWhite_c22373_364	.	.	.	.	.	.	.	.	.	.	.	.	.	.	.	.	.	.	.	.	.	.	.	.
1585	IWB1585	BobWhite_c22407_100	.	.	.	.	.	.	.	.	.	.	.	.	.	.	.	.	.	.	.	.	.	.	.	.
1586	IWB1586	BobWhite_c22412_240	.	.	.	.	.	.	.	.	.	.	.	.	.	.	.	.	.	.	.	.	.	.	.	.
1587	IWB1587	BobWhite_c22412_335	Bradi3g26391.1	8e-19	86.73	98	Bradi3g26391.1	4e-13	87.88	33	.	.	.	.	LOC_Os12g17600.1	5e-11	78.79	33	.	.	.	.	Sb05g003480.1_PACid_1969226	3e-08	70	30
1588	IWB1588	BobWhite_c22415_342	Bradi3g42320.1	1e-08	82.18	101	Bradi3g42320.1	6e-08	78.79	33	LOC_Os08g43580.1	4e-13	84.16	101	LOC_Os08g43580.1	1e-08	84.85	33	.	.	.	.	Sb07g024860.1_PACid_1976568	3e-08	81.82	33
1589	IWB1589	BobWhite_c22428_509	.	.	.	.	.	.	.	.	.	.	.	.	.	.	.	.	.	.	.	.	.	.	.	.
1590	IWB1590	BobWhite_c22429_237	.	.	.	.	.	.	.	.	.	.	.	.	.	.	.	.	.	.	.	.	.	.	.	.
1591	IWB1591	BobWhite_c22429_366	Bradi1g76960.1	1e-08	91.11	45	.	.	.	.	.	.	.	.	.	.	.	.	.	.	.	.	.	.	.	.
1592	IWB1592	BobWhite_c2243_737	Bradi3g34260.1	6e-35	94.62	93	Bradi3g34260.1	2e-11	90.91	33	LOC_Os10g42720.1	4e-32	92.78	97	LOC_Os10g42720.1	3e-11	87.88	33	Sb01g027910.1_PACid_1952426	2e-35	94.68	94	Sb01g027910.1_PACid_1952426	4e-12	90.91	33
1593	IWB1593	BobWhite_c2244_259	.	.	.	.	.	.	.	.	.	.	.	.	.	.	.	.	.	.	.	.	.	.	.	.
1594	IWB1594	BobWhite_c2244_314	.	.	.	.	.	.	.	.	.	.	.	.	.	.	.	.	.	.	.	.	.	.	.	.
1595	IWB1595	BobWhite_c22447_112	Bradi3g19967.1	9e-22	87.88	99	Bradi3g19967.1	2e-10	81.82	33	.	.	.	.	LOC_Os08g19980.1	1e-07	70.59	34	.	.	.	.	.	.	.	.
1596	IWB1596	BobWhite_c22457_302	.	.	.	.	Bradi4g35317.1	3e-08	75	32	.	.	.	.	.	.	.	.	.	.	.	.	.	.	.	.
1597	IWB1597	BobWhite_c2247_213	Bradi1g75270.1	6e-26	91.86	86	Bradi1g75270.1	5e-13	93.94	33	LOC_Os03g05310.1	7e-18	86.14	101	LOC_Os03g05310.1	6e-13	93.94	33	Sb01g047120.1_PACid_1954806	5e-26	89.8	98	Sb01g047120.1_PACid_1954806	4e-14	100	33
1598	IWB1598	BobWhite_c2247_258	Bradi1g75270.1	2e-35	94.68	94	Bradi1g75270.1	2e-14	100	33	LOC_Os03g05310.1	3e-29	92.39	92	LOC_Os03g05310.1	1e-13	96.97	33	Sb01g047120.1_PACid_1954806	4e-36	94.74	95	Sb01g047120.1_PACid_1954806	2e-14	100	33
1599	IWB1599	BobWhite_c22492_193	.	.	.	.	.	.	.	.	.	.	.	.	.	.	.	.	.	.	.	.	.	.	.	.
1600	IWB1600	BobWhite_c22501_220	Bradi2g10790.1	9e-28	90.72	97	Bradi1g17236.1	5e-13	100	33	LOC_Os01g17190.1	1e-34	93.81	97	LOC_Os01g16240.1	1e-12	100	33	Sb02g043510.1_PACid_1959919	8e-22	88.42	95	Sb01g037010.1_PACid_1953566	5e-13	100	33
1601	IWB1601	BobWhite_c22503_163	Bradi2g31270.1	3e-21	87.76	98	Bradi2g31270.1	2e-13	90.91	33	LOC_Os05g25210.1	2e-18	86.73	98	LOC_Os05g25210.1	6e-13	87.88	33	Sb0019s004610.1_PACid_1949215	7e-10	88.14	59	Sb0019s004610.1_PACid_1949215	3e-13	84.85	33
1602	IWB1602	BobWhite_c22503_605	Bradi2g31270.1	3e-21	87.76	98	Bradi2g31270.1	1e-12	90.91	33	LOC_Os05g25210.1	2e-06	82.22	90	LOC_Os05g25210.1	1e-10	84.85	33	Sb0019s004610.1_PACid_1949215	3e-21	95.16	62	Sb0019s004610.1_PACid_1949215	2e-12	90.91	33
1603	IWB1603	BobWhite_c22545_318	.	.	.	.	.	.	.	.	.	.	.	.	.	.	.	.	.	.	.	.	.	.	.	.
1604	IWB1604	BobWhite_c22549_401	.	.	.	.	.	.	.	.	.	.	.	.	.	.	.	.	.	.	.	.	.	.	.	.
1605	IWB1605	BobWhite_c22572_782	Bradi1g13850.1	2e-19	87.13	101	Bradi1g13850.1	2e-10	90.91	33	LOC_Os10g41960.1	5e-19	87.13	101	LOC_Os10g41960.1	2e-09	84.85	33	Sb01g028520.1_PACid_1952507	2e-07	94.29	35	Sb01g028520.1_PACid_1952507	6e-08	72.73	33
1606	IWB1606	BobWhite_c22580_115	Bradi1g75210.1	3e-37	94.06	101	Bradi1g75210.1	1e-13	90.91	33	LOC_Os01g16180.1	3e-29	97.22	72	LOC_Os01g16180.1	5e-12	84.85	33	Sb01g047070.1_PACid_1954789	2e-22	96.67	60	Sb01g047070.1_PACid_1954789	4e-12	84.85	33
1607	IWB1607	BobWhite_c22584_178	Bradi2g51070.1	1e-33	93.68	95	Bradi2g51070.1	1e-10	93.94	33	.	.	.	.	.	.	.	.	.	.	.	.	.	.	.	.
1608	IWB1608	BobWhite_c2260_168	.	.	.	.	.	.	.	.	.	.	.	.	.	.	.	.	.	.	.	.	.	.	.	.
1609	IWB1609	BobWhite_c22600_578	.	.	.	.	.	.	.	.	.	.	.	.	.	.	.	.	.	.	.	.	.	.	.	.
1610	IWB1610	BobWhite_c22601_178	Bradi5g19070.1	8e-16	90.77	65	Bradi5g19070.1	4e-10	84.85	33	LOC_Os04g48820.1	7e-12	89.83	59	LOC_Os04g48820.1	1e-08	75.76	33	Sb06g026130.1_PACid_1973579	3e-06	85.25	61	Sb06g026130.1_PACid_1973579	3e-10	84.85	33
1611	IWB1611	BobWhite_c22601_282	Bradi5g19070.1	7e-07	92.11	38	.	.	.	.	.	.	.	.	.	.	.	.	.	.	.	.	.	.	.	.
1612	IWB1612	BobWhite_c22615_567	.	.	.	.	.	.	.	.	.	.	.	.	.	.	.	.	.	.	.	.	.	.	.	.
1613	IWB1613	BobWhite_c2262_55	.	.	.	.	.	.	.	.	.	.	.	.	.	.	.	.	.	.	.	.	.	.	.	.
1614	IWB1614	BobWhite_c22638_135	.	.	.	.	.	.	.	.	.	.	.	.	.	.	.	.	.	.	.	.	.	.	.	.
1615	IWB1615	BobWhite_c2265_1777	.	.	.	.	.	.	.	.	.	.	.	.	.	.	.	.	.	.	.	.	.	.	.	.
1616	IWB1616	BobWhite_c22655_494	.	.	.	.	.	.	.	.	.	.	.	.	.	.	.	.	.	.	.	.	.	.	.	.
1617	IWB1617	BobWhite_c22661_248	Bradi1g32860.1	9e-28	97.1	69	Bradi1g32460.1	3e-06	100	22	LOC_Os02g06640.1	5e-19	93.65	63	LOC_Os02g06640.1	6e-06	100	22	Sb10g028020.1_PACid_1984823	2e-22	94.12	68	Sb03g043940.1_PACid_1964398	2e-06	100	22
1618	IWB1618	BobWhite_c22661_83	Bradi1g32700.1	4e-30	91.09	101	Bradi1g30940.1	7e-12	96.97	33	LOC_Os06g46770.1	2e-30	94.19	86	LOC_Os01g22490.1	2e-11	96.97	33	Sb10g027470.1_PACid_1984741	2e-37	94.06	101	Sb01g041800.1_PACid_1954159	7e-12	96.97	33
1619	IWB1619	BobWhite_c22669_389	Bradi1g14340.1	3e-37	94.06	101	Bradi1g14340.1	3e-11	96.97	33	.	.	.	.	.	.	.	.	Sb01g007300.1_PACid_1950178	2e-37	94.06	101	Sb01g007300.1_PACid_1950178	3e-11	96.97	33
1620	IWB1620	BobWhite_c22669_419	Bradi1g14340.1	2e-44	97.03	101	Bradi1g14340.1	1e-11	96.97	33	.	.	.	.	.	.	.	.	Sb01g007300.1_PACid_1950178	2e-37	94.06	101	Sb01g007300.1_PACid_1950178	1e-11	93.94	33
1621	IWB1621	BobWhite_c22677_111	.	.	.	.	.	.	.	.	.	.	.	.	.	.	.	.	.	.	.	.	.	.	.	.
1622	IWB1622	BobWhite_c22677_363	.	.	.	.	.	.	.	.	.	.	.	.	.	.	.	.	.	.	.	.	.	.	.	.
1623	IWB1623	BobWhite_c22677_394	.	.	.	.	.	.	.	.	.	.	.	.	.	.	.	.	.	.	.	.	.	.	.	.
1624	IWB1624	BobWhite_c22681_86	Bradi5g18880.1	1e-23	88.78	98	Bradi5g18880.1	4e-12	93.94	33	LOC_Os04g48390.1	1e-16	86.32	95	LOC_Os04g48390.1	1e-11	87.88	33	Sb06g025950.1_PACid_1973557	1e-17	86.96	92	Sb06g025950.1_PACid_1973557	6e-11	84.85	33
1625	IWB1625	BobWhite_c22687_578	.	.	.	.	.	.	.	.	.	.	.	.	.	.	.	.	.	.	.	.	.	.	.	.
1626	IWB1626	BobWhite_c22705_563	Bradi3g17836.1	4e-33	92.86	98	Bradi3g17836.1	6e-13	93.94	33	LOC_Os08g10570.1	3e-20	88.76	89	LOC_Os08g10570.1	3e-12	93.94	33	Sb07g006010.1_PACid_1975335	2e-16	86.67	90	Sb06g028370.1_PACid_1973852	1e-10	78.79	33
1627	IWB1627	BobWhite_c22710_152	Bradi2g19430.1	2e-16	90.91	66	Bradi2g19430.1	4e-07	72.73	33	LOC_Os05g44590.2	1e-10	83.51	97	LOC_Os05g44590.2	6e-08	81.82	33	.	.	.	.	Sb03g034290.1_PACid_1963254	1e-06	66.67	33
1628	IWB1628	BobWhite_c22714_132	Bradi5g01350.1	5e-08	84.72	72	Bradi5g01350.1	3e-06	71.88	32	LOC_Os02g46962.1	3e-08	89.8	49	.	.	.	.	.	.	.	.	Sb04g031020.1_PACid_1967877	9e-06	70.97	31
1629	IWB1629	BobWhite_c22726_104	Bradi2g03750.1	3e-06	91.89	37	.	.	.	.	.	.	.	.	.	.	.	.	Sb03g009200.1_PACid_1961140	1e-08	94.59	37	.	.	.	.
1630	IWB1630	BobWhite_c22728_257	Bradi5g22100.1	1e-39	95.05	101	Bradi5g22100.1	4e-12	96.97	33	LOC_Os04g52940.1	2e-27	90.1	101	LOC_Os04g52940.1	3e-11	93.94	33	Sb06g028900.1_PACid_1973912	1e-32	92.78	97	Sb06g028900.1_PACid_1973912	1e-11	93.94	33
1631	IWB1631	BobWhite_c22728_78	Bradi5g22100.1	3e-37	94.06	101	Bradi5g22100.1	1e-13	96.97	33	LOC_Os04g52940.1	3e-11	83.67	98	LOC_Os04g52940.1	6e-11	87.88	33	Sb06g028900.1_PACid_1973912	2e-28	90.82	98	Sb06g028900.1_PACid_1973912	1e-12	93.94	33
1632	IWB1632	BobWhite_c22741_71	Bradi5g16000.1	1e-17	86.46	96	Bradi5g16000.1	5e-11	87.5	32	LOC_Os04g44110.1	3e-20	87.63	97	LOC_Os04g44110.1	5e-13	93.94	33	Sb06g022860.1_PACid_1973186	1e-20	87.63	97	Sb06g022860.1_PACid_1973186	2e-11	81.82	33
1633	IWB1633	BobWhite_c22752_182	Bradi1g00480.2	2e-19	87.91	91	Bradi1g00480.2	3e-08	78.79	33	.	.	.	.	.	.	.	.	.	.	.	.	.	.	.	.
1634	IWB1634	BobWhite_c22752_224	Bradi1g00480.2	3e-06	86.79	53	Bradi1g00480.2	2e-07	72.73	33	LOC_Os03g64400.1	1e-16	87.36	87	LOC_Os03g64400.1	3e-08	78.57	28	.	.	.	.	Sb01g000240.1_PACid_1949297	3e-08	75.86	29
1635	IWB1635	BobWhite_c22755_136	.	.	.	.	.	.	.	.	.	.	.	.	.	.	.	.	.	.	.	.	.	.	.	.
1636	IWB1636	BobWhite_c22767_189	.	.	.	.	.	.	.	.	.	.	.	.	.	.	.	.	.	.	.	.	.	.	.	.
1637	IWB1637	BobWhite_c22778_271	Bradi2g01350.1	9e-22	94.03	67	Bradi2g01350.1	1e-10	100	23	LOC_Os01g02880.1	1e-16	91.04	67	LOC_Os01g02880.1	1e-09	95.65	23	Sb03g008050.1_PACid_1960999	2e-16	90.91	66	Sb03g008050.1_PACid_1960999	3e-10	95.65	23
1638	IWB1638	BobWhite_c22782_132	Bradi2g59370.1	9e-28	90.72	97	Bradi2g59370.1	1e-10	90.91	33	LOC_Os01g70170.1	8e-21	89.53	86	LOC_Os01g70170.1	5e-10	87.88	33	.	.	.	.	Sb03g044500.1_PACid_1964463	4e-11	87.88	33
1639	IWB1639	BobWhite_c22794_111	.	.	.	.	.	.	.	.	.	.	.	.	.	.	.	.	.	.	.	.	.	.	.	.
1640	IWB1640	BobWhite_c22794_470	.	.	.	.	Bradi1g29940.1	1e-06	64.52	31	.	.	.	.	LOC_Os12g15780.1	9e-07	68.97	29	.	.	.	.	.	.	.	.
1641	IWB1641	BobWhite_c22795_443	Bradi2g51957.1	3e-25	89.13	92	Bradi2g51957.1	2e-12	96.97	33	.	.	.	.	LOC_Os01g57550.1	2e-08	78.79	33	Sb07g027970.1_PACid_1976950	1e-07	89.36	47	Sb07g027970.1_PACid_1976950	5e-10	84.85	33
1642	IWB1642	BobWhite_c2280_82	.	.	.	.	.	.	.	.	.	.	.	.	.	.	.	.	.	.	.	.	.	.	.	.
1643	IWB1643	BobWhite_c2280_95	.	.	.	.	.	.	.	.	.	.	.	.	.	.	.	.	.	.	.	.	.	.	.	.
1644	IWB1644	BobWhite_c22823_776	Bradi5g13537.1	9e-23	90.24	82	Bradi5g13537.1	4e-10	78.79	33	.	.	.	.	LOC_Os01g62220.1	6e-06	54.55	33	Sb06g020256.1_PACid_1972877	1e-10	82.95	88	Sb06g020256.1_PACid_1972877	1e-08	78.12	32
1645	IWB1645	BobWhite_c22827_193	.	.	.	.	.	.	.	.	.	.	.	.	.	.	.	.	.	.	.	.	.	.	.	.
1646	IWB1646	BobWhite_c22828_297	Bradi3g30040.1	4e-30	91.09	101	Bradi3g30040.1	2e-15	100	33	LOC_Os10g35670.1	3e-23	88.78	98	LOC_Os10g35670.1	2e-14	96.97	33	Sb01g018050.1_PACid_1951488	3e-21	90.24	82	Sb01g018050.1_PACid_1951488	6e-15	96.97	33
1647	IWB1647	BobWhite_c2286_477	Bradi3g34450.1	8e-19	86.73	98	Bradi3g34450.1	6e-13	100	33	LOC_Os10g42439.1	3e-23	88.78	98	LOC_Os10g42439.1	4e-12	96.97	33	Sb01g028220.1_PACid_1952463	9e-31	91.84	98	Sb01g028220.1_PACid_1952463	2e-12	96.97	33
1648	IWB1648	BobWhite_c22875_239	Bradi1g61290.1	4e-30	91.09	101	Bradi1g61290.1	3e-12	96.97	33	LOC_Os03g25920.1	7e-12	88.89	63	LOC_Os03g25920.1	2e-07	81.25	32	Sb01g034150.1_PACid_1953211	8e-25	90.22	92	Sb01g034150.1_PACid_1953211	6e-11	87.88	33
1649	IWB1649	BobWhite_c2288_435	Bradi2g14340.1	2e-22	88.54	96	Bradi2g14340.1	1e-12	96.88	32	LOC_Os02g06592.1	3e-17	86.96	92	LOC_Os02g06592.1	7e-12	93.75	32	Sb09g030646.1_PACid_1982110	2e-22	89.13	92	Sb09g030646.1_PACid_1982110	3e-12	93.75	32
1650	IWB1650	BobWhite_c2288_723	Bradi2g14340.1	3e-37	94.06	101	Bradi2g14340.1	4e-12	96.97	33	LOC_Os02g06592.1	1e-25	89.8	98	LOC_Os02g06592.1	4e-12	100	33	.	.	.	.	Sb09g030646.1_PACid_1982110	2e-12	100	33
1651	IWB1651	BobWhite_c22883_209	Bradi2g49310.1	2e-28	95.95	74	Bradi2g49310.1	2e-10	93.94	33	LOC_Os01g53720.1	3e-17	86.96	92	LOC_Os01g53720.1	7e-09	84.85	33	Sb03g034080.1_PACid_1963230	8e-16	86.02	93	Sb04g008060.1_PACid_1965875	2e-08	81.82	33
1652	IWB1652	BobWhite_c22922_383	Bradi4g09125.1	3e-34	97.5	80	Bradi4g09120.2	1e-09	100	26	LOC_Os11g47970.1	8e-27	93.75	80	LOC_Os11g47970.1	3e-09	100	26	Sb05g027880.1_PACid_1971412	1e-20	91.78	73	Sb05g027880.1_PACid_1971412	1e-09	100	26
1653	IWB1653	BobWhite_c22956_219	.	.	.	.	.	.	.	.	.	.	.	.	.	.	.	.	.	.	.	.	.	.	.	.
1654	IWB1654	BobWhite_c2296_94	.	.	.	.	.	.	.	.	.	.	.	.	.	.	.	.	.	.	.	.	.	.	.	.
1655	IWB1655	BobWhite_c2297_1853	Bradi2g60530.1	3e-09	82.98	94	Bradi1g02210.1	3e-12	100	30	LOC_Os02g42160.1	7e-18	86.6	97	LOC_Os02g42160.1	1e-11	90.91	33	Sb04g025640.1_PACid_1967203	1e-08	86.15	65	Sb01g032320.1_PACid_1952982	3e-12	100	30
1656	IWB1656	BobWhite_c22981_218	.	.	.	.	Bradi3g31707.1	7e-10	78.79	33	LOC_Os10g34020.1	4e-07	96.77	31	LOC_Os10g34020.1	3e-09	78.79	33	.	.	.	.	Sb01g031030.1_PACid_1952831	6e-08	63.64	33
1657	IWB1657	BobWhite_c23019_513	.	.	.	.	.	.	.	.	.	.	.	.	.	.	.	.	.	.	.	.	.	.	.	.
1658	IWB1658	BobWhite_c23035_435	.	.	.	.	.	.	.	.	.	.	.	.	.	.	.	.	.	.	.	.	.	.	.	.
1659	IWB1659	BobWhite_c23037_241	Bradi4g34710.1	6e-23	88.12	101	Bradi4g34710.1	3e-10	81.82	33	.	.	.	.	LOC_Os08g42000.1	2e-06	66.67	33	.	.	.	.	Sb07g026170.1_PACid_1976736	5e-07	69.7	33
1660	IWB1660	BobWhite_c23044_279	.	.	.	.	.	.	.	.	.	.	.	.	.	.	.	.	.	.	.	.	.	.	.	.
1661	IWB1661	BobWhite_c23046_293	.	.	.	.	.	.	.	.	.	.	.	.	.	.	.	.	.	.	.	.	.	.	.	.
1662	IWB1662	BobWhite_c23050_163	.	.	.	.	.	.	.	.	.	.	.	.	.	.	.	.	.	.	.	.	.	.	.	.
1663	IWB1663	BobWhite_c23052_196	.	.	.	.	.	.	.	.	.	.	.	.	.	.	.	.	.	.	.	.	.	.	.	.
1664	IWB1664	BobWhite_c23054_1192	.	.	.	.	.	.	.	.	.	.	.	.	.	.	.	.	.	.	.	.	.	.	.	.
1665	IWB1665	BobWhite_c23054_1464	Bradi5g20390.1	5e-08	86.67	60	Bradi5g20390.1	1e-08	75.76	33	.	.	.	.	.	.	.	.	.	.	.	.	.	.	.	.
1666	IWB1666	BobWhite_c23074_304	.	.	.	.	.	.	.	.	.	.	.	.	.	.	.	.	.	.	.	.	.	.	.	.
1667	IWB1667	BobWhite_c23081_112	Bradi2g46320.1	9e-28	90.1	101	Bradi2g46320.1	1e-11	93.94	33	LOC_Os01g48320.1	1e-28	93.98	83	LOC_Os01g48320.1	2e-10	87.88	33	Sb03g030880.1_PACid_1962821	9e-31	92.55	94	Sb03g030880.1_PACid_1962821	1e-11	93.94	33
1668	IWB1668	BobWhite_c23094_208	.	.	.	.	.	.	.	.	LOC_Os02g56840.1	4e-07	92.31	39	.	.	.	.	.	.	.	.	.	.	.	.
1669	IWB1669	BobWhite_c23141_92	Bradi1g02990.1	6e-32	93.48	92	Bradi1g02990.1	2e-12	96.97	33	LOC_Os03g61600.1	7e-18	89.61	77	LOC_Os03g61600.1	2e-09	84.85	33	Sb09g006040.1_PACid_1980069	5e-26	89.8	98	Sb09g006040.1_PACid_1980069	7e-11	87.88	33
1670	IWB1670	BobWhite_c23142_415	Bradi3g45490.1	8e-13	85.23	88	Bradi3g45490.1	3e-07	75.86	29	.	.	.	.	.	.	.	.	Sb04g022380.1_PACid_1966788	2e-07	89.36	47	Sb04g022380.1_PACid_1966788	4e-06	72.41	29
1671	IWB1671	BobWhite_c23146_84	.	.	.	.	.	.	.	.	.	.	.	.	.	.	.	.	.	.	.	.	.	.	.	.
1672	IWB1672	BobWhite_c23150_157	Bradi2g19790.1	4e-30	91.09	101	Bradi2g19790.1	2e-11	90.91	33	LOC_Os03g60950.2	5e-25	89.11	101	LOC_Os03g60950.2	2e-11	90.91	33	Sb01g002880.1_PACid_1949635	5e-23	88.66	97	Sb01g002880.1_PACid_1949635	4e-11	87.88	33
1673	IWB1673	BobWhite_c23161_170	.	.	.	.	.	.	.	.	.	.	.	.	.	.	.	.	.	.	.	.	.	.	.	.
1674	IWB1674	BobWhite_c23185_306	.	.	.	.	.	.	.	.	.	.	.	.	.	.	.	.	.	.	.	.	.	.	.	.
1675	IWB1675	BobWhite_c23193_170	.	.	.	.	.	.	.	.	.	.	.	.	.	.	.	.	.	.	.	.	.	.	.	.
1676	IWB1676	BobWhite_c23193_349	Bradi4g14937.1	2e-25	89.11	101	Bradi4g14937.1	4e-14	96.97	33	LOC_Os03g14170.1	4e-13	84.54	97	LOC_Os05g49290.1	3e-12	87.88	33	Sb05g025040.1_PACid_1971024	1e-20	87.63	97	Sb01g025820.1_PACid_1952174	1e-12	87.88	33
1677	IWB1677	BobWhite_c232_563	.	.	.	.	.	.	.	.	.	.	.	.	.	.	.	.	.	.	.	.	.	.	.	.
1678	IWB1678	BobWhite_c232_625	.	.	.	.	.	.	.	.	.	.	.	.	.	.	.	.	.	.	.	.	.	.	.	.
1679	IWB1679	BobWhite_c23212_202	Bradi4g22137.1	7e-07	92.11	38	Bradi4g22137.1	6e-06	78.79	33	LOC_Os11g11070.1	3e-14	92.73	55	.	.	.	.	Sb05g008670.1_PACid_1969934	3e-09	91.3	46	Sb05g008670.1_PACid_1969934	9e-06	75.76	33
1680	IWB1680	BobWhite_c23220_233	.	.	.	.	.	.	.	.	.	.	.	.	.	.	.	.	.	.	.	.	.	.	.	.
1681	IWB1681	BobWhite_c23221_85	.	.	.	.	.	.	.	.	.	.	.	.	.	.	.	.	.	.	.	.	.	.	.	.
1682	IWB1682	BobWhite_c23224_196	.	.	.	.	.	.	.	.	.	.	.	.	.	.	.	.	.	.	.	.	.	.	.	.
1683	IWB1683	BobWhite_c23243_246	Bradi2g41070.1	1e-20	87.13	101	Bradi2g41070.1	3e-10	87.88	33	LOC_Os01g37650.1	4e-13	87.01	77	LOC_Os01g37630.1	4e-08	78.79	33	Sb03g024830.1_PACid_1962076	7e-07	84.29	70	Sb03g024830.1_PACid_1962076	8e-07	74.19	31
1684	IWB1684	BobWhite_c23250_163	Bradi3g29440.1	7e-38	94.9	98	Bradi3g29440.1	2e-14	100	33	LOC_Os10g34710.1	1e-34	93.07	101	LOC_Os10g34710.1	4e-14	100	33	Sb01g018770.1_PACid_1951576	6e-35	93.07	101	Sb01g018770.1_PACid_1951576	2e-14	100	33
1685	IWB1685	BobWhite_c23252_140	Bradi2g25210.1	1e-23	92.31	78	Bradi2g25200.1	4e-07	96	25	LOC_Os05g34540.1	7e-12	87.32	71	LOC_Os05g34540.1	5e-07	100	25	Sb09g020530.1_PACid_1980897	1e-11	85.9	78	Sb09g020540.1_PACid_1980899	4e-07	96	25
1686	IWB1686	BobWhite_c23261_226	Bradi1g49980.2	1e-23	88.78	98	Bradi1g49980.2	2e-12	93.94	33	LOC_Os06g04010.1	1e-22	89.89	89	LOC_Os06g04010.1	2e-11	90.91	33	Sb10g002020.1_PACid_1982382	8e-16	86.52	89	Sb10g002020.1_PACid_1982382	9e-12	90.91	33
1687	IWB1687	BobWhite_c23272_564	Bradi2g40677.1	3e-12	88.06	67	Bradi2g40677.1	2e-06	63.64	33	.	.	.	.	.	.	.	.	.	.	.	.	Sb03g024590.1_PACid_1962065	4e-06	63.64	33
1688	IWB1688	BobWhite_c23287_57	.	.	.	.	Bradi1g09460.1	3e-06	65.62	32	LOC_Os03g52630.1	7e-09	88.89	54	.	.	.	.	Sb01g008860.1_PACid_1950387	1e-08	84.42	77	Sb01g008860.1_PACid_1950387	9e-06	68.75	32
1689	IWB1689	BobWhite_c23295_270	.	.	.	.	Bradi1g32230.1	1e-08	78.12	32	.	.	.	.	.	.	.	.	.	.	.	.	Sb10g026790.1_PACid_1984655	2e-08	75	32
1690	IWB1690	BobWhite_c23298_1312	Bradi1g51000.1	9e-28	92.13	89	Bradi1g51000.1	3e-10	81.82	33	LOC_Os06g05520.1	3e-26	91.95	87	LOC_Os06g05520.1	9e-10	84.38	32	Sb10g003310.1_PACid_1982539	1e-11	84.88	86	Sb10g003310.1_PACid_1982539	7e-09	72.73	33
1691	IWB1691	BobWhite_c23304_314	Bradi2g03070.1	1e-39	95.05	101	Bradi2g03070.1	2e-15	96.97	33	LOC_Os01g33050.1	6e-37	94.06	101	LOC_Os07g19190.1	4e-15	100	33	Sb09g028470.1_PACid_1981847	6e-35	93.07	101	Sb09g028470.1_PACid_1981847	2e-15	96.97	33
1692	IWB1692	BobWhite_c23304_77	Bradi2g03070.1	3e-20	90.79	76	Bradi2g03070.1	4e-12	93.94	33	LOC_Os07g19190.1	8e-17	86.52	89	LOC_Os07g19190.1	7e-12	96.97	33	Sb09g028470.1_PACid_1981847	1e-07	89.36	47	Sb09g028470.1_PACid_1981847	1e-09	78.79	33
1693	IWB1693	BobWhite_c23305_1192	.	.	.	.	.	.	.	.	.	.	.	.	.	.	.	.	.	.	.	.	.	.	.	.
1694	IWB1694	BobWhite_c23305_365	Bradi2g59480.1	5e-14	86.59	82	Bradi2g59480.1	5e-08	75.76	33	.	.	.	.	.	.	.	.	.	.	.	.	.	.	.	.
1695	IWB1695	BobWhite_c23305_475	Bradi2g59480.1	8e-16	85.15	101	Bradi2g59480.1	3e-09	78.79	33	.	.	.	.	.	.	.	.	.	.	.	.	Sb03g044630.1_PACid_1964481	5e-06	70.59	34
1696	IWB1696	BobWhite_c23312_395	Bradi2g23230.1	9e-25	98.33	60	.	.	.	.	LOC_Os05g38560.1	5e-22	98.21	56	.	.	.	.	Sb03g007700.1_PACid_1960958	3e-21	100	50	.	.	.	.
1697	IWB1697	BobWhite_c23337_389	Bradi3g38690.1	2e-32	92.08	101	Bradi3g38690.1	3e-13	96.97	33	LOC_Os09g34040.1	2e-15	86.52	89	LOC_Os09g34040.1	1e-12	90.91	33	Sb04g037270.1_PACid_1968623	2e-28	90.82	98	Sb04g037270.1_PACid_1968623	3e-13	93.94	33
1698	IWB1698	BobWhite_c23344_457	.	.	.	.	.	.	.	.	.	.	.	.	.	.	.	.	.	.	.	.	.	.	.	.
1699	IWB1699	BobWhite_c23362_214	Bradi1g26100.1	1e-08	83.95	81	Bradi1g26100.1	3e-06	66.67	33	.	.	.	.	.	.	.	.	.	.	.	.	.	.	.	.
1700	IWB1700	BobWhite_c23362_393	Bradi1g26100.1	9e-28	90.1	101	Bradi1g26100.1	2e-14	90.91	33	LOC_Os03g38800.1	7e-15	91.67	60	LOC_Os07g33380.1	2e-11	81.82	33	Sb02g034820.1_PACid_1958843	3e-15	91.67	60	Sb02g034790.1_PACid_1958840	1e-12	84.85	33
1701	IWB1701	BobWhite_c23388_115	.	.	.	.	.	.	.	.	.	.	.	.	.	.	.	.	.	.	.	.	.	.	.	.
1702	IWB1702	BobWhite_c23388_471	.	.	.	.	.	.	.	.	.	.	.	.	.	.	.	.	.	.	.	.	.	.	.	.
1703	IWB1703	BobWhite_c23388_515	.	.	.	.	.	.	.	.	.	.	.	.	.	.	.	.	.	.	.	.	.	.	.	.
1704	IWB1704	BobWhite_c23392_496	.	.	.	.	.	.	.	.	.	.	.	.	.	.	.	.	.	.	.	.	.	.	.	.
1705	IWB1705	BobWhite_c23392_63	.	.	.	.	Bradi2g01550.1	4e-07	78.79	33	.	.	.	.	.	.	.	.	.	.	.	.	Sb03g003250.1_PACid_1960377	9e-06	71.43	35
1706	IWB1706	BobWhite_c2341_337	Bradi2g42270.1	3e-18	86.14	101	Bradi2g42270.1	3e-09	78.79	33	LOC_Os01g40690.1	2e-06	86.21	58	LOC_Os01g40690.1	1e-07	74.29	35	Sb03g026490.1_PACid_1962273	3e-15	91.67	60	Sb03g026490.1_PACid_1962273	5e-09	82.14	28
1707	IWB1707	BobWhite_c2341_392	Bradi2g42270.1	5e-17	87.95	83	Bradi2g42270.1	3e-09	78.79	33	.	.	.	.	LOC_Os01g40690.1	9e-07	71.43	35	.	.	.	.	.	.	.	.
1708	IWB1708	BobWhite_c23416_168	Bradi3g09120.1	2e-13	84.16	101	Bradi3g09120.1	9e-10	78.79	33	.	.	.	.	.	.	.	.	.	.	.	.	Sb04g008650.1_PACid_1965955	5e-06	73.33	30
1709	IWB1709	BobWhite_c23438_177	.	.	.	.	.	.	.	.	.	.	.	.	.	.	.	.	.	.	.	.	.	.	.	.
1710	IWB1710	BobWhite_c23443_337	Bradi5g25827.1	6e-10	88.14	59	.	.	.	.	LOC_Os04g57680.1	6e-09	94.74	38	.	.	.	.	.	.	.	.	.	.	.	.
1711	IWB1711	BobWhite_c23455_184	.	.	.	.	.	.	.	.	.	.	.	.	.	.	.	.	.	.	.	.	.	.	.	.
1712	IWB1712	BobWhite_c23462_53	Bradi5g18290.1	4e-42	96.04	101	Bradi5g18290.1	5e-15	100	33	LOC_Os04g47370.2	9e-33	93.62	94	LOC_Os04g47370.1	3e-13	90.91	33	Sb06g025260.1_PACid_1973472	5e-23	88.12	101	Sb06g025260.1_PACid_1973472	2e-13	90.91	33
1713	IWB1713	BobWhite_c23468_101	Bradi4g28800.1	1e-17	88.1	84	Bradi4g28800.1	9e-07	81.48	27	.	.	.	.	LOC_Os09g19850.1	1e-05	70.37	27	.	.	.	.	.	.	.	.
1714	IWB1714	BobWhite_c23472_232	Bradi1g34800.1	8e-19	89.02	82	Bradi1g34800.1	6e-09	75.76	33	LOC_Os06g49510.1	2e-15	91.8	61	LOC_Os06g49510.1	1e-06	76.67	30	.	.	.	.	.	.	.	.
1715	IWB1715	BobWhite_c23473_495	.	.	.	.	Bradi5g22900.1	7e-10	84.85	33	LOC_Os04g53930.1	2e-09	89.09	55	LOC_Os04g53930.1	5e-10	87.88	33	.	.	.	.	Sb06g029640.1_PACid_1974007	3e-09	78.79	33
1716	IWB1716	BobWhite_c23503_275	Bradi3g22380.1	2e-25	91.01	89	Bradi3g22380.1	2e-10	78.12	32	.	.	.	.	LOC_Os08g25460.1	1e-05	70	30	Sb01g023530.1_PACid_1952103	3e-06	82.76	87	Sb01g023530.1_PACid_1952103	1e-06	67.74	31
1717	IWB1717	BobWhite_c23508_62	.	.	.	.	.	.	.	.	.	.	.	.	.	.	.	.	.	.	.	.	.	.	.	.
1718	IWB1718	BobWhite_c23530_161	.	.	.	.	.	.	.	.	.	.	.	.	.	.	.	.	.	.	.	.	.	.	.	.
1719	IWB1719	BobWhite_c23544_186	.	.	.	.	.	.	.	.	.	.	.	.	.	.	.	.	.	.	.	.	.	.	.	.
1720	IWB1720	BobWhite_c2356_154	Bradi5g21780.1	3e-37	94.06	101	Bradi5g21780.1	9e-15	96.97	33	LOC_Os04g52520.1	8e-24	88.89	99	LOC_Os04g52520.1	2e-13	90.62	32	Sb06g028490.1_PACid_1973865	1e-20	87.13	101	Sb06g028490.1_PACid_1973865	2e-14	96.97	33
1721	IWB1721	BobWhite_c2356_78	Bradi5g21780.1	2e-41	96	100	Bradi5g21780.1	3e-14	96.88	32	LOC_Os04g52520.1	9e-33	92.86	98	LOC_Os04g52520.1	8e-13	90.62	32	Sb06g028490.1_PACid_1973865	4e-30	91.75	97	Sb06g028490.1_PACid_1973865	2e-14	96.88	32
1722	IWB1722	BobWhite_c23569_434	Bradi4g36160.1	2e-32	92.78	97	Bradi4g36160.1	1e-10	100	32	LOC_Os09g36300.1	1e-22	88.12	101	LOC_Os09g36300.1	2e-10	96.97	33	Sb02g030960.1_PACid_1958373	3e-21	88.3	94	Sb02g030960.1_PACid_1958373	3e-10	100	31
1723	IWB1723	BobWhite_c23609_292	Bradi4g37380.1	5e-08	86.67	60	.	.	.	.	LOC_Os09g38060.1	7e-15	91.67	60	.	.	.	.	Sb02g032270.1_PACid_1958532	4e-11	90.57	53	.	.	.	.
1724	IWB1724	BobWhite_c23611_156	.	.	.	.	.	.	.	.	.	.	.	.	.	.	.	.	.	.	.	.	.	.	.	.
1725	IWB1725	BobWhite_c23617_167	Bradi3g11170.1	3e-15	88.89	72	Bradi3g11170.1	2e-08	78.57	28	.	.	.	.	LOC_Os01g15610.1	6e-06	67.86	28	.	.	.	.	.	.	.	.
1726	IWB1726	BobWhite_c23619_138	Bradi1g69670.1	2e-32	92.08	101	Bradi1g07160.1	6e-14	100	33	LOC_Os03g11970.1	4e-32	92.08	101	LOC_Os03g11970.1	1e-13	100	33	Sb01g006650.1_PACid_1950103	1e-20	87.13	101	Sb01g006650.1_PACid_1950103	5e-14	100	33
1727	IWB1727	BobWhite_c2363_459	Bradi2g42820.1	7e-07	82.56	86	Bradi2g42820.1	2e-09	81.25	32	.	.	.	.	LOC_Os01g41750.1	4e-07	75	32	.	.	.	.	Sb03g027080.1_PACid_1962355	5e-09	78.12	32
1728	IWB1728	BobWhite_c23632_322	Bradi2g18690.1	2e-38	95.79	95	Bradi2g18690.1	3e-14	90.91	33	LOC_Os05g45880.1	9e-30	96.1	77	LOC_Os05g45880.1	4e-13	87.88	33	Sb09g026700.1_PACid_1981628	1e-20	88.17	93	Sb03g032950.1_PACid_1963083	5e-13	84.85	33
1729	IWB1729	BobWhite_c23638_138	Bradi3g21160.1	3e-37	94.85	97	Bradi3g21160.1	3e-14	100	33	LOC_Os10g04620.1	5e-28	90.82	98	LOC_Os10g04620.1	2e-13	96.97	33	Sb01g026550.1_PACid_1952259	3e-40	95.92	98	Sb01g026550.1_PACid_1952259	2e-14	100	33
1730	IWB1730	BobWhite_c23665_569	Bradi1g66830.1	4e-24	90.8	87	Bradi1g66830.1	3e-09	96.43	28	.	.	.	.	LOC_Os03g16430.1	1e-06	75	28	Sb01g039810.1_PACid_1953922	3e-12	85.06	87	Sb01g039810.1_PACid_1953922	6e-08	82.14	28
1731	IWB1731	BobWhite_c23687_200	.	.	.	.	.	.	.	.	.	.	.	.	.	.	.	.	.	.	.	.	.	.	.	.
1732	IWB1732	BobWhite_c23689_742	.	.	.	.	.	.	.	.	.	.	.	.	.	.	.	.	.	.	.	.	.	.	.	.
1733	IWB1733	BobWhite_c23700_181	Bradi3g05520.2	5e-14	84.69	98	Bradi3g05520.2	1e-12	90.91	33	LOC_Os06g45300.1	3e-23	88.78	98	LOC_Os02g07790.1	5e-13	93.94	33	Sb04g004950.1_PACid_1965477	1e-11	83.67	98	Sb04g004950.1_PACid_1965477	2e-13	93.94	33
1734	IWB1734	BobWhite_c23705_245	Bradi1g30648.1	2e-19	89.87	79	Bradi1g30648.1	2e-12	81.82	33	LOC_Os06g43790.1	1e-13	85.56	90	LOC_Os06g43790.1	2e-08	68.75	32	Sb10g025390.1_PACid_1984485	5e-20	91.67	72	Sb10g025390.1_PACid_1984485	7e-09	62.5	32
1735	IWB1735	BobWhite_c2371_520	.	.	.	.	.	.	.	.	.	.	.	.	.	.	.	.	.	.	.	.	.	.	.	.
1736	IWB1736	BobWhite_c23714_130	Bradi2g27230.1	6e-29	90.91	99	Bradi2g27230.1	9e-12	93.94	33	.	.	.	.	.	.	.	.	Sb04g002060.1_PACid_1965108	3e-12	84.21	95	Sb04g002060.1_PACid_1965108	7e-12	93.94	33
1737	IWB1737	BobWhite_c23736_153	Bradi1g09170.1	5e-20	89.29	84	Bradi1g09170.1	3e-09	90.91	33	LOC_Os03g53050.1	5e-22	89.13	92	LOC_Os03g53050.1	5e-10	96.88	32	Sb01g008550.1_PACid_1950343	3e-09	90	50	Sb01g008550.1_PACid_1950343	7e-09	81.82	33
1738	IWB1738	BobWhite_c2376_1504	Bradi1g76520.1	1e-23	90	90	Bradi1g76520.1	5e-11	90.91	33	.	.	.	.	LOC_Os05g23600.1	1e-09	78.79	33	Sb01g048520.1_PACid_1954976	3e-27	93.75	80	Sb01g048520.1_PACid_1954976	1e-11	90.91	33
1739	IWB1739	BobWhite_c23763_350	.	.	.	.	.	.	.	.	.	.	.	.	.	.	.	.	.	.	.	.	.	.	.	.
1740	IWB1740	BobWhite_c23763_601	Bradi4g42860.1	2e-29	91	100	Bradi4g42860.1	1e-09	81.82	33	.	.	.	.	LOC_Os11g05080.1	4e-06	71.88	32	.	.	.	.	Sb08g002870.1_PACid_1977467	8e-07	66.67	33
1741	IWB1741	BobWhite_c23766_364	.	.	.	.	.	.	.	.	.	.	.	.	.	.	.	.	.	.	.	.	.	.	.	.
1742	IWB1742	BobWhite_c23766_404	.	.	.	.	.	.	.	.	.	.	.	.	LOC_Os04g21990.1	3e-06	72.41	29	.	.	.	.	.	.	.	.
1743	IWB1743	BobWhite_c23766_511	.	.	.	.	.	.	.	.	LOC_Os05g03600.1	5e-09	91.3	46	LOC_Os05g48170.1	1e-06	81.48	27	.	.	.	.	.	.	.	.
1744	IWB1744	BobWhite_c23766_809	.	.	.	.	Bradi1g43550.1	7e-07	66.67	33	.	.	.	.	LOC_Os05g48170.1	3e-08	69.7	33	.	.	.	.	.	.	.	.
1745	IWB1745	BobWhite_c23766_846	.	.	.	.	.	.	.	.	.	.	.	.	.	.	.	.	.	.	.	.	.	.	.	.
1746	IWB1746	BobWhite_c23766_935	.	.	.	.	Bradi1g43020.1	1e-08	69.7	33	.	.	.	.	LOC_Os08g29980.1	1e-07	66.67	33	.	.	.	.	.	.	.	.
1747	IWB1747	BobWhite_c23771_525	Bradi3g56080.1	2e-07	96.77	31	Bradi3g56080.1	2e-06	68.57	35	.	.	.	.	.	.	.	.	.	.	.	.	.	.	.	.
1748	IWB1748	BobWhite_c23790_98	.	.	.	.	.	.	.	.	.	.	.	.	.	.	.	.	.	.	.	.	.	.	.	.
1749	IWB1749	BobWhite_c23806_179	Bradi5g03740.1	6e-29	91.58	95	Bradi5g03740.1	1e-09	81.25	32	LOC_Os04g20990.1	4e-13	84.54	97	LOC_Os04g20990.1	4e-09	75.76	33	Sb06g006720.1_PACid_1971911	2e-07	82.76	87	Sb06g006720.1_PACid_1971911	3e-07	66.67	33
1750	IWB1750	BobWhite_c23806_205	Bradi5g03740.1	6e-32	92	100	Bradi5g03740.1	3e-10	84.85	33	LOC_Os04g20990.1	1e-16	85.86	99	LOC_Os04g20990.1	6e-11	87.88	33	Sb06g006720.1_PACid_1971911	7e-13	84.78	92	Sb06g006720.1_PACid_1971911	8e-10	81.82	33
1751	IWB1751	BobWhite_c23828_306	.	.	.	.	.	.	.	.	LOC_Os09g12870.1	1e-07	87.5	56	LOC_Os09g12870.1	2e-10	75.76	33	.	.	.	.	.	.	.	.
1752	IWB1752	BobWhite_c23828_341	.	.	.	.	.	.	.	.	LOC_Os11g41780.1	2e-06	92.11	38	LOC_Os11g41780.1	2e-10	75	32	.	.	.	.	.	.	.	.
1753	IWB1753	BobWhite_c23828_884	.	.	.	.	.	.	.	.	LOC_Os11g41780.1	7e-09	85.14	74	LOC_Os11g41780.1	3e-09	81.82	33	.	.	.	.	.	.	.	.
1754	IWB1754	BobWhite_c23839_119	.	.	.	.	.	.	.	.	.	.	.	.	.	.	.	.	.	.	.	.	.	.	.	.
1755	IWB1755	BobWhite_c23843_397	Bradi5g18857.1	7e-38	95.74	94	Bradi5g18857.1	5e-12	90.91	33	LOC_Os03g46480.1	7e-18	86.6	97	LOC_Os03g46480.1	3e-11	93.55	31	Sb06g025930.1_PACid_1973552	5e-26	94.59	74	Sb06g025930.1_PACid_1973552	2e-11	90.91	33
1756	IWB1756	BobWhite_c23887_134	Bradi2g02600.1	3e-12	95.35	43	Bradi2g02600.1	4e-08	69.7	33	LOC_Os01g04650.1	7e-09	85.71	70	LOC_Os01g04650.1	6e-08	75.76	33	.	.	.	.	Sb03g006650.1_PACid_1960815	2e-07	69.7	33
1757	IWB1757	BobWhite_c23887_53	Bradi2g02600.1	2e-07	87.27	55	Bradi2g02600.1	1e-07	66.67	33	LOC_Os01g04650.1	4e-10	84.09	88	LOC_Os01g04650.1	5e-07	66.67	33	.	.	.	.	Sb03g006650.1_PACid_1960815	7e-06	65.52	29
1758	IWB1758	BobWhite_c23887_88	Bradi2g02600.1	2e-13	85.88	85	Bradi2g02600.1	2e-10	78.79	33	LOC_Os01g04650.1	6e-06	91.89	37	LOC_Os01g04650.1	7e-09	75.76	33	.	.	.	.	Sb03g006650.1_PACid_1960815	1e-07	63.64	33
1759	IWB1759	BobWhite_c23888_124	.	.	.	.	.	.	.	.	.	.	.	.	.	.	.	.	.	.	.	.	.	.	.	.
1760	IWB1760	BobWhite_c23891_187	.	.	.	.	.	.	.	.	.	.	.	.	.	.	.	.	.	.	.	.	.	.	.	.
1761	IWB1761	BobWhite_c23902_400	Bradi1g06635.1	2e-28	95.95	74	Bradi1g06635.1	3e-08	95.83	24	.	.	.	.	.	.	.	.	.	.	.	.	.	.	.	.
1762	IWB1762	BobWhite_c23903_443	.	.	.	.	.	.	.	.	.	.	.	.	.	.	.	.	.	.	.	.	.	.	.	.
1763	IWB1763	BobWhite_c23906_73	Bradi4g39980.1	6e-32	96.25	80	Bradi4g39980.1	7e-12	93.75	32	.	.	.	.	LOC_Os12g12514.1	3e-07	65.52	29	Sb05g006650.1_PACid_1969680	3e-12	86.08	79	Sb08g007270.1_PACid_1977980	4e-10	80.65	31
1764	IWB1764	BobWhite_c23918_208	.	.	.	.	.	.	.	.	.	.	.	.	.	.	.	.	.	.	.	.	.	.	.	.
1765	IWB1765	BobWhite_c23918_871	Bradi1g43780.1	8e-19	86.73	98	Bradi3g57080.1	4e-12	81.82	33	LOC_Os06g15910.1	4e-10	83.33	96	LOC_Os02g49760.1	7e-12	81.82	33	Sb10g009770.1_PACid_1983369	2e-07	83.13	83	Sb10g024660.1_PACid_1984396	3e-12	81.82	33
1766	IWB1766	BobWhite_c23937_453	Bradi2g61310.1	2e-25	89.11	101	Bradi2g61310.1	4e-14	96.97	33	LOC_Os01g72790.1	3e-14	88.73	71	LOC_Os05g32360.1	4e-14	100	33	Sb01g009600.1_PACid_1950484	3e-18	86.14	101	Sb01g009600.1_PACid_1950484	4e-14	96.97	33
1767	IWB1767	BobWhite_c23946_75	.	.	.	.	.	.	.	.	.	.	.	.	.	.	.	.	.	.	.	.	.	.	.	.
1768	IWB1768	BobWhite_c23948_99	Bradi3g44600.1	5e-20	90.79	76	Bradi3g44600.1	5e-10	78.12	32	LOC_Os02g32469.1	7e-15	88.16	76	LOC_Os02g32469.1	1e-08	92	25	Sb06g015160.1_PACid_1972242	3e-12	90.91	55	Sb04g021360.1_PACid_1966661	1e-08	79.31	29
1769	IWB1769	BobWhite_c23950_145	Bradi5g25750.1	6e-10	82.47	97	Bradi5g25750.1	5e-12	87.88	33	LOC_Os04g57590.1	3e-13	85.39	89	LOC_Os04g57590.1	2e-10	84.85	33	.	.	.	.	Sb06g032470.1_PACid_1974345	4e-10	78.79	33
1770	IWB1770	BobWhite_c23950_203	Bradi5g25750.1	8e-13	84.38	96	Bradi5g25750.1	8e-11	84.85	33	LOC_Os04g57590.1	8e-27	90	100	LOC_Os04g57590.1	2e-10	87.88	33	Sb06g032470.1_PACid_1974345	2e-10	88.33	60	Sb06g032470.1_PACid_1974345	2e-09	81.82	33
1771	IWB1771	BobWhite_c23953_203	Bradi1g23980.1	2e-10	83.33	102	Bradi1g23980.1	4e-10	82.35	34	LOC_Os07g38490.1	2e-09	87.3	63	LOC_Os07g38490.1	9e-07	70.59	34	.	.	.	.	Sb02g037060.1_PACid_1959122	3e-08	72.73	33
1772	IWB1772	BobWhite_c23953_236	Bradi1g23980.1	1e-17	88.1	84	Bradi1g23980.1	9e-12	87.88	33	LOC_Os07g38490.1	2e-21	88.42	95	LOC_Os07g38490.1	6e-11	87.5	32	.	.	.	.	Sb02g037060.1_PACid_1959122	1e-10	84.38	32
1773	IWB1773	BobWhite_c23953_312	Bradi1g23980.1	9e-28	90.1	101	Bradi1g23980.1	4e-13	87.88	33	LOC_Os07g38490.1	2e-27	90.1	101	LOC_Os07g38490.1	4e-13	90.91	33	Sb02g037060.1_PACid_1959122	3e-18	86.14	101	Sb02g037060.1_PACid_1959122	6e-13	87.88	33
1774	IWB1774	BobWhite_c23958_102	.	.	.	.	.	.	.	.	.	.	.	.	.	.	.	.	.	.	.	.	.	.	.	.
1775	IWB1775	BobWhite_c23958_154	.	.	.	.	.	.	.	.	.	.	.	.	.	.	.	.	.	.	.	.	.	.	.	.
1776	IWB1776	BobWhite_c23965_131	Bradi1g50590.1	1e-23	90	90	Bradi1g50590.1	9e-12	93.94	33	LOC_Os06g02550.1	2e-27	90.1	101	LOC_Os06g02550.1	1e-11	93.94	33	Sb10g001310.1_PACid_1982298	1e-23	90.7	86	Sb10g001310.1_PACid_1982298	5e-12	93.94	33
1777	IWB1777	BobWhite_c23972_1007	Bradi1g15680.1	1e-26	91.95	87	Bradi1g15680.1	3e-11	96.97	33	LOC_Os03g37490.1	2e-33	93.68	95	LOC_Os03g37490.1	6e-11	96.97	33	Sb01g016110.1_PACid_1951272	3e-15	91.67	60	Sb01g016110.1_PACid_1951272	2e-10	90.91	33
1778	IWB1778	BobWhite_c23972_382	Bradi1g15680.1	3e-37	94.06	101	Bradi1g15680.1	1e-11	96.97	33	LOC_Os03g37490.1	2e-33	92.93	99	LOC_Os03g37490.1	3e-11	96.97	33	Sb01g016110.1_PACid_1951272	6e-35	93.07	101	Sb01g016110.1_PACid_1951272	1e-11	96.97	33
1779	IWB1779	BobWhite_c23972_590	Bradi1g15680.1	2e-22	88	100	Bradi1g15680.1	5e-13	96.97	33	LOC_Os03g37490.1	7e-18	86.14	101	LOC_Os03g37490.1	8e-11	87.88	33	.	.	.	.	Sb01g016110.1_PACid_1951272	9e-11	84.85	33
1780	IWB1780	BobWhite_c23972_892	.	.	.	.	Bradi1g15680.1	6e-08	78.79	33	LOC_Os03g37490.1	3e-11	83.67	98	LOC_Os03g37490.1	2e-07	78.79	33	Sb01g016140.1_PACid_1951276	7e-10	94.87	39	Sb01g016110.1_PACid_1951272	2e-07	75.76	33
1781	IWB1781	BobWhite_c23972_967	Bradi1g15680.1	5e-17	85.86	99	Bradi1g15680.1	2e-10	93.75	32	LOC_Os03g37490.1	5e-19	87.37	95	LOC_Os03g37490.1	3e-09	87.5	32	Sb01g016110.1_PACid_1951272	7e-10	83.16	95	Sb01g016110.1_PACid_1951272	1e-08	81.25	32
1782	IWB1782	BobWhite_c23975_511	Bradi1g32460.1	1e-26	90.53	95	Bradi1g30940.1	5e-11	96.97	33	LOC_Os06g46770.1	5e-31	92.63	95	LOC_Os01g22490.1	1e-10	96.97	33	Sb04g004270.2_PACid_1965391	9e-34	93.68	95	Sb01g041800.1_PACid_1954159	4e-11	96.97	33
1783	IWB1783	BobWhite_c23985_1224	.	.	.	.	.	.	.	.	.	.	.	.	.	.	.	.	.	.	.	.	.	.	.	.
1784	IWB1784	BobWhite_c23992_300	Bradi4g00467.1	2e-16	89.19	74	Bradi4g00467.1	1e-13	96.97	33	.	.	.	.	LOC_Os12g44190.1	6e-11	84.85	33	Sb08g023140.1_PACid_1979290	2e-07	84.51	71	Sb08g023150.1_PACid_1979291	2e-12	87.88	33
1785	IWB1785	BobWhite_c23992_552	Bradi4g00467.1	8e-16	89.04	73	Bradi4g00440.1	9e-12	90.91	33	LOC_Os12g24320.1	7e-12	86.67	75	LOC_Os12g24320.1	1e-09	81.82	33	Sb08g023150.1_PACid_1979291	8e-16	88.31	77	Sb08g023150.1_PACid_1979291	9e-12	93.94	33
1786	IWB1786	BobWhite_c23997_952	Bradi2g02530.1	1e-23	91.46	82	Bradi2g02530.1	8e-11	84.85	33	LOC_Os01g04490.1	2e-09	94.87	39	LOC_Os01g04570.1	4e-08	75.76	33	Sb03g006736.1_PACid_1960827	1e-08	92.68	41	Sb03g006765.1_PACid_1960831	9e-09	72.73	33
1787	IWB1787	BobWhite_c24013_285	.	.	.	.	.	.	.	.	LOC_Os04g44460.1	1e-16	89.33	75	LOC_Os04g44460.1	3e-08	72.73	33	Sb06g023150.1_PACid_1973220	5e-23	88.12	101	Sb06g023150.1_PACid_1973220	2e-10	84.85	33
1788	IWB1788	BobWhite_c24017_168	Bradi3g43640.1	2e-32	94.38	89	Bradi3g43640.1	5e-12	90.91	33	LOC_Os02g28980.1	4e-35	96.51	86	LOC_Os02g28980.1	3e-13	96.97	33	Sb04g019590.1_PACid_1966486	9e-31	91.84	98	Sb04g019590.1_PACid_1966486	2e-13	93.94	33
1789	IWB1789	BobWhite_c24021_254	Bradi5g24930.1	2e-32	92.08	101	Bradi5g24930.1	3e-12	87.88	33	LOC_Os04g56620.1	5e-16	85.71	98	LOC_Os04g56620.1	6e-11	87.88	33	Sb06g031680.1_PACid_1974243	2e-13	84.16	101	Sb06g031680.1_PACid_1974243	2e-11	87.88	33
1790	IWB1790	BobWhite_c24033_1054	Bradi2g39990.1	1e-20	88.17	93	Bradi2g39990.1	4e-10	75.76	33	LOC_Os05g01240.1	1e-10	87.69	65	LOC_Os05g01240.1	4e-09	72.73	33	.	.	.	.	Sb09g000330.1_PACid_1979333	7e-09	75.76	33
1791	IWB1791	BobWhite_c24033_973	Bradi2g39990.1	4e-27	90	100	Bradi2g39990.1	3e-12	90.62	32	LOC_Os05g01240.1	7e-15	88.16	76	LOC_Os05g01240.1	3e-09	78.12	32	Sb09g000330.1_PACid_1979333	7e-13	84	100	Sb09g000330.1_PACid_1979333	2e-09	78.12	32
1792	IWB1792	BobWhite_c24058_55	Bradi1g47737.1	8e-16	86.52	89	Bradi1g47737.1	3e-12	87.88	33	.	.	.	.	LOC_Os06g08110.1	1e-10	81.82	33	.	.	.	.	Sb10g005340.1_PACid_1982809	3e-07	68.75	32
1793	IWB1793	BobWhite_c24063_231	Bradi3g40330.1	1e-23	91.46	82	Bradi3g40330.1	5e-07	88.89	27	LOC_Os08g41090.1	5e-19	91.55	71	LOC_Os08g41090.1	6e-06	85.19	27	.	.	.	.	.	.	.	.
1794	IWB1794	BobWhite_c24067_519	.	.	.	.	.	.	.	.	.	.	.	.	.	.	.	.	.	.	.	.	.	.	.	.
1795	IWB1795	BobWhite_c24069_152	Bradi5g26280.1	1e-39	95.05	101	Bradi5g26280.1	4e-13	96.97	33	LOC_Os04g58240.1	1e-25	90.43	94	LOC_Os04g58240.1	1e-11	96.77	31	Sb06g033070.1_PACid_1974413	1e-26	90.53	95	Sb06g033070.1_PACid_1974413	3e-12	93.75	32
1796	IWB1796	BobWhite_c24069_257	Bradi5g26280.1	1e-23	88.78	98	Bradi5g26280.1	6e-13	100	33	LOC_Os04g58240.1	2e-27	90.1	101	LOC_Os04g58240.1	5e-12	93.94	33	Sb06g033070.1_PACid_1974413	1e-32	92.08	101	Sb06g033070.1_PACid_1974413	9e-12	90.91	33
1797	IWB1797	BobWhite_c2409_1355	Bradi1g32100.1	8e-47	98.02	101	Bradi1g32100.1	2e-13	100	33	LOC_Os01g66500.1	5e-25	89.11	101	LOC_Os01g66500.1	2e-11	90.91	33	Sb06g031310.1_PACid_1974198	1e-23	88.78	98	Sb06g031310.1_PACid_1974198	1e-12	93.94	33
1798	IWB1798	BobWhite_c24095_98	.	.	.	.	.	.	.	.	.	.	.	.	.	.	.	.	.	.	.	.	.	.	.	.
1799	IWB1799	BobWhite_c24096_215	Bradi1g30330.1	1e-30	91.84	98	Bradi1g30330.1	2e-11	93.94	33	LOC_Os06g43210.1	2e-21	92.96	71	LOC_Os06g43210.1	3e-11	93.94	33	.	.	.	.	.	.	.	.
1800	IWB1800	BobWhite_c24096_57	Bradi1g30330.1	1e-43	96.97	99	Bradi1g30330.1	8e-13	100	32	LOC_Os06g43210.1	3e-31	91.92	99	LOC_Os06g43210.1	4e-11	90.62	32	.	.	.	.	.	.	.	.
1801	IWB1801	BobWhite_c2410_175	.	.	.	.	.	.	.	.	.	.	.	.	.	.	.	.	.	.	.	.	.	.	.	.
1802	IWB1802	BobWhite_c24102_52	Bradi1g59500.1	1e-26	93.67	79	Bradi1g59500.1	8e-08	88.89	27	LOC_Os07g01480.1	4e-07	92.31	39	.	.	.	.	Sb02g000550.1_PACid_1955298	1e-26	93.67	79	Sb02g000550.1_PACid_1955298	8e-08	88.89	27
1803	IWB1803	BobWhite_c24113_529	Bradi3g39160.1	1e-20	88.76	89	Bradi3g39160.1	1e-08	84.38	32	LOC_Os08g38570.1	5e-22	88	100	LOC_Os08g38570.1	3e-09	81.82	33	Sb07g028660.1_PACid_1977035	1e-17	88.1	84	Sb07g028660.1_PACid_1977035	6e-10	90	30
1804	IWB1804	BobWhite_c24155_194	.	.	.	.	.	.	.	.	.	.	.	.	.	.	.	.	.	.	.	.	.	.	.	.
1805	IWB1805	BobWhite_c24159_247	Bradi5g12982.1	5e-14	86.05	86	Bradi5g12982.1	3e-06	70.97	31	.	.	.	.	LOC_Os04g39420.1	3e-06	74.19	31	Sb06g019610.1_PACid_1972794	3e-15	88.16	76	Sb06g019610.1_PACid_1972794	1e-06	74.19	31
1806	IWB1806	BobWhite_c24183_62	Bradi3g14960.1	6e-29	91.58	95	Bradi3g14960.1	3e-12	100	33	LOC_Os08g09250.1	3e-29	91.67	96	LOC_Os08g09250.1	2e-11	96.97	33	Sb07g005460.1_PACid_1975262	1e-29	91.67	96	Sb07g005460.1_PACid_1975262	3e-11	93.94	33
1807	IWB1807	BobWhite_c24194_181	.	.	.	.	.	.	.	.	.	.	.	.	.	.	.	.	.	.	.	.	.	.	.	.
1808	IWB1808	BobWhite_c24194_255	.	.	.	.	.	.	.	.	.	.	.	.	.	.	.	.	.	.	.	.	.	.	.	.
1809	IWB1809	BobWhite_c24195_505	Bradi2g12727.1	1e-26	90.53	95	Bradi2g12727.1	1e-12	96.97	33	LOC_Os01g25386.1	1e-10	83.17	101	LOC_Os01g25386.1	6e-11	87.88	33	Sb03g014130.1_PACid_1961724	1e-20	87.13	101	Sb03g014130.1_PACid_1961724	2e-12	93.94	33
1810	IWB1810	BobWhite_c24210_267	.	.	.	.	.	.	.	.	.	.	.	.	.	.	.	.	.	.	.	.	.	.	.	.
1811	IWB1811	BobWhite_c24210_443	Bradi3g53760.1	8e-19	86.14	101	Bradi3g48460.2	9e-12	94.29	35	LOC_Os06g08840.1	5e-31	94.25	87	LOC_Os02g54770.1	2e-11	87.88	33	Sb04g035540.1_PACid_1968421	1e-20	87.13	101	Sb04g035540.1_PACid_1968421	1e-11	93.94	33
1812	IWB1812	BobWhite_c24210_702	Bradi3g53760.1	4e-42	96.04	101	Bradi3g53760.1	2e-12	96.97	33	LOC_Os02g54770.1	9e-33	92.86	98	LOC_Os02g54770.1	1e-11	93.94	33	Sb04g035540.1_PACid_1968421	9e-28	90.72	97	Sb04g035540.1_PACid_1968421	3e-12	93.94	33
1813	IWB1813	BobWhite_c2423_204	.	.	.	.	.	.	.	.	.	.	.	.	.	.	.	.	.	.	.	.	.	.	.	.
1814	IWB1814	BobWhite_c2423_99	.	.	.	.	.	.	.	.	.	.	.	.	.	.	.	.	.	.	.	.	.	.	.	.
1815	IWB1815	BobWhite_c24258_496	Bradi3g55510.1	6e-23	88.12	101	Bradi3g55510.1	4e-14	90.91	33	LOC_Os02g57370.1	7e-15	87.5	80	LOC_Os02g57370.1	1e-13	90.91	33	Sb04g037380.1_PACid_1968637	1e-11	85.37	82	Sb04g037380.1_PACid_1968637	6e-13	84.85	33
1816	IWB1816	BobWhite_c24259_117	.	.	.	.	.	.	.	.	.	.	.	.	.	.	.	.	.	.	.	.	.	.	.	.
1817	IWB1817	BobWhite_c24295_777	.	.	.	.	.	.	.	.	.	.	.	.	.	.	.	.	.	.	.	.	.	.	.	.
1818	IWB1818	BobWhite_c24316_217	.	.	.	.	.	.	.	.	.	.	.	.	.	.	.	.	.	.	.	.	.	.	.	.
1819	IWB1819	BobWhite_c24341_419	Bradi2g59690.1	2e-32	92.78	97	Bradi2g59690.1	4e-14	87.88	33	LOC_Os01g70550.1	8e-21	91.03	78	LOC_Os01g70550.1	8e-13	87.88	33	Sb03g044830.1_PACid_1964504	5e-23	89.89	89	Sb03g044830.1_PACid_1964504	8e-13	84.85	33
1820	IWB1820	BobWhite_c24354_106	Bradi1g26317.1	4e-39	95	100	Bradi1g26317.1	2e-13	100	33	LOC_Os07g33100.1	3e-17	88.75	80	LOC_Os07g33100.1	8e-11	87.88	33	Sb02g034630.1_PACid_1958812	6e-29	91.58	95	Sb02g034630.1_PACid_1958812	5e-13	96.97	33
1821	IWB1821	BobWhite_c24364_73	.	.	.	.	.	.	.	.	.	.	.	.	.	.	.	.	.	.	.	.	.	.	.	.
1822	IWB1822	BobWhite_c24365_1134	Bradi1g29090.1	4e-36	93.94	99	Bradi1g29090.1	3e-14	93.94	33	LOC_Os07g23990.1	8e-24	88.89	99	LOC_Os07g23990.1	1e-13	90.91	33	Sb02g010070.1_PACid_1956553	2e-25	89.11	101	Sb02g010070.1_PACid_1956553	3e-13	84.85	33
1823	IWB1823	BobWhite_c24366_416	Bradi3g58310.1	3e-35	93.68	95	Bradi3g58310.1	2e-14	100	33	LOC_Os02g52250.1	7e-32	91.84	98	LOC_Os02g52250.1	3e-14	100	33	Sb04g033860.1_PACid_1968218	1e-31	91.09	101	Sb04g033860.1_PACid_1968218	1e-14	100	33
1824	IWB1824	BobWhite_c24405_502	.	.	.	.	.	.	.	.	.	.	.	.	.	.	.	.	.	.	.	.	.	.	.	.
1825	IWB1825	BobWhite_c24419_68	Bradi5g14760.1	8e-19	90.54	74	Bradi5g14760.1	1e-08	84.85	33	LOC_Os04g42280.1	7e-15	94.23	52	LOC_Os04g42280.1	1e-05	69.7	33	Sb06g021670.1_PACid_1973043	1e-14	94.12	51	Sb06g021670.1_PACid_1973043	3e-07	88.89	27
1826	IWB1826	BobWhite_c24454_483	.	.	.	.	.	.	.	.	.	.	.	.	.	.	.	.	.	.	.	.	.	.	.	.
1827	IWB1827	BobWhite_c24457_126	Bradi2g58440.1	6e-23	91.36	81	Bradi2g58440.1	1e-07	100	26	.	.	.	.	.	.	.	.	.	.	.	.	.	.	.	.
1828	IWB1828	BobWhite_c2448_96	Bradi2g02810.1	2e-32	94.38	89	Bradi2g02810.1	2e-10	90.32	31	LOC_Os01g04930.1	1e-13	88.57	70	LOC_Os01g04930.1	3e-08	89.29	28	Sb03g040730.1_PACid_1964002	5e-14	94	50	Sb09g022060.1_PACid_1981082	6e-08	85.71	28
1829	IWB1829	BobWhite_c24484_240	Bradi1g01630.1	1e-08	87.72	57	.	.	.	.	.	.	.	.	.	.	.	.	.	.	.	.	.	.	.	.
1830	IWB1830	BobWhite_c24495_282	Bradi1g59920.1	1e-14	85.86	99	Bradi1g59920.1	3e-08	85.71	28	LOC_Os04g25550.1	2e-15	86.14	101	LOC_Os04g25550.1	1e-07	85.71	28	Sb07g026150.1_PACid_1976734	2e-13	85.15	101	Sb07g026150.1_PACid_1976734	8e-07	78.57	28
1831	IWB1831	BobWhite_c24495_465	Bradi1g59920.1	2e-13	85.39	89	Bradi1g59920.1	1e-11	87.88	33	.	.	.	.	.	.	.	.	.	.	.	.	.	.	.	.
1832	IWB1832	BobWhite_c24495_508	Bradi1g59920.1	6e-23	91.36	81	Bradi1g59920.1	3e-11	90.62	32	.	.	.	.	.	.	.	.	.	.	.	.	.	.	.	.
1833	IWB1833	BobWhite_c24496_96	Bradi2g37690.1	3e-21	93.06	72	Bradi2g37690.1	1e-07	95.65	23	LOC_Os05g02780.1	4e-10	87.5	72	.	.	.	.	.	.	.	.	.	.	.	.
1834	IWB1834	BobWhite_c24509_849	Bradi2g42560.1	2e-32	92.08	101	Bradi2g42560.1	6e-13	93.94	33	LOC_Os01g41220.1	6e-37	94.06	101	LOC_Os01g41220.1	3e-13	100	33	Sb03g026830.1_PACid_1962319	2e-31	93.41	91	Sb03g026830.1_PACid_1962319	8e-13	93.94	33
1835	IWB1835	BobWhite_c24518_291	.	.	.	.	.	.	.	.	.	.	.	.	.	.	.	.	.	.	.	.	.	.	.	.
1836	IWB1836	BobWhite_c2453_253	Bradi3g03210.1	1e-08	88.68	53	Bradi3g03210.1	4e-08	82.86	35	LOC_Os08g25890.1	2e-09	87.3	63	.	.	.	.	.	.	.	.	.	.	.	.
1837	IWB1837	BobWhite_c2453_282	Bradi3g03210.1	8e-16	86.32	95	Bradi3g03210.1	1e-09	88.24	34	LOC_Os08g25890.1	3e-14	85.26	95	LOC_Os08g25890.1	3e-09	87.1	31	Sb02g032820.1_PACid_1958596	1e-14	88.73	71	Sb02g032820.1_PACid_1958596	1e-07	83.87	31
1838	IWB1838	BobWhite_c2453_340	Bradi3g03210.1	2e-25	93.51	77	Bradi3g03210.1	2e-12	100	33	LOC_Os10g32300.1	2e-30	91.84	98	LOC_Os08g25890.1	2e-11	96.97	33	Sb02g032820.1_PACid_1958596	2e-35	94.68	94	Sb02g032820.1_PACid_1958596	2e-11	93.94	33
1839	IWB1839	BobWhite_c2453_460	Bradi3g03210.1	4e-33	92.86	98	Bradi3g03210.1	3e-11	96.97	33	LOC_Os10g32300.1	1e-25	89.8	98	LOC_Os08g25890.1	9e-10	90.91	33	Sb02g032820.1_PACid_1958596	2e-25	89.11	101	Sb02g032820.1_PACid_1958596	1e-09	87.88	33
1840	IWB1840	BobWhite_c24542_238	Bradi2g50717.1	6e-35	93.07	101	Bradi2g50717.1	2e-12	87.88	33	.	.	.	.	.	.	.	.	Sb03g035380.1_PACid_1963388	5e-17	94.55	55	Sb03g035380.1_PACid_1963388	5e-12	84.85	33
1841	IWB1841	BobWhite_c2456_111	Bradi3g49790.1	9e-28	90.1	101	Bradi3g49790.1	2e-11	87.88	33	LOC_Os02g42570.1	2e-15	85.15	101	LOC_Os02g42570.1	4e-09	78.79	33	Sb04g027160.1_PACid_1967382	8e-16	85.15	101	Sb04g027160.1_PACid_1967382	5e-10	78.79	33
1842	IWB1842	BobWhite_c2461_668	.	.	.	.	.	.	.	.	LOC_Os01g69060.1	7e-18	86.14	101	LOC_Os01g69060.1	5e-10	87.88	33	Sb03g043950.1_PACid_1964399	3e-21	87.76	98	Sb03g043950.1_PACid_1964399	2e-10	87.88	33
1843	IWB1843	BobWhite_c24626_231	.	.	.	.	.	.	.	.	.	.	.	.	.	.	.	.	.	.	.	.	.	.	.	.
1844	IWB1844	BobWhite_c24659_141	.	.	.	.	Bradi1g59317.1	5e-11	81.82	33	.	.	.	.	LOC_Os02g27850.1	2e-09	78.79	33	Sb02g014465.1_PACid_1956891	4e-08	85.29	68	Sb01g026970.1_PACid_1952314	7e-12	87.88	33
1845	IWB1845	BobWhite_c24667_683	Bradi1g04180.1	4e-33	92.86	98	Bradi1g04180.1	7e-12	96.97	33	LOC_Os03g59760.1	1e-25	89.8	98	LOC_Os03g59760.1	2e-09	84.85	33	Sb01g003740.1_PACid_1949740	3e-21	87.76	98	Sb01g003740.1_PACid_1949740	2e-10	90.62	32
1846	IWB1846	BobWhite_c24718_225	.	.	.	.	.	.	.	.	.	.	.	.	.	.	.	.	.	.	.	.	.	.	.	.
1847	IWB1847	BobWhite_c24745_419	.	.	.	.	.	.	.	.	.	.	.	.	.	.	.	.	.	.	.	.	.	.	.	.
1848	IWB1848	BobWhite_c24750_122	.	.	.	.	.	.	.	.	.	.	.	.	.	.	.	.	.	.	.	.	.	.	.	.
1849	IWB1849	BobWhite_c24760_142	.	.	.	.	Bradi1g45880.1	2e-13	96.97	33	.	.	.	.	LOC_Os06g11200.1	5e-12	93.94	33	.	.	.	.	Sb10g007330.1_PACid_1983052	2e-12	93.94	33
1850	IWB1850	BobWhite_c24761_508	Bradi3g28060.1	1e-45	97.98	99	Bradi3g28060.1	3e-14	100	33	LOC_Os10g32540.1	1e-28	90.91	99	LOC_Os10g32540.1	6e-13	93.94	33	.	.	.	.	.	.	.	.
1851	IWB1851	BobWhite_c24774_186	Bradi2g46360.1	2e-25	91.01	89	Bradi2g46360.1	1e-09	75.76	33	LOC_Os01g48380.1	1e-07	90.91	44	LOC_Os01g48380.1	5e-07	66.67	33	.	.	.	.	.	.	.	.
1852	IWB1852	BobWhite_c24778_316	Bradi2g52022.1	6e-35	93.07	101	Bradi2g20240.1	3e-14	100	33	LOC_Os10g34520.1	4e-35	93.88	98	LOC_Os07g10256.1	8e-14	100	33	Sb10g007680.1_PACid_1983091	2e-37	94.06	101	Sb07g020280.1_PACid_1975980	3e-14	100	33
1853	IWB1853	BobWhite_c24779_107	.	.	.	.	.	.	.	.	.	.	.	.	.	.	.	.	.	.	.	.	.	.	.	.
1854	IWB1854	BobWhite_c2479_214	Bradi3g34646.1	5e-08	92.5	40	.	.	.	.	.	.	.	.	.	.	.	.	.	.	.	.	.	.	.	.
1855	IWB1855	BobWhite_c24803_563	Bradi1g51480.1	4e-24	88.89	99	Bradi1g51480.1	5e-13	96.97	33	LOC_Os06g04600.1	1e-37	94.9	98	LOC_Os06g04600.1	3e-12	93.94	33	Sb10g002530.1_PACid_1982445	2e-31	91.92	99	Sb10g002530.1_PACid_1982445	5e-13	96.97	33
1856	IWB1856	BobWhite_c24825_349	Bradi1g51430.1	8e-13	92.31	52	Bradi1g51430.1	3e-08	72.73	33	LOC_Os06g04640.1	4e-13	88.41	69	LOC_Os06g04640.1	3e-09	78.79	33	Sb10g002570.1_PACid_1982450	3e-12	89.83	59	Sb10g002570.1_PACid_1982450	1e-09	81.82	33
1857	IWB1857	BobWhite_c24848_219	Bradi3g46140.1	5e-11	91.84	49	.	.	.	.	.	.	.	.	.	.	.	.	.	.	.	.	.	.	.	.
1858	IWB1858	BobWhite_c2486_239	.	.	.	.	.	.	.	.	.	.	.	.	.	.	.	.	.	.	.	.	.	.	.	.
1859	IWB1859	BobWhite_c24871_399	.	.	.	.	Bradi1g21860.1	6e-09	83.33	30	.	.	.	.	LOC_Os04g34490.1	2e-08	80	30	.	.	.	.	Sb02g025200.1_PACid_1957641	8e-08	63.64	33
1860	IWB1860	BobWhite_c2488_471	Bradi1g74916.1	9e-30	90.82	98	Bradi1g74916.1	3e-13	96.97	33	LOC_Os03g05730.1	5e-18	87.64	89	LOC_Os03g05730.1	6e-13	96.97	33	Sb01g046840.1_PACid_1954764	5e-19	86.96	92	Sb01g046840.1_PACid_1954764	3e-13	93.94	33
1861	IWB1861	BobWhite_c24931_231	.	.	.	.	.	.	.	.	.	.	.	.	.	.	.	.	.	.	.	.	.	.	.	.
1862	IWB1862	BobWhite_c24941_361	.	.	.	.	.	.	.	.	.	.	.	.	.	.	.	.	.	.	.	.	.	.	.	.
1863	IWB1863	BobWhite_c24965_571	.	.	.	.	.	.	.	.	.	.	.	.	.	.	.	.	.	.	.	.	.	.	.	.
1864	IWB1864	BobWhite_c24981_409	Bradi3g01450.1	6e-23	95.38	65	.	.	.	.	LOC_Os02g02390.1	2e-09	91.49	47	.	.	.	.	.	.	.	.	.	.	.	.
1865	IWB1865	BobWhite_c25005_505	Bradi1g66030.1	1e-26	90.53	95	Bradi1g66030.1	5e-11	84.85	33	LOC_Os03g17470.1	1e-25	91.86	86	LOC_Os03g17470.1	3e-11	90.91	33	Sb01g038910.1_PACid_1953808	5e-20	90	80	Sb01g038910.1_PACid_1953808	2e-11	87.88	33
1866	IWB1866	BobWhite_c25014_310	.	.	.	.	.	.	.	.	.	.	.	.	.	.	.	.	.	.	.	.	.	.	.	.
1867	IWB1867	BobWhite_c25015_1218	Bradi1g51890.1	6e-23	88.12	101	Bradi1g51890.1	1e-11	96.97	33	.	.	.	.	.	.	.	.	Sb01g014880.1_PACid_1951122	4e-30	91.09	101	Sb01g014880.1_PACid_1951122	1e-11	96.97	33
1868	IWB1868	BobWhite_c2506_332	Bradi3g29810.1	8e-16	86.52	89	Bradi3g29810.1	2e-12	90.91	33	LOC_Os10g35110.1	4e-10	89.29	56	LOC_Os10g35110.1	8e-11	81.82	33	Sb01g018400.1_PACid_1951530	7e-10	91.49	47	Sb01g018400.1_PACid_1951530	1e-09	78.79	33
1869	IWB1869	BobWhite_c25071_96	Bradi1g09300.2	4e-42	96.04	101	Bradi1g09300.2	8e-13	100	33	LOC_Os03g52840.1	6e-37	94.06	101	LOC_Os03g52840.1	2e-12	100	33	Sb01g008690.1_PACid_1950360	9e-34	94.51	91	Sb01g008690.1_PACid_1950360	3e-12	96.97	33
1870	IWB1870	BobWhite_c25079_104	Bradi1g38190.1	6e-29	90.91	99	Bradi1g38190.1	1e-13	100	33	LOC_Os06g35814.1	8e-24	88.89	99	LOC_Os06g35814.1	1e-12	93.94	33	Sb10g021730.1_PACid_1984012	3e-12	85.54	83	Sb10g021730.1_PACid_1984012	6e-13	93.94	33
1871	IWB1871	BobWhite_c25094_123	Bradi2g09707.2	2e-13	92.45	53	.	.	.	.	LOC_Os01g15850.1	1e-19	96.43	56	LOC_Os01g15850.1	8e-06	79.17	24	Sb03g010270.1_PACid_1961263	1e-08	91.11	45	Sb03g010270.1_PACid_1961263	4e-06	86.96	23
1872	IWB1872	BobWhite_c2510_130	Bradi5g18060.1	4e-24	90.8	87	Bradi5g18060.1	9e-10	81.25	32	LOC_Os04g47020.1	5e-19	88.51	87	LOC_Os04g47020.1	3e-09	84.38	32	Sb10g003500.1_PACid_1982563	2e-13	87.01	77	Sb10g003500.1_PACid_1982563	4e-09	78.12	32
1873	IWB1873	BobWhite_c2510_320	Bradi5g18060.1	4e-30	91.09	101	Bradi5g18060.1	1e-10	84.85	33	LOC_Os04g47020.1	7e-18	87.1	93	LOC_Os04g47020.1	1e-10	84.85	33	Sb10g003500.1_PACid_1982563	5e-20	88.04	92	Sb10g003500.1_PACid_1982563	1e-12	96.97	33
1874	IWB1874	BobWhite_c25105_507	.	.	.	.	Bradi1g30140.1	9e-07	75	28	.	.	.	.	.	.	.	.	.	.	.	.	.	.	.	.
1875	IWB1875	BobWhite_c2511_1970	Bradi1g40780.1	2e-16	86.52	89	Bradi3g10150.1	8e-11	75.76	33	.	.	.	.	LOC_Os06g22650.1	2e-10	81.82	33	Sb10g019670.1_PACid_1983812	3e-18	87.64	89	Sb10g019670.1_PACid_1983812	6e-13	90.91	33
1876	IWB1876	BobWhite_c25110_98	Bradi2g39710.1	4e-24	89.47	95	Bradi2g01320.1	6e-13	100	33	LOC_Os01g02840.1	5e-31	92.63	95	LOC_Os01g02420.1	2e-11	93.94	33	Sb03g008100.1_PACid_1961005	8e-25	92.5	80	Sb03g025610.1_PACid_1962157	6e-13	100	33
1877	IWB1877	BobWhite_c25113_69	Bradi3g29861.1	1e-11	84.88	86	Bradi3g29861.1	6e-06	71.88	32	.	.	.	.	.	.	.	.	.	.	.	.	.	.	.	.
1878	IWB1878	BobWhite_c25114_134	Bradi3g13160.1	9e-28	90.1	101	Bradi3g13160.1	5e-12	93.94	33	LOC_Os08g01380.1	1e-16	86.32	95	LOC_Os08g01380.1	4e-11	90.62	32	Sb07g000610.1_PACid_1974607	1e-23	88.78	98	Sb07g000600.1_PACid_1974606	1e-11	90.62	32
1879	IWB1879	BobWhite_c2512_1588	.	.	.	.	.	.	.	.	.	.	.	.	.	.	.	.	.	.	.	.	.	.	.	.
1880	IWB1880	BobWhite_c2512_1767	.	.	.	.	.	.	.	.	.	.	.	.	.	.	.	.	.	.	.	.	.	.	.	.
1881	IWB1881	BobWhite_c2512_215	.	.	.	.	.	.	.	.	LOC_Os04g06590.1	7e-12	93.62	47	LOC_Os04g06510.1	3e-06	68.97	29	Sb06g001470.1_PACid_1971603	7e-07	84.85	66	Sb06g001470.1_PACid_1971603	6e-07	70.97	31
1882	IWB1882	BobWhite_c2513_247	Bradi4g32530.1	3e-37	94.06	101	Bradi4g32530.1	1e-15	100	33	LOC_Os09g29070.1	2e-39	95.05	101	LOC_Os09g29070.1	3e-15	100	33	Sb02g027000.1_PACid_1957887	6e-35	93.07	101	Sb02g027000.1_PACid_1957887	1e-15	100	33
1883	IWB1883	BobWhite_c2514_109	.	.	.	.	.	.	.	.	.	.	.	.	.	.	.	.	.	.	.	.	.	.	.	.
1884	IWB1884	BobWhite_c25163_178	.	.	.	.	.	.	.	.	.	.	.	.	.	.	.	.	.	.	.	.	.	.	.	.
1885	IWB1885	BobWhite_c25190_180	.	.	.	.	.	.	.	.	.	.	.	.	.	.	.	.	.	.	.	.	.	.	.	.
1886	IWB1886	BobWhite_c25208_171	.	.	.	.	.	.	.	.	.	.	.	.	.	.	.	.	.	.	.	.	.	.	.	.
1887	IWB1887	BobWhite_c25209_235	Bradi1g50460.1	5e-14	90.32	62	Bradi1g01040.1	4e-08	82.76	29	LOC_Os02g33420.1	4e-13	92.45	53	LOC_Os02g33420.1	9e-07	81.48	27	Sb04g021960.1_PACid_1966732	5e-14	91.38	58	Sb04g021960.1_PACid_1966732	1e-07	80	30
1888	IWB1888	BobWhite_c2521_117	.	.	.	.	.	.	.	.	.	.	.	.	.	.	.	.	.	.	.	.	.	.	.	.
1889	IWB1889	BobWhite_c25215_229	Bradi1g48540.1	2e-32	92.78	97	Bradi1g48540.1	2e-12	87.88	33	LOC_Os06g06720.1	1e-22	88.66	97	LOC_Os06g06720.1	2e-12	90.91	33	Sb10g004340.1_PACid_1982667	5e-14	84.69	98	Sb10g004340.1_PACid_1982667	2e-12	87.88	33
1890	IWB1890	BobWhite_c25215_457	Bradi1g48540.1	2e-25	89.11	101	Bradi1g48540.1	2e-11	93.94	33	LOC_Os06g06720.1	5e-25	90.32	93	LOC_Os06g06720.1	1e-11	93.94	33	Sb10g004340.1_PACid_1982667	5e-14	87.84	74	Sb10g004340.1_PACid_1982667	2e-11	90.91	33
1891	IWB1891	BobWhite_c25234_418	.	.	.	.	Bradi1g50407.1	1e-05	63.64	33	.	.	.	.	.	.	.	.	.	.	.	.	.	.	.	.
1892	IWB1892	BobWhite_c25244_94	Bradi3g08630.1	8e-13	88.24	68	.	.	.	.	.	.	.	.	.	.	.	.	Sb04g008090.1_PACid_1965880	1e-08	89.8	49	.	.	.	.
1893	IWB1893	BobWhite_c2526_1597	.	.	.	.	.	.	.	.	.	.	.	.	.	.	.	.	.	.	.	.	.	.	.	.
1894	IWB1894	BobWhite_c2528_337	Bradi5g13710.1	7e-41	95.96	99	Bradi5g13710.1	6e-13	100	33	LOC_Os04g40670.1	2e-39	95.05	101	LOC_Os04g40670.1	7e-12	93.94	33	Sb06g020530.1_PACid_1972911	7e-41	98.85	87	Sb06g020530.1_PACid_1972911	7e-12	93.94	33
1895	IWB1895	BobWhite_c2532_380	Bradi1g23450.1	6e-23	88.12	101	Bradi1g23450.1	1e-11	84.85	33	LOC_Os01g73590.1	1e-10	95.12	41	LOC_Os07g39350.1	1e-06	71.88	32	Sb02g037570.1_PACid_1959180	2e-13	95.56	45	Sb02g037590.1_PACid_1959182	1e-08	70.97	31
1896	IWB1896	BobWhite_c2532_966	.	.	.	.	.	.	.	.	.	.	.	.	.	.	.	.	.	.	.	.	.	.	.	.
1897	IWB1897	BobWhite_c25350_321	Bradi2g58440.1	3e-21	93.94	66	Bradi2g58440.1	7e-07	100	23	LOC_Os01g68480.1	7e-15	90.62	64	.	.	.	.	Sb09g003630.1_PACid_1979751	7e-10	86.57	67	.	.	.	.
1898	IWB1898	BobWhite_c25359_132	Bradi5g00800.1	1e-11	84.88	86	Bradi5g00800.1	3e-11	93.33	30	.	.	.	.	.	.	.	.	.	.	.	.	Sb06g002990.1_PACid_1971776	6e-10	87.1	31
1899	IWB1899	BobWhite_c25378_236	Bradi2g52970.1	4e-30	91.09	101	Bradi2g52970.1	3e-12	87.88	33	LOC_Os01g59580.1	7e-12	85.54	83	LOC_Os01g59580.1	9e-10	69.7	33	.	.	.	.	.	.	.	.
1900	IWB1900	BobWhite_c25379_446	Bradi4g09125.1	1e-39	95.05	101	Bradi4g09120.2	3e-14	100	33	LOC_Os11g47970.1	5e-25	89.11	101	LOC_Os11g47970.1	6e-14	100	33	Sb05g027870.1_PACid_1971411	1e-20	87.13	101	Sb05g027870.1_PACid_1971411	3e-13	96.97	33
1901	IWB1901	BobWhite_c25379_65	Bradi4g09125.1	5e-17	87.95	83	Bradi4g09125.1	5e-12	90.91	33	LOC_Os11g47970.1	3e-14	85.26	95	LOC_Os11g47970.1	3e-11	87.88	33	Sb05g027870.1_PACid_1971411	3e-09	92.86	42	Sb05g027870.1_PACid_1971411	8e-10	75.76	33
1902	IWB1902	BobWhite_c25380_313	Bradi4g29920.1	6e-23	88.12	101	Bradi4g29920.1	5e-10	87.88	33	.	.	.	.	LOC_Os09g24320.1	3e-09	87.88	33	Sb02g024380.1_PACid_1957537	2e-07	83.13	83	Sb02g024380.1_PACid_1957537	8e-10	84.85	33
1903	IWB1903	BobWhite_c25387_236	.	.	.	.	.	.	.	.	.	.	.	.	.	.	.	.	.	.	.	.	.	.	.	.
1904	IWB1904	BobWhite_c25389_615	Bradi2g33900.1	6e-16	89.86	69	Bradi2g33900.1	2e-06	80	25	LOC_Os05g08800.1	8e-08	100	28	.	.	.	.	Sb09g005550.1_PACid_1979995	2e-06	100	25	.	.	.	.
1905	IWB1905	BobWhite_c2540_468	Bradi2g15890.1	3e-15	85.58	104	Bradi2g15890.1	2e-09	82.35	34	LOC_Os05g49610.1	1e-10	88.89	72	LOC_Os05g49610.1	1e-07	63.64	33	Sb09g029040.1_PACid_1981913	3e-06	90.24	41	Sb09g029040.1_PACid_1981913	2e-07	60.61	33
1906	IWB1906	BobWhite_c25409_137	.	.	.	.	.	.	.	.	.	.	.	.	.	.	.	.	.	.	.	.	.	.	.	.
1907	IWB1907	BobWhite_c25422_85	Bradi2g43400.1	7e-09	88.68	53	Bradi2g43400.1	1e-08	92.59	27	LOC_Os01g42770.1	2e-13	89.23	65	LOC_Os01g42770.1	9e-07	81.48	27	Sb03g027790.1_PACid_1962446	7e-06	93.75	32	Sb03g027790.1_PACid_1962446	4e-07	81.48	27
1908	IWB1908	BobWhite_c25443_140	Bradi5g22570.2	5e-14	92.59	54	Bradi3g15327.1	1e-05	78.12	32	LOC_Os08g04190.1	3e-14	94.12	51	LOC_Os08g04190.1	4e-06	70.97	31	Sb06g029270.1_PACid_1973958	5e-14	92.59	54	.	.	.	.
1909	IWB1909	BobWhite_c2545_622	.	.	.	.	.	.	.	.	.	.	.	.	.	.	.	.	.	.	.	.	.	.	.	.
1910	IWB1910	BobWhite_c2547_204	Bradi2g06620.1	6e-26	89.42	104	Bradi2g06620.1	7e-12	91.18	34	LOC_Os01g11054.1	1e-31	98.61	72	LOC_Os01g11054.1	2e-10	86.11	36	.	.	.	.	Sb03g035090.1_PACid_1963352	8e-07	64.71	34
1911	IWB1911	BobWhite_c25482_176	.	.	.	.	Bradi1g19220.1	6e-14	96.97	33	LOC_Os03g20700.1	2e-18	87.23	94	LOC_Os03g20700.1	4e-13	93.94	33	Sb06g032740.1_PACid_1974374	2e-25	89.11	101	Sb06g032740.1_PACid_1974374	7e-14	96.97	33
1912	IWB1912	BobWhite_c25498_284	.	.	.	.	.	.	.	.	.	.	.	.	.	.	.	.	.	.	.	.	.	.	.	.
1913	IWB1913	BobWhite_c25500_179	Bradi3g27278.1	4e-39	97.73	88	Bradi3g27278.1	1e-11	96.55	29	LOC_Os10g21268.1	2e-36	96.59	88	LOC_Os10g21268.1	3e-11	96.55	29	Sb03g020182.1_PACid_1961890	6e-35	94.85	97	Sb03g020182.1_PACid_1961890	9e-12	96.55	29
1914	IWB1914	BobWhite_c25527_109	Bradi3g12660.1	2e-10	84.44	90	Bradi3g12660.1	3e-07	78.79	33	LOC_Os08g45080.1	7e-12	84.16	101	LOC_Os08g45080.1	2e-07	81.82	33	Sb07g023630.1_PACid_1976410	7e-07	94.12	34	.	.	.	.
1915	IWB1915	BobWhite_c25527_133	Bradi3g12660.1	1e-20	88.76	89	Bradi3g12660.1	1e-08	81.25	32	LOC_Os08g45080.1	1e-16	86.81	91	LOC_Os08g45080.1	3e-07	75	32	Sb07g023630.1_PACid_1976410	7e-13	85.87	92	Sb07g023630.1_PACid_1976410	1e-06	68.75	32
1916	IWB1916	BobWhite_c25527_313	Bradi3g12660.1	2e-21	89.58	96	Bradi3g12660.1	2e-06	84	25	LOC_Os08g45080.1	5e-15	89.02	82	LOC_Os08g45080.1	2e-06	77.78	27	.	.	.	.	Sb07g023630.1_PACid_1976410	3e-08	85.19	27
1917	IWB1917	BobWhite_c25527_980	Bradi3g12660.1	2e-19	88.17	93	Bradi3g12660.1	1e-08	84.85	33	LOC_Os08g45080.1	2e-12	86.25	80	LOC_Os08g45080.1	7e-09	81.82	33	Sb07g023630.1_PACid_1976410	1e-08	87.72	57	Sb07g023630.1_PACid_1976410	3e-08	75.76	33
1918	IWB1918	BobWhite_c25577_135	Bradi1g37480.1	8e-10	94.87	39	Bradi1g37480.1	3e-06	83.33	30	.	.	.	.	LOC_Os06g37450.1	2e-06	76.67	30	.	.	.	.	.	.	.	.
1919	IWB1919	BobWhite_c25586_336	.	.	.	.	.	.	.	.	.	.	.	.	.	.	.	.	.	.	.	.	.	.	.	.
1920	IWB1920	BobWhite_c25615_105	Bradi3g59430.1	1e-33	97.47	79	Bradi3g59430.1	3e-11	100	26	LOC_Os02g51080.1	1e-28	94.94	79	LOC_Os02g51080.1	8e-11	100	26	Sb04g028050.1_PACid_1967506	6e-29	94.94	79	Sb04g028050.1_PACid_1967506	3e-11	100	26
1921	IWB1921	BobWhite_c25629_666	.	.	.	.	.	.	.	.	.	.	.	.	.	.	.	.	.	.	.	.	.	.	.	.
1922	IWB1922	BobWhite_c25629_922	.	.	.	.	.	.	.	.	.	.	.	.	.	.	.	.	.	.	.	.	.	.	.	.
1923	IWB1923	BobWhite_c25635_350	.	.	.	.	Bradi2g28414.1	2e-07	66.67	33	.	.	.	.	.	.	.	.	.	.	.	.	.	.	.	.
1924	IWB1924	BobWhite_c25637_332	Bradi2g37795.1	1e-10	89.29	56	Bradi2g37795.1	4e-07	75	32	.	.	.	.	.	.	.	.	.	.	.	.	Sb01g014270.1_PACid_1951050	8e-08	75	32
1925	IWB1925	BobWhite_c25670_425	Bradi2g01890.1	2e-22	88.54	96	Bradi2g01890.1	1e-10	84.85	33	LOC_Os01g03660.2	2e-15	85.57	97	LOC_Os01g03660.2	5e-11	87.88	33	Sb03g007150.1_PACid_1960878	5e-17	91.04	67	Sb03g007150.1_PACid_1960878	4e-11	87.88	33
1926	IWB1926	BobWhite_c2568_115	.	.	.	.	.	.	.	.	.	.	.	.	.	.	.	.	.	.	.	.	.	.	.	.
1927	IWB1927	BobWhite_c25685_93	Bradi2g45070.1	8e-19	88.37	86	Bradi2g45070.1	4e-12	96.97	33	LOC_Os01g53900.1	2e-18	88.37	86	LOC_Os01g53900.1	2e-11	93.94	33	Sb01g002040.1_PACid_1949534	1e-14	88.73	71	Sb01g002040.1_PACid_1949534	2e-11	93.94	33
1928	IWB1928	BobWhite_c25688_121	Bradi1g52230.1	6e-41	93.07	101	Bradi1g52230.1	3e-11	93.94	33	LOC_Os12g18140.1	7e-15	88.73	71	LOC_Os12g18140.1	7e-10	87.88	33	Sb10g000500.1_PACid_1982195	3e-26	87.13	101	Sb10g000500.1_PACid_1982195	1e-10	90.91	33
1929	IWB1929	BobWhite_c2570_682	.	.	.	.	.	.	.	.	.	.	.	.	.	.	.	.	.	.	.	.	.	.	.	.
1930	IWB1930	BobWhite_c2570_781	.	.	.	.	.	.	.	.	.	.	.	.	.	.	.	.	.	.	.	.	.	.	.	.
1931	IWB1931	BobWhite_c25703_160	Bradi1g32490.1	2e-22	92.11	76	Bradi1g32490.1	1e-09	89.66	29	LOC_Os02g52450.1	4e-07	96.77	31	LOC_Os01g52460.1	1e-09	86.21	29	.	.	.	.	Sb03g005890.1_PACid_1960717	2e-08	79.31	29
1932	IWB1932	BobWhite_c25703_51	Bradi1g29550.1	1e-16	87.8	82	Bradi1g29550.1	3e-09	86.21	29	.	.	.	.	LOC_Os01g52460.1	5e-08	79.31	29	.	.	.	.	Sb09g025235.1_PACid_1981463	3e-08	79.31	29
1933	IWB1933	BobWhite_c25708_334	Bradi1g29900.1	1e-30	91.84	98	Bradi1g29900.1	5e-13	100	33	LOC_Os06g51029.1	2e-39	95.05	101	LOC_Os06g51029.1	1e-12	100	33	Sb10g030720.1_PACid_1985155	5e-23	88.12	101	Sb10g030720.1_PACid_1985155	5e-13	100	33
1934	IWB1934	BobWhite_c25743_426	Bradi1g05806.1	2e-44	97.94	97	Bradi1g05806.1	5e-15	100	33	LOC_Os04g16770.1	2e-46	98.97	97	LOC_Os04g16770.1	1e-14	100	33	.	.	.	.	.	.	.	.
1935	IWB1935	BobWhite_c25744_392	.	.	.	.	.	.	.	.	.	.	.	.	.	.	.	.	.	.	.	.	.	.	.	.
1936	IWB1936	BobWhite_c25759_1075	.	.	.	.	.	.	.	.	.	.	.	.	LOC_Os10g42160.1	4e-06	62.07	29	.	.	.	.	Sb08g006257.1_PACid_1977871	3e-06	64.29	28
1937	IWB1937	BobWhite_c25764_348	Bradi5g23807.1	2e-28	90.82	98	Bradi5g23807.1	4e-12	90.91	33	LOC_Os04g55210.1	7e-18	89.61	77	LOC_Os04g55210.1	5e-10	78.79	33	Sb06g030530.1_PACid_1974110	8e-25	90.91	88	Sb06g030530.1_PACid_1974110	2e-11	84.85	33
1938	IWB1938	BobWhite_c25778_421	Bradi5g15970.1	6e-29	96	75	Bradi5g15970.1	9e-07	95.83	24	LOC_Os04g44060.1	5e-19	93.65	63	.	.	.	.	Sb04g026650.1_PACid_1967324	3e-12	93.62	47	.	.	.	.
1939	IWB1939	BobWhite_c25784_83	Bradi5g27030.1	3e-37	94.85	97	Bradi5g27030.1	4e-14	93.94	33	LOC_Os04g59040.1	1e-31	93.48	92	LOC_Os01g64670.1	6e-14	100	33	Sb06g033780.1_PACid_1974493	1e-29	92.39	92	Sb06g033780.1_PACid_1974493	2e-14	100	33
1940	IWB1940	BobWhite_c25800_212	Bradi4g09125.1	2e-32	92.08	101	Bradi4g09120.2	1e-12	93.94	33	LOC_Os11g47970.1	2e-18	87.23	94	LOC_Os11g47970.1	4e-11	87.88	33	Sb05g027880.1_PACid_1971412	8e-19	87.23	94	Sb05g027880.1_PACid_1971412	4e-10	81.82	33
1941	IWB1941	BobWhite_c25806_157	.	.	.	.	.	.	.	.	.	.	.	.	.	.	.	.	.	.	.	.	.	.	.	.
1942	IWB1942	BobWhite_c25815_128	.	.	.	.	.	.	.	.	.	.	.	.	.	.	.	.	.	.	.	.	.	.	.	.
1943	IWB1943	BobWhite_c25835_80	.	.	.	.	.	.	.	.	.	.	.	.	.	.	.	.	.	.	.	.	.	.	.	.
1944	IWB1944	BobWhite_c2585_1156	.	.	.	.	.	.	.	.	.	.	.	.	.	.	.	.	.	.	.	.	Sb10g022420.1_PACid_1984108	7e-06	66.67	30
1945	IWB1945	BobWhite_c25856_223	.	.	.	.	.	.	.	.	.	.	.	.	.	.	.	.	.	.	.	.	.	.	.	.
1946	IWB1946	BobWhite_c25856_263	.	.	.	.	.	.	.	.	.	.	.	.	.	.	.	.	.	.	.	.	.	.	.	.
1947	IWB1947	BobWhite_c25875_165	Bradi2g34680.1	9e-25	89.58	96	Bradi2g34680.1	9e-12	96.77	31	LOC_Os05g07030.1	1e-19	87.5	96	LOC_Os05g07030.1	7e-10	90.32	31	Sb09g004730.1_PACid_1979893	5e-14	85.11	94	Sb09g004730.1_PACid_1979893	5e-10	90.32	31
1948	IWB1948	BobWhite_c25878_151	Bradi3g56830.1	4e-36	94.74	95	Bradi3g56830.1	7e-12	93.94	33	LOC_Os02g50130.1	1e-22	88.89	99	LOC_Os06g14420.1	7e-10	84.38	32	Sb04g028750.1_PACid_1967600	6e-32	93.48	92	Sb04g028750.1_PACid_1967600	9e-12	93.94	33
1949	IWB1949	BobWhite_c2591_732	Bradi1g63780.1	5e-08	90.91	44	.	.	.	.	.	.	.	.	.	.	.	.	Sb01g036740.1_PACid_1953535	7e-13	95.45	44	Sb01g036740.1_PACid_1953535	1e-06	75	32
1950	IWB1950	BobWhite_c25911_434	.	.	.	.	.	.	.	.	.	.	.	.	LOC_Os04g33290.1	2e-06	66.67	33	.	.	.	.	Sb08g017270.1_PACid_1978503	8e-08	63.64	33
1951	IWB1951	BobWhite_c25918_244	Bradi2g21120.1	2e-25	89.11	101	Bradi2g21120.1	8e-13	90.91	33	LOC_Os05g41640.1	1e-10	91.84	49	LOC_Os06g45710.1	2e-12	81.82	33	Sb09g024340.1_PACid_1981357	7e-07	96.67	30	Sb04g004690.1_PACid_1965444	8e-13	87.5	32
1952	IWB1952	BobWhite_c2593_1065	Bradi4g28310.1	3e-34	93	100	Bradi4g28310.1	4e-12	100	33	LOC_Os01g24680.1	8e-27	90	100	LOC_Os01g24680.1	1e-11	96.97	33	Sb03g013790.1_PACid_1961702	1e-29	91.67	96	Sb03g013790.1_PACid_1961702	4e-12	100	33
1953	IWB1953	BobWhite_c25941_205	.	.	.	.	.	.	.	.	.	.	.	.	.	.	.	.	.	.	.	.	.	.	.	.
1954	IWB1954	BobWhite_c25958_104	Bradi1g24980.1	1e-36	95.65	92	Bradi1g24980.1	1e-10	87.88	33	LOC_Os07g37030.1	8e-27	91.3	92	LOC_Os07g37030.1	4e-09	78.79	33	Sb09g020820.1_PACid_1980929	5e-20	88.04	92	Sb09g020820.1_PACid_1980929	1e-09	81.82	33
1955	IWB1955	BobWhite_c25980_138	Bradi4g21170.1	2e-31	91.92	99	Bradi4g21170.1	1e-12	90.91	33	LOC_Os11g13890.1	1e-22	88.12	101	LOC_Os11g13890.1	7e-12	87.88	33	Sb05g007070.1_PACid_1969755	8e-16	85.15	101	Sb05g007070.1_PACid_1969755	2e-12	90.91	33
1956	IWB1956	BobWhite_c25980_277	Bradi4g21170.1	5e-08	85.94	64	Bradi4g21170.1	5e-07	75	32	LOC_Os11g13890.1	1e-07	89.58	48	.	.	.	.	.	.	.	.	.	.	.	.
1957	IWB1957	BobWhite_c25996_190	.	.	.	.	.	.	.	.	.	.	.	.	.	.	.	.	.	.	.	.	.	.	.	.
1958	IWB1958	BobWhite_c26_1245	Bradi2g39720.1	9e-28	90.1	101	Bradi2g01310.1	1e-13	93.94	33	LOC_Os01g02410.1	1e-10	85.19	81	LOC_Os01g02410.1	8e-13	87.88	33	.	.	.	.	Sb03g025630.1_PACid_1962159	4e-11	84.85	33
1959	IWB1959	BobWhite_c260_197	Bradi2g01180.1	1e-23	90.7	86	Bradi2g01180.1	3e-12	93.75	32	LOC_Os01g02430.1	4e-13	85.88	85	LOC_Os01g02320.1	2e-08	85.71	28	.	.	.	.	Sb03g025630.1_PACid_1962159	3e-08	80	30
1960	IWB1960	BobWhite_c26002_72	Bradi3g10127.1	6e-23	88.12	101	Bradi3g10127.1	2e-11	87.88	33	LOC_Os02g17330.1	5e-25	89.11	101	LOC_Os02g17330.1	9e-12	93.94	33	Sb04g010240.1_PACid_1966141	9e-28	90.1	101	Sb04g010240.1_PACid_1966141	3e-11	90.91	33
1961	IWB1961	BobWhite_c26010_166	Bradi4g08030.1	2e-44	97.03	101	Bradi4g08030.1	2e-15	100	33	LOC_Os12g23180.1	6e-37	94.85	97	LOC_Os12g23180.1	7e-15	96.97	33	Sb08g005500.1_PACid_1977807	2e-37	94.85	97	Sb08g005500.1_PACid_1977807	5e-15	93.94	33
1962	IWB1962	BobWhite_c26019_222	Bradi1g25837.1	9e-28	91.4	93	Bradi1g25837.1	4e-12	93.94	33	LOC_Os07g34589.2	3e-23	90.7	86	LOC_Os07g34589.2	7e-12	93.94	33	Sb02g035170.1_PACid_1958882	9e-28	91.4	93	Sb02g035170.1_PACid_1958882	3e-12	93.94	33
1963	IWB1963	BobWhite_c26044_307	.	.	.	.	.	.	.	.	LOC_Os03g42530.1	7e-09	100	30	.	.	.	.	.	.	.	.	.	.	.	.
1964	IWB1964	BobWhite_c26045_230	.	.	.	.	Bradi4g10090.1	2e-08	69.7	33	LOC_Os03g42350.1	3e-11	85.9	78	LOC_Os03g42350.1	5e-10	78.79	33	Sb04g019783.1_PACid_1966515	7e-07	82.22	90	Sb04g019783.1_PACid_1966515	2e-08	71.88	32
1965	IWB1965	BobWhite_c2605_434	.	.	.	.	.	.	.	.	.	.	.	.	.	.	.	.	.	.	.	.	.	.	.	.
1966	IWB1966	BobWhite_c2605_632	.	.	.	.	.	.	.	.	.	.	.	.	.	.	.	.	.	.	.	.	.	.	.	.
1967	IWB1967	BobWhite_c26054_238	Bradi4g09125.1	8e-19	89.74	78	Bradi4g09125.1	7e-12	87.88	33	LOC_Os11g47970.1	2e-15	88.31	77	LOC_Os11g47970.1	1e-10	87.1	31	Sb05g027870.1_PACid_1971411	3e-06	93.94	33	Sb05g027870.1_PACid_1971411	2e-09	72.73	33
1968	IWB1968	BobWhite_c26082_239	.	.	.	.	.	.	.	.	.	.	.	.	.	.	.	.	.	.	.	.	.	.	.	.
1969	IWB1969	BobWhite_c26082_80	Bradi1g02220.1	3e-09	94.74	38	Bradi1g02220.2	2e-06	75	28	LOC_Os03g62420.1	3e-08	84.34	83	.	.	.	.	Sb01g001810.1_PACid_1949505	3e-09	94.74	38	Sb01g001810.1_PACid_1949505	8e-07	71.43	28
1970	IWB1970	BobWhite_c26096_153	.	.	.	.	.	.	.	.	.	.	.	.	.	.	.	.	.	.	.	.	.	.	.	.
1971	IWB1971	BobWhite_c26121_373	Bradi1g60190.1	9e-25	89	100	Bradi1g60190.1	1e-12	93.94	33	LOC_Os03g02200.1	3e-14	85.26	95	LOC_Os03g02200.1	5e-12	90.91	33	Sb01g031430.1_PACid_1952875	4e-30	91.09	101	Sb01g031430.1_PACid_1952875	1e-12	90.91	33
1972	IWB1972	BobWhite_c26122_129	.	.	.	.	.	.	.	.	.	.	.	.	.	.	.	.	.	.	.	.	.	.	.	.
1973	IWB1973	BobWhite_c26130_475	Bradi2g35050.1	4e-39	96.74	92	Bradi2g35050.1	3e-13	100	33	LOC_Os05g06350.1	3e-26	90.53	95	LOC_Os05g06350.1	1e-12	96.97	33	Sb09g004320.1_PACid_1979838	5e-26	91.86	86	Sb03g009700.1_PACid_1961195	2e-12	90.91	33
1974	IWB1974	BobWhite_c26143_145	Bradi1g58087.1	1e-11	88.71	62	Bradi1g58087.1	2e-06	65.71	35	.	.	.	.	.	.	.	.	.	.	.	.	.	.	.	.
1975	IWB1975	BobWhite_c2615_128	Bradi5g24950.1	7e-16	92.86	56	Bradi5g24950.1	4e-06	100	19	.	.	.	.	.	.	.	.	.	.	.	.	Sb06g031690.1_PACid_1974245	3e-06	90.48	21
1976	IWB1976	BobWhite_c26178_311	Bradi2g48010.1	1e-39	95.05	101	Bradi2g48010.1	1e-13	100	33	LOC_Os01g51410.1	6e-37	94.06	101	LOC_Os01g51410.1	3e-13	100	33	Sb08g003440.1_PACid_1977533	6e-35	93.07	101	Sb08g003440.1_PACid_1977533	1e-13	100	33
1977	IWB1977	BobWhite_c26183_553	.	.	.	.	.	.	.	.	.	.	.	.	.	.	.	.	.	.	.	.	.	.	.	.
1978	IWB1978	BobWhite_c2620_541	Bradi3g14590.1	6e-26	89.8	98	Bradi3g14590.1	1e-11	93.94	33	LOC_Os08g04390.2	5e-28	90.82	98	LOC_Os08g04390.2	2e-10	90.91	33	Sb07g002900.1_PACid_1974917	1e-23	88.78	98	Sb07g002900.1_PACid_1974917	1e-11	93.94	33
1979	IWB1979	BobWhite_c26200_282	Bradi2g15730.1	7e-44	98.91	92	Bradi2g15730.1	1e-15	100	33	LOC_Os05g49890.1	2e-27	90.1	101	LOC_Os05g49890.1	2e-15	100	33	Sb09g029250.1_PACid_1981939	4e-30	93.26	89	Sb09g029250.1_PACid_1981939	1e-15	100	33
1980	IWB1980	BobWhite_c26201_275	Bradi3g18820.1	4e-30	91.09	101	Bradi3g18820.1	3e-11	90.91	33	LOC_Os08g14440.2	2e-24	89	100	LOC_Os08g14440.2	7e-10	87.88	33	Sb01g022260.1_PACid_1951999	1e-14	90.48	63	.	.	.	.
1981	IWB1981	BobWhite_c26212_208	.	.	.	.	.	.	.	.	.	.	.	.	.	.	.	.	.	.	.	.	.	.	.	.
1982	IWB1982	BobWhite_c26240_87	.	.	.	.	.	.	.	.	.	.	.	.	.	.	.	.	.	.	.	.	.	.	.	.
1983	IWB1983	BobWhite_c26245_305	Bradi2g48650.1	9e-28	90.1	101	Bradi2g48650.1	2e-13	90.91	33	LOC_Os01g52630.1	2e-24	89	100	LOC_Os01g52630.1	6e-11	81.82	33	Sb03g033330.1_PACid_1963135	2e-13	93.88	49	Sb03g033330.1_PACid_1963135	6e-11	78.79	33
1984	IWB1984	BobWhite_c26259_248	.	.	.	.	.	.	.	.	.	.	.	.	.	.	.	.	.	.	.	.	.	.	.	.
1985	IWB1985	BobWhite_c26280_353	Bradi4g26900.1	1e-30	91.84	98	Bradi4g26900.1	3e-13	93.94	33	LOC_Os03g19650.1	1e-22	95.38	65	LOC_Os03g19650.1	7e-12	87.88	33	Sb02g001400.1_PACid_1955403	1e-17	87.5	88	Sb02g001400.1_PACid_1955403	2e-12	90.91	33
1986	IWB1986	BobWhite_c26285_263	Bradi2g35020.1	2e-31	93.41	91	Bradi2g12560.1	3e-09	87.1	31	LOC_Os05g06430.1	5e-31	92.63	95	LOC_Os05g06430.1	3e-08	87.1	31	Sb09g004370.1_PACid_1979847	8e-25	92.5	80	Sb09g004370.1_PACid_1979847	1e-09	93.55	31
1987	IWB1987	BobWhite_c26296_83	.	.	.	.	.	.	.	.	.	.	.	.	.	.	.	.	.	.	.	.	.	.	.	.
1988	IWB1988	BobWhite_c2630_235	.	.	.	.	.	.	.	.	.	.	.	.	.	.	.	.	.	.	.	.	.	.	.	.
1989	IWB1989	BobWhite_c26303_143	Bradi5g17080.1	5e-08	89.58	48	.	.	.	.	.	.	.	.	.	.	.	.	.	.	.	.	.	.	.	.
1990	IWB1990	BobWhite_c26315_324	Bradi2g43300.1	6e-35	93.07	101	Bradi2g43300.1	2e-11	84.85	33	LOC_Os01g42620.1	2e-18	86.73	98	LOC_Os01g42620.1	9e-10	81.82	33	Sb03g027690.1_PACid_1962435	2e-13	85.88	85	Sb03g027690.1_PACid_1962435	7e-06	60.61	33
1991	IWB1991	BobWhite_c26322_205	Bradi3g23020.1	9e-25	89	100	Bradi3g23020.1	4e-10	90.62	32	LOC_Os10g12354.1	5e-22	88	100	LOC_Os10g12354.1	3e-10	93.75	32	Sb06g032780.1_PACid_1974378	8e-16	86.02	93	Sb06g032780.1_PACid_1974378	9e-09	90.32	31
1992	IWB1992	BobWhite_c26329_71	Bradi5g24690.1	9e-25	92.5	80	Bradi5g24690.1	5e-08	86.67	30	LOC_Os04g56160.1	3e-26	93.67	79	LOC_Os04g56160.1	1e-06	83.33	30	Sb06g031240.1_PACid_1974191	9e-31	95.12	82	Sb06g031240.1_PACid_1974191	1e-07	86.67	30
1993	IWB1993	BobWhite_c26330_197	Bradi4g30827.1	2e-32	92.08	101	Bradi4g30827.1	6e-13	87.88	33	LOC_Os11g47240.1	1e-07	92.5	40	LOC_Os11g47240.1	2e-10	78.79	33	.	.	.	.	Sb10g004760.1_PACid_1982734	2e-10	72.73	33
1994	IWB1994	BobWhite_c26330_284	Bradi4g30827.1	1e-39	95.88	97	Bradi4g30827.1	1e-11	90.91	33	LOC_Os11g47180.1	1e-13	97.62	42	LOC_Os10g13970.1	1e-08	75.76	33	.	.	.	.	Sb05g027140.1_PACid_1971320	5e-09	78.79	33
1995	IWB1995	BobWhite_c26331_241	Bradi1g10720.1	2e-32	92.08	101	Bradi1g10720.1	3e-13	96.97	33	LOC_Os03g21914.1	1e-34	93.07	101	LOC_Os03g21914.1	3e-13	100	33	.	.	.	.	Sb01g010150.1_PACid_1950564	4e-11	81.82	33
1996	IWB1996	BobWhite_c26374_339	.	.	.	.	Bradi3g44320.1	6e-13	87.5	32	LOC_Os02g31100.1	4e-13	95.56	45	LOC_Os02g31100.1	2e-12	81.25	32	Sb04g021050.1_PACid_1966620	7e-07	90.48	42	Sb04g021050.1_PACid_1966620	2e-10	68.75	32
1997	IWB1997	BobWhite_c26404_281	Bradi1g60460.1	2e-22	90.48	84	Bradi1g60460.1	9e-12	90.91	33	LOC_Os03g27930.1	6e-06	82.02	89	LOC_Os03g27930.1	7e-10	81.82	33	Sb01g033250.1_PACid_1953098	4e-08	85.29	68	Sb01g033250.1_PACid_1953098	1e-09	81.82	33
[truncated: 79,590 more rows]
