# Supplementary material for: Characterization of polyploid wheat genomic diversity using a high-density 90 000 single nucleotide polymorphism array
Source: Plant Biotechnol J. 2014 Mar 20;12(6):787–96. doi: 10.1111/pbi.12183 (PMC4265271; doi:10.1111/pbi.12183)
Supplement: Table S8 — Annotation of clustering patterns observed for SNP assays. [file pbi0012-0787-SD18.xlsx]

## Sheet: Table_S8
Supplementary Table S8. Annotation describing clustering patterns observed for SNP assays trained using the diploid version of GenomeStudio.
Index on iSelect 90K SNP bead chip	SNP id	SNPname	130208_IWSC_SNPannotation	130208_IWSC_SNPcomment
1	IWB1	BobWhite_c10015_641	Codominant	detects poly single locus
2	IWB2	BobWhite_c10016_302	Codominant	detects poly single locus
3	IWB3	BobWhite_c10016_431	Recode AB to BB	detects poly single locus
4	IWB4	BobWhite_c10017_644	Codominant	detects poly single locus
5	IWB5	BobWhite_c1002_263	Mono	Mono
6	IWB6	BobWhite_c10022_471	Recode AB to AA	detects poly single locus
7	IWB7	BobWhite_c10038_503	Mono	Mono
8	IWB8	BobWhite_c10076_601	Mono	Mono
9	IWB9	BobWhite_c10082_241	Recode AB to AA	detects poly single locus
10	IWB10	BobWhite_c10090_559	Mono	Mono
11	IWB11	BobWhite_c10098_535	Recode AB to AA	detects poly single locus
12	IWB12	BobWhite_c10108_260	Mono	Mono
13	IWB13	BobWhite_c10109_1022	AA Multiallelic	detects poly duplicated loci
14	IWB14	BobWhite_c10109_234	Recode AB to AA	detects poly single locus
15	IWB15	BobWhite_c10116_389	Mono	Mono
16	IWB16	BobWhite_c10126_263	Codominant	detects poly single locus
17	IWB17	BobWhite_c1014_412	Mono	Mono
18	IWB18	BobWhite_c10140_297	Codominant	detects poly single locus
19	IWB19	BobWhite_c10150_488	Recode AB to BB	detects poly single locus
20	IWB20	BobWhite_c10160_369	Recode AB to AA	detects poly single locus
21	IWB21	BobWhite_c10173_317	MSV	detects poly duplicated loci
22	IWB22	BobWhite_c1020_62	MSV	detects poly duplicated loci
23	IWB23	BobWhite_c10236_192	MSV	detects poly duplicated loci
24	IWB24	BobWhite_c10237_506	MSV	detects poly duplicated loci
25	IWB25	BobWhite_c10238_127	Mono	Mono
26	IWB26	BobWhite_c10240_434	MSV	detects poly duplicated loci
27	IWB27	BobWhite_c10245_305	Mono	Mono
28	IWB28	BobWhite_c10247_316	MSV	detects poly duplicated loci
29	IWB29	BobWhite_c1027_1127	MSV	detects poly duplicated loci
30	IWB30	BobWhite_c1027_360	Mono	Mono
31	IWB31	BobWhite_c1027_474	Mono	Mono
32	IWB32	BobWhite_c10238_127	Recode AB to AA	detects poly single locus
33	IWB33	BobWhite_c10239_519	MSV	detects poly duplicated loci
34	IWB34	BobWhite_c10240_434	Codominant	detects poly single locus
35	IWB35	BobWhite_c10245_305	Mono	Mono
36	IWB36	BobWhite_c10247_316	Codominant	detects poly single locus
37	IWB37	BobWhite_c10251_382	MSV	detects poly duplicated loci
38	IWB38	BobWhite_c1027_1127	Codominant	detects poly single locus
39	IWB39	BobWhite_c1027_360	Recode AB to AA	detects poly single locus
40	IWB40	BobWhite_c1027_474	Codominant	detects poly single locus
41	IWB41	BobWhite_c10287_421	MSV	detects poly duplicated loci
42	IWB42	BobWhite_c10290_234	MSV	detects poly duplicated loci
43	IWB43	BobWhite_c10301_452	MSV	detects poly duplicated loci
44	IWB44	BobWhite_c10318_1009	Mono	Mono
45	IWB45	BobWhite_c1032_190	MSV	detects poly duplicated loci
46	IWB46	BobWhite_c10323_698	Recode AB to BB	detects poly single locus
47	IWB47	BobWhite_c10331_182	Mono	Mono
48	IWB48	BobWhite_c10331_517	Codominant	detects poly single locus
49	IWB49	BobWhite_c10342_117	Recode AB to AA	detects poly single locus
50	IWB50	BobWhite_c10343_320	Codominant	detects poly single locus
51	IWB51	BobWhite_c10352_775	Mono	Mono
52	IWB52	BobWhite_c10364_57	Codominant	detects poly single locus
53	IWB53	BobWhite_c10385_374	Codominant	detects poly single locus
54	IWB54	BobWhite_c10399_401	Codominant	detects poly single locus
55	IWB55	BobWhite_c104_89	Codominant	detects poly single locus
56	IWB56	BobWhite_c10402_140	MSV	detects poly duplicated loci
57	IWB57	BobWhite_c10402_170	Recode AB to AA	detects poly single locus
58	IWB58	BobWhite_c10429_147	Mono	Mono
59	IWB59	BobWhite_c1044_413	Recode AB to AA	detects poly single locus
60	IWB60	BobWhite_c10448_80	MSV	detects poly duplicated loci
61	IWB61	BobWhite_c10451_147	Mono	Mono
62	IWB62	BobWhite_c10452_483	Mono	Mono
63	IWB63	BobWhite_c10452_700	Mono	Mono
64	IWB64	BobWhite_c10453_396	BB Multiallelic	detects poly duplicated loci
65	IWB65	BobWhite_c10466_704	Mono	Mono
66	IWB66	BobWhite_c10469_116	Mono	Mono
67	IWB67	BobWhite_c10472_988	Mono	Mono
68	IWB68	BobWhite_c10476_790	Codominant	detects poly single locus
69	IWB69	BobWhite_c10483_531	MSV	detects poly duplicated loci
70	IWB70	BobWhite_c1049_338	MSV	detects poly duplicated loci
71	IWB71	BobWhite_c10520_1517	MSV	detects poly duplicated loci
72	IWB72	BobWhite_c10524_739	Mono	Mono
73	IWB73	BobWhite_c10529_1331	Recode AB to AA	detects poly single locus
74	IWB74	BobWhite_c10539_201	BB Multiallelic	detects poly duplicated loci
75	IWB75	BobWhite_c10542_532	Mono	Mono
76	IWB76	BobWhite_c10542_736	Mono	Mono
77	IWB77	BobWhite_c10542_777	Recode AB to AA	detects poly single locus
78	IWB78	BobWhite_c10551_69	Mono	Mono
79	IWB79	BobWhite_c10562_376	Mono	Mono
80	IWB80	BobWhite_c10574_193	Recode AB to AA	detects poly single locus
81	IWB81	BobWhite_c10575_119	Mono	Mono
82	IWB82	BobWhite_c10578_272	Codominant	detects poly single locus
83	IWB83	BobWhite_c10583_352	Recode AB to AA	detects poly single locus
84	IWB84	BobWhite_c1059_1825	Recode AB to BB	detects poly single locus
85	IWB85	BobWhite_c1059_518	AA Multiallelic	detects poly duplicated loci
86	IWB86	BobWhite_c10600_566	Mono	Mono
87	IWB87	BobWhite_c10610_1096	Recode AB to BB	detects poly single locus
88	IWB88	BobWhite_c10610_149	MSV	detects poly duplicated loci
89	IWB89	BobWhite_c10612_321	Mono	Mono
90	IWB90	BobWhite_c10614_157	Codominant	detects poly single locus
91	IWB91	BobWhite_c10622_159	Recode AB to AA	detects poly single locus
92	IWB92	BobWhite_c10624_925	Mono	Mono
93	IWB93	BobWhite_c10627_354	MSV	detects poly duplicated loci
94	IWB94	BobWhite_c10644_85	Mono	Mono
95	IWB95	BobWhite_c10648_54	Mono	Mono
96	IWB96	BobWhite_c10654_567	Mono	Mono
97	IWB97	BobWhite_c10657_83	Mono	Mono
98	IWB98	BobWhite_c10659_188	Codominant	detects poly single locus
99	IWB99	BobWhite_c10673_138	Recode AB to AA	detects poly single locus
100	IWB100	BobWhite_c10673_330	Recode AB to AA	detects poly single locus
101	IWB101	BobWhite_c10698_170	Mono	Mono
102	IWB102	BobWhite_c1072_100	Codominant_Null	detects poly single locus
103	IWB103	BobWhite_c1072_593	Recode AB to BB	detects poly single locus
104	IWB104	BobWhite_c1073_81	Codominant	detects poly single locus
105	IWB105	BobWhite_c10740_179	AA Multiallelic	detects poly duplicated loci
106	IWB106	BobWhite_c10751_585	Recode AB to BB	detects poly single locus
107	IWB107	BobWhite_c10764_251	Codominant	detects poly single locus
108	IWB108	BobWhite_c10764_350	Mono	Mono
109	IWB109	BobWhite_c10779_437	Mono	Mono
110	IWB110	BobWhite_c1082_134	AA Multiallelic	detects poly duplicated loci
111	IWB111	BobWhite_c10820_142	Mono	Mono
112	IWB112	BobWhite_c10823_405	Recode AB to AA	detects poly single locus
113	IWB113	BobWhite_c10832_1131	Recode AB to AA	detects poly single locus
114	IWB114	BobWhite_c10832_972	MSV	detects poly duplicated loci
115	IWB115	BobWhite_c10837_533	Recode AB to AA	detects poly single locus
116	IWB116	BobWhite_c10837_67	MSV	detects poly duplicated loci
117	IWB117	BobWhite_c1085_412	Recode AB to AA	detects poly single locus
118	IWB118	BobWhite_c10852_309	Recode AB to AA	detects poly single locus
119	IWB119	BobWhite_c10853_650	Recode AB to AA	detects poly single locus
120	IWB120	BobWhite_c10864_436	Recode AB to BB	detects poly single locus
121	IWB121	BobWhite_c10869_58	Mono	Mono
122	IWB122	BobWhite_c10872_859	Recode AB to BB	detects poly single locus
123	IWB123	BobWhite_c10873_88	Mono	Mono
124	IWB124	BobWhite_c10896_923	Recode AB to AA	detects poly single locus
125	IWB125	BobWhite_c10901_240	Recode AB to AA	detects poly single locus
126	IWB126	BobWhite_c10901_578	Codominant	detects poly single locus
127	IWB127	BobWhite_c10903_399	MSV	detects poly duplicated loci
128	IWB128	BobWhite_c10905_801	Mono	Mono
129	IWB129	BobWhite_c10911_493	Recode AB to AA	detects poly single locus
130	IWB130	BobWhite_c10911_715	Recode AB to BB	detects poly single locus
131	IWB131	BobWhite_c10915_295	MSV	detects poly duplicated loci
132	IWB132	BobWhite_c10915_707	Recode AB to AA	detects poly single locus
133	IWB133	BobWhite_c10916_695	MSV	detects poly duplicated loci
134	IWB134	BobWhite_c10921_1183	Recode AB to AA	detects poly single locus
135	IWB135	BobWhite_c1093_494	Codominant	detects poly single locus
136	IWB136	BobWhite_c10931_124	Recode AB to BB	detects poly single locus
137	IWB137	BobWhite_c10935_352	Mono	Mono
138	IWB138	BobWhite_c10935_394	Mono	Mono
139	IWB139	BobWhite_c10948_112	Mono	Mono
140	IWB140	BobWhite_c1095_651	Mono	Mono
141	IWB141	BobWhite_c10954_467	MSV	detects poly duplicated loci
142	IWB142	BobWhite_c10956_71	Recode AB to AA	detects poly single locus
143	IWB143	BobWhite_c10960_510	Codominant	detects poly single locus
144	IWB144	BobWhite_c1097_796	Mono	Mono
145	IWB145	BobWhite_c10975_60	AA Multiallelic	detects poly duplicated loci
146	IWB146	BobWhite_c10977_834	MSV	detects poly duplicated loci
147	IWB147	BobWhite_c10997_282	Mono	Mono
148	IWB148	BobWhite_c10997_421	Codominant	detects poly single locus
149	IWB149	BobWhite_c11000_1049	Codominant_Null	detects poly single locus
150	IWB150	BobWhite_c11000_458	Mono	Mono
151	IWB151	BobWhite_c11000_782	Recode AB to AA	detects poly single locus
152	IWB152	BobWhite_c11000_806	Mono	Mono
153	IWB153	BobWhite_c11000_935	MSV	detects poly duplicated loci
154	IWB154	BobWhite_c11005_236	Codominant	detects poly single locus
155	IWB155	BobWhite_c11006_801	Codominant	detects poly single locus
156	IWB156	BobWhite_c11022_78	MSV	detects poly duplicated loci
157	IWB157	BobWhite_c11029_523	Mono	Mono
158	IWB158	BobWhite_c11034_415	Mono	Mono
159	IWB159	BobWhite_c11034_905	Mono	Mono
160	IWB160	BobWhite_c11036_842	Recode AB to AA	detects poly single locus
161	IWB161	BobWhite_c11038_312	MSV	detects poly duplicated loci
162	IWB162	BobWhite_c11038_605	Recode AB to AA	detects poly single locus
163	IWB163	BobWhite_c11042_284	MSV	detects poly duplicated loci
164	IWB164	BobWhite_c11044_322	AA Multiallelic	detects poly duplicated loci
165	IWB165	BobWhite_c1105_299	MSV	detects poly duplicated loci
166	IWB166	BobWhite_c1105_745	Codominant	detects poly single locus
167	IWB167	BobWhite_c11059_169	Codominant	detects poly single locus
168	IWB168	BobWhite_c11072_254	MSV	detects poly duplicated loci
169	IWB169	BobWhite_c11077_231	Recode AB to AA	detects poly single locus
170	IWB170	BobWhite_c11081_1619	MSV	detects poly duplicated loci
171	IWB171	BobWhite_c11081_181	MSV	detects poly duplicated loci
172	IWB172	BobWhite_c11111_288	Mono	Mono
173	IWB173	BobWhite_c11119_83	Codominant	detects poly single locus
174	IWB174	BobWhite_c11128_303	Mono	Mono
175	IWB175	BobWhite_c11131_382	MSV	detects poly duplicated loci
176	IWB176	BobWhite_c11137_236	Mono	Mono
177	IWB177	BobWhite_c11152_617	Recode AB to BB	detects poly single locus
178	IWB178	BobWhite_c11153_266	Codominant	detects poly single locus
179	IWB179	BobWhite_c11154_279	Codominant	detects poly single locus
180	IWB180	BobWhite_c11161_270	Recode AB to BB	detects poly single locus
181	IWB181	BobWhite_c11161_463	Mono	Mono
182	IWB182	BobWhite_c11161_873	Recode AB to BB	detects poly single locus
183	IWB183	BobWhite_c11168_490	Mono	Mono
184	IWB184	BobWhite_c11178_1124	Recode AB to BB	detects poly single locus
185	IWB185	BobWhite_c11178_53	MSV	detects poly duplicated loci
186	IWB186	BobWhite_c11178_914	Recode AB to BB	detects poly single locus
187	IWB187	BobWhite_c11184_418	Codominant	detects poly single locus
188	IWB188	BobWhite_c11201_410	MSV	detects poly duplicated loci
189	IWB189	BobWhite_c11225_941	MSV	detects poly duplicated loci
190	IWB190	BobWhite_c11231_615	Mono	Mono
191	IWB191	BobWhite_c11232_706	Mono	Mono
192	IWB192	BobWhite_c11235_370	Codominant	detects poly single locus
193	IWB193	BobWhite_c1124_305	MSV	detects poly duplicated loci
194	IWB194	BobWhite_c11283_352	Mono	Mono
195	IWB195	BobWhite_c11287_560	Mono	Mono
196	IWB196	BobWhite_c11298_512	Codominant	detects poly single locus
197	IWB197	BobWhite_c11301_226	Codominant	detects poly single locus
198	IWB198	BobWhite_c11309_738	Recode AB to AA	detects poly single locus
199	IWB199	BobWhite_c1131_328	Codominant	detects poly single locus
200	IWB200	BobWhite_c11312_346	MSV	detects poly duplicated loci
201	IWB201	BobWhite_c11327_185	Recode AB to AA	detects poly single locus
202	IWB202	BobWhite_c11327_248	BB Multiallelic	detects poly duplicated loci
203	IWB203	BobWhite_c11327_491	Codominant	detects poly single locus
204	IWB204	BobWhite_c11335_244	Mono	Mono
205	IWB205	BobWhite_c11338_605	Codominant	detects poly single locus
206	IWB206	BobWhite_c11347_194	Recode AB to AA	detects poly single locus
207	IWB207	BobWhite_c11354_376	AA Multiallelic	detects poly duplicated loci
208	IWB208	BobWhite_c1136_385	Recode AB to BB	detects poly single locus
209	IWB209	BobWhite_c11365_273	Codominant	detects poly single locus
210	IWB210	BobWhite_c11365_873	Mono	Mono
211	IWB211	BobWhite_c1137_1369	MSV	detects poly duplicated loci
212	IWB212	BobWhite_c1137_1405	Mono	Mono
213	IWB213	BobWhite_c11374_530	Codominant	detects poly single locus
214	IWB214	BobWhite_c1138_339	Codominant	detects poly single locus
215	IWB215	BobWhite_c11385_112	Mono	Mono
216	IWB216	BobWhite_c11397_208	Codominant	detects poly single locus
217	IWB217	BobWhite_c11397_231	Recode AB to AA	detects poly single locus
218	IWB218	BobWhite_c11405_356	Codominant	detects poly single locus
219	IWB219	BobWhite_c11407_177	Recode AB to AA	detects poly single locus
220	IWB220	BobWhite_c11433_636	Mono	Mono
221	IWB221	BobWhite_c11460_291	Codominant	detects poly single locus
222	IWB222	BobWhite_c11478_388	Mono	Mono
223	IWB223	BobWhite_c11479_157	MSV	detects poly duplicated loci
224	IWB224	BobWhite_c11480_1129	Mono	Mono
225	IWB225	BobWhite_c11480_1370	Recode AB to AA	detects poly single locus
226	IWB226	BobWhite_c11480_520	Mono	Mono
227	IWB227	BobWhite_c1149_539	Codominant_Null	detects poly single locus
228	IWB228	BobWhite_c11490_479	Mono	Mono
229	IWB229	BobWhite_c11493_1202	Mono	Mono
230	IWB230	BobWhite_c11495_120	MSV	detects poly duplicated loci
231	IWB231	BobWhite_c1150_1127	Recode AB to BB	detects poly single locus
232	IWB232	BobWhite_c11503_296	Recode AB to AA	detects poly single locus
233	IWB233	BobWhite_c11512_157	Codominant	detects poly single locus
234	IWB234	BobWhite_c11533_363	Recode AB to AA	detects poly single locus
235	IWB235	BobWhite_c11539_336	Recode AB to AA	detects poly single locus
236	IWB236	BobWhite_c11540_60	BB Multiallelic	detects poly duplicated loci
237	IWB237	BobWhite_c11549_468	Recode AB to AA	detects poly single locus
238	IWB238	BobWhite_c11562_133	Codominant	detects poly single locus
239	IWB239	BobWhite_c11594_152	Mono	Mono
240	IWB240	BobWhite_c11608_78	MSV	detects poly duplicated loci
241	IWB241	BobWhite_c11615_191	MSV	detects poly duplicated loci
242	IWB242	BobWhite_c11615_268	MSV	detects poly duplicated loci
243	IWB243	BobWhite_c11619_255	AA Multiallelic	detects poly duplicated loci
244	IWB244	BobWhite_c11619_532	BB Multiallelic	detects poly duplicated loci
245	IWB245	BobWhite_c11621_123	Codominant	detects poly single locus
246	IWB246	BobWhite_c1163_162	Mono	Mono
247	IWB247	BobWhite_c11652_421	Recode AB to BB	detects poly single locus
248	IWB248	BobWhite_c11655_343	MSV	detects poly duplicated loci
249	IWB249	BobWhite_c11686_575	MSV	detects poly duplicated loci
250	IWB250	BobWhite_c11691_181	Mono	Mono
251	IWB251	BobWhite_c11692_148	AA Multiallelic	detects poly duplicated loci
252	IWB252	BobWhite_c11696_445	Mono	Mono
253	IWB253	BobWhite_c11698_167	Mono	Mono
254	IWB254	BobWhite_c11698_207	Recode AB to BB	detects poly single locus
255	IWB255	BobWhite_c1173_367	Mono	Mono
256	IWB256	BobWhite_c11739_325	MSV	detects poly duplicated loci
257	IWB257	BobWhite_c1174_127	Recode AB to BB	detects poly single locus
258	IWB258	BobWhite_c11756_79	Recode AB to BB	detects poly single locus
259	IWB259	BobWhite_c11761_295	Mono	Mono
260	IWB260	BobWhite_c11800_119	Codominant	detects poly single locus
261	IWB261	BobWhite_c11800_96	Recode AB to BB	detects poly single locus
262	IWB262	BobWhite_c11808_975	Codominant_Null	detects poly single locus
263	IWB263	BobWhite_c11811_327	Recode AB to AA	detects poly single locus
264	IWB264	BobWhite_c11817_376	Recode AB to AA	detects poly single locus
265	IWB265	BobWhite_c11861_535	MSV	detects poly duplicated loci
266	IWB266	BobWhite_c11861_557	AA Multiallelic	detects poly duplicated loci
267	IWB267	BobWhite_c11861_606	Codominant	detects poly single locus
268	IWB268	BobWhite_c11863_720	Mono	Mono
269	IWB269	BobWhite_c11864_312	Recode AB to AA	detects poly single locus
270	IWB270	BobWhite_c1187_2752	Mono	Mono
271	IWB271	BobWhite_c11872_122	Mono	Mono
272	IWB272	BobWhite_c11895_332	MSV	detects poly duplicated loci
273	IWB273	BobWhite_c11902_88	Recode AB to AA	detects poly single locus
274	IWB274	BobWhite_c11917_124	MSV	detects poly duplicated loci
275	IWB275	BobWhite_c11918_807	Recode AB to AA	detects poly single locus
276	IWB276	BobWhite_c11923_547	Mono	Mono
277	IWB277	BobWhite_c11935_137	MSV	detects poly duplicated loci
278	IWB278	BobWhite_c11938_64	Mono	Mono
279	IWB279	BobWhite_c11946_277	Codominant	detects poly single locus
280	IWB280	BobWhite_c11949_788	Mono	Mono
281	IWB281	BobWhite_c1196_297	Codominant	detects poly single locus
282	IWB282	BobWhite_c11971_441	MSV	detects poly duplicated loci
283	IWB283	BobWhite_c11977_428	Mono	Mono
284	IWB284	BobWhite_c11981_105	Mono	Mono
285	IWB285	BobWhite_c11997_246	Codominant	detects poly single locus
286	IWB286	BobWhite_c1201_384	Codominant	detects poly single locus
287	IWB287	BobWhite_c12011_190	Mono	Mono
288	IWB288	BobWhite_c12013_1151	MSV	detects poly duplicated loci
289	IWB289	BobWhite_c12013_275	Recode AB to BB	detects poly single locus
290	IWB290	BobWhite_c12013_977	Recode AB to BB	detects poly single locus
291	IWB291	BobWhite_c12016_88	Recode AB to BB	detects poly single locus
292	IWB292	BobWhite_c12017_125	Mono	Mono
293	IWB293	BobWhite_c12032_371	Recode AB to BB	detects poly single locus
294	IWB294	BobWhite_c12032_86	Recode AB to AA	detects poly single locus
295	IWB295	BobWhite_c12037_723	Recode AB to BB	detects poly single locus
296	IWB296	BobWhite_c12044_111	Mono	Mono
297	IWB297	BobWhite_c12048_145	MSV	detects poly duplicated loci
298	IWB298	BobWhite_c12052_610	Recode AB to BB	detects poly single locus
299	IWB299	BobWhite_c12067_311	Codominant	detects poly single locus
300	IWB300	BobWhite_c12072_201	Recode AB to AA	detects poly single locus
301	IWB301	BobWhite_c12078_316	Recode AB to BB	detects poly single locus
302	IWB302	BobWhite_c12088_1047	Mono	Mono
303	IWB303	BobWhite_c12088_261	Recode AB to AA	detects poly single locus
304	IWB304	BobWhite_c12090_117	Recode AB to BB	detects poly single locus
305	IWB305	BobWhite_c12090_70	Mono	Mono
306	IWB306	BobWhite_c12128_187	Codominant	detects poly single locus
307	IWB307	BobWhite_c12129_801	Recode AB to AA	detects poly single locus
308	IWB308	BobWhite_c12134_1068	Mono	Mono
309	IWB309	BobWhite_c12134_1140	Codominant	detects poly single locus
310	IWB310	BobWhite_c12134_539	Mono	Mono
311	IWB311	BobWhite_c12134_823	Codominant	detects poly single locus
312	IWB312	BobWhite_c12134_880	Codominant	detects poly single locus
313	IWB313	BobWhite_c1214_171	Mono	Mono
314	IWB314	BobWhite_c1214_798	MSV	detects poly duplicated loci
315	IWB315	BobWhite_c12144_216	Recode AB to AA	detects poly single locus
316	IWB316	BobWhite_c1215_240	Codominant	detects poly single locus
317	IWB317	BobWhite_c12154_199	Recode AB to AA	detects poly single locus
318	IWB318	BobWhite_c12157_747	MSV	detects poly duplicated loci
319	IWB319	BobWhite_c12159_729	Mono	Mono
320	IWB320	BobWhite_c12174_290	Mono	Mono
321	IWB321	BobWhite_c12202_81	Recode AB to BB	detects poly single locus
322	IWB322	BobWhite_c1221_367	Codominant	detects poly single locus
323	IWB323	BobWhite_c12229_182	Codominant	detects poly single locus
324	IWB324	BobWhite_c12232_243	Recode AB to AA	detects poly single locus
325	IWB325	BobWhite_c12246_187	Recode AB to BB	detects poly single locus
326	IWB326	BobWhite_c12248_442	Mono	Mono
327	IWB327	BobWhite_c1225_235	Recode AB to BB	detects poly single locus
328	IWB328	BobWhite_c1225_376	Codominant	detects poly single locus
329	IWB329	BobWhite_c12252_476	Codominant	detects poly single locus
330	IWB330	BobWhite_c12256_96	BB Multiallelic	detects poly duplicated loci
331	IWB331	BobWhite_c12261_130	Codominant_Null	detects poly single locus
332	IWB332	BobWhite_c12264_248	MSV	detects poly duplicated loci
333	IWB333	BobWhite_c12281_752	Codominant	detects poly single locus
334	IWB334	BobWhite_c1229_846	Mono	Mono
335	IWB335	BobWhite_c12302_368	MSV	detects poly duplicated loci
336	IWB336	BobWhite_c12302_389	MSV	detects poly duplicated loci
337	IWB337	BobWhite_c12305_959	Recode AB to AA	detects poly single locus
338	IWB338	BobWhite_c12316_383	Codominant_Null	detects poly single locus
339	IWB339	BobWhite_c12334_362	Recode AB to AA	detects poly single locus
340	IWB340	BobWhite_c1234_238	MSV	detects poly duplicated loci
341	IWB341	BobWhite_c1234_261	Mono	Mono
342	IWB342	BobWhite_c12343_253	Recode AB to AA	detects poly single locus
343	IWB343	BobWhite_c12355_1548	Recode AB to BB	detects poly single locus
344	IWB344	BobWhite_c12355_1590	MSV	detects poly duplicated loci
345	IWB345	BobWhite_c12355_603	MSV	detects poly duplicated loci
346	IWB346	BobWhite_c1236_1429	Mono	Mono
347	IWB347	BobWhite_c12360_139	Mono	Mono
348	IWB348	BobWhite_c12360_401	Recode AB to AA	detects poly single locus
349	IWB349	BobWhite_c12360_988	Mono	Mono
350	IWB350	BobWhite_c12363_95	Mono	Mono
351	IWB351	BobWhite_c12365_719	AA Multiallelic	detects poly duplicated loci
352	IWB352	BobWhite_c12365_743	Codominant	detects poly single locus
353	IWB353	BobWhite_c12379_648	Mono	Mono
354	IWB354	BobWhite_c12379_952	Mono	Mono
355	IWB355	BobWhite_c1238_1826	Codominant	detects poly single locus
356	IWB356	BobWhite_c1238_495	Mono	Mono
357	IWB357	BobWhite_c1238_913	Mono	Mono
358	IWB358	BobWhite_c12392_149	Mono	Mono
359	IWB359	BobWhite_c1240_1470	Codominant	detects poly single locus
360	IWB360	BobWhite_c12410_196	MSV	detects poly duplicated loci
361	IWB361	BobWhite_c12410_396	Mono	Mono
362	IWB362	BobWhite_c12412_252	Mono	Mono
363	IWB363	BobWhite_c12412_324	Mono	Mono
364	IWB364	BobWhite_c12424_886	Mono	Mono
365	IWB365	BobWhite_c12426_84	MSV	detects poly duplicated loci
366	IWB366	BobWhite_c12428_371	Codominant	detects poly single locus
367	IWB367	BobWhite_c12434_462	Mono	Mono
368	IWB368	BobWhite_c12435_393	Mono	Mono
369	IWB369	BobWhite_c12447_108	Mono	Mono
370	IWB370	BobWhite_c12457_433	Recode AB to BB	detects poly single locus
371	IWB371	BobWhite_c12469_173	Mono	Mono
372	IWB372	BobWhite_c12486_101	Mono	Mono
373	IWB373	BobWhite_c12490_106	Mono	Mono
374	IWB374	BobWhite_c12527_342	Recode AB to BB	detects poly single locus
375	IWB375	BobWhite_c12527_378	Recode AB to AA	detects poly single locus
376	IWB376	BobWhite_c12541_117	Mono	Mono
377	IWB377	BobWhite_c12541_168	Mono	Mono
378	IWB378	BobWhite_c12562_256	Mono	Mono
379	IWB379	BobWhite_c12568_428	Mono	Mono
380	IWB380	BobWhite_c12568_900	Codominant	detects poly single locus
381	IWB381	BobWhite_c12573_827	Codominant	detects poly single locus
382	IWB382	BobWhite_c12593_361	Codominant	detects poly single locus
383	IWB383	BobWhite_c12593_529	Mono	Mono
384	IWB384	BobWhite_c12605_222	Codominant_Null	detects poly single locus
385	IWB385	BobWhite_c12649_113	Codominant	detects poly single locus
386	IWB386	BobWhite_c1265_247	Mono	Mono
387	IWB387	BobWhite_c1265_607	AA Multiallelic	detects poly duplicated loci
388	IWB388	BobWhite_c12655_541	Codominant	detects poly single locus
389	IWB389	BobWhite_c12656_180	Recode AB to BB	detects poly single locus
390	IWB390	BobWhite_c12658_649	Recode AB to AA	detects poly single locus
391	IWB391	BobWhite_c1266_424	Mono	Mono
392	IWB392	BobWhite_c12674_1191	Mono	Mono
393	IWB393	BobWhite_c12687_131	AA Multiallelic	detects poly duplicated loci
394	IWB394	BobWhite_c12695_394	Codominant	detects poly single locus
395	IWB395	BobWhite_c12695_427	Recode AB to BB	detects poly single locus
396	IWB396	BobWhite_c12732_205	Codominant	detects poly single locus
397	IWB397	BobWhite_c12733_215	MSV	detects poly duplicated loci
398	IWB398	BobWhite_c1274_465	Mono	Mono
399	IWB399	BobWhite_c1275_304	MSV	detects poly duplicated loci
400	IWB400	BobWhite_c1275_359	MSV	detects poly duplicated loci
401	IWB401	BobWhite_c12752_410	AA Multiallelic	detects poly duplicated loci
402	IWB402	BobWhite_c12757_841	Codominant	detects poly single locus
403	IWB403	BobWhite_c12767_148	Recode AB to BB	detects poly single locus
404	IWB404	BobWhite_c12770_158	Codominant	detects poly single locus
405	IWB405	BobWhite_c12772_134	Mono	Mono
406	IWB406	BobWhite_c12775_188	Codominant	detects poly single locus
407	IWB407	BobWhite_c12775_299	Codominant	detects poly single locus
408	IWB408	BobWhite_c12775_326	Recode AB to AA	detects poly single locus
409	IWB409	BobWhite_c12775_437	Recode AB to AA	detects poly single locus
410	IWB410	BobWhite_c12775_523	Recode AB to BB	detects poly single locus
411	IWB411	BobWhite_c12814_493	Recode AB to BB	detects poly single locus
412	IWB412	BobWhite_c12823_247	Mono	Mono
413	IWB413	BobWhite_c12832_302	Recode AB to AA	detects poly single locus
414	IWB414	BobWhite_c12841_56	Recode AB to BB	detects poly single locus
415	IWB415	BobWhite_c12846_196	BB Multiallelic	detects poly duplicated loci
416	IWB416	BobWhite_c12846_389	Recode AB to BB	detects poly single locus
417	IWB417	BobWhite_c12853_660	Recode AB to AA	detects poly single locus
418	IWB418	BobWhite_c12859_257	Recode AB to AA	detects poly single locus
419	IWB419	BobWhite_c12860_202	Mono	Mono
420	IWB420	BobWhite_c12861_652	Mono	Mono
421	IWB421	BobWhite_c12861_857	Mono	Mono
422	IWB422	BobWhite_c12873_605	Mono	Mono
423	IWB423	BobWhite_c12883_272	Codominant	detects poly single locus
424	IWB424	BobWhite_c12889_390	Recode AB to AA	detects poly single locus
425	IWB425	BobWhite_c12889_926	Mono	Mono
426	IWB426	BobWhite_c12892_140	Recode AB to AA	detects poly single locus
427	IWB427	BobWhite_c12908_381	Recode AB to BB	detects poly single locus
428	IWB428	BobWhite_c12911_649	Codominant	detects poly single locus
429	IWB429	BobWhite_c12911_788	Codominant	detects poly single locus
430	IWB430	BobWhite_c12933_1043	Mono	Mono
431	IWB431	BobWhite_c12938_141	Mono	Mono
432	IWB432	BobWhite_c1294_197	Recode AB to BB	detects poly single locus
433	IWB433	BobWhite_c1295_470	Codominant	detects poly single locus
434	IWB434	BobWhite_c12960_138	MSV	detects poly duplicated loci
435	IWB435	BobWhite_c12960_168	MSV	detects poly duplicated loci
436	IWB436	BobWhite_c12963_193	Recode AB to BB	detects poly single locus
437	IWB437	BobWhite_c12967_378	Mono	Mono
438	IWB438	BobWhite_c12968_317	Recode AB to BB	detects poly single locus
439	IWB439	BobWhite_c12977_65	BB Multiallelic	detects poly duplicated loci
440	IWB440	BobWhite_c12978_388	Mono	Mono
441	IWB441	BobWhite_c12980_151	Codominant	detects poly single locus
442	IWB442	BobWhite_c13013_81	Mono	Mono
443	IWB443	BobWhite_c13030_406	Recode AB to AA	detects poly single locus
444	IWB444	BobWhite_c13039_184	Codominant	detects poly single locus
445	IWB445	BobWhite_c13054_100	Mono	Mono
446	IWB446	BobWhite_c13063_111	BB Multiallelic	detects poly duplicated loci
447	IWB447	BobWhite_c13063_381	Recode AB to AA	detects poly single locus
448	IWB448	BobWhite_c13066_776	AA Multiallelic	detects poly duplicated loci
449	IWB449	BobWhite_c13085_820	Mono	Mono
450	IWB450	BobWhite_c13091_385	Codominant	detects poly single locus
451	IWB451	BobWhite_c13098_526	AA Multiallelic	detects poly duplicated loci
452	IWB452	BobWhite_c13098_670	BB Multiallelic	detects poly duplicated loci
453	IWB453	BobWhite_c13099_755	Recode AB to AA	detects poly single locus
454	IWB454	BobWhite_c13103_388	Mono	Mono
455	IWB455	BobWhite_c13107_217	Mono	Mono
456	IWB456	BobWhite_c13124_430	Recode AB to BB	detects poly single locus
457	IWB457	BobWhite_c13137_111	Recode AB to BB	detects poly single locus
458	IWB458	BobWhite_c13147_152	Mono	Mono
459	IWB459	BobWhite_c13152_342	Mono	Mono
460	IWB460	BobWhite_c13156_773	Codominant	detects poly single locus
461	IWB461	BobWhite_c1318_691	Recode AB to AA	detects poly single locus
462	IWB462	BobWhite_c13198_118	Mono	Mono
463	IWB463	BobWhite_c13202_312	MSV	detects poly duplicated loci
464	IWB464	BobWhite_c13202_399	Recode AB to BB	detects poly single locus
465	IWB465	BobWhite_c13202_462	AA Multiallelic	detects poly duplicated loci
466	IWB466	BobWhite_c13210_115	Recode AB to AA	detects poly single locus
467	IWB467	BobWhite_c13233_578	Mono	Mono
468	IWB468	BobWhite_c13238_386	Codominant	detects poly single locus
469	IWB469	BobWhite_c13238_502	Mono	Mono
470	IWB470	BobWhite_c13247_795	MSV	detects poly duplicated loci
471	IWB471	BobWhite_c13248_519	Mono	Mono
472	IWB472	BobWhite_c1325_102	Mono	Mono
473	IWB473	BobWhite_c13263_97	Mono	Mono
474	IWB474	BobWhite_c13269_917	Mono	Mono
475	IWB475	BobWhite_c13285_245	Codominant	detects poly single locus
476	IWB476	BobWhite_c13289_364	Mono	Mono
477	IWB477	BobWhite_c13289_404	Mono	Mono
478	IWB478	BobWhite_c13293_107	MSV	detects poly duplicated loci
479	IWB479	BobWhite_c13295_407	Codominant_Null	detects poly single locus
480	IWB480	BobWhite_c13295_69	MSV	detects poly duplicated loci
481	IWB481	BobWhite_c133_1077	Mono	Mono
482	IWB482	BobWhite_c13300_105	Mono	Mono
483	IWB483	BobWhite_c13300_75	Mono	Mono
484	IWB484	BobWhite_c13315_651	Codominant	detects poly single locus
485	IWB485	BobWhite_c13322_215	Codominant	detects poly single locus
486	IWB486	BobWhite_c13340_412	MSV	detects poly duplicated loci
487	IWB487	BobWhite_c13358_203	MSV	detects poly duplicated loci
488	IWB488	BobWhite_c13368_386	Mono	Mono
489	IWB489	BobWhite_c1337_294	Mono	Mono
490	IWB490	BobWhite_c13373_250	MSV	detects poly duplicated loci
491	IWB491	BobWhite_c13376_359	Mono	Mono
492	IWB492	BobWhite_c13378_662	AA Multiallelic	detects poly duplicated loci
493	IWB493	BobWhite_c13381_101	Recode AB to AA	detects poly single locus
494	IWB494	BobWhite_c13384_247	Mono	Mono
495	IWB495	BobWhite_c13384_303	Mono	Mono
496	IWB496	BobWhite_c13386_244	Mono	Mono
497	IWB497	BobWhite_c13386_598	Mono	Mono
498	IWB498	BobWhite_c1339_944	Codominant	detects poly single locus
499	IWB499	BobWhite_c13400_229	Codominant	detects poly single locus
500	IWB500	BobWhite_c13400_608	MSV	detects poly duplicated loci
501	IWB501	BobWhite_c13407_242	MSV	detects poly duplicated loci
502	IWB502	BobWhite_c13424_430	Recode AB to BB	detects poly single locus
503	IWB503	BobWhite_c13428_455	Recode AB to BB	detects poly single locus
504	IWB504	BobWhite_c13431_1372	MSV	detects poly duplicated loci
505	IWB505	BobWhite_c13435_700	Codominant_Null	detects poly single locus
506	IWB506	BobWhite_c13450_1872	Mono	Mono
507	IWB507	BobWhite_c13450_2100	Codominant	detects poly single locus
508	IWB508	BobWhite_c13450_712	MSV	detects poly duplicated loci
509	IWB509	BobWhite_c13455_112	Recode AB to AA	detects poly single locus
510	IWB510	BobWhite_c13455_93	Recode AB to AA	detects poly single locus
511	IWB511	BobWhite_c13485_226	Mono	Mono
512	IWB512	BobWhite_c13503_87	Mono	Mono
513	IWB513	BobWhite_c13504_378	MSV	detects poly duplicated loci
514	IWB514	BobWhite_c13510_631	MSV	detects poly duplicated loci
515	IWB515	BobWhite_c13514_340	MSV	detects poly duplicated loci
516	IWB516	BobWhite_c13525_262	Recode AB to AA	detects poly single locus
517	IWB517	BobWhite_c1354_386	Recode AB to AA	detects poly single locus
518	IWB518	BobWhite_c1354_429	Mono	Mono
519	IWB519	BobWhite_c1354_462	Mono	Mono
520	IWB520	BobWhite_c13543_142	Mono	Mono
521	IWB521	BobWhite_c13560_341	Mono	Mono
522	IWB522	BobWhite_c13582_194	Mono	Mono
523	IWB523	BobWhite_c13582_252	Mono	Mono
524	IWB524	BobWhite_c13600_52	Mono	Mono
525	IWB525	BobWhite_c1361_1187	Codominant	detects poly single locus
526	IWB526	BobWhite_c13610_397	Mono	Mono
527	IWB527	BobWhite_c13628_622	Mono	Mono
528	IWB528	BobWhite_c1364_182	Recode AB to AA	detects poly single locus
529	IWB529	BobWhite_c13640_103	Mono	Mono
530	IWB530	BobWhite_c13643_337	Mono	Mono
531	IWB531	BobWhite_c13649_390	MSV	detects poly duplicated loci
532	IWB532	BobWhite_c13649_579	Recode AB to BB	detects poly single locus
533	IWB533	BobWhite_c13654_447	Codominant	detects poly single locus
534	IWB534	BobWhite_c13661_275	Mono	Mono
535	IWB535	BobWhite_c13680_512	MSV	detects poly duplicated loci
536	IWB536	BobWhite_c137_203	MSV	detects poly duplicated loci
537	IWB537	BobWhite_c13704_244	MSV	detects poly duplicated loci
538	IWB538	BobWhite_c13718_682	MSV	detects poly duplicated loci
539	IWB539	BobWhite_c13719_365	AA Multiallelic	detects poly duplicated loci
540	IWB540	BobWhite_c13719_460	Mono	Mono
541	IWB541	BobWhite_c1372_133	Codominant	detects poly single locus
542	IWB542	BobWhite_c13736_59	MSV	detects poly duplicated loci
543	IWB543	BobWhite_c13752_400	MSV	detects poly duplicated loci
544	IWB544	BobWhite_c13761_242	AA Multiallelic	detects poly duplicated loci
545	IWB545	BobWhite_c13766_161	Mono	Mono
546	IWB546	BobWhite_c13774_405	Mono	Mono
547	IWB547	BobWhite_c13779_636	MSV	detects poly duplicated loci
548	IWB548	BobWhite_c13818_362	MSV	detects poly duplicated loci
549	IWB549	BobWhite_c1382_325	Mono	Mono
550	IWB550	BobWhite_c13835_185	Mono	Mono
551	IWB551	BobWhite_c13839_111	Recode AB to AA	detects poly single locus
552	IWB552	BobWhite_c13839_135	Recode AB to AA	detects poly single locus
553	IWB553	BobWhite_c13839_78	Recode AB to AA	detects poly single locus
554	IWB554	BobWhite_c13844_873	Codominant	detects poly single locus
555	IWB555	BobWhite_c13845_195	BB Multiallelic	detects poly duplicated loci
556	IWB556	BobWhite_c13845_714	Mono	Mono
557	IWB557	BobWhite_c13858_897	Recode AB to AA	detects poly single locus
558	IWB558	BobWhite_c13867_217	Codominant	detects poly single locus
559	IWB559	BobWhite_c1387_798	Recode AB to BB	detects poly single locus
560	IWB560	BobWhite_c13871_881	Mono	Mono
561	IWB561	BobWhite_c13874_167	Mono	Mono
562	IWB562	BobWhite_c13878_193	Recode AB to AA	detects poly single locus
563	IWB563	BobWhite_c13900_53	Recode AB to BB	detects poly single locus
564	IWB564	BobWhite_c13924_707	BB Multiallelic	detects poly duplicated loci
565	IWB565	BobWhite_c13933_285	Mono	Mono
566	IWB566	BobWhite_c13933_317	Mono	Mono
567	IWB567	BobWhite_c13947_173	Codominant	detects poly single locus
568	IWB568	BobWhite_c13949_53	Recode AB to AA	detects poly single locus
569	IWB569	BobWhite_c13949_98	Recode AB to AA	detects poly single locus
570	IWB570	BobWhite_c13975_80	MSV	detects poly duplicated loci
571	IWB571	BobWhite_c13977_91	Recode AB to AA	detects poly single locus
572	IWB572	BobWhite_c13981_285	Mono	Mono
573	IWB573	BobWhite_c13983_901	Recode AB to AA	detects poly single locus
574	IWB574	BobWhite_c14011_463	MSV	detects poly duplicated loci
575	IWB575	BobWhite_c14028_182	AA Multiallelic	detects poly duplicated loci
576	IWB576	BobWhite_c14032_133	Recode AB to AA	detects poly single locus
577	IWB577	BobWhite_c14032_277	MSV	detects poly duplicated loci
578	IWB578	BobWhite_c14044_562	Mono	Mono
579	IWB579	BobWhite_c14066_403	Recode AB to AA	detects poly single locus
580	IWB580	BobWhite_c14076_98	Recode AB to AA	detects poly single locus
581	IWB581	BobWhite_c14078_219	Mono	Mono
582	IWB582	BobWhite_c14078_249	Mono	Mono
583	IWB583	BobWhite_c14078_87	Mono	Mono
584	IWB584	BobWhite_c14080_654	Mono	Mono
585	IWB585	BobWhite_c14085_196	Recode AB to AA	detects poly single locus
586	IWB586	BobWhite_c14085_585	Mono	Mono
587	IWB587	BobWhite_c14092_485	MSV	detects poly duplicated loci
588	IWB588	BobWhite_c14099_437	Mono	Mono
589	IWB589	BobWhite_c14113_153	Mono	Mono
590	IWB590	BobWhite_c14113_96	Mono	Mono
591	IWB591	BobWhite_c14115_378	Recode AB to BB	detects poly single locus
592	IWB592	BobWhite_c14115_401	Recode AB to AA	detects poly single locus
593	IWB593	BobWhite_c1412_1469	BB Multiallelic	detects poly duplicated loci
594	IWB594	BobWhite_c1412_76	Mono	Mono
595	IWB595	BobWhite_c14138_623	Mono	Mono
596	IWB596	BobWhite_c14141_197	MSV	detects poly duplicated loci
597	IWB597	BobWhite_c14143_565	Mono	Mono
598	IWB598	BobWhite_c14148_123	Mono	Mono
599	IWB599	BobWhite_c14158_112	BB Multiallelic	detects poly duplicated loci
600	IWB600	BobWhite_c14159_528	MSV	detects poly duplicated loci
601	IWB601	BobWhite_c14161_457	Mono	Mono
602	IWB602	BobWhite_c14172_113	MSV	detects poly duplicated loci
603	IWB603	BobWhite_c14176_156	Codominant	detects poly single locus
604	IWB604	BobWhite_c14176_916	MSV	detects poly duplicated loci
605	IWB605	BobWhite_c14183_699	MSV	detects poly duplicated loci
606	IWB606	BobWhite_c14206_339	AA Multiallelic	detects poly duplicated loci
607	IWB607	BobWhite_c14209_478	Recode AB to BB	detects poly single locus
608	IWB608	BobWhite_c14209_871	Recode AB to AA	detects poly single locus
609	IWB609	BobWhite_c14221_243	Mono	Mono
610	IWB610	BobWhite_c14222_571	Mono	Mono
611	IWB611	BobWhite_c14222_605	Mono	Mono
612	IWB612	BobWhite_c14223_602	Recode AB to BB	detects poly single locus
613	IWB613	BobWhite_c14258_383	Recode AB to AA	detects poly single locus
614	IWB614	BobWhite_c14258_434	Recode AB to AA	detects poly single locus
615	IWB615	BobWhite_c14263_302	Mono	Mono
616	IWB616	BobWhite_c14271_1379	Recode AB to BB	detects poly single locus
617	IWB617	BobWhite_c14280_245	MSV	detects poly duplicated loci
618	IWB618	BobWhite_c14291_385	MSV	detects poly duplicated loci
619	IWB619	BobWhite_c14291_666	BB Multiallelic	detects poly duplicated loci
620	IWB620	BobWhite_c14292_162	Mono	Mono
621	IWB621	BobWhite_c14292_246	Mono	Mono
622	IWB622	BobWhite_c14292_436	Mono	Mono
623	IWB623	BobWhite_c14297_266	Recode AB to AA	detects poly single locus
624	IWB624	BobWhite_c14303_240	Codominant	detects poly single locus
625	IWB625	BobWhite_c14304_687	MSV	detects poly duplicated loci
626	IWB626	BobWhite_c14323_288	MSV	detects poly duplicated loci
627	IWB627	BobWhite_c14350_378	Mono	Mono
628	IWB628	BobWhite_c14350_426	Mono	Mono
629	IWB629	BobWhite_c14352_90	Mono	Mono
630	IWB630	BobWhite_c14360_420	Recode AB to AA	detects poly single locus
631	IWB631	BobWhite_c14362_86	Codominant	detects poly single locus
632	IWB632	BobWhite_c14363_480	MSV	detects poly duplicated loci
633	IWB633	BobWhite_c14365_59	Codominant	detects poly single locus
634	IWB634	BobWhite_c14367_167	Mono	Mono
635	IWB635	BobWhite_c14378_729	Mono	Mono
636	IWB636	BobWhite_c14388_227	MSV	detects poly duplicated loci
637	IWB637	BobWhite_c14388_80	Mono	Mono
638	IWB638	BobWhite_c14409_206	Recode AB to AA	detects poly single locus
639	IWB639	BobWhite_c1441_1078	MSV	detects poly duplicated loci
640	IWB640	BobWhite_c1441_1123	Codominant	detects poly single locus
641	IWB641	BobWhite_c1441_128	Recode AB to AA	detects poly single locus
642	IWB642	BobWhite_c1441_1440	MSV	detects poly duplicated loci
643	IWB643	BobWhite_c14421_78	Mono	Mono
644	IWB644	BobWhite_c14422_282	Codominant	detects poly single locus
645	IWB645	BobWhite_c14424_227	Codominant	detects poly single locus
646	IWB646	BobWhite_c14425_216	Codominant	detects poly single locus
647	IWB647	BobWhite_c14432_224	Mono	Mono
648	IWB648	BobWhite_c14457_167	MSV	detects poly duplicated loci
649	IWB649	BobWhite_c14461_104	Recode AB to AA	detects poly single locus
650	IWB650	BobWhite_c14461_80	MSV	detects poly duplicated loci
651	IWB651	BobWhite_c14471_411	Codominant	detects poly single locus
652	IWB652	BobWhite_c14471_69	Recode AB to AA	detects poly single locus
653	IWB653	BobWhite_c14476_80	Recode AB to BB	detects poly single locus
654	IWB654	BobWhite_c14480_99	Codominant	detects poly single locus
655	IWB655	BobWhite_c14486_122	Codominant	detects poly single locus
656	IWB656	BobWhite_c14494_304	Recode AB to AA	detects poly single locus
657	IWB657	BobWhite_c14495_230	AA Multiallelic	detects poly duplicated loci
658	IWB658	BobWhite_c145_179	Mono	Mono
659	IWB659	BobWhite_c14507_276	Mono	Mono
660	IWB660	BobWhite_c14508_181	MSV	detects poly duplicated loci
661	IWB661	BobWhite_c14508_375	Recode AB to AA	detects poly single locus
662	IWB662	BobWhite_c1452_859	Mono	Mono
663	IWB663	BobWhite_c14526_271	Recode AB to BB	detects poly single locus
664	IWB664	BobWhite_c14530_51	BB Multiallelic	detects poly duplicated loci
665	IWB665	BobWhite_c14536_201	Mono	Mono
666	IWB666	BobWhite_c14549_269	Mono	Mono
667	IWB667	BobWhite_c14550_148	Mono	Mono
668	IWB668	BobWhite_c14554_277	BB Multiallelic	detects poly duplicated loci
669	IWB669	BobWhite_c1456_615	Codominant	detects poly single locus
670	IWB670	BobWhite_c14570_161	Mono	Mono
671	IWB671	BobWhite_c14570_263	Mono	Mono
672	IWB672	BobWhite_c14575_323	Codominant	detects poly single locus
673	IWB673	BobWhite_c14576_497	Mono	Mono
674	IWB674	BobWhite_c14576_660	Mono	Mono
675	IWB675	BobWhite_c14587_51	AA Multiallelic	detects poly duplicated loci
676	IWB676	BobWhite_c14588_84	Codominant	detects poly single locus
677	IWB677	BobWhite_c14606_452	Recode AB to AA	detects poly single locus
678	IWB678	BobWhite_c14618_272	Recode AB to AA	detects poly single locus
679	IWB679	BobWhite_c14619_562	MSV	detects poly duplicated loci
680	IWB680	BobWhite_c14640_462	Recode AB to BB	detects poly single locus
681	IWB681	BobWhite_c14650_564	Mono	Mono
682	IWB682	BobWhite_c1467_1916	Mono	Mono
683	IWB683	BobWhite_c14672_935	AA Multiallelic	detects poly duplicated loci
684	IWB684	BobWhite_c14681_198	Recode AB to AA	detects poly single locus
685	IWB685	BobWhite_c14686_86	Codominant	detects poly single locus
686	IWB686	BobWhite_c14689_172	AA Multiallelic	detects poly duplicated loci
687	IWB687	BobWhite_c1469_112	Recode AB to AA	detects poly single locus
688	IWB688	BobWhite_c14705_487	Recode AB to AA	detects poly single locus
689	IWB689	BobWhite_c14717_512	Mono	Mono
690	IWB690	BobWhite_c14717_800	Codominant	detects poly single locus
691	IWB691	BobWhite_c1472_528	Codominant	detects poly single locus
692	IWB692	BobWhite_c1472_59	Codominant	detects poly single locus
693	IWB693	BobWhite_c14727_390	Mono	Mono
694	IWB694	BobWhite_c14736_188	MSV	detects poly duplicated loci
695	IWB695	BobWhite_c14758_214	Mono	Mono
696	IWB696	BobWhite_c14758_530	Mono	Mono
697	IWB697	BobWhite_c14760_245	Mono	Mono
698	IWB698	BobWhite_c14760_277	MSV	detects poly duplicated loci
699	IWB699	BobWhite_c14763_85	Mono	Mono
700	IWB700	BobWhite_c1477_315	MSV	detects poly duplicated loci
701	IWB701	BobWhite_c14799_321	Mono	Mono
702	IWB702	BobWhite_c14799_457	Mono	Mono
703	IWB703	BobWhite_c14811_336	Mono	Mono
704	IWB704	BobWhite_c14812_828	Codominant	detects poly single locus
705	IWB705	BobWhite_c1488_1274	Mono	Mono
706	IWB706	BobWhite_c1488_1370	Recode AB to AA	detects poly single locus
707	IWB707	BobWhite_c1488_1394	Mono	Mono
708	IWB708	BobWhite_c1488_299	Codominant	detects poly single locus
709	IWB709	BobWhite_c1488_504	AA Multiallelic	detects poly duplicated loci
710	IWB710	BobWhite_c14882_143	Codominant	detects poly single locus
711	IWB711	BobWhite_c149_120	MSV	detects poly duplicated loci
712	IWB712	BobWhite_c149_1839	MSV	detects poly duplicated loci
713	IWB713	BobWhite_c149_3064	MSV	detects poly duplicated loci
714	IWB714	BobWhite_c149_4419	MSV	detects poly duplicated loci
715	IWB715	BobWhite_c14907_296	Mono	Mono
716	IWB716	BobWhite_c1491_1075	Mono	Mono
717	IWB717	BobWhite_c14915_156	Recode AB to AA	detects poly single locus
718	IWB718	BobWhite_c14915_515	Recode AB to AA	detects poly single locus
719	IWB719	BobWhite_c14916_627	MSV	detects poly duplicated loci
720	IWB720	BobWhite_c14926_201	Mono	Mono
721	IWB721	BobWhite_c14928_843	Mono	Mono
722	IWB722	BobWhite_c14938_411	Recode AB to AA	detects poly single locus
723	IWB723	BobWhite_c1494_101	Mono	Mono
724	IWB724	BobWhite_c14948_295	MSV	detects poly duplicated loci
725	IWB725	BobWhite_c14950_299	Mono	Mono
726	IWB726	BobWhite_c14966_231	MSV	detects poly duplicated loci
727	IWB727	BobWhite_c14968_1195	Mono	Mono
728	IWB728	BobWhite_c14968_538	Mono	Mono
729	IWB729	BobWhite_c1499_59	Recode AB to BB	detects poly single locus
730	IWB730	BobWhite_c14991_512	Mono	Mono
731	IWB731	BobWhite_c14996_670	Mono	Mono
732	IWB732	BobWhite_c14999_397	Mono	Mono
733	IWB733	BobWhite_c14999_479	Mono	Mono
734	IWB734	BobWhite_c1500_73	Mono	Mono
735	IWB735	BobWhite_c15021_357	MSV	detects poly duplicated loci
736	IWB736	BobWhite_c15035_469	MSV	detects poly duplicated loci
737	IWB737	BobWhite_c15047_376	Codominant	detects poly single locus
738	IWB738	BobWhite_c15052_119	Codominant	detects poly single locus
739	IWB739	BobWhite_c15059_241	Mono	Mono
740	IWB740	BobWhite_c15073_502	MSV	detects poly duplicated loci
741	IWB741	BobWhite_c15075_708	MSV	detects poly duplicated loci
742	IWB742	BobWhite_c15082_683	Recode AB to BB	detects poly single locus
743	IWB743	BobWhite_c1509_622	Recode AB to AA	detects poly single locus
744	IWB744	BobWhite_c15097_341	Codominant	detects poly single locus
745	IWB745	BobWhite_c15097_602	Mono	Mono
746	IWB746	BobWhite_c15098_161	Mono	Mono
747	IWB747	BobWhite_c15109_230	Recode AB to AA	detects poly single locus
748	IWB748	BobWhite_c15121_95	Recode AB to AA	detects poly single locus
749	IWB749	BobWhite_c1514_523	Mono	Mono
750	IWB750	BobWhite_c15146_985	MSV	detects poly duplicated loci
751	IWB751	BobWhite_c15152_341	MSV	detects poly duplicated loci
752	IWB752	BobWhite_c15153_337	Mono	Mono
753	IWB753	BobWhite_c1518_375	Mono	Mono
754	IWB754	BobWhite_c15186_96	Recode AB to AA	detects poly single locus
755	IWB755	BobWhite_c1520_455	Recode AB to BB	detects poly single locus
756	IWB756	BobWhite_c15206_166	Codominant	detects poly single locus
757	IWB757	BobWhite_c15215_550	MSV	detects poly duplicated loci
758	IWB758	BobWhite_c1523_269	Recode AB to BB	detects poly single locus
759	IWB759	BobWhite_c15233_525	Recode AB to AA	detects poly single locus
760	IWB760	BobWhite_c15235_107	Mono	Mono
761	IWB761	BobWhite_c15236_450	Recode AB to AA	detects poly single locus
762	IWB762	BobWhite_c1524_500	Mono	Mono
763	IWB763	BobWhite_c15240_126	Mono	Mono
764	IWB764	BobWhite_c15241_604	Recode AB to AA	detects poly single locus
765	IWB765	BobWhite_c15252_1167	Recode AB to AA	detects poly single locus
766	IWB766	BobWhite_c15256_225	Recode AB to BB	detects poly single locus
767	IWB767	BobWhite_c15256_249	Mono	Mono
768	IWB768	BobWhite_c15258_451	Recode AB to BB	detects poly single locus
769	IWB769	BobWhite_c15258_769	Mono	Mono
770	IWB770	BobWhite_c15262_95	Codominant	detects poly single locus
771	IWB771	BobWhite_c1527_257	MSV	detects poly duplicated loci
772	IWB772	BobWhite_c15271_52	Mono	Mono
773	IWB773	BobWhite_c153_1585	Mono	Mono
774	IWB774	BobWhite_c15309_466	Recode AB to BB	detects poly single locus
775	IWB775	BobWhite_c15312_405	Codominant	detects poly single locus
776	IWB776	BobWhite_c1533_477	Mono	Mono
777	IWB777	BobWhite_c15330_162	Mono	Mono
778	IWB778	BobWhite_c15352_394	Codominant	detects poly single locus
779	IWB779	BobWhite_c15379_90	Mono	Mono
780	IWB780	BobWhite_c15390_95	MSV	detects poly duplicated loci
781	IWB781	BobWhite_c15406_457	Mono	Mono
782	IWB782	BobWhite_c15406_510	MSV	detects poly duplicated loci
783	IWB783	BobWhite_c1543_216	Recode AB to AA	detects poly single locus
784	IWB784	BobWhite_c15435_121	Mono	Mono
785	IWB785	BobWhite_c15453_1010	Codominant	detects poly single locus
786	IWB786	BobWhite_c15453_678	MSV	detects poly duplicated loci
787	IWB787	BobWhite_c15454_63	Codominant	detects poly single locus
788	IWB788	BobWhite_c15455_389	Recode AB to BB	detects poly single locus
789	IWB789	BobWhite_c15476_88	Recode AB to BB	detects poly single locus
790	IWB790	BobWhite_c15479_100	Mono	Mono
791	IWB791	BobWhite_c1548_65	Mono	Mono
792	IWB792	BobWhite_c15485_590	MSV	detects poly duplicated loci
793	IWB793	BobWhite_c15489_142	Recode AB to AA	detects poly single locus
794	IWB794	BobWhite_c15497_199	Recode AB to AA	detects poly single locus
795	IWB795	BobWhite_c15497_609	AA Multiallelic	detects poly duplicated loci
796	IWB796	BobWhite_c15497_73	MSV	detects poly duplicated loci
797	IWB797	BobWhite_c15497_788	Recode AB to BB	detects poly single locus
798	IWB798	BobWhite_c15503_297	Recode AB to BB	detects poly single locus
799	IWB799	BobWhite_c15521_122	Mono	Mono
800	IWB800	BobWhite_c15521_143	Mono	Mono
801	IWB801	BobWhite_c15522_250	AA Multiallelic	detects poly duplicated loci
802	IWB802	BobWhite_c15522_625	Recode AB to BB	detects poly single locus
803	IWB803	BobWhite_c15526_58	Mono	Mono
804	IWB804	BobWhite_c15529_288	Recode AB to AA	detects poly single locus
805	IWB805	BobWhite_c15548_338	Codominant	detects poly single locus
806	IWB806	BobWhite_c15550_941	Mono	Mono
807	IWB807	BobWhite_c15556_220	Recode AB to BB	detects poly single locus
808	IWB808	BobWhite_c15557_395	Recode AB to BB	detects poly single locus
809	IWB809	BobWhite_c1557_598	Mono	Mono
810	IWB810	BobWhite_c1557_734	AA Multiallelic	detects poly duplicated loci
811	IWB811	BobWhite_c1557_816	Recode AB to BB	detects poly single locus
812	IWB812	BobWhite_c1558_312	Mono	Mono
813	IWB813	BobWhite_c15580_562	Recode AB to BB	detects poly single locus
814	IWB814	BobWhite_c15582_253	MSV	detects poly duplicated loci
815	IWB815	BobWhite_c15583_187	Mono	Mono
816	IWB816	BobWhite_c15585_87	MSV	detects poly duplicated loci
817	IWB817	BobWhite_c15590_367	Mono	Mono
818	IWB818	BobWhite_c15590_439	Mono	Mono
819	IWB819	BobWhite_c156_381	Mono	Mono
820	IWB820	BobWhite_c15603_69	Recode AB to AA	detects poly single locus
821	IWB821	BobWhite_c1562_246	Codominant	detects poly single locus
822	IWB822	BobWhite_c1562_369	Codominant	detects poly single locus
823	IWB823	BobWhite_c15644_236	Codominant	detects poly single locus
824	IWB824	BobWhite_c15644_285	Codominant	detects poly single locus
825	IWB825	BobWhite_c15647_606	MSV	detects poly duplicated loci
826	IWB826	BobWhite_c15653_484	Codominant	detects poly single locus
827	IWB827	BobWhite_c1568_1167	Mono	Mono
828	IWB828	BobWhite_c15694_605	Mono	Mono
829	IWB829	BobWhite_c15697_456	Mono	Mono
830	IWB830	BobWhite_c15697_675	AA Multiallelic	detects poly duplicated loci
831	IWB831	BobWhite_c15706_859	Mono	Mono
832	IWB832	BobWhite_c15758_79	Codominant	detects poly single locus
833	IWB833	BobWhite_c15763_205	Recode AB to BB	detects poly single locus
834	IWB834	BobWhite_c15765_325	Mono	Mono
835	IWB835	BobWhite_c15766_562	MSV	detects poly duplicated loci
836	IWB836	BobWhite_c15773_166	Codominant	detects poly single locus
837	IWB837	BobWhite_c1578_64	Mono	Mono
838	IWB838	BobWhite_c15790_372	Codominant	detects poly single locus
839	IWB839	BobWhite_c15796_315	Recode AB to BB	detects poly single locus
840	IWB840	BobWhite_c15799_768	Recode AB to AA	detects poly single locus
841	IWB841	BobWhite_c15802_72	AA Multiallelic	detects poly duplicated loci
842	IWB842	BobWhite_c15802_720	Recode AB to BB	detects poly single locus
843	IWB843	BobWhite_c15849_189	MSV	detects poly duplicated loci
844	IWB844	BobWhite_c15867_215	Recode AB to AA	detects poly single locus
845	IWB845	BobWhite_c1587_1336	MSV	detects poly duplicated loci
846	IWB846	BobWhite_c15870_540	Codominant	detects poly single locus
847	IWB847	BobWhite_c15901_132	Recode AB to BB	detects poly single locus
848	IWB848	BobWhite_c15912_229	Mono	Mono
849	IWB849	BobWhite_c1592_2263	Mono	Mono
850	IWB850	BobWhite_c15925_224	Mono	Mono
851	IWB851	BobWhite_c1593_539	Codominant	detects poly single locus
852	IWB852	BobWhite_c15935_295	Mono	Mono
853	IWB853	BobWhite_c15948_484	Mono	Mono
854	IWB854	BobWhite_c15977_107	Recode AB to AA	detects poly single locus
855	IWB855	BobWhite_c15979_230	MSV	detects poly duplicated loci
856	IWB856	BobWhite_c15979_933	MSV	detects poly duplicated loci
857	IWB857	BobWhite_c160_276	AA Multiallelic_Null	detects poly duplicated loci
858	IWB858	BobWhite_c160_492	MSV	detects poly duplicated loci
859	IWB859	BobWhite_c16005_289	Codominant	detects poly single locus
860	IWB860	BobWhite_c16008_457	MSV	detects poly duplicated loci
861	IWB861	BobWhite_c16036_182	Mono	Mono
862	IWB862	BobWhite_c16036_327	Recode AB to AA	detects poly single locus
863	IWB863	BobWhite_c16043_131	Mono	Mono
864	IWB864	BobWhite_c16044_777	Mono	Mono
865	IWB865	BobWhite_c16052_178	MSV	detects poly duplicated loci
866	IWB866	BobWhite_c16053_183	Recode AB to BB	detects poly single locus
867	IWB867	BobWhite_c16068_539	MSV	detects poly duplicated loci
868	IWB868	BobWhite_c16071_165	AA Multiallelic	detects poly duplicated loci
869	IWB869	BobWhite_c16088_321	Mono	Mono
870	IWB870	BobWhite_c16101_750	Mono	Mono
871	IWB871	BobWhite_c1611_1365	Mono	Mono
872	IWB872	BobWhite_c1611_1685	AA Multiallelic	detects poly duplicated loci
873	IWB873	BobWhite_c16113_361	Recode AB to BB	detects poly single locus
874	IWB874	BobWhite_c16130_362	Codominant	detects poly single locus
875	IWB875	BobWhite_c16143_217	MSV	detects poly duplicated loci
876	IWB876	BobWhite_c16158_58	Mono	Mono
877	IWB877	BobWhite_c16159_288	MSV	detects poly duplicated loci
878	IWB878	BobWhite_c16162_186	Mono	Mono
879	IWB879	BobWhite_c16167_327	Mono	Mono
880	IWB880	BobWhite_c1617_1765	Mono	Mono
881	IWB881	BobWhite_c1617_799	Codominant	detects poly single locus
882	IWB882	BobWhite_c16182_53	MSV	detects poly duplicated loci
883	IWB883	BobWhite_c162_145	BB Multiallelic	detects poly duplicated loci
884	IWB884	BobWhite_c16206_317	MSV	detects poly duplicated loci
885	IWB885	BobWhite_c16210_94	Recode AB to AA	detects poly single locus
886	IWB886	BobWhite_c16212_533	Recode AB to BB	detects poly single locus
887	IWB887	BobWhite_c16216_155	Recode AB to BB	detects poly single locus
888	IWB888	BobWhite_c16216_55	Mono	Mono
889	IWB889	BobWhite_c16226_434	Mono	Mono
890	IWB890	BobWhite_c16228_208	Mono	Mono
891	IWB891	BobWhite_c1623_2061	Mono	Mono
892	IWB892	BobWhite_c16234_262	Mono	Mono
893	IWB893	BobWhite_c16234_286	Mono	Mono
894	IWB894	BobWhite_c16248_216	Codominant	detects poly single locus
895	IWB895	BobWhite_c16248_382	AA Multiallelic	detects poly duplicated loci
896	IWB896	BobWhite_c16248_815	Recode AB to AA	detects poly single locus
897	IWB897	BobWhite_c16248_851	Recode AB to BB	detects poly single locus
898	IWB898	BobWhite_c16269_58	Mono	Mono
899	IWB899	BobWhite_c1627_567	Recode AB to AA	detects poly single locus
900	IWB900	BobWhite_c16273_403	Mono	Mono
901	IWB901	BobWhite_c16280_521	Codominant	detects poly single locus
902	IWB902	BobWhite_c16301_60	Recode AB to AA	detects poly single locus
903	IWB903	BobWhite_c16304_305	Mono	Mono
904	IWB904	BobWhite_c16317_641	Recode AB to BB	detects poly single locus
905	IWB905	BobWhite_c16317_75	Mono	Mono
906	IWB906	BobWhite_c1633_643	Codominant_Null	detects poly single locus
907	IWB907	BobWhite_c1634_470	MSV	detects poly duplicated loci
908	IWB908	BobWhite_c1634_563	MSV	detects poly duplicated loci
909	IWB909	BobWhite_c16346_73	Mono	Mono
910	IWB910	BobWhite_c1635_691	Recode AB to BB	detects poly single locus
911	IWB911	BobWhite_c16355_308	Recode AB to BB	detects poly single locus
912	IWB912	BobWhite_c16397_524	Codominant	detects poly single locus
913	IWB913	BobWhite_c16398_128	AA Multiallelic	detects poly duplicated loci
914	IWB914	BobWhite_c16404_274	Mono	Mono
915	IWB915	BobWhite_c16404_486	Codominant	detects poly single locus
916	IWB916	BobWhite_c16436_154	Mono	Mono
917	IWB917	BobWhite_c16439_1102	Codominant	detects poly single locus
918	IWB918	BobWhite_c16439_1143	AA Multiallelic	detects poly duplicated loci
919	IWB919	BobWhite_c16489_327	Recode AB to AA	detects poly single locus
920	IWB920	BobWhite_c16504_456	Mono	Mono
921	IWB921	BobWhite_c16508_212	Recode AB to AA	detects poly single locus
922	IWB922	BobWhite_c16517_806	Mono	Mono
923	IWB923	BobWhite_c16529_248	Mono	Mono
924	IWB924	BobWhite_c16529_703	Mono	Mono
925	IWB925	BobWhite_c1654_440	MSV	detects poly duplicated loci
926	IWB926	BobWhite_c16543_993	MSV	detects poly duplicated loci
927	IWB927	BobWhite_c16545_356	Mono	Mono
928	IWB928	BobWhite_c16554_348	Mono	Mono
929	IWB929	BobWhite_c16559_71	MSV	detects poly duplicated loci
930	IWB930	BobWhite_c16559_93	MSV	detects poly duplicated loci
931	IWB931	BobWhite_c1656_186	BB Multiallelic	detects poly duplicated loci
932	IWB932	BobWhite_c1656_845	MSV	detects poly duplicated loci
933	IWB933	BobWhite_c16576_277	Mono	Mono
934	IWB934	BobWhite_c16576_55	MSV	detects poly duplicated loci
935	IWB935	BobWhite_c16578_171	Recode AB to BB	detects poly single locus
936	IWB936	BobWhite_c16616_482	Mono	Mono
937	IWB937	BobWhite_c16620_309	Mono	Mono
938	IWB938	BobWhite_c16622_226	Mono	Mono
939	IWB939	BobWhite_c16623_68	Recode AB to AA	detects poly single locus
940	IWB940	BobWhite_c16635_331	Recode AB to BB	detects poly single locus
941	IWB941	BobWhite_c16640_424	Mono	Mono
942	IWB942	BobWhite_c16654_166	Mono	Mono
943	IWB943	BobWhite_c16655_421	AA Multiallelic	detects poly duplicated loci
944	IWB944	BobWhite_c16667_296	Recode AB to BB	detects poly single locus
945	IWB945	BobWhite_c16675_120	MSV	detects poly duplicated loci
946	IWB946	BobWhite_c16677_234	Mono	Mono
947	IWB947	BobWhite_c16677_261	Mono	Mono
948	IWB948	BobWhite_c1668_524	Mono	Mono
949	IWB949	BobWhite_c16704_271	Mono	Mono
950	IWB950	BobWhite_c16730_287	Mono	Mono
951	IWB951	BobWhite_c16735_131	Codominant	detects poly single locus
952	IWB952	BobWhite_c16735_176	Codominant	detects poly single locus
953	IWB953	BobWhite_c16735_362	Mono	Mono
954	IWB954	BobWhite_c16763_87	Mono	Mono
955	IWB955	BobWhite_c16775_503	MSV	detects poly duplicated loci
956	IWB956	BobWhite_c16775_823	Mono	Mono
957	IWB957	BobWhite_c16787_205	Codominant	detects poly single locus
958	IWB958	BobWhite_c16792_262	Mono	Mono
959	IWB959	BobWhite_c16792_432	Recode AB to AA	detects poly single locus
960	IWB960	BobWhite_c16792_586	Codominant	detects poly single locus
961	IWB961	BobWhite_c16801_126	Mono	Mono
962	IWB962	BobWhite_c16803_175	Mono	Mono
963	IWB963	BobWhite_c16816_284	Mono	Mono
964	IWB964	BobWhite_c16818_388	Recode AB to BB	detects poly single locus
965	IWB965	BobWhite_c16824_151	Codominant	detects poly single locus
966	IWB966	BobWhite_c16842_457	MSV	detects poly duplicated loci
967	IWB967	BobWhite_c16847_343	Codominant	detects poly single locus
968	IWB968	BobWhite_c16847_99	AA Multiallelic	detects poly duplicated loci
969	IWB969	BobWhite_c16853_232	Mono	Mono
970	IWB970	BobWhite_c16907_477	Recode AB to AA	detects poly single locus
971	IWB971	BobWhite_c16916_658	AA Multiallelic	detects poly duplicated loci
972	IWB972	BobWhite_c16917_732	Recode AB to AA	detects poly single locus
973	IWB973	BobWhite_c16923_64	Codominant	detects poly single locus
974	IWB974	BobWhite_c16930_937	MSV	detects poly duplicated loci
975	IWB975	BobWhite_c16945_294	Mono	Mono
976	IWB976	BobWhite_c16963_143	AA Multiallelic	detects poly duplicated loci
977	IWB977	BobWhite_c16966_399	Mono	Mono
978	IWB978	BobWhite_c16972_434	MSV	detects poly duplicated loci
979	IWB979	BobWhite_c16977_171	Mono	Mono
980	IWB980	BobWhite_c16977_571	Mono	Mono
981	IWB981	BobWhite_c16979_221	Mono	Mono
982	IWB982	BobWhite_c16987_106	Recode AB to BB	detects poly single locus
983	IWB983	BobWhite_c16999_358	Mono	Mono
984	IWB984	BobWhite_c16999_592	Mono	Mono
985	IWB985	BobWhite_c17021_269	MSV	detects poly duplicated loci
986	IWB986	BobWhite_c17021_297	Codominant	detects poly single locus
987	IWB987	BobWhite_c17024_396	Mono	Mono
988	IWB988	BobWhite_c17032_179	MSV	detects poly duplicated loci
989	IWB989	BobWhite_c17044_155	MSV	detects poly duplicated loci
990	IWB990	BobWhite_c17045_186	Codominant	detects poly single locus
991	IWB991	BobWhite_c17047_268	MSV	detects poly duplicated loci
992	IWB992	BobWhite_c17047_352	Recode AB to AA	detects poly single locus
993	IWB993	BobWhite_c17058_113	Mono	Mono
994	IWB994	BobWhite_c17072_584	Recode AB to AA	detects poly single locus
995	IWB995	BobWhite_c17086_197	MSV	detects poly duplicated loci
996	IWB996	BobWhite_c17095_237	Recode AB to AA	detects poly single locus
997	IWB997	BobWhite_c17099_263	MSV	detects poly duplicated loci
998	IWB998	BobWhite_c1710_211	Recode AB to BB	detects poly single locus
999	IWB999	BobWhite_c17113_240	MSV	detects poly duplicated loci
1000	IWB1000	BobWhite_c1712_293	MSV	detects poly duplicated loci
1001	IWB1001	BobWhite_c17123_178	Mono	Mono
1002	IWB1002	BobWhite_c17124_282	Mono	Mono
1003	IWB1003	BobWhite_c17124_323	Mono	Mono
1004	IWB1004	BobWhite_c17133_107	BB Multiallelic	detects poly duplicated loci
1005	IWB1005	BobWhite_c17133_595	Codominant	detects poly single locus
1006	IWB1006	BobWhite_c17137_332	Mono	Mono
1007	IWB1007	BobWhite_c17137_358	MSV	detects poly duplicated loci
1008	IWB1008	BobWhite_c17137_82	MSV	detects poly duplicated loci
1009	IWB1009	BobWhite_c1715_887	AA Multiallelic_Null	detects poly duplicated loci
1010	IWB1010	BobWhite_c17170_461	Mono	Mono
1011	IWB1011	BobWhite_c17170_99	Recode AB to AA	detects poly single locus
1012	IWB1012	BobWhite_c17173_357	Mono	Mono
1013	IWB1013	BobWhite_c1719_416	Codominant	detects poly single locus
1014	IWB1014	BobWhite_c17191_297	Codominant	detects poly single locus
1015	IWB1015	BobWhite_c17197_536	MSV	detects poly duplicated loci
1016	IWB1016	BobWhite_c17212_560	Mono	Mono
1017	IWB1017	BobWhite_c17212_766	Mono	Mono
1018	IWB1018	BobWhite_c17212_805	Recode AB to BB	detects poly single locus
1019	IWB1019	BobWhite_c17219_217	Mono	Mono
1020	IWB1020	BobWhite_c17220_314	Recode AB to AA	detects poly single locus
1021	IWB1021	BobWhite_c17248_192	Mono	Mono
1022	IWB1022	BobWhite_c17248_64	Mono	Mono
1023	IWB1023	BobWhite_c17256_351	Mono	Mono
1024	IWB1024	BobWhite_c17257_454	BB Multiallelic	detects poly duplicated loci
1025	IWB1025	BobWhite_c17259_166	Mono	Mono
1026	IWB1026	BobWhite_c17260_218	Recode AB to AA	detects poly single locus
1027	IWB1027	BobWhite_c17280_164	Mono	Mono
1028	IWB1028	BobWhite_c17332_325	Codominant	detects poly single locus
1029	IWB1029	BobWhite_c17348_645	Mono	Mono
1030	IWB1030	BobWhite_c17355_265	Mono	Mono
1031	IWB1031	BobWhite_c17355_55	Mono	Mono
1032	IWB1032	BobWhite_c17372_409	Mono	Mono
1033	IWB1033	BobWhite_c17385_55	Codominant	detects poly single locus
1034	IWB1034	BobWhite_c17386_221	Recode AB to AA	detects poly single locus
1035	IWB1035	BobWhite_c1740_97	Recode AB to BB	detects poly single locus
1036	IWB1036	BobWhite_c17403_635	Codominant	detects poly single locus
1037	IWB1037	BobWhite_c17404_554	Mono	Mono
1038	IWB1038	BobWhite_c17416_426	MSV	detects poly duplicated loci
1039	IWB1039	BobWhite_c17421_359	Mono	Mono
1040	IWB1040	BobWhite_c17440_130	AA Multiallelic	detects poly duplicated loci
1041	IWB1041	BobWhite_c17445_83	Recode AB to AA	detects poly single locus
1042	IWB1042	BobWhite_c17446_785	Recode AB to BB	detects poly single locus
1043	IWB1043	BobWhite_c17457_89	Codominant	detects poly single locus
1044	IWB1044	BobWhite_c17467_129	Recode AB to AA	detects poly single locus
1045	IWB1045	BobWhite_c17473_156	Mono	Mono
1046	IWB1046	BobWhite_c17473_182	Mono	Mono
1047	IWB1047	BobWhite_c17476_149	Recode AB to AA	detects poly single locus
1048	IWB1048	BobWhite_c17477_138	Mono	Mono
1049	IWB1049	BobWhite_c17477_190	Mono	Mono
1050	IWB1050	BobWhite_c1749_247	Mono	Mono
1051	IWB1051	BobWhite_c1749_406	MSV	detects poly duplicated loci
1052	IWB1052	BobWhite_c17499_318	Mono	Mono
1053	IWB1053	BobWhite_c17514_321	MSV	detects poly duplicated loci
1054	IWB1054	BobWhite_c1752_756	Mono	Mono
1055	IWB1055	BobWhite_c17521_123	MSV	detects poly duplicated loci
1056	IWB1056	BobWhite_c17524_242	MSV	detects poly duplicated loci
1057	IWB1057	BobWhite_c1754_1173	Mono	Mono
1058	IWB1058	BobWhite_c17544_482	Recode AB to BB	detects poly single locus
1059	IWB1059	BobWhite_c17544_571	Recode AB to AA	detects poly single locus
1060	IWB1060	BobWhite_c17544_776	Codominant	detects poly single locus
1061	IWB1061	BobWhite_c17544_871	Mono	Mono
1062	IWB1062	BobWhite_c17547_353	Mono	Mono
1063	IWB1063	BobWhite_c17559_105	MSV	detects poly duplicated loci
1064	IWB1064	BobWhite_c17562_566	MSV	detects poly duplicated loci
1065	IWB1065	BobWhite_c17572_339	MSV	detects poly duplicated loci
1066	IWB1066	BobWhite_c1760_132	MSV	detects poly duplicated loci
1067	IWB1067	BobWhite_c17614_194	Codominant	detects poly single locus
1068	IWB1068	BobWhite_c17614_323	BB Multiallelic	detects poly duplicated loci
1069	IWB1069	BobWhite_c17617_133	Codominant	detects poly single locus
1070	IWB1070	BobWhite_c1763_558	Recode AB to AA	detects poly single locus
1071	IWB1071	BobWhite_c1764_139	MSV	detects poly duplicated loci
1072	IWB1072	BobWhite_c17644_112	MSV	detects poly duplicated loci
1073	IWB1073	BobWhite_c17644_456	Recode AB to AA	detects poly single locus
1074	IWB1074	BobWhite_c17655_248	Mono	Mono
1075	IWB1075	BobWhite_c17676_112	Mono	Mono
1076	IWB1076	BobWhite_c1769_139	Mono	Mono
1077	IWB1077	BobWhite_c17692_467	Mono	Mono
1078	IWB1078	BobWhite_c17699_63	Codominant	detects poly single locus
1079	IWB1079	BobWhite_c17706_315	Recode AB to BB	detects poly single locus
1080	IWB1080	BobWhite_c17731_247	AA Multiallelic	detects poly duplicated loci
1081	IWB1081	BobWhite_c17731_56	AA Multiallelic	detects poly duplicated loci
1082	IWB1082	BobWhite_c17732_1401	Recode AB to AA	detects poly single locus
1083	IWB1083	BobWhite_c17735_131	Recode AB to BB	detects poly single locus
1084	IWB1084	BobWhite_c17735_194	Codominant	detects poly single locus
1085	IWB1085	BobWhite_c17735_254	Recode AB to BB	detects poly single locus
1086	IWB1086	BobWhite_c17737_911	Codominant	detects poly single locus
1087	IWB1087	BobWhite_c17739_82	MSV	detects poly duplicated loci
1088	IWB1088	BobWhite_c17750_568	Codominant	detects poly single locus
1089	IWB1089	BobWhite_c17762_290	Mono	Mono
1090	IWB1090	BobWhite_c17767_333	MSV	detects poly duplicated loci
1091	IWB1091	BobWhite_c17767_396	Mono	Mono
1092	IWB1092	BobWhite_c17767_55	AA Multiallelic	detects poly duplicated loci
1093	IWB1093	BobWhite_c17782_194	MSV	detects poly duplicated loci
1094	IWB1094	BobWhite_c17783_174	AA Multiallelic	detects poly duplicated loci
1095	IWB1095	BobWhite_c17783_72	Codominant	detects poly single locus
1096	IWB1096	BobWhite_c1783_355	Mono	Mono
1097	IWB1097	BobWhite_c1783_550	Mono	Mono
1098	IWB1098	BobWhite_c17834_471	Mono	Mono
1099	IWB1099	BobWhite_c17845_132	Codominant	detects poly single locus
1100	IWB1100	BobWhite_c17845_218	Recode AB to BB	detects poly single locus
1101	IWB1101	BobWhite_c17845_631	Codominant	detects poly single locus
1102	IWB1102	BobWhite_c17852_511	Codominant	detects poly single locus
1103	IWB1103	BobWhite_c17862_276	MSV	detects poly duplicated loci
1104	IWB1104	BobWhite_c1787_1376	Recode AB to BB	detects poly single locus
1105	IWB1105	BobWhite_c17873_92	Recode AB to BB	detects poly single locus
1106	IWB1106	BobWhite_c17876_192	Recode AB to AA	detects poly single locus
1107	IWB1107	BobWhite_c17877_416	Mono	Mono
1108	IWB1108	BobWhite_c17879_519	Recode AB to BB	detects poly single locus
1109	IWB1109	BobWhite_c17899_1160	MSV	detects poly duplicated loci
1110	IWB1110	BobWhite_c17904_259	AA Multiallelic	detects poly duplicated loci
1111	IWB1111	BobWhite_c17906_121	MSV	detects poly duplicated loci
1112	IWB1112	BobWhite_c17928_181	Mono	Mono
1113	IWB1113	BobWhite_c1793_197	Recode AB to AA	detects poly single locus
1114	IWB1114	BobWhite_c17943_633	Recode AB to AA	detects poly single locus
1115	IWB1115	BobWhite_c17953_779	AA Multiallelic	detects poly duplicated loci
1116	IWB1116	BobWhite_c1796_701	Recode AB to AA	detects poly single locus
1117	IWB1117	BobWhite_c17969_100	Mono	Mono
1118	IWB1118	BobWhite_c17994_207	Mono	Mono
1119	IWB1119	BobWhite_c17999_112	Codominant	detects poly single locus
1120	IWB1120	BobWhite_c18017_209	Recode AB to AA	detects poly single locus
1121	IWB1121	BobWhite_c1802_456	BB Multiallelic	detects poly duplicated loci
1122	IWB1122	BobWhite_c18053_160	Recode AB to AA	detects poly single locus
1123	IWB1123	BobWhite_c1806_176	Mono	Mono
1124	IWB1124	BobWhite_c18071_171	MSV	detects poly duplicated loci
1125	IWB1125	BobWhite_c18073_247	Codominant	detects poly single locus
1126	IWB1126	BobWhite_c18073_298	MSV	detects poly duplicated loci
1127	IWB1127	BobWhite_c18076_219	Mono	Mono
1128	IWB1128	BobWhite_c18095_90	Mono	Mono
1129	IWB1129	BobWhite_c18101_540	Recode AB to BB	detects poly single locus
1130	IWB1130	BobWhite_c18105_52	Recode AB to AA	detects poly single locus
1131	IWB1131	BobWhite_c18121_478	MSV	detects poly duplicated loci
1132	IWB1132	BobWhite_c18122_151	Recode AB to BB	detects poly single locus
1133	IWB1133	BobWhite_c18133_100	Recode AB to AA	detects poly single locus
1134	IWB1134	BobWhite_c18136_441	Codominant_Null	detects poly single locus
1135	IWB1135	BobWhite_c18139_83	Mono	Mono
1136	IWB1136	BobWhite_c18157_407	Mono	Mono
1137	IWB1137	BobWhite_c18184_107	MSV	detects poly duplicated loci
1138	IWB1138	BobWhite_c1819_510	Mono	Mono
1139	IWB1139	BobWhite_c18200_172	Recode AB to AA	detects poly single locus
1140	IWB1140	BobWhite_c18200_76	Mono	Mono
1141	IWB1141	BobWhite_c18203_161	Mono	Mono
1142	IWB1142	BobWhite_c18208_142	MSV	detects poly duplicated loci
1143	IWB1143	BobWhite_c18231_134	Mono	Mono
1144	IWB1144	BobWhite_c18233_112	Mono	Mono
1145	IWB1145	BobWhite_c18238_211	Mono	Mono
1146	IWB1146	BobWhite_c18239_300	Mono	Mono
1147	IWB1147	BobWhite_c1824_1380	MSV	detects poly duplicated loci
1148	IWB1148	BobWhite_c1824_1445	Mono	Mono
1149	IWB1149	BobWhite_c18241_175	Mono	Mono
1150	IWB1150	BobWhite_c18241_30	Mono	Mono
1151	IWB1151	BobWhite_c1825_564	Mono	Mono
1152	IWB1152	BobWhite_c18252_329	Codominant	detects poly single locus
1153	IWB1153	BobWhite_c18256_105	AA Multiallelic	detects poly duplicated loci
1154	IWB1154	BobWhite_c18256_158	Recode AB to AA	detects poly single locus
1155	IWB1155	BobWhite_c18256_809	MSV	detects poly duplicated loci
1156	IWB1156	BobWhite_c1826_84	Recode AB to AA	detects poly single locus
1157	IWB1157	BobWhite_c18267_296	MSV	detects poly duplicated loci
1158	IWB1158	BobWhite_c18267_473	MSV	detects poly duplicated loci
1159	IWB1159	BobWhite_c18279_156	Mono	Mono
1160	IWB1160	BobWhite_c18287_327	MSV	detects poly duplicated loci
1161	IWB1161	BobWhite_c18287_502	Recode AB to AA	detects poly single locus
1162	IWB1162	BobWhite_c18287_638	Mono	Mono
1163	IWB1163	BobWhite_c18300_491	Mono	Mono
1164	IWB1164	BobWhite_c18305_228	Recode AB to AA	detects poly single locus
1165	IWB1165	BobWhite_c18305_366	Recode AB to AA	detects poly single locus
1166	IWB1166	BobWhite_c18305_462	MSV	detects poly duplicated loci
1167	IWB1167	BobWhite_c18311_114	MSV	detects poly duplicated loci
1168	IWB1168	BobWhite_c18313_192	Mono	Mono
1169	IWB1169	BobWhite_c18365_182	Mono	Mono
1170	IWB1170	BobWhite_c1837_99	MSV	detects poly duplicated loci
1171	IWB1171	BobWhite_c18375_225	Mono	Mono
1172	IWB1172	BobWhite_c1838_2553	Mono	Mono
1173	IWB1173	BobWhite_c1840_927	MSV	detects poly duplicated loci
1174	IWB1174	BobWhite_c18406_110	AA Multiallelic	detects poly duplicated loci
1175	IWB1175	BobWhite_c18408_199	Codominant	detects poly single locus
1176	IWB1176	BobWhite_c1841_733	Recode AB to BB	detects poly single locus
1177	IWB1177	BobWhite_c1841_868	Recode AB to AA	detects poly single locus
1178	IWB1178	BobWhite_c18417_278	Mono	Mono
1179	IWB1179	BobWhite_c1842_612	Recode AB to AA	detects poly single locus
1180	IWB1180	BobWhite_c1843_202	Mono	Mono
1181	IWB1181	BobWhite_c18433_76	Mono	Mono
1182	IWB1182	BobWhite_c18449_145	Mono	Mono
1183	IWB1183	BobWhite_c18476_414	Mono	Mono
1184	IWB1184	BobWhite_c1849_423	Mono	Mono
1185	IWB1185	BobWhite_c18494_381	AA Multiallelic	detects poly duplicated loci
1186	IWB1186	BobWhite_c18506_419	Codominant	detects poly single locus
1187	IWB1187	BobWhite_c18536_203	MSV	detects poly duplicated loci
1188	IWB1188	BobWhite_c18540_351	BB Multiallelic	detects poly duplicated loci
1189	IWB1189	BobWhite_c18540_435	Recode AB to BB	detects poly single locus
1190	IWB1190	BobWhite_c18540_97	Recode AB to AA	detects poly single locus
1191	IWB1191	BobWhite_c18542_555	Codominant	detects poly single locus
1192	IWB1192	BobWhite_c18543_327	Mono	Mono
1193	IWB1193	BobWhite_c18543_840	Mono	Mono
1194	IWB1194	BobWhite_c18548_288	Mono	Mono
1195	IWB1195	BobWhite_c18550_159	Codominant	detects poly single locus
1196	IWB1196	BobWhite_c18554_76	MSV	detects poly duplicated loci
1197	IWB1197	BobWhite_c18566_106	AA Multiallelic	detects poly duplicated loci
1198	IWB1198	BobWhite_c18583_280	MSV	detects poly duplicated loci
1199	IWB1199	BobWhite_c18583_96	Mono	Mono
1200	IWB1200	BobWhite_c1859_469	Mono	Mono
1201	IWB1201	BobWhite_c18592_327	MSV	detects poly duplicated loci
1202	IWB1202	BobWhite_c18593_798	Mono	Mono
1203	IWB1203	BobWhite_c18593_955	Recode AB to BB	detects poly single locus
1204	IWB1204	BobWhite_c18612_542	Mono	Mono
1205	IWB1205	BobWhite_c18618_677	Recode AB to AA	detects poly single locus
1206	IWB1206	BobWhite_c18672_103	Recode AB to AA	detects poly single locus
1207	IWB1207	BobWhite_c18672_757	Recode AB to AA	detects poly single locus
1208	IWB1208	BobWhite_c18678_95	Codominant	detects poly single locus
1209	IWB1209	BobWhite_c18681_273	Mono	Mono
1210	IWB1210	BobWhite_c18690_420	Recode AB to BB	detects poly single locus
1211	IWB1211	BobWhite_c18721_190	BB Multiallelic	detects poly duplicated loci
1212	IWB1212	BobWhite_c18727_300	Mono	Mono
1213	IWB1213	BobWhite_c18765_140	Mono	Mono
1214	IWB1214	BobWhite_c18770_312	Recode AB to AA	detects poly single locus
1215	IWB1215	BobWhite_c18773_75	Codominant	detects poly single locus
1216	IWB1216	BobWhite_c18802_517	Mono	Mono
1217	IWB1217	BobWhite_c1882_188	MSV	detects poly duplicated loci
1218	IWB1218	BobWhite_c1882_282	Mono	Mono
1219	IWB1219	BobWhite_c1882_618	Mono	Mono
1220	IWB1220	BobWhite_c18828_316	Mono	Mono
1221	IWB1221	BobWhite_c18840_254	Mono	Mono
1222	IWB1222	BobWhite_c18852_91	AA Multiallelic	detects poly duplicated loci
1223	IWB1223	BobWhite_c18856_333	Mono	Mono
1224	IWB1224	BobWhite_c18861_292	Recode AB to AA	detects poly single locus
1225	IWB1225	BobWhite_c18861_438	Mono	Mono
1226	IWB1226	BobWhite_c18873_343	Mono	Mono
1227	IWB1227	BobWhite_c18873_582	Codominant	detects poly single locus
1228	IWB1228	BobWhite_c18881_338	Recode AB to AA	detects poly single locus
1229	IWB1229	BobWhite_c1890_712	Recode AB to AA	detects poly single locus
1230	IWB1230	BobWhite_c18906_142	Mono	Mono
1231	IWB1231	BobWhite_c18906_286	Mono	Mono
1232	IWB1232	BobWhite_c18906_680	Recode AB to BB	detects poly single locus
1233	IWB1233	BobWhite_c18907_129	Mono	Mono
1234	IWB1234	BobWhite_c18908_345	Recode AB to BB	detects poly single locus
1235	IWB1235	BobWhite_c18911_103	Codominant	detects poly single locus
1236	IWB1236	BobWhite_c18917_640	AA Multiallelic	detects poly duplicated loci
1237	IWB1237	BobWhite_c18924_153	Mono	Mono
1238	IWB1238	BobWhite_c18943_1108	Mono	Mono
1239	IWB1239	BobWhite_c1895_1953	Recode AB to BB	detects poly single locus
1240	IWB1240	BobWhite_c18958_192	Recode AB to BB	detects poly single locus
1241	IWB1241	BobWhite_c18969_556	Recode AB to BB	detects poly single locus
1242	IWB1242	BobWhite_c1897_1010	Recode AB to BB	detects poly single locus
1243	IWB1243	BobWhite_c1897_440	Recode AB to BB	detects poly single locus
1244	IWB1244	BobWhite_c1897_695	Recode AB to BB	detects poly single locus
1245	IWB1245	BobWhite_c1902_387	Mono	Mono
1246	IWB1246	BobWhite_c19030_282	Recode AB to AA	detects poly single locus
1247	IWB1247	BobWhite_c19039_437	Mono	Mono
1248	IWB1248	BobWhite_c1905_98	Recode AB to BB	detects poly single locus
1249	IWB1249	BobWhite_c1907_124	Recode AB to BB	detects poly single locus
1250	IWB1250	BobWhite_c19084_575	Mono	Mono
1251	IWB1251	BobWhite_c191_1132	Mono	Mono
1252	IWB1252	BobWhite_c191_1228	AA Multiallelic	detects poly duplicated loci
1253	IWB1253	BobWhite_c19155_246	Codominant	detects poly single locus
1254	IWB1254	BobWhite_c19160_103	Mono	Mono
1255	IWB1255	BobWhite_c19166_94	Codominant	detects poly single locus
1256	IWB1256	BobWhite_c19182_280	Recode AB to BB	detects poly single locus
1257	IWB1257	BobWhite_c1920_110	Recode AB to AA	detects poly single locus
1258	IWB1258	BobWhite_c19204_194	MSV	detects poly duplicated loci
1259	IWB1259	BobWhite_c19204_92	MSV	detects poly duplicated loci
1260	IWB1260	BobWhite_c19215_95	Mono	Mono
1261	IWB1261	BobWhite_c19236_293	Mono	Mono
1262	IWB1262	BobWhite_c19239_279	MSV	detects poly duplicated loci
1263	IWB1263	BobWhite_c19256_299	Recode AB to AA	detects poly single locus
1264	IWB1264	BobWhite_c19298_232	MSV	detects poly duplicated loci
1265	IWB1265	BobWhite_c19298_97	Recode AB to BB	detects poly single locus
1266	IWB1266	BobWhite_c1930_153	Recode AB to AA	detects poly single locus
1267	IWB1267	BobWhite_c1930_93	MSV	detects poly duplicated loci
1268	IWB1268	BobWhite_c19310_368	BB Multiallelic	detects poly duplicated loci
1269	IWB1269	BobWhite_c19320_317	Mono	Mono
1270	IWB1270	BobWhite_c19327_314	MSV	detects poly duplicated loci
1271	IWB1271	BobWhite_c19327_478	AA Multiallelic	detects poly duplicated loci
1272	IWB1272	BobWhite_c19327_99	Recode AB to AA	detects poly single locus
1273	IWB1273	BobWhite_c19329_247	Mono	Mono
1274	IWB1274	BobWhite_c1933_275	Mono	Mono
1275	IWB1275	BobWhite_c1933_407	MSV	detects poly duplicated loci
1276	IWB1276	BobWhite_c19337_352	Mono	Mono
1277	IWB1277	BobWhite_c19346_434	Recode AB to BB	detects poly single locus
1278	IWB1278	BobWhite_c19429_95	MSV	detects poly duplicated loci
1279	IWB1279	BobWhite_c19433_185	MSV	detects poly duplicated loci
1280	IWB1280	BobWhite_c19433_329	Recode AB to AA	detects poly single locus
1281	IWB1281	BobWhite_c19443_131	MSV	detects poly duplicated loci
1282	IWB1282	BobWhite_c1945_339	Mono	Mono
1283	IWB1283	BobWhite_c19477_116	Mono	Mono
1284	IWB1284	BobWhite_c19497_606	Recode AB to AA	detects poly single locus
1285	IWB1285	BobWhite_c19529_481	Mono	Mono
1286	IWB1286	BobWhite_c19543_179	Mono	Mono
1287	IWB1287	BobWhite_c19547_472	Mono	Mono
1288	IWB1288	BobWhite_c19554_544	Recode AB to BB	detects poly single locus
1289	IWB1289	BobWhite_c19606_374	Mono	Mono
1290	IWB1290	BobWhite_c19609_421	Mono	Mono
1291	IWB1291	BobWhite_c19615_241	Mono	Mono
1292	IWB1292	BobWhite_c19617_154	Mono	Mono
1293	IWB1293	BobWhite_c19617_194	MSV	detects poly duplicated loci
1294	IWB1294	BobWhite_c19633_233	MSV	detects poly duplicated loci
1295	IWB1295	BobWhite_c19647_159	MSV	detects poly duplicated loci
1296	IWB1296	BobWhite_c1967_175	Codominant	detects poly single locus
1297	IWB1297	BobWhite_c1967_388	Codominant	detects poly single locus
1298	IWB1298	BobWhite_c19675_93	Mono	Mono
1299	IWB1299	BobWhite_c19684_368	Mono	Mono
1300	IWB1300	BobWhite_c1971_839	Codominant	detects poly single locus
1301	IWB1301	BobWhite_c19725_1329	AA Multiallelic	detects poly duplicated loci
1302	IWB1302	BobWhite_c1973_383	Mono	Mono
1303	IWB1303	BobWhite_c1973_517	Mono	Mono
1304	IWB1304	BobWhite_c19733_149	BB Multiallelic_Null	detects poly duplicated loci
1305	IWB1305	BobWhite_c19733_301	Codominant	detects poly single locus
1306	IWB1306	BobWhite_c19742_105	Codominant	detects poly single locus
1307	IWB1307	BobWhite_c19752_293	Recode AB to AA	detects poly single locus
1308	IWB1308	BobWhite_c19767_423	Mono	Mono
1309	IWB1309	BobWhite_c19767_82	Mono	Mono
1310	IWB1310	BobWhite_c1977_410	Recode AB to AA	detects poly single locus
1311	IWB1311	BobWhite_c1977_844	Codominant	detects poly single locus
1312	IWB1312	BobWhite_c19795_268	Mono	Mono
1313	IWB1313	BobWhite_c19806_217	Codominant	detects poly single locus
1314	IWB1314	BobWhite_c19820_129	Codominant	detects poly single locus
1315	IWB1315	BobWhite_c19822_818	MSV	detects poly duplicated loci
1316	IWB1316	BobWhite_c19827_428	Mono	Mono
1317	IWB1317	BobWhite_c19838_290	MSV	detects poly duplicated loci
1318	IWB1318	BobWhite_c19875_271	Codominant	detects poly single locus
1319	IWB1319	BobWhite_c19919_301	MSV	detects poly duplicated loci
1320	IWB1320	BobWhite_c19919_340	Mono	Mono
1321	IWB1321	BobWhite_c19919_516	Codominant	detects poly single locus
1322	IWB1322	BobWhite_c19919_572	AA Multiallelic	detects poly duplicated loci
1323	IWB1323	BobWhite_c1993_1049	Recode AB to AA	detects poly single locus
1324	IWB1324	BobWhite_c19930_265	Codominant	detects poly single locus
1325	IWB1325	BobWhite_c19943_254	Recode AB to BB	detects poly single locus
1326	IWB1326	BobWhite_c19945_341	MSV	detects poly duplicated loci
1327	IWB1327	BobWhite_c19956_268	Mono	Mono
1328	IWB1328	BobWhite_c19980_156	Mono	Mono
1329	IWB1329	BobWhite_c19980_306	Mono	Mono
1330	IWB1330	BobWhite_c19984_124	MSV	detects poly duplicated loci
1331	IWB1331	BobWhite_c19985_303	Mono	Mono
1332	IWB1332	BobWhite_c19985_446	Codominant	detects poly single locus
1333	IWB1333	BobWhite_c20007_755	MSV	detects poly duplicated loci
1334	IWB1334	BobWhite_c2001_586	MSV	detects poly duplicated loci
1335	IWB1335	BobWhite_c20015_225	Recode AB to AA	detects poly single locus
1336	IWB1336	BobWhite_c20015_300	MSV	detects poly duplicated loci
1337	IWB1337	BobWhite_c2002_100	Codominant	detects poly single locus
1338	IWB1338	BobWhite_c20041_224	Codominant	detects poly single locus
1339	IWB1339	BobWhite_c20051_53	Codominant	detects poly single locus
1340	IWB1340	BobWhite_c20053_200	Mono	Mono
1341	IWB1341	BobWhite_c20073_382	Recode AB to AA	detects poly single locus
1342	IWB1342	BobWhite_c20073_443	MSV	detects poly duplicated loci
1343	IWB1343	BobWhite_c2010_313	Mono	Mono
1344	IWB1344	BobWhite_c20106_307	Recode AB to AA	detects poly single locus
1345	IWB1345	BobWhite_c20106_377	MSV	detects poly duplicated loci
1346	IWB1346	BobWhite_c20111_110	MSV	detects poly duplicated loci
1347	IWB1347	BobWhite_c20111_193	Recode AB to AA	detects poly single locus
1348	IWB1348	BobWhite_c20126_546	Recode AB to AA	detects poly single locus
1349	IWB1349	BobWhite_c2013_620	Mono	Mono
1350	IWB1350	BobWhite_c2013_662	Mono	Mono
1351	IWB1351	BobWhite_c20137_229	AA Multiallelic	detects poly duplicated loci
1352	IWB1352	BobWhite_c20137_714	Mono	Mono
1353	IWB1353	BobWhite_c20157_293	Mono	Mono
1354	IWB1354	BobWhite_c20158_834	MSV	detects poly duplicated loci
1355	IWB1355	BobWhite_c2016_269	Mono	Mono
1356	IWB1356	BobWhite_c20163_456	Codominant	detects poly single locus
1357	IWB1357	BobWhite_c2017_767	Mono	Mono
1358	IWB1358	BobWhite_c2017_851	Mono	Mono
1359	IWB1359	BobWhite_c20183_215	Mono	Mono
1360	IWB1360	BobWhite_c20183_318	AA Multiallelic	detects poly duplicated loci
1361	IWB1361	BobWhite_c202_331	Codominant	detects poly single locus
1362	IWB1362	BobWhite_c20204_637	Mono	Mono
1363	IWB1363	BobWhite_c20215_243	Recode AB to BB	detects poly single locus
1364	IWB1364	BobWhite_c20218_541	Codominant	detects poly single locus
1365	IWB1365	BobWhite_c2022_245	Recode AB to AA	detects poly single locus
1366	IWB1366	BobWhite_c20234_712	Mono	Mono
1367	IWB1367	BobWhite_c20255_137	Mono	Mono
1368	IWB1368	BobWhite_c20265_147	Mono	Mono
1369	IWB1369	BobWhite_c20266_115	AA Multiallelic	detects poly duplicated loci
1370	IWB1370	BobWhite_c20266_499	Mono	Mono
1371	IWB1371	BobWhite_c2027_215	Codominant	detects poly single locus
1372	IWB1372	BobWhite_c2027_255	Recode AB to AA	detects poly single locus
1373	IWB1373	BobWhite_c2027_350	Mono	Mono
1374	IWB1374	BobWhite_c2027_84	Codominant	detects poly single locus
1375	IWB1375	BobWhite_c20282_164	Recode AB to BB	detects poly single locus
1376	IWB1376	BobWhite_c20290_226	Recode AB to AA	detects poly single locus
1377	IWB1377	BobWhite_c20306_111	Recode AB to AA	detects poly single locus
1378	IWB1378	BobWhite_c20306_147	Mono	Mono
1379	IWB1379	BobWhite_c20306_88	Recode AB to AA	detects poly single locus
1380	IWB1380	BobWhite_c20322_153	AA Multiallelic	detects poly duplicated loci
1381	IWB1381	BobWhite_c20322_183	Codominant	detects poly single locus
1382	IWB1382	BobWhite_c20322_559	AA Multiallelic	detects poly duplicated loci
1383	IWB1383	BobWhite_c20332_179	MSV	detects poly duplicated loci
1384	IWB1384	BobWhite_c20335_236	Recode AB to AA	detects poly single locus
1385	IWB1385	BobWhite_c20335_359	MSV	detects poly duplicated loci
1386	IWB1386	BobWhite_c20346_138	MSV	detects poly duplicated loci
1387	IWB1387	BobWhite_c20360_800	Mono	Mono
1388	IWB1388	BobWhite_c20374_162	Codominant	detects poly single locus
1389	IWB1389	BobWhite_c20382_117	AA Multiallelic	detects poly duplicated loci
1390	IWB1390	BobWhite_c20453_589	MSV	detects poly duplicated loci
1391	IWB1391	BobWhite_c20484_83	MSV	detects poly duplicated loci
1392	IWB1392	BobWhite_c20487_531	Mono	Mono
1393	IWB1393	BobWhite_c20489_289	Mono	Mono
1394	IWB1394	BobWhite_c20492_377	Recode AB to AA	detects poly single locus
1395	IWB1395	BobWhite_c20509_415	Mono	Mono
1396	IWB1396	BobWhite_c20514_70	Codominant	detects poly single locus
1397	IWB1397	BobWhite_c20514_92	Recode AB to BB	detects poly single locus
1398	IWB1398	BobWhite_c2053_182	AA Multiallelic	detects poly duplicated loci
1399	IWB1399	BobWhite_c20531_248	MSV	detects poly duplicated loci
1400	IWB1400	BobWhite_c20553_319	AA Multiallelic	detects poly duplicated loci
1401	IWB1401	BobWhite_c20553_364	Mono	Mono
1402	IWB1402	BobWhite_c20553_454	Recode AB to BB	detects poly single locus
1403	IWB1403	BobWhite_c20553_568	MSV	detects poly duplicated loci
1404	IWB1404	BobWhite_c20553_976	Mono	Mono
1405	IWB1405	BobWhite_c20558_209	MSV	detects poly duplicated loci
1406	IWB1406	BobWhite_c20558_374	MSV	detects poly duplicated loci
1407	IWB1407	BobWhite_c20558_413	AA Multiallelic	detects poly duplicated loci
1408	IWB1408	BobWhite_c2056_116	Mono	Mono
1409	IWB1409	BobWhite_c20561_114	Mono	Mono
1410	IWB1410	BobWhite_c20571_102	MSV	detects poly duplicated loci
1411	IWB1411	BobWhite_c2058_367	Recode AB to BB	detects poly single locus
1412	IWB1412	BobWhite_c20591_89	Recode AB to BB	detects poly single locus
1413	IWB1413	BobWhite_c20599_225	Mono	Mono
1414	IWB1414	BobWhite_c20611_403	MSV	detects poly duplicated loci
1415	IWB1415	BobWhite_c20621_541	Recode AB to BB	detects poly single locus
1416	IWB1416	BobWhite_c20621_683	Codominant	detects poly single locus
1417	IWB1417	BobWhite_c2064_714	AA Multiallelic	detects poly duplicated loci
1418	IWB1418	BobWhite_c20641_267	MSV	detects poly duplicated loci
1419	IWB1419	BobWhite_c20673_447	MSV	detects poly duplicated loci
1420	IWB1420	BobWhite_c2068_339	Recode AB to BB	detects poly single locus
1421	IWB1421	BobWhite_c2068_385	Recode AB to AA	detects poly single locus
1422	IWB1422	BobWhite_c2068_448	Mono	Mono
1423	IWB1423	BobWhite_c20682_107	Mono	Mono
1424	IWB1424	BobWhite_c20682_188	Mono	Mono
1425	IWB1425	BobWhite_c20687_252	AA Multiallelic	detects poly duplicated loci
1426	IWB1426	BobWhite_c20688_288	Mono	Mono
1427	IWB1427	BobWhite_c20689_427	Recode AB to BB	detects poly single locus
1428	IWB1428	BobWhite_c2069_1096	Recode AB to BB	detects poly single locus
1429	IWB1429	BobWhite_c20692_123	Codominant	detects poly single locus
1430	IWB1430	BobWhite_c20692_90	Codominant	detects poly single locus
1431	IWB1431	BobWhite_c20701_125	Mono	Mono
1432	IWB1432	BobWhite_c20703_141	Recode AB to AA	detects poly single locus
1433	IWB1433	BobWhite_c20706_135	Recode AB to AA	detects poly single locus
1434	IWB1434	BobWhite_c2071_489	Mono	Mono
1435	IWB1435	BobWhite_c2071_648	Mono	Mono
1436	IWB1436	BobWhite_c20714_63	Mono	Mono
1437	IWB1437	BobWhite_c20733_607	Mono	Mono
1438	IWB1438	BobWhite_c20735_255	BB Multiallelic	detects poly duplicated loci
1439	IWB1439	BobWhite_c20748_123	MSV	detects poly duplicated loci
1440	IWB1440	BobWhite_c20763_343	MSV	detects poly duplicated loci
1441	IWB1441	BobWhite_c20767_839	Mono	Mono
1442	IWB1442	BobWhite_c20782_697	AA Multiallelic	detects poly duplicated loci
1443	IWB1443	BobWhite_c20800_316	Mono	Mono
1444	IWB1444	BobWhite_c20807_52	MSV	detects poly duplicated loci
1445	IWB1445	BobWhite_c20810_291	Codominant	detects poly single locus
1446	IWB1446	BobWhite_c20821_387	Mono	Mono
1447	IWB1447	BobWhite_c20841_58	Mono	Mono
1448	IWB1448	BobWhite_c20876_475	BB Multiallelic	detects poly duplicated loci
1449	IWB1449	BobWhite_c20902_177	MSV	detects poly duplicated loci
1450	IWB1450	BobWhite_c20909_243	Codominant	detects poly single locus
1451	IWB1451	BobWhite_c20910_643	Mono	Mono
1452	IWB1452	BobWhite_c20913_254	Mono	Mono
1453	IWB1453	BobWhite_c2092_519	MSV	detects poly duplicated loci
1454	IWB1454	BobWhite_c20926_313	Codominant	detects poly single locus
1455	IWB1455	BobWhite_c20926_367	Recode AB to BB	detects poly single locus
1456	IWB1456	BobWhite_c20934_397	Mono	Mono
1457	IWB1457	BobWhite_c20934_450	MSV	detects poly duplicated loci
1458	IWB1458	BobWhite_c20942_136	Mono	Mono
1459	IWB1459	BobWhite_c20942_505	Recode AB to BB	detects poly single locus
1460	IWB1460	BobWhite_c20952_105	Codominant	detects poly single locus
1461	IWB1461	BobWhite_c20959_229	Recode AB to AA	detects poly single locus
1462	IWB1462	BobWhite_c20974_103	MSV	detects poly duplicated loci
1463	IWB1463	BobWhite_c2099_337	Codominant	detects poly single locus
1464	IWB1464	BobWhite_c2099_927	Mono	Mono
1465	IWB1465	BobWhite_c20993_364	Mono	Mono
1466	IWB1466	BobWhite_c20995_173	Mono	Mono
1467	IWB1467	BobWhite_c21002_194	Mono	Mono
1468	IWB1468	BobWhite_c21003_148	Recode AB to AA	detects poly single locus
1469	IWB1469	BobWhite_c21006_553	Mono	Mono
1470	IWB1470	BobWhite_c21021_196	Mono	Mono
1471	IWB1471	BobWhite_c21023_110	Mono	Mono
1472	IWB1472	BobWhite_c21036_213	Codominant	detects poly single locus
1473	IWB1473	BobWhite_c21037_285	Mono	Mono
1474	IWB1474	BobWhite_c21039_376	Recode AB to BB	detects poly single locus
1475	IWB1475	BobWhite_c21044_105	Mono	Mono
1476	IWB1476	BobWhite_c21055_257	Mono	Mono
1477	IWB1477	BobWhite_c21075_174	Codominant	detects poly single locus
1478	IWB1478	BobWhite_c21129_830	Recode AB to BB	detects poly single locus
1479	IWB1479	BobWhite_c2116_131	Mono	Mono
1480	IWB1480	BobWhite_c21181_787	MSV	detects poly duplicated loci
1481	IWB1481	BobWhite_c21200_281	AA Multiallelic	detects poly duplicated loci
1482	IWB1482	BobWhite_c21218_649	MSV	detects poly duplicated loci
1483	IWB1483	BobWhite_c21292_322	MSV	detects poly duplicated loci
1484	IWB1484	BobWhite_c21304_158	Recode AB to BB	detects poly single locus
1485	IWB1485	BobWhite_c21322_169	Mono	Mono
1486	IWB1486	BobWhite_c21334_381	Mono	Mono
1487	IWB1487	BobWhite_c21338_749	Recode AB to AA	detects poly single locus
1488	IWB1488	BobWhite_c21345_121	Codominant	detects poly single locus
1489	IWB1489	BobWhite_c2135_96	Recode AB to BB	detects poly single locus
1490	IWB1490	BobWhite_c21362_502	MSV	detects poly duplicated loci
1491	IWB1491	BobWhite_c21362_521	Mono	Mono
1492	IWB1492	BobWhite_c2137_403	Mono	Mono
1493	IWB1493	BobWhite_c21397_148	Recode AB to BB	detects poly single locus
1494	IWB1494	BobWhite_c21423_295	MSV	detects poly duplicated loci
1495	IWB1495	BobWhite_c2143_229	Recode AB to AA	detects poly single locus
1496	IWB1496	BobWhite_c21439_221	Mono	Mono
1497	IWB1497	BobWhite_c21460_140	MSV	detects poly duplicated loci
1498	IWB1498	BobWhite_c21469_255	MSV	detects poly duplicated loci
1499	IWB1499	BobWhite_c21469_302	MSV	detects poly duplicated loci
1500	IWB1500	BobWhite_c21482_192	Codominant	detects poly single locus
1501	IWB1501	BobWhite_c21484_445	Mono	Mono
1502	IWB1502	BobWhite_c2149_1284	Mono	Mono
1503	IWB1503	BobWhite_c21530_1111	BB Multiallelic	detects poly duplicated loci
1504	IWB1504	BobWhite_c21530_899	Recode AB to BB	detects poly single locus
1505	IWB1505	BobWhite_c21540_63	Recode AB to AA	detects poly single locus
1506	IWB1506	BobWhite_c21560_163	Mono	Mono
1507	IWB1507	BobWhite_c21562_339	Mono	Mono
1508	IWB1508	BobWhite_c21572_171	Mono	Mono
1509	IWB1509	BobWhite_c21589_200	Codominant	detects poly single locus
1510	IWB1510	BobWhite_c21610_618	Mono	Mono
1511	IWB1511	BobWhite_c21626_243	Mono	Mono
1512	IWB1512	BobWhite_c21647_287	MSV	detects poly duplicated loci
1513	IWB1513	BobWhite_c21666_67	Recode AB to AA	detects poly single locus
1514	IWB1514	BobWhite_c21669_253	Recode AB to BB	detects poly single locus
1515	IWB1515	BobWhite_c21669_430	MSV	detects poly duplicated loci
1516	IWB1516	BobWhite_c2167_214	Recode AB to BB	detects poly single locus
1517	IWB1517	BobWhite_c21678_328	AA Multiallelic	detects poly duplicated loci
1518	IWB1518	BobWhite_c21705_196	Codominant	detects poly single locus
1519	IWB1519	BobWhite_c21705_277	Recode AB to BB	detects poly single locus
1520	IWB1520	BobWhite_c21705_722	Codominant	detects poly single locus
1521	IWB1521	BobWhite_c21743_113	Mono	Mono
1522	IWB1522	BobWhite_c2179_1476	MSV	detects poly duplicated loci
1523	IWB1523	BobWhite_c21809_347	Mono	Mono
1524	IWB1524	BobWhite_c21827_104	Codominant	detects poly single locus
1525	IWB1525	BobWhite_c21838_152	Recode AB to BB	detects poly single locus
1526	IWB1526	BobWhite_c21842_179	Mono	Mono
1527	IWB1527	BobWhite_c21851_566	Mono	Mono
1528	IWB1528	BobWhite_c21867_76	Recode AB to AA	detects poly single locus
1529	IWB1529	BobWhite_c21892_49	Mono	Mono
1530	IWB1530	BobWhite_c21892_553	Mono	Mono
1531	IWB1531	BobWhite_c21896_186	Recode AB to BB	detects poly single locus
1532	IWB1532	BobWhite_c21897_587	Codominant	detects poly single locus
1533	IWB1533	BobWhite_c21904_1028	Mono	Mono
1534	IWB1534	BobWhite_c21904_1214	MSV	detects poly duplicated loci
1535	IWB1535	BobWhite_c21904_864	Mono	Mono
1536	IWB1536	BobWhite_c21942_316	Mono	Mono
1537	IWB1537	BobWhite_c21949_117	Codominant	detects poly single locus
1538	IWB1538	BobWhite_c21949_150	MSV	detects poly duplicated loci
1539	IWB1539	BobWhite_c21961_235	Mono	Mono
1540	IWB1540	BobWhite_c21970_132	Mono	Mono
1541	IWB1541	BobWhite_c21973_124	Mono	Mono
1542	IWB1542	BobWhite_c21991_146	Mono	Mono
1543	IWB1543	BobWhite_c22016_155	MSV	detects poly duplicated loci
1544	IWB1544	BobWhite_c22024_111	Mono	Mono
1545	IWB1545	BobWhite_c2203_633	MSV	detects poly duplicated loci
1546	IWB1546	BobWhite_c22036_399	MSV	detects poly duplicated loci
1547	IWB1547	BobWhite_c22053_1041	Mono	Mono
1548	IWB1548	BobWhite_c2207_421	Mono	Mono
1549	IWB1549	BobWhite_c22075_85	Codominant	detects poly single locus
1550	IWB1550	BobWhite_c22086_444	MSV	detects poly duplicated loci
1551	IWB1551	BobWhite_c22087_149	Mono	Mono
1552	IWB1552	BobWhite_c2209_876	Mono	Mono
1553	IWB1553	BobWhite_c2210_112	Mono	Mono
1554	IWB1554	BobWhite_c22101_495	Codominant	detects poly single locus
1555	IWB1555	BobWhite_c22101_636	Mono	Mono
1556	IWB1556	BobWhite_c22106_204	Codominant	detects poly single locus
1557	IWB1557	BobWhite_c22112_82	MSV	detects poly duplicated loci
1558	IWB1558	BobWhite_c22115_259	Mono	Mono
1559	IWB1559	BobWhite_c22123_343	Mono	Mono
1560	IWB1560	BobWhite_c22126_118	Mono	Mono
1561	IWB1561	BobWhite_c22126_94	MSV	detects poly duplicated loci
1562	IWB1562	BobWhite_c22134_398	BB Multiallelic	detects poly duplicated loci
1563	IWB1563	BobWhite_c22141_860	Recode AB to AA	detects poly single locus
1564	IWB1564	BobWhite_c22142_151	Recode AB to BB	detects poly single locus
1565	IWB1565	BobWhite_c22176_230	AA Multiallelic	detects poly duplicated loci
1566	IWB1566	BobWhite_c22176_295	Codominant	detects poly single locus
1567	IWB1567	BobWhite_c22255_814	Recode AB to AA	detects poly single locus
1568	IWB1568	BobWhite_c22256_79	Recode AB to AA	detects poly single locus
1569	IWB1569	BobWhite_c22266_315	MSV	detects poly duplicated loci
1570	IWB1570	BobWhite_c22272_257	Mono	Mono
1571	IWB1571	BobWhite_c22272_280	Mono	Mono
1572	IWB1572	BobWhite_c22273_227	Codominant_Null	detects poly single locus
1573	IWB1573	BobWhite_c22277_596	MSV	detects poly duplicated loci
1574	IWB1574	BobWhite_c22280_104	Codominant	detects poly single locus
1575	IWB1575	BobWhite_c22301_230	MSV	detects poly duplicated loci
1576	IWB1576	BobWhite_c22303_121	MSV	detects poly duplicated loci
1577	IWB1577	BobWhite_c22311_153	Mono	Mono
1578	IWB1578	BobWhite_c22334_89	Mono	Mono
1579	IWB1579	BobWhite_c22336_95	Mono	Mono
1580	IWB1580	BobWhite_c2235_121	Recode AB to AA	detects poly single locus
1581	IWB1581	BobWhite_c2236_111	AA Multiallelic	detects poly duplicated loci
1582	IWB1582	BobWhite_c22363_118	Mono	Mono
1583	IWB1583	BobWhite_c22370_352	AA Multiallelic	detects poly duplicated loci
1584	IWB1584	BobWhite_c22373_364	Recode AB to AA	detects poly single locus
1585	IWB1585	BobWhite_c22407_100	Mono	Mono
1586	IWB1586	BobWhite_c22412_240	MSV	detects poly duplicated loci
1587	IWB1587	BobWhite_c22412_335	Mono	Mono
1588	IWB1588	BobWhite_c22415_342	Mono	Mono
1589	IWB1589	BobWhite_c22428_509	MSV	detects poly duplicated loci
1590	IWB1590	BobWhite_c22429_237	Recode AB to BB	detects poly single locus
1591	IWB1591	BobWhite_c22429_366	Codominant	detects poly single locus
1592	IWB1592	BobWhite_c2243_737	Mono	Mono
1593	IWB1593	BobWhite_c2244_259	MSV	detects poly duplicated loci
1594	IWB1594	BobWhite_c2244_314	MSV	detects poly duplicated loci
1595	IWB1595	BobWhite_c22447_112	MSV	detects poly duplicated loci
1596	IWB1596	BobWhite_c22457_302	Mono	Mono
1597	IWB1597	BobWhite_c2247_213	Recode AB to AA	detects poly single locus
1598	IWB1598	BobWhite_c2247_258	MSV	detects poly duplicated loci
1599	IWB1599	BobWhite_c22492_193	MSV	detects poly duplicated loci
1600	IWB1600	BobWhite_c22501_220	Mono	Mono
1601	IWB1601	BobWhite_c22503_163	Mono	Mono
1602	IWB1602	BobWhite_c22503_605	MSV	detects poly duplicated loci
1603	IWB1603	BobWhite_c22545_318	Recode AB to AA	detects poly single locus
1604	IWB1604	BobWhite_c22549_401	Mono	Mono
1605	IWB1605	BobWhite_c22572_782	Recode AB to AA	detects poly single locus
1606	IWB1606	BobWhite_c22580_115	Codominant	detects poly single locus
1607	IWB1607	BobWhite_c22584_178	Mono	Mono
1608	IWB1608	BobWhite_c2260_168	MSV	detects poly duplicated loci
1609	IWB1609	BobWhite_c22600_578	Mono	Mono
1610	IWB1610	BobWhite_c22601_178	Mono	Mono
1611	IWB1611	BobWhite_c22601_282	Codominant	detects poly single locus
1612	IWB1612	BobWhite_c22615_567	Mono	Mono
1613	IWB1613	BobWhite_c2262_55	Codominant	detects poly single locus
1614	IWB1614	BobWhite_c22638_135	AA Multiallelic	detects poly duplicated loci
1615	IWB1615	BobWhite_c2265_1777	Mono	Mono
1616	IWB1616	BobWhite_c22655_494	Mono	Mono
1617	IWB1617	BobWhite_c22661_248	Mono	Mono
1618	IWB1618	BobWhite_c22661_83	Mono	Mono
1619	IWB1619	BobWhite_c22669_389	Recode AB to BB	detects poly single locus
1620	IWB1620	BobWhite_c22669_419	MSV	detects poly duplicated loci
1621	IWB1621	BobWhite_c22677_111	Mono	Mono
1622	IWB1622	BobWhite_c22677_363	Mono	Mono
1623	IWB1623	BobWhite_c22677_394	Mono	Mono
1624	IWB1624	BobWhite_c22681_86	Mono	Mono
1625	IWB1625	BobWhite_c22687_578	Mono	Mono
1626	IWB1626	BobWhite_c22705_563	MSV	detects poly duplicated loci
1627	IWB1627	BobWhite_c22710_152	Mono	Mono
1628	IWB1628	BobWhite_c22714_132	MSV	detects poly duplicated loci
1629	IWB1629	BobWhite_c22726_104	Mono	Mono
1630	IWB1630	BobWhite_c22728_257	Recode AB to AA	detects poly single locus
1631	IWB1631	BobWhite_c22728_78	Recode AB to BB	detects poly single locus
1632	IWB1632	BobWhite_c22741_71	Mono	Mono
1633	IWB1633	BobWhite_c22752_182	Codominant	detects poly single locus
1634	IWB1634	BobWhite_c22752_224	Recode AB to BB	detects poly single locus
1635	IWB1635	BobWhite_c22755_136	MSV	detects poly duplicated loci
1636	IWB1636	BobWhite_c22767_189	Codominant	detects poly single locus
1637	IWB1637	BobWhite_c22778_271	Recode AB to AA	detects poly single locus
1638	IWB1638	BobWhite_c22782_132	Mono	Mono
1639	IWB1639	BobWhite_c22794_111	AA Multiallelic	detects poly duplicated loci
1640	IWB1640	BobWhite_c22794_470	MSV	detects poly duplicated loci
1641	IWB1641	BobWhite_c22795_443	Recode AB to BB	detects poly single locus
1642	IWB1642	BobWhite_c2280_82	Codominant	detects poly single locus
1643	IWB1643	BobWhite_c2280_95	AA Multiallelic	detects poly duplicated loci
1644	IWB1644	BobWhite_c22823_776	Mono	Mono
1645	IWB1645	BobWhite_c22827_193	Codominant	detects poly single locus
1646	IWB1646	BobWhite_c22828_297	Mono	Mono
1647	IWB1647	BobWhite_c2286_477	MSV	detects poly duplicated loci
1648	IWB1648	BobWhite_c22875_239	Mono	Mono
1649	IWB1649	BobWhite_c2288_435	MSV	detects poly duplicated loci
1650	IWB1650	BobWhite_c2288_723	Recode AB to AA	detects poly single locus
1651	IWB1651	BobWhite_c22883_209	Mono	Mono
1652	IWB1652	BobWhite_c22922_383	Mono	Mono
1653	IWB1653	BobWhite_c22956_219	Mono	Mono
1654	IWB1654	BobWhite_c2296_94	Recode AB to BB	detects poly single locus
1655	IWB1655	BobWhite_c2297_1853	Mono	Mono
1656	IWB1656	BobWhite_c22981_218	Codominant	detects poly single locus
1657	IWB1657	BobWhite_c23019_513	MSV	detects poly duplicated loci
1658	IWB1658	BobWhite_c23035_435	Mono	Mono
1659	IWB1659	BobWhite_c23037_241	Codominant	detects poly single locus
1660	IWB1660	BobWhite_c23044_279	Recode AB to AA	detects poly single locus
1661	IWB1661	BobWhite_c23046_293	BB Multiallelic	detects poly duplicated loci
1662	IWB1662	BobWhite_c23050_163	Mono	Mono
1663	IWB1663	BobWhite_c23052_196	MSV	detects poly duplicated loci
1664	IWB1664	BobWhite_c23054_1192	MSV	detects poly duplicated loci
1665	IWB1665	BobWhite_c23054_1464	Codominant	detects poly single locus
1666	IWB1666	BobWhite_c23074_304	Codominant	detects poly single locus
1667	IWB1667	BobWhite_c23081_112	Mono	Mono
1668	IWB1668	BobWhite_c23094_208	Mono	Mono
1669	IWB1669	BobWhite_c23141_92	Codominant	detects poly single locus
1670	IWB1670	BobWhite_c23142_415	MSV	detects poly duplicated loci
1671	IWB1671	BobWhite_c23146_84	AA Multiallelic	detects poly duplicated loci
1672	IWB1672	BobWhite_c23150_157	MSV	detects poly duplicated loci
1673	IWB1673	BobWhite_c23161_170	MSV	detects poly duplicated loci
1674	IWB1674	BobWhite_c23185_306	Mono	Mono
1675	IWB1675	BobWhite_c23193_170	Codominant	detects poly single locus
1676	IWB1676	BobWhite_c23193_349	Mono	Mono
1677	IWB1677	BobWhite_c232_563	MSV	detects poly duplicated loci
1678	IWB1678	BobWhite_c232_625	MSV	detects poly duplicated loci
1679	IWB1679	BobWhite_c23212_202	Recode AB to AA	detects poly single locus
1680	IWB1680	BobWhite_c23220_233	MSV	detects poly duplicated loci
1681	IWB1681	BobWhite_c23221_85	MSV	detects poly duplicated loci
1682	IWB1682	BobWhite_c23224_196	AA Multiallelic	detects poly duplicated loci
1683	IWB1683	BobWhite_c23243_246	Mono	Mono
1684	IWB1684	BobWhite_c23250_163	Mono	Mono
1685	IWB1685	BobWhite_c23252_140	Mono	Mono
1686	IWB1686	BobWhite_c23261_226	Codominant	detects poly single locus
1687	IWB1687	BobWhite_c23272_564	Recode AB to BB	detects poly single locus
1688	IWB1688	BobWhite_c23287_57	MSV	detects poly duplicated loci
1689	IWB1689	BobWhite_c23295_270	Recode AB to AA	detects poly single locus
1690	IWB1690	BobWhite_c23298_1312	Mono	Mono
1691	IWB1691	BobWhite_c23304_314	Mono	Mono
1692	IWB1692	BobWhite_c23304_77	Recode AB to AA	detects poly single locus
1693	IWB1693	BobWhite_c23305_1192	Codominant	detects poly single locus
1694	IWB1694	BobWhite_c23305_365	Recode AB to BB	detects poly single locus
1695	IWB1695	BobWhite_c23305_475	Mono	Mono
1696	IWB1696	BobWhite_c23312_395	MSV	detects poly duplicated loci
1697	IWB1697	BobWhite_c23337_389	Mono	Mono
1698	IWB1698	BobWhite_c23344_457	Codominant	detects poly single locus
1699	IWB1699	BobWhite_c23362_214	Codominant	detects poly single locus
1700	IWB1700	BobWhite_c23362_393	Recode AB to AA	detects poly single locus
1701	IWB1701	BobWhite_c23388_115	Mono	Mono
1702	IWB1702	BobWhite_c23388_471	Mono	Mono
1703	IWB1703	BobWhite_c23388_515	MSV	detects poly duplicated loci
1704	IWB1704	BobWhite_c23392_496	Recode AB to AA	detects poly single locus
1705	IWB1705	BobWhite_c23392_63	Recode AB to AA	detects poly single locus
1706	IWB1706	BobWhite_c2341_337	Mono	Mono
1707	IWB1707	BobWhite_c2341_392	Mono	Mono
1708	IWB1708	BobWhite_c23416_168	MSV	detects poly duplicated loci
1709	IWB1709	BobWhite_c23438_177	Mono	Mono
1710	IWB1710	BobWhite_c23443_337	MSV	detects poly duplicated loci
1711	IWB1711	BobWhite_c23455_184	Recode AB to BB	detects poly single locus
1712	IWB1712	BobWhite_c23462_53	MSV	detects poly duplicated loci
1713	IWB1713	BobWhite_c23468_101	Mono	Mono
1714	IWB1714	BobWhite_c23472_232	Mono	Mono
1715	IWB1715	BobWhite_c23473_495	Mono	Mono
1716	IWB1716	BobWhite_c23503_275	Mono	Mono
1717	IWB1717	BobWhite_c23508_62	Mono	Mono
1718	IWB1718	BobWhite_c23530_161	BB Multiallelic	detects poly duplicated loci
1719	IWB1719	BobWhite_c23544_186	Mono	Mono
1720	IWB1720	BobWhite_c2356_154	Codominant	detects poly single locus
1721	IWB1721	BobWhite_c2356_78	Mono	Mono
1722	IWB1722	BobWhite_c23569_434	Recode AB to AA	detects poly single locus
1723	IWB1723	BobWhite_c23609_292	Mono	Mono
1724	IWB1724	BobWhite_c23611_156	Mono	Mono
1725	IWB1725	BobWhite_c23617_167	BB Multiallelic	detects poly duplicated loci
1726	IWB1726	BobWhite_c23619_138	Mono	Mono
1727	IWB1727	BobWhite_c2363_459	MSV	detects poly duplicated loci
1728	IWB1728	BobWhite_c23632_322	Codominant	detects poly single locus
1729	IWB1729	BobWhite_c23638_138	Recode AB to AA	detects poly single locus
1730	IWB1730	BobWhite_c23665_569	Mono	Mono
1731	IWB1731	BobWhite_c23687_200	MSV	detects poly duplicated loci
1732	IWB1732	BobWhite_c23689_742	MSV	detects poly duplicated loci
1733	IWB1733	BobWhite_c23700_181	Mono	Mono
1734	IWB1734	BobWhite_c23705_245	Mono	Mono
1735	IWB1735	BobWhite_c2371_520	MSV	detects poly duplicated loci
1736	IWB1736	BobWhite_c23714_130	MSV	detects poly duplicated loci
1737	IWB1737	BobWhite_c23736_153	Recode AB to BB	detects poly single locus
1738	IWB1738	BobWhite_c2376_1504	Mono	Mono
1739	IWB1739	BobWhite_c23763_350	AA Multiallelic	detects poly duplicated loci
1740	IWB1740	BobWhite_c23763_601	Mono	Mono
1741	IWB1741	BobWhite_c23766_364	Mono	Mono
1742	IWB1742	BobWhite_c23766_404	Mono	Mono
1743	IWB1743	BobWhite_c23766_511	Mono	Mono
1744	IWB1744	BobWhite_c23766_809	Mono	Mono
1745	IWB1745	BobWhite_c23766_846	Mono	Mono
1746	IWB1746	BobWhite_c23766_935	Mono	Mono
1747	IWB1747	BobWhite_c23771_525	Codominant	detects poly single locus
1748	IWB1748	BobWhite_c23790_98	MSV	detects poly duplicated loci
1749	IWB1749	BobWhite_c23806_179	Mono	Mono
1750	IWB1750	BobWhite_c23806_205	AA Multiallelic	detects poly duplicated loci
1751	IWB1751	BobWhite_c23828_306	MSV	detects poly duplicated loci
1752	IWB1752	BobWhite_c23828_341	MSV	detects poly duplicated loci
1753	IWB1753	BobWhite_c23828_884	Recode AB to AA	detects poly single locus
1754	IWB1754	BobWhite_c23839_119	Recode AB to AA	detects poly single locus
1755	IWB1755	BobWhite_c23843_397	Mono	Mono
1756	IWB1756	BobWhite_c23887_134	Recode AB to AA	detects poly single locus
1757	IWB1757	BobWhite_c23887_53	Codominant	detects poly single locus
1758	IWB1758	BobWhite_c23887_88	MSV	detects poly duplicated loci
1759	IWB1759	BobWhite_c23888_124	MSV	detects poly duplicated loci
1760	IWB1760	BobWhite_c23891_187	Mono	Mono
1761	IWB1761	BobWhite_c23902_400	Mono	Mono
1762	IWB1762	BobWhite_c23903_443	MSV	detects poly duplicated loci
1763	IWB1763	BobWhite_c23906_73	Mono	Mono
1764	IWB1764	BobWhite_c23918_208	Recode AB to BB	detects poly single locus
1765	IWB1765	BobWhite_c23918_871	Recode AB to BB	detects poly single locus
1766	IWB1766	BobWhite_c23937_453	Codominant	detects poly single locus
1767	IWB1767	BobWhite_c23946_75	MSV	detects poly duplicated loci
1768	IWB1768	BobWhite_c23948_99	Mono	Mono
1769	IWB1769	BobWhite_c23950_145	MSV	detects poly duplicated loci
1770	IWB1770	BobWhite_c23950_203	BB Multiallelic	detects poly duplicated loci
1771	IWB1771	BobWhite_c23953_203	Mono	Mono
1772	IWB1772	BobWhite_c23953_236	Mono	Mono
1773	IWB1773	BobWhite_c23953_312	MSV	detects poly duplicated loci
1774	IWB1774	BobWhite_c23958_102	Codominant	detects poly single locus
1775	IWB1775	BobWhite_c23958_154	Codominant	detects poly single locus
1776	IWB1776	BobWhite_c23965_131	Mono	Mono
1777	IWB1777	BobWhite_c23972_1007	MSV	detects poly duplicated loci
1778	IWB1778	BobWhite_c23972_382	MSV	detects poly duplicated loci
1779	IWB1779	BobWhite_c23972_590	Mono	Mono
1780	IWB1780	BobWhite_c23972_892	Recode AB to AA	detects poly single locus
1781	IWB1781	BobWhite_c23972_967	Mono	Mono
1782	IWB1782	BobWhite_c23975_511	Mono	Mono
1783	IWB1783	BobWhite_c23985_1224	Mono	Mono
1784	IWB1784	BobWhite_c23992_300	Recode AB to AA	detects poly single locus
1785	IWB1785	BobWhite_c23992_552	Mono	Mono
1786	IWB1786	BobWhite_c23997_952	MSV	detects poly duplicated loci
1787	IWB1787	BobWhite_c24013_285	Codominant	detects poly single locus
1788	IWB1788	BobWhite_c24017_168	Mono	Mono
1789	IWB1789	BobWhite_c24021_254	MSV	detects poly duplicated loci
1790	IWB1790	BobWhite_c24033_1054	Recode AB to AA	detects poly single locus
1791	IWB1791	BobWhite_c24033_973	Recode AB to BB	detects poly single locus
1792	IWB1792	BobWhite_c24058_55	MSV	detects poly duplicated loci
1793	IWB1793	BobWhite_c24063_231	Recode AB to BB	detects poly single locus
1794	IWB1794	BobWhite_c24067_519	BB Multiallelic	detects poly duplicated loci
1795	IWB1795	BobWhite_c24069_152	MSV	detects poly duplicated loci
1796	IWB1796	BobWhite_c24069_257	Codominant	detects poly single locus
1797	IWB1797	BobWhite_c2409_1355	Recode AB to BB	detects poly single locus
1798	IWB1798	BobWhite_c24095_98	Mono	Mono
1799	IWB1799	BobWhite_c24096_215	Codominant	detects poly single locus
1800	IWB1800	BobWhite_c24096_57	Codominant	detects poly single locus
1801	IWB1801	BobWhite_c2410_175	MSV	detects poly duplicated loci
1802	IWB1802	BobWhite_c24102_52	Mono	Mono
1803	IWB1803	BobWhite_c24113_529	Recode AB to AA	detects poly single locus
1804	IWB1804	BobWhite_c24155_194	Mono	Mono
1805	IWB1805	BobWhite_c24159_247	Recode AB to AA	detects poly single locus
1806	IWB1806	BobWhite_c24183_62	Mono	Mono
1807	IWB1807	BobWhite_c24194_181	Mono	Mono
1808	IWB1808	BobWhite_c24194_255	AA Multiallelic	detects poly duplicated loci
1809	IWB1809	BobWhite_c24195_505	Recode AB to AA	detects poly single locus
1810	IWB1810	BobWhite_c24210_267	MSV	detects poly duplicated loci
1811	IWB1811	BobWhite_c24210_443	Mono	Mono
1812	IWB1812	BobWhite_c24210_702	MSV	detects poly duplicated loci
1813	IWB1813	BobWhite_c2423_204	Mono	Mono
1814	IWB1814	BobWhite_c2423_99	Recode AB to AA	detects poly single locus
1815	IWB1815	BobWhite_c24258_496	BB Multiallelic	detects poly duplicated loci
1816	IWB1816	BobWhite_c24259_117	Codominant	detects poly single locus
1817	IWB1817	BobWhite_c24295_777	Recode AB to AA	detects poly single locus
1818	IWB1818	BobWhite_c24316_217	Mono	Mono
1819	IWB1819	BobWhite_c24341_419	BB Multiallelic	detects poly duplicated loci
1820	IWB1820	BobWhite_c24354_106	Mono	Mono
1821	IWB1821	BobWhite_c24364_73	Codominant	detects poly single locus
1822	IWB1822	BobWhite_c24365_1134	Mono	Mono
1823	IWB1823	BobWhite_c24366_416	Mono	Mono
1824	IWB1824	BobWhite_c24405_502	Recode AB to BB	detects poly single locus
1825	IWB1825	BobWhite_c24419_68	Recode AB to BB	detects poly single locus
1826	IWB1826	BobWhite_c24454_483	Mono	Mono
1827	IWB1827	BobWhite_c24457_126	BB Multiallelic	detects poly duplicated loci
1828	IWB1828	BobWhite_c2448_96	Mono	Mono
1829	IWB1829	BobWhite_c24484_240	MSV	detects poly duplicated loci
1830	IWB1830	BobWhite_c24495_282	AA Multiallelic	detects poly duplicated loci
1831	IWB1831	BobWhite_c24495_465	MSV	detects poly duplicated loci
1832	IWB1832	BobWhite_c24495_508	Mono	Mono
1833	IWB1833	BobWhite_c24496_96	Mono	Mono
1834	IWB1834	BobWhite_c24509_849	Mono	Mono
1835	IWB1835	BobWhite_c24518_291	Mono	Mono
1836	IWB1836	BobWhite_c2453_253	Codominant	detects poly single locus
1837	IWB1837	BobWhite_c2453_282	MSV	detects poly duplicated loci
1838	IWB1838	BobWhite_c2453_340	MSV	detects poly duplicated loci
1839	IWB1839	BobWhite_c2453_460	MSV	detects poly duplicated loci
1840	IWB1840	BobWhite_c24542_238	Mono	Mono
1841	IWB1841	BobWhite_c2456_111	Mono	Mono
1842	IWB1842	BobWhite_c2461_668	Mono	Mono
1843	IWB1843	BobWhite_c24626_231	MSV	detects poly duplicated loci
1844	IWB1844	BobWhite_c24659_141	Mono	Mono
1845	IWB1845	BobWhite_c24667_683	Mono	Mono
1846	IWB1846	BobWhite_c24718_225	BB Multiallelic	detects poly duplicated loci
1847	IWB1847	BobWhite_c24745_419	MSV	detects poly duplicated loci
1848	IWB1848	BobWhite_c24750_122	MSV	detects poly duplicated loci
1849	IWB1849	BobWhite_c24760_142	AA Multiallelic	detects poly duplicated loci
1850	IWB1850	BobWhite_c24761_508	Codominant	detects poly single locus
1851	IWB1851	BobWhite_c24774_186	Codominant	detects poly single locus
1852	IWB1852	BobWhite_c24778_316	Mono	Mono
1853	IWB1853	BobWhite_c24779_107	Recode AB to AA	detects poly single locus
1854	IWB1854	BobWhite_c2479_214	Codominant	detects poly single locus
1855	IWB1855	BobWhite_c24803_563	Recode AB to AA	detects poly single locus
1856	IWB1856	BobWhite_c24825_349	Codominant	detects poly single locus
1857	IWB1857	BobWhite_c24848_219	MSV	detects poly duplicated loci
1858	IWB1858	BobWhite_c2486_239	Recode AB to BB	detects poly single locus
1859	IWB1859	BobWhite_c24871_399	Recode AB to AA	detects poly single locus
1860	IWB1860	BobWhite_c2488_471	Mono	Mono
1861	IWB1861	BobWhite_c24931_231	MSV	detects poly duplicated loci
1862	IWB1862	BobWhite_c24941_361	Mono	Mono
1863	IWB1863	BobWhite_c24965_571	MSV	detects poly duplicated loci
1864	IWB1864	BobWhite_c24981_409	MSV	detects poly duplicated loci
1865	IWB1865	BobWhite_c25005_505	Mono	Mono
1866	IWB1866	BobWhite_c25014_310	Codominant	detects poly single locus
1867	IWB1867	BobWhite_c25015_1218	MSV	detects poly duplicated loci
1868	IWB1868	BobWhite_c2506_332	Recode AB to AA	detects poly single locus
1869	IWB1869	BobWhite_c25071_96	Recode AB to BB	detects poly single locus
1870	IWB1870	BobWhite_c25079_104	Recode AB to BB	detects poly single locus
1871	IWB1871	BobWhite_c25094_123	Recode AB to BB	detects poly single locus
1872	IWB1872	BobWhite_c2510_130	AA Multiallelic	detects poly duplicated loci
1873	IWB1873	BobWhite_c2510_320	BB Multiallelic	detects poly duplicated loci
1874	IWB1874	BobWhite_c25105_507	Codominant	detects poly single locus
1875	IWB1875	BobWhite_c2511_1970	Mono	Mono
1876	IWB1876	BobWhite_c25110_98	Mono	Mono
1877	IWB1877	BobWhite_c25113_69	Mono	Mono
1878	IWB1878	BobWhite_c25114_134	Mono	Mono
1879	IWB1879	BobWhite_c2512_1588	MSV	detects poly duplicated loci
1880	IWB1880	BobWhite_c2512_1767	Codominant	detects poly single locus
1881	IWB1881	BobWhite_c2512_215	Mono	Mono
1882	IWB1882	BobWhite_c2513_247	Mono	Mono
1883	IWB1883	BobWhite_c2514_109	Codominant	detects poly single locus
1884	IWB1884	BobWhite_c25163_178	Recode AB to BB	detects poly single locus
1885	IWB1885	BobWhite_c25190_180	Codominant	detects poly single locus
1886	IWB1886	BobWhite_c25208_171	Mono	Mono
1887	IWB1887	BobWhite_c25209_235	Mono	Mono
1888	IWB1888	BobWhite_c2521_117	MSV	detects poly duplicated loci
1889	IWB1889	BobWhite_c25215_229	Recode AB to BB	detects poly single locus
1890	IWB1890	BobWhite_c25215_457	MSV	detects poly duplicated loci
1891	IWB1891	BobWhite_c25234_418	MSV	detects poly duplicated loci
1892	IWB1892	BobWhite_c25244_94	Recode AB to BB	detects poly single locus
1893	IWB1893	BobWhite_c2526_1597	Mono	Mono
1894	IWB1894	BobWhite_c2528_337	Mono	Mono
1895	IWB1895	BobWhite_c2532_380	Codominant	detects poly single locus
1896	IWB1896	BobWhite_c2532_966	Codominant	detects poly single locus
1897	IWB1897	BobWhite_c25350_321	Mono	Mono
1898	IWB1898	BobWhite_c25359_132	MSV	detects poly duplicated loci
1899	IWB1899	BobWhite_c25378_236	Mono	Mono
1900	IWB1900	BobWhite_c25379_446	Mono	Mono
1901	IWB1901	BobWhite_c25379_65	Mono	Mono
1902	IWB1902	BobWhite_c25380_313	Mono	Mono
1903	IWB1903	BobWhite_c25387_236	Mono	Mono
1904	IWB1904	BobWhite_c25389_615	Recode AB to BB	detects poly single locus
1905	IWB1905	BobWhite_c2540_468	Codominant	detects poly single locus
1906	IWB1906	BobWhite_c25409_137	MSV	detects poly duplicated loci
1907	IWB1907	BobWhite_c25422_85	Mono	Mono
1908	IWB1908	BobWhite_c25443_140	Mono	Mono
1909	IWB1909	BobWhite_c2545_622	MSV	detects poly duplicated loci
1910	IWB1910	BobWhite_c2547_204	Mono	Mono
1911	IWB1911	BobWhite_c25482_176	AA Multiallelic	detects poly duplicated loci
1912	IWB1912	BobWhite_c25498_284	Mono	Mono
1913	IWB1913	BobWhite_c25500_179	Mono	Mono
1914	IWB1914	BobWhite_c25527_109	Recode AB to AA	detects poly single locus
1915	IWB1915	BobWhite_c25527_133	Codominant_Null	detects poly single locus
1916	IWB1916	BobWhite_c25527_313	MSV	detects poly duplicated loci
1917	IWB1917	BobWhite_c25527_980	Mono	Mono
1918	IWB1918	BobWhite_c25577_135	Mono	Mono
1919	IWB1919	BobWhite_c25586_336	Mono	Mono
1920	IWB1920	BobWhite_c25615_105	Mono	Mono
1921	IWB1921	BobWhite_c25629_666	Mono	Mono
1922	IWB1922	BobWhite_c25629_922	Mono	Mono
1923	IWB1923	BobWhite_c25635_350	MSV	detects poly duplicated loci
1924	IWB1924	BobWhite_c25637_332	Mono	Mono
1925	IWB1925	BobWhite_c25670_425	MSV	detects poly duplicated loci
1926	IWB1926	BobWhite_c2568_115	Codominant	detects poly single locus
1927	IWB1927	BobWhite_c25685_93	Mono	Mono
1928	IWB1928	BobWhite_c25688_121	Mono	Mono
1929	IWB1929	BobWhite_c2570_682	AA Multiallelic	detects poly duplicated loci
1930	IWB1930	BobWhite_c2570_781	Codominant	detects poly single locus
1931	IWB1931	BobWhite_c25703_160	Mono	Mono
1932	IWB1932	BobWhite_c25703_51	Mono	Mono
1933	IWB1933	BobWhite_c25708_334	Codominant	detects poly single locus
1934	IWB1934	BobWhite_c25743_426	Mono	Mono
1935	IWB1935	BobWhite_c25744_392	Recode AB to BB	detects poly single locus
1936	IWB1936	BobWhite_c25759_1075	Mono	Mono
1937	IWB1937	BobWhite_c25764_348	Codominant	detects poly single locus
1938	IWB1938	BobWhite_c25778_421	Codominant	detects poly single locus
1939	IWB1939	BobWhite_c25784_83	MSV	detects poly duplicated loci
1940	IWB1940	BobWhite_c25800_212	Recode AB to BB	detects poly single locus
1941	IWB1941	BobWhite_c25806_157	MSV	detects poly duplicated loci
1942	IWB1942	BobWhite_c25815_128	Mono	Mono
1943	IWB1943	BobWhite_c25835_80	Mono	Mono
1944	IWB1944	BobWhite_c2585_1156	MSV	detects poly duplicated loci
1945	IWB1945	BobWhite_c25856_223	MSV	detects poly duplicated loci
1946	IWB1946	BobWhite_c25856_263	Codominant	detects poly single locus
1947	IWB1947	BobWhite_c25875_165	Mono	Mono
1948	IWB1948	BobWhite_c25878_151	Mono	Mono
1949	IWB1949	BobWhite_c2591_732	Mono	Mono
1950	IWB1950	BobWhite_c25911_434	MSV	detects poly duplicated loci
1951	IWB1951	BobWhite_c25918_244	Recode AB to BB	detects poly single locus
1952	IWB1952	BobWhite_c2593_1065	Recode AB to BB	detects poly single locus
1953	IWB1953	BobWhite_c25941_205	MSV	detects poly duplicated loci
1954	IWB1954	BobWhite_c25958_104	Mono	Mono
1955	IWB1955	BobWhite_c25980_138	Mono	Mono
1956	IWB1956	BobWhite_c25980_277	Mono	Mono
1957	IWB1957	BobWhite_c25996_190	MSV	detects poly duplicated loci
1958	IWB1958	BobWhite_c26_1245	Recode AB to AA	detects poly single locus
1959	IWB1959	BobWhite_c260_197	MSV	detects poly duplicated loci
1960	IWB1960	BobWhite_c26002_72	Recode AB to AA	detects poly single locus
1961	IWB1961	BobWhite_c26010_166	Mono	Mono
1962	IWB1962	BobWhite_c26019_222	Mono	Mono
1963	IWB1963	BobWhite_c26044_307	Mono	Mono
1964	IWB1964	BobWhite_c26045_230	MSV	detects poly duplicated loci
1965	IWB1965	BobWhite_c2605_434	MSV	detects poly duplicated loci
1966	IWB1966	BobWhite_c2605_632	MSV	detects poly duplicated loci
1967	IWB1967	BobWhite_c26054_238	Mono	Mono
1968	IWB1968	BobWhite_c26082_239	Codominant	detects poly single locus
1969	IWB1969	BobWhite_c26082_80	Codominant	detects poly single locus
1970	IWB1970	BobWhite_c26096_153	Recode AB to AA	detects poly single locus
1971	IWB1971	BobWhite_c26121_373	MSV	detects poly duplicated loci
1972	IWB1972	BobWhite_c26122_129	Codominant_Null	detects poly single locus
1973	IWB1973	BobWhite_c26130_475	MSV	detects poly duplicated loci
1974	IWB1974	BobWhite_c26143_145	MSV	detects poly duplicated loci
1975	IWB1975	BobWhite_c2615_128	Codominant	detects poly single locus
1976	IWB1976	BobWhite_c26178_311	Mono	Mono
1977	IWB1977	BobWhite_c26183_553	Mono	Mono
1978	IWB1978	BobWhite_c2620_541	Mono	Mono
1979	IWB1979	BobWhite_c26200_282	Codominant	detects poly single locus
1980	IWB1980	BobWhite_c26201_275	Recode AB to BB	detects poly single locus
1981	IWB1981	BobWhite_c26212_208	AA Multiallelic	detects poly duplicated loci
1982	IWB1982	BobWhite_c26240_87	Mono	Mono
1983	IWB1983	BobWhite_c26245_305	Mono	Mono
1984	IWB1984	BobWhite_c26259_248	Codominant	detects poly single locus
1985	IWB1985	BobWhite_c26280_353	Mono	Mono
1986	IWB1986	BobWhite_c26285_263	Mono	Mono
1987	IWB1987	BobWhite_c26296_83	MSV	detects poly duplicated loci
1988	IWB1988	BobWhite_c2630_235	Recode AB to AA	detects poly single locus
1989	IWB1989	BobWhite_c26303_143	Mono	Mono
1990	IWB1990	BobWhite_c26315_324	Mono	Mono
1991	IWB1991	BobWhite_c26322_205	Mono	Mono
1992	IWB1992	BobWhite_c26329_71	MSV	detects poly duplicated loci
1993	IWB1993	BobWhite_c26330_197	Mono	Mono
1994	IWB1994	BobWhite_c26330_284	Mono	Mono
1995	IWB1995	BobWhite_c26331_241	Mono	Mono
1996	IWB1996	BobWhite_c26374_339	Codominant	detects poly single locus
1997	IWB1997	BobWhite_c26404_281	MSV	detects poly duplicated loci
1998	IWB1998	BobWhite_c2646_141	Codominant	detects poly single locus
[truncated: 79,589 more rows]
