# Supplementary material for: Characterization of polyploid wheat genomic diversity using a high-density 90 000 single nucleotide polymorphism array
Source: Plant Biotechnol J. 2014 Mar 20;12(6):787–96. doi: 10.1111/pbi.12183 (PMC4265271; doi:10.1111/pbi.12183)
Supplement: Table S9 — Proportion of iSelect 90K bead chip assays trained to capture polymorphisms. [file pbi0012-0787-SD19.xlsx]

## Sheet: Sheet1
Table S9. Proportion of iSelect 90K bead chip assays trained to capture polymorphisms. (a) independent training in two bi-parental DH populations; and (b) sequential training in three bi-parental DH mapping crosses (see Appendix S1 for details).
	SNPs with 1 cluster	SNPs with >1 cluster
(a) Separate analysis of mapping populations
Chara xGlenlea	64,870 (79.5%)	16,717 (20.5%)
Sundor x AUS30604	64,219 (78.7%)	17,368 (21.3%)
(b) Sequential addition of mapping populations
Chara x Glenlea + Sundor x AUS30604	53,167 (65.2%)	28,420 (34.8%)
Chara x Glenlea + Sundor x AUS30604	44,016 (53.9%)	37,571 (46.1%)
