# Supplementary material for: Characterization of polyploid wheat genomic diversity using a high-density 90 000 single nucleotide polymorphism array
Source: Plant Biotechnol J. 2014 Mar 20;12(6):787–96. doi: 10.1111/pbi.12183 (PMC4265271; doi:10.1111/pbi.12183)
Supplement: Table S10 — Theoretical expectations for segregation at a single-copy, duplicated and triplicated SNP locus. [file pbi0012-0787-SD20.xlsx]

## Sheet: Sheet1
Table S10. Theoretical expectations for segregation at a single-copy, duplicate and triplicated SNP locus (see Appendix S1 for details).
	Single-copy locus			Duplicated locus			Triplicated locus
Cluster#	C1	C2	C3	C1	C2	C3	C1	C2	C3
A genome	TT	CT	CC	TT	CT	CC	TT	CT	CC
B genome	--	--	--	TT	TT	TT	TT	TT	TT
D genome	--	--	--	--	--	--	TT	TT	TT
Theta	0.00	0.50	1.00	0.00	0.25	0.50	0.00	0.16	0.33
