# Supplementary material for: Characterization of polyploid wheat genomic diversity using a high-density 90 000 single nucleotide polymorphism array
Source: Plant Biotechnol J. 2014 Mar 20;12(6):787–96. doi: 10.1111/pbi.12183 (PMC4265271; doi:10.1111/pbi.12183)
Supplement: Table S11 — Numbers of assays that reveal polymorphism in the Chara × Glenlea and Young × AUS33414 mapping populations. [file pbi0012-0787-SD21.xls]

## Sheet: Sheet1
Table S11. Numbers of assays that reveal polymorphism in the Chara x Glenlea and Young x AUS33414 mapping populations. Each population comprised of 192 DH progeny lines. The percent of incorrectly clustered assays is shown in brackets.
	Chara x Glenlea cross		Young x AUS33414 cross
Step*	SNPs	% total	SNPs	% total
1	12214	76.8% (2.3%)	14447	80.8% (2.7%)
2	3667	23.1% (8.5%)	2493	14.0 (3.2%)
3	35	0.2% (0.0%)	934	5.1% (1.5%)
Total	15916	1	17874	1
* genotype calling has been performed in three steps described in Appendix S1
