# Supplementary material for: Characterization of polyploid wheat genomic diversity using a high-density 90 000 single nucleotide polymorphism array
Source: Plant Biotechnol J. 2014 Mar 20;12(6):787–96. doi: 10.1111/pbi.12183 (PMC4265271; doi:10.1111/pbi.12183)
Supplement: Table S12 — Genetic linkage maps for bi-parental doubled-haploid mapping populations. [file pbi0012-0787-SD22.xlsx]

## Sheet: Table_S9
Supplementary Table S12. Genetic linkage maps for bi-parental doubled haploid mapping populations.
			BT-Schomburgk x AUS33384			Young x AUS33414			Chara x Glenlea			W7984 × Opata M85			Sundor x AUS30604			Westonia x Kauz			Avalon x Cadenza			Savannah x Rialto			In-silico Assignment
Index on iSelect 90K SNP bead chip	SNP id	SNP Name	Chr* (1)	cM (1)	Order (1)	Chr* (2)	cM (2)	Order (2)	Chr* (3)	cM (3)	Order (3)	Chr* (4)	cM (4)	Order (4)	Chr* (5)	cM (5)	Order (5)	Chr* (6)	cM (6)	Order (6)	Chr* (7)	cM (7)	Order (7)	Chr* (8)	cM (8)	Order (8)	Chr. Arm	Predicted Chr.
1	IWB1	BobWhite_c10015_641	.	.	.	.	.	.	2A	138.62	524	2A	132.33	328	2A1	125.91	319	.	.	.	.	.	.	.	.	.	S	2A
2	IWB2	BobWhite_c10016_302	.	.	.	2B	84.16	624	.	.	.	.	.	.	.	.	.	.	.	.	.	.	.	.	.	.	L	2B
3	IWB3	BobWhite_c10016_431	.	.	.	2B	84.16	1060	.	.	.	.	.	.	.	.	.	.	.	.	.	.	.	.	.	.	L	2B
4	IWB4	BobWhite_c10017_644	7B	97.71	96	.	.	.	7B	96.06	312	.	.	.	.	.	.	.	.	.	.	.	.	.	.	.	S	7B
6	IWB6	BobWhite_c10022_471	5D	18.45	204	.	.	.	.	.	.	.	.	.	.	.	.	.	.	.	.	.	.	.	.	.	L	5D
9	IWB9	BobWhite_c10082_241	4A	90.56	239	.	.	.	4A	46.12	309	.	.	.	.	.	.	.	.	.	4A	72.2	73	.	.	.	S	4A
15	IWB15	BobWhite_c10116_389	.	.	.	.	.	.	.	.	.	3D3	42.223	64	.	.	.	.	.	.	.	.	.	.	.	.	_	.
16	IWB16	BobWhite_c10126_263	5B	96.21	780	5B	73.96	454	.	.	.	.	.	.	5B1	76.42	550	.	.	.	5B	264.8	595	.	.	.	L	5B
18	IWB18	BobWhite_c10140_297	6B	82.71	332	.	.	.	.	.	.	.	.	.	6B	87.99	386	6B	108.13	459	6B	54	361	6B	82.4	6839	S	6B
22	IWB22	BobWhite_c10169_627	.	.	.	2B	88.116	4023	.	.	.	.	.	.	.	.	.	.	.	.	.	.	.	.	.	.	L	2B
23	IWB23	BobWhite_c10171_323	6B	159.44	1111	.	.	.	6B1	126.51	1120	7D	18.15	21	.	.	.	6B	237.31	820	.	.	.	.	.	.	L	6B
24	IWB24	BobWhite_c10171_80	6B	160.63	1137	.	.	.	.	.	.	.	.	.	6B	191.54	1045	.	.	.	.	.	.	.	.	.	L	6B
25	IWB25	BobWhite_c10173_317	1B	51.48	208	1B	57.07	92	1B	126.24	75	.	.	.	.	.	.	.	.	.	.	.	.	.	.	.	S	.
28	IWB28	BobWhite_c10215_242	.	.	.	2B	84.16	971	.	.	.	.	.	.	.	.	.	.	.	.	5B	264.8	390	.	.	.	L	2B
31	IWB31	BobWhite_c1027_474	.	.	.	.	.	.	.	.	.	.	.	.	.	.	.	.	.	.	1D	147.8	390	.	.	.	L	.
32	IWB32	BobWhite_c10238_127	.	.	.	2B	84.16	2943	2B1	107.1	612	2B	144.98	412	.	.	.	2B	150.69	252	.	.	.	.	.	.	S	.
34	IWB34	BobWhite_c10240_434	5D	27.02	382	.	.	.	.	.	.	.	.	.	.	.	.	.	.	.	.	.	.	.	.	.	L	5A
36	IWB36	BobWhite_c10247_316	5B	96.21	716	.	.	.	5B	85.6	688	.	.	.	5B1	76.42	487	5B	50.1	803	.	.	.	.	.	.	L	5B
37	IWB37	BobWhite_c10251_382	.	.	.	.	.	.	1D	178.69	279	.	.	.	1A1	164.22	773	1D2	1.17	5	1D	147.8	375	.	.	.	L	1A
38	IWB38	BobWhite_c1027_1127	1A1	227.61	853	1A1	174.39	1025	.	.	.	.	.	.	1A1	165.24	800	.	.	.	.	.	.	.	.	.	L	1A
39	IWB39	BobWhite_c1027_360	.	.	.	1A1	174.39	1023	.	.	.	.	.	.	1A1	165.24	782	1A1	153.04	538	.	.	.	.	.	.	L	1A
40	IWB40	BobWhite_c1027_474	1D2	23.71	82	1D2	0	138	1D	178.69	331	.	.	.	.	.	.	1D2	3.01	180	.	.	.	.	.	.	L	1D
42	IWB42	BobWhite_c10290_234	2A	210.48	672	2A	210.02	679	2D1a	152.347	525	.	.	.	2D3a	78.39	286	.	.	.	.	.	.	.	.	.	L	2B
43	IWB43	BobWhite_c10301_452	7D	181.39	698	7D1	95.92	674	.	.	.	.	.	.	.	.	.	.	.	.	.	.	.	.	.	.	L	2B
48	IWB48	BobWhite_c10331_517	.	.	.	2B	84.16	1713	.	.	.	.	.	.	.	.	.	.	.	.	.	.	.	.	.	.	S	2B
49	IWB49	BobWhite_c10342_117	.	.	.	.	.	.	6A	63.21	747	.	.	.	.	.	.	.	.	.	.	.	.	.	.	.	L	6A
50	IWB50	BobWhite_c10343_320	.	.	.	6A	232.95	933	.	.	.	.	.	.	.	.	.	.	.	.	6A	240.3	775	.	.	.	L	6A
52	IWB52	BobWhite_c10364_57	.	.	.	.	.	.	7B	96.06	183	7B	171.93	324	.	.	.	.	.	.	.	.	.	.	.	.	L	7B
53	IWB53	BobWhite_c10385_374	.	.	.	.	.	.	.	.	.	.	.	.	.	.	.	.	.	.	5A	116.8	305	.	.	.	S	.
54	IWB54	BobWhite_c10399_401	.	.	.	.	.	.	.	.	.	.	.	.	1D2	0	11	.	.	.	.	.	.	.	.	.	L	1A
55	IWB55	BobWhite_c104_89	1A1	154.57	579	1A1	82.18	794	.	.	.	1A	141.42	686	1A1	101.08	515	.	.	.	.	.	.	.	.	.	L	1A
56	IWB56	BobWhite_c10402_140	.	.	.	.	.	.	.	.	.	3B	85.39	339	3B1	32.48	121	.	.	.	.	.	.	.	.	.	_	3B
57	IWB57	BobWhite_c10402_170	.	.	.	.	.	.	.	.	.	3B	85.39	338	3B1	32.48	120	.	.	.	.	.	.	.	.	.	_	3B
59	IWB59	BobWhite_c1044_413	.	.	.	2B	84.16	2181	.	.	.	.	.	.	.	.	.	.	.	.	.	.	.	.	.	.	L	2B
60	IWB60	BobWhite_c10448_80	7D	142.71	191	.	.	.	.	.	.	7B	149.97	115	.	.	.	.	.	.	5B	86.7	74	.	.	.	S	7B
64	IWB64	BobWhite_c10453_396	2B	149.48	828	2B	84.16	3419	.	.	.	2B	152.16	950	2B	105.95	1035	.	.	.	.	.	.	.	.	.	L	2B
68	IWB68	BobWhite_c10476_790	3B	158.54	500	3B	99.98	657	.	.	.	3B	106.04	873	.	.	.	.	.	.	.	.	.	.	.	.	_	.
69	IWB69	BobWhite_c10483_531	6A	97.93	605	.	.	.	.	.	.	6A	99	476	.	.	.	.	.	.	.	.	.	.	.	.	L	6A
70	IWB70	BobWhite_c1049_338	2A	160.24	318	2A	146.2	468	.	.	.	.	.	.	2A1	130.94	630	.	.	.	.	.	.	2A	171.9	1775	L	.
71	IWB71	BobWhite_c10520_1517	.	.	.	2B	123.113	4371	2B2	5.9	103	.	.	.	.	.	.	.	.	.	.	.	.	.	.	.	L	.
73	IWB73	BobWhite_c10529_1331	.	.	.	.	.	.	.	.	.	.	.	.	1B	85.63	957	.	.	.	.	.	.	.	.	.	S	1D
74	IWB74	BobWhite_c10539_201	.	.	.	2B	88.116	4089	2D1a	130.388	210	.	.	.	.	.	.	.	.	.	.	.	.	.	.	.	L	2B
75	IWB75	BobWhite_c10542_532	.	.	.	1A1	164.17	950	.	.	.	.	.	.	.	.	.	.	.	.	.	.	.	.	.	.	L	.
77	IWB77	BobWhite_c10542_777	.	.	.	1A1	164.17	948	.	.	.	.	.	.	.	.	.	.	.	.	.	.	.	.	.	.	L	1A
80	IWB80	BobWhite_c10574_193	.	.	.	4B	91.68	313	.	.	.	.	.	.	.	.	.	.	.	.	.	.	.	.	.	.	S	4B
81	IWB81	BobWhite_c10575_119	.	.	.	2B	87.392	3880	.	.	.	.	.	.	.	.	.	.	.	.	.	.	.	.	.	.	L	.
82	IWB82	BobWhite_c10578_272	2B	127.99	247	.	.	.	2B1	98.02	384	.	.	.	.	.	.	2B	114.75	63	.	.	.	.	.	.	S	2B
83	IWB83	BobWhite_c10583_352	.	.	.	4A	282.74	736	.	.	.	.	.	.	.	.	.	.	.	.	.	.	.	.	.	.	S	4A
84	IWB84	BobWhite_c1059_1825	6B	85.34	609	.	.	.	.	.	.	.	.	.	6B	93.51	580	6B	109.26	726	.	.	.	.	.	.	L	6B
85	IWB85	BobWhite_c1059_518	.	.	.	.	.	.	.	.	.	.	.	.	.	.	.	.	.	.	.	.	.	6B	82.4	6757	L	.
87	IWB87	BobWhite_c10610_1096	.	.	.	4A	223.2	587	.	.	.	4A	279.13	444	.	.	.	.	.	.	.	.	.	.	.	.	L	4A
88	IWB88	BobWhite_c10610_149	.	.	.	.	.	.	4A	118.64	450	.	.	.	4A	168.1	257	.	.	.	.	.	.	4A	136.4	4404	L	4A
90	IWB90	BobWhite_c10614_157	.	.	.	6B	63.4	435	6B1	6.37	42	6B	109.43	343	.	.	.	6B	91.21	165	.	.	.	.	.	.	S	6B
93	IWB93	BobWhite_c10627_354	.	.	.	.	.	.	.	.	.	4A	342.92	722	4A	300.55	618	.	.	.	4A	245.4	396	.	.	.	L	.
94	IWB94	BobWhite_c10644_85	.	.	.	2B	88.116	4096	.	.	.	.	.	.	.	.	.	.	.	.	.	.	.	.	.	.	L	.
98	IWB98	BobWhite_c10659_188	.	.	.	5A	97.97	547	.	.	.	5A	66.47	1243	5A1	176.01	466	.	.	.	.	.	.	.	.	.	S	5A
99	IWB99	BobWhite_c10673_138	2A	5.57	51	.	.	.	2A	6.55	31	.	.	.	2A1	12.53	35	2A	6.57	35	.	.	.	.	.	.	S	2A
100	IWB100	BobWhite_c10673_330	2A	5.57	53	.	.	.	2A	6.55	33	.	.	.	2A1	12.53	37	2A	6.57	37	.	.	.	.	.	.	S	2A
102	IWB102	BobWhite_c1072_100	.	.	.	2B	84.16	429	.	.	.	.	.	.	.	.	.	.	.	.	.	.	.	2B	116.6	2987	L	2B
105	IWB105	BobWhite_c10740_179	6A	62.52	297	.	.	.	.	.	.	6A	62.44	212	.	.	.	.	.	.	6A	72.5	104	.	.	.	S	6A
107	IWB107	BobWhite_c10764_251	.	.	.	5D1	116.38	13	5D1	54.9	6	.	.	.	5D1	66.61	35	.	.	.	.	.	.	.	.	.	L	5D
110	IWB110	BobWhite_c1082_134	.	.	.	6A	101.99	677	.	.	.	.	.	.	.	.	.	.	.	.	.	.	.	.	.	.	L	6A
111	IWB111	BobWhite_c10820_142	.	.	.	.	.	.	7B	96	74	7B	153.9	121	.	.	.	.	.	.	.	.	.	.	.	.	S	.
113	IWB113	BobWhite_c10832_1131	6A	188.41	919	6A	232.95	1038	6A	143.2	1067	6A	213.73	806	.	.	.	.	.	.	.	.	.	.	.	.	L	6A
114	IWB114	BobWhite_c10832_972	.	.	.	6D	211.92	220	6B1	123.22	1041	.	.	.	.	.	.	.	.	.	.	.	.	.	.	.	L	6A
115	IWB115	BobWhite_c10837_533	.	.	.	2B	87.392	3630	.	.	.	.	.	.	.	.	.	.	.	.	.	.	.	2B	115.4	2584	L	2B
116	IWB116	BobWhite_c10837_67	.	.	.	2B	87.392	3631	.	.	.	.	.	.	.	.	.	.	.	.	.	.	.	.	.	.	L	2B
117	IWB117	BobWhite_c1085_412	7A	107.99	328	7A	94.88	214	.	.	.	.	.	.	7A	92.78	324	7A	217.41	365	7A	269.1	208	.	.	.	S	7A
118	IWB118	BobWhite_c10852_309	.	.	.	.	.	.	6B1	17.83	169	6B	111.57	399	.	.	.	6B	108.01	442	6B	54	282	6B	82.4	6833	S	6B
119	IWB119	BobWhite_c10853_650	.	.	.	.	.	.	.	.	.	3A	122.82	253	3A	161.19	401	.	.	.	.	.	.	.	.	.	L	.
120	IWB120	BobWhite_c10864_436	.	.	.	2B	99.935	4283	.	.	.	.	.	.	2B	177.73	1477	.	.	.	2B	224	678	.	.	.	L	.
122	IWB122	BobWhite_c10872_859	.	.	.	2B	84.16	451	.	.	.	.	.	.	.	.	.	.	.	.	.	.	.	.	.	.	L	2B
125	IWB125	BobWhite_c10901_240	5A	114.42	330	5A	85.87	380	5A	116.36	418	5A	64.07	1020	5A1	170.12	314	.	.	.	.	.	.	.	.	.	L	5A
126	IWB126	BobWhite_c10901_578	5A	114.42	329	5A	85.87	379	5A	116.36	417	5A	64.07	1019	5A1	170.12	313	.	.	.	.	.	.	.	.	.	L	5A
127	IWB127	BobWhite_c10903_399	.	.	.	2B	12.055	83	2B1	14.63	125	.	.	.	2B	4.82	129	.	.	.	.	.	.	.	.	.	S	.
130	IWB130	BobWhite_c10911_715	.	.	.	.	.	.	.	.	.	5A	53.22	302	.	.	.	.	.	.	.	.	.	.	.	.	S	5B
132	IWB132	BobWhite_c10915_707	3A1	159.47	140	.	.	.	.	.	.	.	.	.	.	.	.	.	.	.	.	.	.	.	.	.	L	7D
134	IWB134	BobWhite_c10921_1183	5B	231.96	1412	.	.	.	.	.	.	5B	298.93	1090	.	.	.	.	.	.	.	.	.	.	.	.	L	.
135	IWB135	BobWhite_c1093_494	.	.	.	.	.	.	.	.	.	.	.	.	.	.	.	.	.	.	3B	190.8	421	3B	198	4098	_	3B
141	IWB141	BobWhite_c10954_467	.	.	.	5B	32.52	79	.	.	.	.	.	.	5B1	52.05	120	.	.	.	.	.	.	.	.	.	S	5B
142	IWB142	BobWhite_c10956_71	.	.	.	5B	252.02	802	5B	215.56	1310	5B	304.96	1125	5B1	236.31	1037	.	.	.	.	.	.	.	.	.	L	.
143	IWB143	BobWhite_c10960_510	.	.	.	2B	84.16	518	.	.	.	.	.	.	.	.	.	.	.	.	.	.	.	.	.	.	L	2B
145	IWB145	BobWhite_c10975_60	.	.	.	.	.	.	7B	198.83	1245	.	.	.	.	.	.	.	.	.	.	.	.	.	.	.	L	7B
146	IWB146	BobWhite_c10977_834	.	.	.	.	.	.	1D	103.82	154	.	.	.	1D1	44.7	242	1D1	109.57	81	.	.	.	.	.	.	L	.
149	IWB149	BobWhite_c11000_1049	.	.	.	3B	286.16	900	.	.	.	3B	213.24	1175	3B1	162.31	668	3B	379.21	720	.	.	.	.	.	.	_	3B
151	IWB151	BobWhite_c11000_782	.	.	.	.	.	.	.	.	.	.	.	.	3D1	10.95	107	.	.	.	.	.	.	.	.	.	_	.
152	IWB152	BobWhite_c11000_806	.	.	.	.	.	.	.	.	.	.	.	.	3D1	10.95	105	.	.	.	.	.	.	3B	351.6	4239	_	.
153	IWB153	BobWhite_c11000_935	.	.	.	3A	323.99	899	.	.	.	3A	297.9	833	3A	354.87	727	.	.	.	.	.	.	.	.	.	_	.
154	IWB154	BobWhite_c11005_236	.	.	.	.	.	.	.	.	.	.	.	.	4B	127.56	164	.	.	.	.	.	.	4B	17.2	4520	L	4B
156	IWB156	BobWhite_c11022_78	.	.	.	2A	20.92	101	.	.	.	2A	16.43	7	.	.	.	.	.	.	.	.	.	2D	25.8	3078	S	.
160	IWB160	BobWhite_c11036_842	.	.	.	.	.	.	.	.	.	.	.	.	.	.	.	1B	28.94	982	.	.	.	.	.	.	L	.
161	IWB161	BobWhite_c11038_312	5D	185.53	588	.	.	.	.	.	.	.	.	.	.	.	.	.	.	.	.	.	.	.	.	.	L	.
162	IWB162	BobWhite_c11038_605	.	.	.	.	.	.	.	.	.	5B	238.2	974	.	.	.	.	.	.	.	.	.	5B	119.5	5593	L	5B
163	IWB163	BobWhite_c11042_284	6B	77.81	179	.	.	.	.	.	.	6B	112.24	452	.	.	.	.	.	.	.	.	.	6B	85	6945	S	.
164	IWB164	BobWhite_c11044_322	.	.	.	.	.	.	.	.	.	1B	98.23	749	.	.	.	.	.	.	.	.	.	.	.	.	L	1B
165	IWB165	BobWhite_c1105_299	.	.	.	.	.	.	.	.	.	2A	200.27	810	.	.	.	2B	229.6	1008	.	.	.	2A	271.4	2089	L	.
166	IWB166	BobWhite_c1105_745	.	.	.	.	.	.	2B2	11.2	165	.	.	.	.	.	.	2B	228.36	953	.	.	.	.	.	.	L	2B
167	IWB167	BobWhite_c11059_169	.	.	.	2B	62.011	262	2B1	91.72	324	2B	119.88	207	2B	76.22	367	.	.	.	2B	89.4	172	.	.	.	S	2D
168	IWB168	BobWhite_c11072_254	.	.	.	.	.	.	6A	12.43	94	.	.	.	6A	25.78	63	.	.	.	.	.	.	.	.	.	S	6D
169	IWB169	BobWhite_c11077_231	.	.	.	.	.	.	7B	99.28	541	.	.	.	7B	60.94	270	.	.	.	.	.	.	.	.	.	L	.
170	IWB170	BobWhite_c11081_1619	.	.	.	2B	84.16	576	.	.	.	.	.	.	.	.	.	.	.	.	.	.	.	.	.	.	L	.
171	IWB171	BobWhite_c11081_181	.	.	.	.	.	.	.	.	.	.	.	.	.	.	.	2D1	53.75	549	.	.	.	.	.	.	L	2A
178	IWB178	BobWhite_c11153_266	.	.	.	.	.	.	.	.	.	.	.	.	2D3a	7.05	20	2D1	6.04	103	2D	102.7	74	.	.	.	S	2D
179	IWB179	BobWhite_c11154_279	.	.	.	.	.	.	.	.	.	.	.	.	.	.	.	.	.	.	5B	372.1	991	.	.	.	L	5B
180	IWB180	BobWhite_c11161_270	.	.	.	.	.	.	7B	98.99	506	7B	173.62	582	.	.	.	.	.	.	.	.	.	.	.	.	L	.
181	IWB181	BobWhite_c11161_463	.	.	.	7D1	99.66	712	.	.	.	7B	172.51	479	.	.	.	.	.	.	.	.	.	.	.	.	L	.
185	IWB185	BobWhite_c11178_53	.	.	.	2B	84.16	598	.	.	.	.	.	.	.	.	.	.	.	.	.	.	.	.	.	.	L	.
186	IWB186	BobWhite_c11178_914	.	.	.	.	.	.	2A	138.62	468	.	.	.	2A1	125.91	254	.	.	.	.	.	.	.	.	.	L	2A
189	IWB189	BobWhite_c11225_941	3A1	174.25	311	3A	168.7	597	.	.	.	.	.	.	3A	161.19	390	3A1	113.97	313	.	.	.	3A	110.9	3391	_	.
190	IWB190	BobWhite_c11231_615	6B	79.92	279	6B	63.4	374	.	.	.	6B	108.36	326	6B	85.96	343	6B	91.21	290	6B	54	353	6B	85	7025	S	.
192	IWB192	BobWhite_c11235_370	1B	81.16	751	1B	77.92	340	.	.	.	1B	76.88	575	1B	85.63	689	.	.	.	1B	191.3	621	.	.	.	L	1B
193	IWB193	BobWhite_c1124_305	.	.	.	.	.	.	2A	138.62	282	.	.	.	2A1	125.91	145	.	.	.	2A	112.4	238	2A	171.9	1799	S	2A
196	IWB196	BobWhite_c11298_512	3A1	158.41	129	.	.	.	.	.	.	3A	109.87	197	.	.	.	.	.	.	.	.	.	3A	77	3289	S	3A
197	IWB197	BobWhite_c11301_226	6B	84.24	584	.	.	.	.	.	.	6B	112.12	437	.	.	.	6B	108.6	670	.	.	.	.	.	.	L	6B
198	IWB198	BobWhite_c11309_738	1B	122.84	1144	1B	120.55	748	.	.	.	1B	125.58	893	.	.	.	.	.	.	.	.	.	.	.	.	L	1A
199	IWB199	BobWhite_c1131_328	.	.	.	6A	164.04	777	.	.	.	6A	171.95	622	6A	98.85	587	6A1	55.61	260	.	.	.	6A	116.8	6382	L	6A
200	IWB200	BobWhite_c11312_346	.	.	.	6A	85.84	333	6A	60.38	472	.	.	.	.	.	.	.	.	.	.	.	.	.	.	.	S	6A
201	IWB201	BobWhite_c11327_185	4A	232.44	512	4A	285.04	826	.	.	.	4A	312.47	590	.	.	.	4A	239.12	316	.	.	.	.	.	.	S	.
202	IWB202	BobWhite_c11327_248	.	.	.	4A	285.04	813	.	.	.	.	.	.	.	.	.	.	.	.	.	.	.	.	.	.	S	4A
203	IWB203	BobWhite_c11327_491	.	.	.	4A	284.53	808	.	.	.	.	.	.	.	.	.	.	.	.	.	.	.	.	.	.	S	.
205	IWB205	BobWhite_c11338_605	.	.	.	.	.	.	.	.	.	1D	88.62	119	.	.	.	.	.	.	.	.	.	.	.	.	L	1D
206	IWB206	BobWhite_c11347_194	.	.	.	.	.	.	.	.	.	.	.	.	6D1	0.86	3	.	.	.	.	.	.	.	.	.	S	.
207	IWB207	BobWhite_c11354_376	.	.	.	7A	80.53	194	7A	20.18	47	.	.	.	7A	67.13	258	.	.	.	.	.	.	.	.	.	S	7A
213	IWB213	BobWhite_c11374_530	7A	143.27	970	7A	142.94	639	7A	66.09	287	.	.	.	7A	140.88	566	.	.	.	.	.	.	.	.	.	L	7A
216	IWB216	BobWhite_c11397_208	2B	31.1	14	2B	1.982	13	.	.	.	.	.	.	.	.	.	.	.	.	.	.	.	.	.	.	S	.
217	IWB217	BobWhite_c11397_231	.	.	.	.	.	.	.	.	.	2B	37.15	8	2B	3.01	73	.	.	.	.	.	.	2B	33.3	2263	S	2B
218	IWB218	BobWhite_c11405_356	5A	114.42	258	5A	85.87	308	5A	116.36	346	.	.	.	5A1	170.12	227	.	.	.	.	.	.	5A	94.6	4894	L	5A
219	IWB219	BobWhite_c11407_177	.	.	.	.	.	.	.	.	.	5A	53.36	685	.	.	.	.	.	.	.	.	.	.	.	.	S	.
221	IWB221	BobWhite_c11460_291	1B	81.16	716	1B	76.53	293	.	.	.	.	.	.	1B	85.63	380	.	.	.	1B	191.3	540	.	.	.	L	1B
223	IWB223	BobWhite_c11479_157	.	.	.	.	.	.	.	.	.	.	.	.	.	.	.	.	.	.	2B	255.7	791	2A	271.4	2140	L	2A
225	IWB225	BobWhite_c11480_1370	.	.	.	.	.	.	.	.	.	7B	173.62	572	.	.	.	.	.	.	.	.	.	.	.	.	L	7B
230	IWB230	BobWhite_c11495_120	5B	142.52	1077	.	.	.	5B	130.46	1017	.	.	.	5B1	102.11	802	5B	123.71	1029	.	.	.	5B	100.2	5482	L	5B
233	IWB233	BobWhite_c11512_157	5A	133.46	491	.	.	.	.	.	.	5A	64.2	1172	.	.	.	.	.	.	.	.	.	.	.	.	L	.
235	IWB235	BobWhite_c11539_336	5A	369.23	827	.	.	.	5A	310	798	5A	250.95	1530	5A1	395.75	742	.	.	.	5A	223.6	509	5A	261.9	5342	L	.
236	IWB236	BobWhite_c11540_60	3B	140.18	332	3B	77.41	354	3B	82.03	620	3B	94.14	643	.	.	.	.	.	.	3B	195.3	542	3B	197.1	4002	_	3B
237	IWB237	BobWhite_c11549_468	7D	184.22	707	7D1	96.51	697	.	.	.	.	.	.	.	.	.	.	.	.	.	.	.	.	.	.	L	7D
238	IWB238	BobWhite_c11562_133	.	.	.	3B	85.58	489	.	.	.	.	.	.	3B1	47.82	331	3B	188.39	464	.	.	.	.	.	.	_	3B
240	IWB240	BobWhite_c11608_78	.	.	.	2A	20.92	192	.	.	.	2A	36.16	140	.	.	.	2A	24.14	157	.	.	.	.	.	.	S	5D
241	IWB241	BobWhite_c11615_191	.	.	.	.	.	.	.	.	.	.	.	.	.	.	.	.	.	.	3B	105.7	131	.	.	.	_	3B
242	IWB242	BobWhite_c11615_268	.	.	.	.	.	.	.	.	.	3B	91.85	541	.	.	.	.	.	.	.	.	.	.	.	.	_	3B
243	IWB243	BobWhite_c11619_255	.	.	.	.	.	.	.	.	.	.	.	.	4D1	184.31	74	4D	136.3	47	.	.	.	.	.	.	L	4D
244	IWB244	BobWhite_c11619_532	.	.	.	.	.	.	.	.	.	.	.	.	4D1	184.31	73	4D	136.3	46	.	.	.	.	.	.	L	.
245	IWB245	BobWhite_c11621_123	.	.	.	3B	64.86	257	3B	76.53	319	3B	83.37	258	.	.	.	3B	170.46	131	.	.	.	.	.	.	_	3B
246	IWB246	BobWhite_c1163_162	.	.	.	.	.	.	.	.	.	.	.	.	1B	85.63	767	.	.	.	.	.	.	.	.	.	S	.
247	IWB247	BobWhite_c11652_421	.	.	.	.	.	.	6A	30.01	222	.	.	.	6A	35.96	156	.	.	.	6A	85.7	235	6A	51.1	6128	S	6A
249	IWB249	BobWhite_c11686_575	.	.	.	2B	84.16	815	.	.	.	.	.	.	.	.	.	.	.	.	.	.	.	.	.	.	L	2D
251	IWB251	BobWhite_c11692_148	.	.	.	.	.	.	.	.	.	.	.	.	1A1	136.58	712	1A1	128.81	518	.	.	.	.	.	.	L	1A
256	IWB256	BobWhite_c11739_325	2B	130.33	255	.	.	.	2B1	98.02	387	2B	127.07	226	.	.	.	2B	114.75	66	.	.	.	.	.	.	S	2B
258	IWB258	BobWhite_c11756_79	.	.	.	.	.	.	.	.	.	1B	185.5	1110	.	.	.	.	.	.	.	.	.	.	.	.	L	1B
260	IWB260	BobWhite_c11800_119	.	.	.	2B	84.16	863	.	.	.	.	.	.	.	.	.	.	.	.	.	.	.	.	.	.	L	2B
261	IWB261	BobWhite_c11800_96	2B	149.48	743	.	.	.	.	.	.	2B	152.16	933	2B	105.95	1018	.	.	.	.	.	.	.	.	.	L	2B
262	IWB262	BobWhite_c11808_975	.	.	.	6D	15.86	19	6D1	5.05	31	6D	15.48	19	.	.	.	6D	10.88	9	6D	7.1	14	6D	1.2	7262	S	6D
263	IWB263	BobWhite_c11811_327	.	.	.	.	.	.	.	.	.	.	.	.	.	.	.	.	.	.	.	.	.	5B	169.8	5685	L	5B
264	IWB264	BobWhite_c11817_376	.	.	.	.	.	.	.	.	.	.	.	.	1B	85.63	1407	1B	28.54	790	.	.	.	.	.	.	L	1B
265	IWB265	BobWhite_c11861_535	5B	95.45	521	.	.	.	5B	84.76	448	.	.	.	.	.	.	5B	50.1	598	.	.	.	.	.	.	L	5A
266	IWB266	BobWhite_c11861_557	5B	96.21	656	.	.	.	5B	84.76	583	.	.	.	5B1	76.42	428	5B	50.1	744	.	.	.	.	.	.	L	5B
267	IWB267	BobWhite_c11861_606	5B	96.21	667	.	.	.	5B	84.76	606	.	.	.	5B1	76.42	439	5B	50.1	755	.	.	.	.	.	.	L	5B
269	IWB269	BobWhite_c11864_312	.	.	.	2B	84.16	919	.	.	.	.	.	.	.	.	.	.	.	.	.	.	.	.	.	.	S	2B
272	IWB272	BobWhite_c11895_332	.	.	.	.	.	.	.	.	.	.	.	.	.	.	.	5B	25.84	347	.	.	.	.	.	.	L	1D
273	IWB273	BobWhite_c11902_88	7D	221.41	782	7D1	119.3	780	.	.	.	.	.	.	.	.	.	.	.	.	.	.	.	.	.	.	L	.
275	IWB275	BobWhite_c11918_807	.	.	.	.	.	.	4A	252.35	727	.	.	.	.	.	.	.	.	.	.	.	.	.	.	.	S	4A
281	IWB281	BobWhite_c1196_297	.	.	.	3B	79.98	421	3B	85.51	740	3B	94.14	641	.	.	.	.	.	.	.	.	.	3B	197.1	3898	_	.
282	IWB282	BobWhite_c11971_441	7A	214.1	1289	.	.	.	7A	149.99	544	.	.	.	.	.	.	7A	427.74	806	.	.	.	.	.	.	L	.
283	IWB283	BobWhite_c11977_428	.	.	.	4B	143.85	659	.	.	.	.	.	.	.	.	.	.	.	.	.	.	.	.	.	.	L	.
284	IWB284	BobWhite_c11981_105	.	.	.	2B	84.16	985	.	.	.	.	.	.	.	.	.	.	.	.	.	.	.	.	.	.	S	.
285	IWB285	BobWhite_c11997_246	.	.	.	3A	140.53	198	.	.	.	3A	109.87	191	3A	146.58	192	.	.	.	.	.	.	.	.	.	L	.
286	IWB286	BobWhite_c1201_384	.	.	.	.	.	.	.	.	.	7A	213.18	750	.	.	.	7A	304.16	752	.	.	.	7A	217.3	7828	L	7A
288	IWB288	BobWhite_c12013_1151	.	.	.	6B	107.33	464	6B1	46.41	811	.	.	.	6B	111.05	674	.	.	.	6B	107.1	570	6B	112.6	7239	L	6B
289	IWB289	BobWhite_c12013_275	.	.	.	6B	107.33	472	6B1	46.41	819	6B	136.31	624	6B	111.05	688	.	.	.	6B	100.3	561	6B	112.6	7234	L	6B
290	IWB290	BobWhite_c12013_977	.	.	.	6B	107.33	471	6B1	46.41	818	6B	136.31	623	6B	111.05	687	.	.	.	6B	100.3	560	6B	112.6	7233	L	6B
291	IWB291	BobWhite_c12016_88	.	.	.	5A	0	5	.	.	.	.	.	.	.	.	.	.	.	.	.	.	.	.	.	.	S	5A
293	IWB293	BobWhite_c12032_371	.	.	.	.	.	.	.	.	.	6D	210.27	164	.	.	.	.	.	.	.	.	.	.	.	.	L	.
297	IWB297	BobWhite_c12048_145	.	.	.	.	.	.	.	.	.	.	.	.	.	.	.	.	.	.	.	.	.	7B	24.3	7973	L	7B
299	IWB299	BobWhite_c12067_311	.	.	.	.	.	.	.	.	.	4B	92.58	475	.	.	.	.	.	.	.	.	.	.	.	.	L	4B
301	IWB301	BobWhite_c12078_316	.	.	.	.	.	.	7B	96.06	246	7B	171.32	293	7B	54.65	189	.	.	.	.	.	.	.	.	.	S	.
302	IWB302	BobWhite_c12088_1047	.	.	.	2B	84.16	1073	.	.	.	.	.	.	.	.	.	.	.	.	.	.	.	.	.	.	S	.
303	IWB303	BobWhite_c12088_261	.	.	.	2B	84.16	1081	.	.	.	.	.	.	.	.	.	.	.	.	.	.	.	.	.	.	S	2B
304	IWB304	BobWhite_c12090_117	.	.	.	.	.	.	.	.	.	.	.	.	.	.	.	2D1	50.04	187	.	.	.	.	.	.	L	2A
306	IWB306	BobWhite_c12128_187	.	.	.	.	.	.	.	.	.	.	.	.	.	.	.	4A	96.28	153	.	.	.	.	.	.	L	4A
307	IWB307	BobWhite_c12129_801	.	.	.	2B	84.16	1093	.	.	.	.	.	.	.	.	.	.	.	.	.	.	.	.	.	.	S	2B
309	IWB309	BobWhite_c12134_1140	2B	161.48	1120	2B	84.16	3542	2B1	128.88	1029	.	.	.	2B	120.02	1288	.	.	.	2B	134.8	342	.	.	.	L	2B
311	IWB311	BobWhite_c12134_823	.	.	.	2B	84.16	1118	.	.	.	.	.	.	.	.	.	.	.	.	.	.	.	.	.	.	L	2B
312	IWB312	BobWhite_c12134_880	.	.	.	2B	84.16	1124	.	.	.	.	.	.	.	.	.	.	.	.	.	.	.	.	.	.	L	2B
313	IWB313	BobWhite_c1214_171	.	.	.	.	.	.	2B1	97.34	360	.	.	.	.	.	.	2B	106.72	46	.	.	.	.	.	.	S	.
314	IWB314	BobWhite_c1214_798	.	.	.	.	.	.	2B1	97.34	361	.	.	.	2B	81.82	370	2B	106.72	54	.	.	.	.	.	.	S	2B
315	IWB315	BobWhite_c12144_216	2B	34.47	29	2B	1.982	18	.	.	.	2B	38.96	70	.	.	.	.	.	.	2B	18.9	8	.	.	.	S	2B
316	IWB316	BobWhite_c1215_240	7A	145.27	1106	.	.	.	.	.	.	7A	207.79	731	.	.	.	.	.	.	7A	327.5	412	.	.	.	L	.
317	IWB317	BobWhite_c12154_199	5D	27.02	325	.	.	.	.	.	.	.	.	.	.	.	.	.	.	.	.	.	.	.	.	.	L	2A
318	IWB318	BobWhite_c12157_747	2B	160.74	1075	2B	84.16	3511	.	.	.	.	.	.	.	.	.	.	.	.	.	.	.	.	.	.	L	2A
319	IWB319	BobWhite_c12159_729	.	.	.	7A	118.5	279	.	.	.	.	.	.	.	.	.	.	.	.	.	.	.	.	.	.	S	.
323	IWB323	BobWhite_c12229_182	.	.	.	.	.	.	.	.	.	.	.	.	.	.	.	5B	47.18	549	.	.	.	.	.	.	L	5B
324	IWB324	BobWhite_c12232_243	.	.	.	2B	84.16	1183	.	.	.	.	.	.	.	.	.	.	.	.	.	.	.	.	.	.	L	2B
325	IWB325	BobWhite_c12246_187	.	.	.	2B	84.16	1196	.	.	.	.	.	.	.	.	.	.	.	.	.	.	.	.	.	.	L	2B
327	IWB327	BobWhite_c1225_235	.	.	.	2B	84.16	1197	.	.	.	.	.	.	.	.	.	.	.	.	.	.	.	.	.	.	L	.
328	IWB328	BobWhite_c1225_376	.	.	.	2B	84.16	1198	.	.	.	.	.	.	.	.	.	.	.	.	.	.	.	.	.	.	L	.
329	IWB329	BobWhite_c12252_476	.	.	.	.	.	.	.	.	.	2A	136.8	455	2A1	125.91	356	.	.	.	2A	112.4	310	2A	171	1750	S	2A
330	IWB330	BobWhite_c12256_96	.	.	.	.	.	.	.	.	.	.	.	.	7B	82.28	476	7B	80.56	300	.	.	.	.	.	.	L	7B
331	IWB331	BobWhite_c12261_130	.	.	.	.	.	.	.	.	.	6A	206.28	641	.	.	.	.	.	.	.	.	.	.	.	.	L	6A
332	IWB332	BobWhite_c12264_248	.	.	.	7B	178.38	640	7B	150.99	971	7B	266.44	869	7B	119.87	743	.	.	.	.	.	.	7B	19.7	7943	L	.
333	IWB333	BobWhite_c12281_752	.	.	.	.	.	.	.	.	.	.	.	.	.	.	.	.	.	.	3B	190.2	363	.	.	.	_	.
335	IWB335	BobWhite_c12302_368	.	.	.	.	.	.	.	.	.	.	.	.	7A	191.73	623	.	.	.	.	.	.	.	.	.	L	7A
336	IWB336	BobWhite_c12302_389	7A	164.24	1176	.	.	.	.	.	.	.	.	.	.	.	.	.	.	.	.	.	.	.	.	.	L	7A
337	IWB337	BobWhite_c12305_959	.	.	.	1A1	170.37	1005	.	.	.	.	.	.	.	.	.	1A1	138.51	531	.	.	.	.	.	.	L	1A
338	IWB338	BobWhite_c12316_383	.	.	.	.	.	.	.	.	.	7D	18.44	25	.	.	.	.	.	.	.	.	.	.	.	.	S	7D
340	IWB340	BobWhite_c1234_238	.	.	.	7D2	0	2	.	.	.	7A	18.88	158	7A	18.5	132	7A	59.71	165	7D	4	21	.	.	.	S	7A
341	IWB341	BobWhite_c1234_261	7A	32.34	8	.	.	.	.	.	.	.	.	.	7A	18.5	125	.	.	.	.	.	.	.	.	.	S	.
342	IWB342	BobWhite_c12343_253	7A	143.27	960	7A	142.71	626	7A	66.09	295	.	.	.	7A	140.88	557	.	.	.	.	.	.	7A	196.9	7802	L	7A
343	IWB343	BobWhite_c12355_1548	7B	194.45	655	.	.	.	7B	193.21	1056	7B	278.66	986	7B	143.61	870	.	.	.	.	.	.	.	.	.	L	7B
344	IWB344	BobWhite_c12355_1590	.	.	.	7B	182.69	754	7B	193.21	1065	.	.	.	7B	143.61	856	.	.	.	.	.	.	.	.	.	L	.
345	IWB345	BobWhite_c12355_603	.	.	.	7B	182.69	718	.	.	.	.	.	.	.	.	.	.	.	.	.	.	.	.	.	.	L	7A
348	IWB348	BobWhite_c12360_401	.	.	.	.	.	.	.	.	.	3B	81.96	208	.	.	.	.	.	.	.	.	.	.	.	.	_	.
351	IWB351	BobWhite_c12365_719	.	.	.	2B	84.16	1224	.	.	.	.	.	.	.	.	.	.	.	.	.	.	.	.	.	.	L	2B
354	IWB354	BobWhite_c12379_952	7A	143.27	743	.	.	.	.	.	.	.	.	.	.	.	.	.	.	.	.	.	.	.	.	.	S	.
355	IWB355	BobWhite_c1238_1826	5D	158.89	532	.	.	.	.	.	.	.	.	.	.	.	.	.	.	.	.	.	.	.	.	.	L	5D
358	IWB358	BobWhite_c12392_149	.	.	.	.	.	.	5A	111.42	262	.	.	.	.	.	.	.	.	.	.	.	.	.	.	.	L	.
359	IWB359	BobWhite_c1240_1470	.	.	.	.	.	.	7B	96.06	119	.	.	.	.	.	.	.	.	.	.	.	.	.	.	.	S	7A
365	IWB365	BobWhite_c12426_84	.	.	.	2A	20.92	129	.	.	.	2A	36.16	78	.	.	.	.	.	.	.	.	.	2A	56.7	1428	S	.
366	IWB366	BobWhite_c12428_371	.	.	.	3A	269.82	843	.	.	.	3A	238.6	792	.	.	.	.	.	.	.	.	.	.	.	.	L	3A
367	IWB367	BobWhite_c12434_462	.	.	.	.	.	.	.	.	.	.	.	.	7A	311.95	682	.	.	.	.	.	.	.	.	.	L	.
370	IWB370	BobWhite_c12457_433	.	.	.	.	.	.	3B	83.06	640	3B	93.53	572	.	.	.	.	.	.	3B	195.3	535	.	.	.	L	.
371	IWB371	BobWhite_c12469_173	7A	208.07	1197	.	.	.	.	.	.	.	.	.	.	.	.	.	.	.	.	.	.	.	.	.	L	.
380	IWB380	BobWhite_c12568_900	1A1	127.87	442	1A1	67.04	715	1A	88.3	197	1A	118.63	612	.	.	.	1A1	55.13	166	.	.	.	1A	94.1	355	L	1A
382	IWB382	BobWhite_c12593_361	.	.	.	.	.	.	.	.	.	.	.	.	.	.	.	4B	105.54	258	.	.	.	.	.	.	L	4B
384	IWB384	BobWhite_c12605_222	.	.	.	2B	84.16	1285	.	.	.	.	.	.	.	.	.	.	.	.	.	.	.	.	.	.	S	2B
386	IWB386	BobWhite_c1265_247	.	.	.	1A1	28.98	114	1A	37.71	86	.	.	.	.	.	.	1A1	4.97	4	.	.	.	.	.	.	S	.
387	IWB387	BobWhite_c1265_607	.	.	.	.	.	.	.	.	.	1A	56.75	53	.	.	.	.	.	.	.	.	.	1A	47.7	158	S	1A
388	IWB388	BobWhite_c12655_541	5A	114.42	384	5A	85.87	434	5A	116.36	472	5A	64.07	1073	5A1	170.12	367	.	.	.	.	.	.	5A	94.6	4999	L	5A
393	IWB393	BobWhite_c12687_131	.	.	.	2B	84.16	1303	.	.	.	.	.	.	.	.	.	.	.	.	.	.	.	.	.	.	S	2B
394	IWB394	BobWhite_c12695_394	.	.	.	.	.	.	.	.	.	.	.	.	1B	85.63	1286	1B	28.41	486	.	.	.	.	.	.	S	1B
396	IWB396	BobWhite_c12732_205	2B	148.2	634	.	.	.	.	.	.	2B	152.16	866	2B	105.95	952	.	.	.	.	.	.	.	.	.	L	2D
397	IWB397	BobWhite_c12733_215	5B	198.35	1322	.	.	.	5B	167.79	1222	.	.	.	5B1	184.11	910	.	.	.	.	.	.	.	.	.	S	.
399	IWB399	BobWhite_c1275_304	.	.	.	.	.	.	2D1a	130.941	333	.	.	.	.	.	.	2D1	51.21	483	.	.	.	.	.	.	L	2D
400	IWB400	BobWhite_c1275_359	.	.	.	.	.	.	2D1a	130.941	332	.	.	.	.	.	.	2D1	51.21	482	2B	200.5	599	2B	115.4	2982	L	2B
401	IWB401	BobWhite_c12752_410	.	.	.	3A	1.46	14	.	.	.	.	.	.	3A	52.04	51	.	.	.	.	.	.	.	.	.	S	3A
403	IWB403	BobWhite_c12767_148	.	.	.	.	.	.	2D1a	130.941	331	.	.	.	.	.	.	2D1	51.21	481	.	.	.	.	.	.	L	2D
404	IWB404	BobWhite_c12770_158	6B	89.3	656	.	.	.	6B1	22.8	539	.	.	.	.	.	.	.	.	.	.	.	.	.	.	.	L	6B
406	IWB406	BobWhite_c12775_188	.	.	.	2B	84.16	1337	.	.	.	.	.	.	.	.	.	.	.	.	.	.	.	.	.	.	L	2A
407	IWB407	BobWhite_c12775_299	.	.	.	2B	84.16	1350	.	.	.	.	.	.	.	.	.	.	.	.	.	.	.	.	.	.	L	2B
410	IWB410	BobWhite_c12775_523	.	.	.	2B	84.16	1366	.	.	.	.	.	.	.	.	.	.	.	.	.	.	.	.	.	.	L	2B
414	IWB414	BobWhite_c12841_56	1A1	121.52	322	.	.	.	.	.	.	.	.	.	1A1	79.8	222	.	.	.	.	.	.	1A	93.2	333	L	1A
416	IWB416	BobWhite_c12846_389	.	.	.	6B	1.28	97	.	.	.	6B	25.34	36	.	.	.	.	.	.	.	.	.	.	.	.	S	6B
417	IWB417	BobWhite_c12853_660	.	.	.	2B	84.16	1399	.	.	.	.	.	.	.	.	.	.	.	.	.	.	.	.	.	.	L	2B
423	IWB423	BobWhite_c12883_272	.	.	.	.	.	.	.	.	.	5B	236.79	945	.	.	.	.	.	.	.	.	.	.	.	.	L	5B
424	IWB424	BobWhite_c12889_390	.	.	.	.	.	.	7B	96.06	233	7B	171.93	366	.	.	.	.	.	.	.	.	.	.	.	.	S	7B
425	IWB425	BobWhite_c12889_926	.	.	.	.	.	.	.	.	.	7D	163.08	120	.	.	.	.	.	.	.	.	.	.	.	.	S	.
426	IWB426	BobWhite_c12892_140	.	.	.	2B	84.16	1441	.	.	.	.	.	.	.	.	.	.	.	.	.	.	.	.	.	.	L	2B
427	IWB427	BobWhite_c12908_381	3B	73.39	155	.	.	.	3B	17.76	227	.	.	.	.	.	.	3B	74.11	103	.	.	.	.	.	.	_	3B
428	IWB428	BobWhite_c12911_649	.	.	.	.	.	.	.	.	.	.	.	.	.	.	.	2B	223.93	901	.	.	.	.	.	.	L	2B
429	IWB429	BobWhite_c12911_788	2B	216.5	1453	2B	131.737	4416	.	.	.	2B	207.33	1532	2B	194.01	1602	.	.	.	.	.	.	.	.	.	L	2B
432	IWB432	BobWhite_c1294_197	.	.	.	.	.	.	.	.	.	5A	53.36	585	.	.	.	.	.	.	.	.	.	.	.	.	S	5A
434	IWB434	BobWhite_c12960_138	.	.	.	1B	188.02	984	.	.	.	.	.	.	1B	204.95	1958	.	.	.	.	.	.	.	.	.	L	1B
435	IWB435	BobWhite_c12960_168	1D2	22.66	15	1D2	0	236	1D	178.69	429	.	.	.	.	.	.	.	.	.	1B	321.4	1164	.	.	.	L	.
439	IWB439	BobWhite_c12977_65	.	.	.	1A1	82.18	792	.	.	.	.	.	.	.	.	.	.	.	.	.	.	.	.	.	.	L	1A
443	IWB443	BobWhite_c13030_406	5D	223.48	642	.	.	.	.	.	.	.	.	.	.	.	.	.	.	.	5D	232.6	48	.	.	.	L	5D
444	IWB444	BobWhite_c13039_184	1A1	164.46	602	.	.	.	.	.	.	1A	146.99	748	.	.	.	.	.	.	.	.	.	.	.	.	L	.
446	IWB446	BobWhite_c13063_111	.	.	.	2B	84.16	1550	.	.	.	.	.	.	.	.	.	.	.	.	.	.	.	.	.	.	L	.
447	IWB447	BobWhite_c13063_381	.	.	.	2B	84.16	1556	.	.	.	.	.	.	.	.	.	.	.	.	.	.	.	.	.	.	L	2B
448	IWB448	BobWhite_c13066_776	2B	149.48	764	.	.	.	.	.	.	2B	152.13	804	2B	105.95	892	.	.	.	.	.	.	.	.	.	L	2B
450	IWB450	BobWhite_c13091_385	.	.	.	.	.	.	6B1	26.13	577	.	.	.	.	.	.	.	.	.	.	.	.	.	.	.	L	6B
451	IWB451	BobWhite_c13098_526	.	.	.	7B	122.41	285	.	.	.	7B	173.18	522	7B	60.94	296	.	.	.	.	.	.	.	.	.	L	7B
452	IWB452	BobWhite_c13098_670	7A	141.45	405	.	.	.	.	.	.	.	.	.	.	.	.	.	.	.	.	.	.	.	.	.	L	.
453	IWB453	BobWhite_c13099_755	.	.	.	.	.	.	.	.	.	3B	98.33	702	.	.	.	.	.	.	3B	190.8	391	3B	198	4069	L	3B
456	IWB456	BobWhite_c13124_430	.	.	.	.	.	.	1B	204.18	632	.	.	.	.	.	.	.	.	.	.	.	.	.	.	.	L	.
460	IWB460	BobWhite_c13156_773	7B	109.99	296	.	.	.	.	.	.	7B	175.31	659	7B	63.5	370	7B	53.91	234	5B	105.8	177	.	.	.	L	7B
461	IWB461	BobWhite_c1318_691	.	.	.	1B	76.53	266	.	.	.	1B	74.07	472	1B	85.63	637	1B	33.14	1100	.	.	.	.	.	.	L	1B
463	IWB463	BobWhite_c13202_312	6B	159.07	1074	.	.	.	.	.	.	.	.	.	6B	191.54	994	.	.	.	.	.	.	.	.	.	L	.
464	IWB464	BobWhite_c13202_399	.	.	.	.	.	.	.	.	.	6B	203.54	763	.	.	.	6B	238.7	894	6B	189.5	671	.	.	.	L	6B
465	IWB465	BobWhite_c13202_462	.	.	.	.	.	.	.	.	.	.	.	.	.	.	.	6B	238.7	866	.	.	.	.	.	.	L	6B
466	IWB466	BobWhite_c13210_115	.	.	.	3A	133.37	183	.	.	.	3A	106.55	159	3A	145.75	184	.	.	.	.	.	.	.	.	.	S	3A
468	IWB468	BobWhite_c13238_386	.	.	.	.	.	.	.	.	.	.	.	.	5A1	170.12	197	5A	116.13	236	.	.	.	5A	94.6	4885	L	5B
470	IWB470	BobWhite_c13247_795	.	.	.	.	.	.	.	.	.	.	.	.	4B	127.56	158	.	.	.	.	.	.	.	.	.	L	4B
475	IWB475	BobWhite_c13285_245	.	.	.	2B	84.16	1695	.	.	.	.	.	.	.	.	.	.	.	.	.	.	.	.	.	.	L	2B
479	IWB479	BobWhite_c13295_407	.	.	.	2B	88.116	4060	.	.	.	.	.	.	.	.	.	.	.	.	.	.	.	.	.	.	L	2B
480	IWB480	BobWhite_c13295_69	.	.	.	2B	88.116	4121	2D1a	130.941	389	.	.	.	.	.	.	2D1	50.49	316	.	.	.	.	.	.	L	2B
484	IWB484	BobWhite_c13315_651	2D1	71.13	62	.	.	.	.	.	.	2Db	119.47	206	.	.	.	.	.	.	.	.	.	.	.	.	L	2D
485	IWB485	BobWhite_c13322_215	.	.	.	4A	157.34	391	4A	46.51	344	4A	174.55	293	.	.	.	.	.	.	.	.	.	.	.	.	L	4A
486	IWB486	BobWhite_c13340_412	5D	159.63	551	.	.	.	.	.	.	.	.	.	.	.	.	.	.	.	.	.	.	.	.	.	L	.
487	IWB487	BobWhite_c13358_203	.	.	.	.	.	.	6B1	57.05	852	.	.	.	6B	125.17	717	.	.	.	.	.	.	.	.	.	L	6A
490	IWB490	BobWhite_c13373_250	.	.	.	2B	9.5	59	.	.	.	2A	36.16	52	2A1	4.97	8	2A	6.57	29	2A	12.5	31	2A	56.7	1563	S	2A
492	IWB492	BobWhite_c13378_662	.	.	.	.	.	.	.	.	.	.	.	.	.	.	.	1B	28.54	676	.	.	.	.	.	.	S	.
493	IWB493	BobWhite_c13381_101	.	.	.	3B	145.08	832	.	.	.	3B	137.22	1037	3B1	92.65	501	.	.	.	.	.	.	.	.	.	_	3B
500	IWB500	BobWhite_c13400_608	.	.	.	.	.	.	7B	150.99	953	7B	268.38	880	7B	120.43	763	.	.	.	.	.	.	.	.	.	L	7B
501	IWB501	BobWhite_c13407_242	2B	216.5	1456	.	.	.	2B2	10	114	.	.	.	2B	194.01	1600	.	.	.	.	.	.	.	.	.	L	2B
502	IWB502	BobWhite_c13424_430	.	.	.	.	.	.	5D1	87.19	15	.	.	.	.	.	.	.	.	.	.	.	.	.	.	.	L	.
503	IWB503	BobWhite_c13428_455	5B	96.21	561	.	.	.	5B	84.76	450	.	.	.	5B1	76.42	337	5B	50.1	653	.	.	.	.	.	.	L	5B
504	IWB504	BobWhite_c13431_1372	.	.	.	.	.	.	7A	149.75	462	.	.	.	.	.	.	.	.	.	.	.	.	7D	117.5	8101	L	7D
505	IWB505	BobWhite_c13435_700	.	.	.	6D	260.81	254	6D2	0.72	3	.	.	.	6D3	0	10	.	.	.	.	.	.	.	.	.	L	6D
507	IWB507	BobWhite_c13450_2100	1B	79.06	549	.	.	.	.	.	.	1B	73.12	401	.	.	.	.	.	.	1B	191.3	476	.	.	.	L	1D
508	IWB508	BobWhite_c13450_712	1B	78.5	497	.	.	.	.	.	.	1B	73.12	387	.	.	.	.	.	.	.	.	.	.	.	.	L	.
509	IWB509	BobWhite_c13455_112	2B	149.48	833	2B	84.16	3405	.	.	.	2B	152.16	955	2B	105.95	1040	.	.	.	.	.	.	.	.	.	L	2B
510	IWB510	BobWhite_c13455_93	.	.	.	2B	84.16	1859	.	.	.	.	.	.	.	.	.	.	.	.	.	.	.	.	.	.	L	2B
515	IWB515	BobWhite_c13514_340	7A	41.9	37	.	.	.	.	.	.	.	.	.	7A	18.06	48	7A	59.71	123	.	.	.	.	.	.	S	.
516	IWB516	BobWhite_c13525_262	.	.	.	2B	88.116	4104	.	.	.	.	.	.	.	.	.	2B	191.45	789	2B	153.4	548	2B	115.4	2964	L	.
517	IWB517	BobWhite_c1354_386	7D	41.32	18	.	.	.	.	.	.	7D	18.44	29	.	.	.	.	.	.	.	.	.	.	.	.	S	.
525	IWB525	BobWhite_c1361_1187	.	.	.	1A1	0	14	.	.	.	1A	10.39	5	1B	85.63	1021	.	.	.	.	.	.	.	.	.	S	1A
533	IWB533	BobWhite_c13654_447	.	.	.	.	.	.	.	.	.	.	.	.	1B	85.63	1167	1B	28.34	225	.	.	.	.	.	.	S	1B
537	IWB537	BobWhite_c13704_244	3A1	188.25	442	3A	193.24	660	3A	83.6	176	.	.	.	3A	169.34	550	3A1	128.43	433	.	.	.	3A	125.6	3481	_	.
538	IWB538	BobWhite_c13718_682	5D	220.18	633	.	.	.	.	.	.	.	.	.	5D2	1.72	22	5D2	0.14	14	5D	219.4	43	.	.	.	L	.
539	IWB539	BobWhite_c13719_365	.	.	.	2B	84.16	1950	.	.	.	.	.	.	.	.	.	.	.	.	.	.	.	.	.	.	L	2B
541	IWB541	BobWhite_c1372_133	.	.	.	5D1	167.66	32	5D1	87.19	21	.	.	.	5D1	22.11	7	.	.	.	5D	55.3	3	.	.	.	S	5D
542	IWB542	BobWhite_c13736_59	2B	45.24	105	2B	16.485	115	.	.	.	.	.	.	.	.	.	.	.	.	2B	34.1	26	.	.	.	S	2B
543	IWB543	BobWhite_c13752_400	.	.	.	.	.	.	.	.	.	.	.	.	2D3a	78.39	231	.	.	.	.	.	.	2A	267.6	2044	L	2A
544	IWB544	BobWhite_c13761_242	.	.	.	1A1	98.58	853	1A	106.95	244	.	.	.	.	.	.	.	.	.	.	.	.	.	.	.	L	1B
547	IWB547	BobWhite_c13779_636	6A	32.51	90	.	.	.	6A	12.43	124	.	.	.	6A	25.78	84	.	.	.	.	.	.	.	.	.	S	6A
552	IWB552	BobWhite_c13839_135	6A	54.02	152	6A	58.72	68	6A	28.79	201	6A	52.76	146	6A	35.96	231	.	.	.	6A	85.2	212	6A	51.1	6106	S	6A
553	IWB553	BobWhite_c13839_78	6A	54.02	151	6A	58.72	67	6A	28.79	200	6A	52.76	145	6A	35.96	230	.	.	.	6A	84.2	183	6A	51.1	6079	S	6A
554	IWB554	BobWhite_c13844_873	.	.	.	.	.	.	.	.	.	.	.	.	.	.	.	5B	23.62	19	.	.	.	.	.	.	S	5B
555	IWB555	BobWhite_c13845_195	.	.	.	.	.	.	6A	70.78	884	.	.	.	.	.	.	.	.	.	6A	114.6	439	.	.	.	L	6A
558	IWB558	BobWhite_c13867_217	.	.	.	.	.	.	.	.	.	.	.	.	.	.	.	.	.	.	1A	98	420	.	.	.	L	1A
559	IWB559	BobWhite_c1387_798	.	.	.	5A	114.49	588	5A	138	602	5A	77.92	1259	5A1	188.67	521	.	.	.	.	.	.	5A	104.2	5104	L	5A
562	IWB562	BobWhite_c13878_193	.	.	.	2B	84.16	2066	.	.	.	.	.	.	.	.	.	.	.	.	.	.	.	.	.	.	L	2B
563	IWB563	BobWhite_c13900_53	5A	114.42	412	5A	85.87	462	5A	116.36	500	5A	64.07	1101	5A1	170.12	395	.	.	.	.	.	.	5A	94.6	5020	L	5A
564	IWB564	BobWhite_c13924_707	.	.	.	.	.	.	2D1a	130.388	192	.	.	.	.	.	.	2D1	51.21	446	.	.	.	.	.	.	L	2D
571	IWB571	BobWhite_c13977_91	.	.	.	.	.	.	.	.	.	6B	112.12	417	6B	90.76	516	6B	108.6	699	6B	61.7	503	6B	82.4	6881	L	.
574	IWB574	BobWhite_c14011_463	.	.	.	.	.	.	4A	252.35	714	.	.	.	.	.	.	.	.	.	.	.	.	.	.	.	S	7A
576	IWB576	BobWhite_c14032_133	1D1	40.34	46	1D1	49.92	53	.	.	.	1D	28.13	48	1D1	0	7	.	.	.	.	.	.	.	.	.	S	1D
577	IWB577	BobWhite_c14032_277	.	.	.	.	.	.	.	.	.	.	.	.	1D1	0	1	.	.	.	.	.	.	.	.	.	S	1D
579	IWB579	BobWhite_c14066_403	.	.	.	.	.	.	6D1	120.94	66	6D	104.88	115	.	.	.	.	.	.	.	.	.	.	.	.	L	.
580	IWB580	BobWhite_c14076_98	.	.	.	.	.	.	3B	87.52	790	3B	95.71	659	.	.	.	.	.	.	3B	191.8	488	3B	197.1	3985	L	3B
585	IWB585	BobWhite_c14085_196	.	.	.	4A	154.37	146	.	.	.	.	.	.	.	.	.	.	.	.	.	.	.	.	.	.	L	.
586	IWB586	BobWhite_c14085_585	.	.	.	.	.	.	.	.	.	5A	44.34	23	.	.	.	.	.	.	.	.	.	.	.	.	L	.
587	IWB587	BobWhite_c14092_485	5B	73.3	105	5B	32.9	209	.	.	.	.	.	.	.	.	.	5B	24.27	54	.	.	.	.	.	.	S	5B
591	IWB591	BobWhite_c14115_378	.	.	.	2B	84.16	2188	.	.	.	.	.	.	.	.	.	.	.	.	.	.	.	.	.	.	S	.
592	IWB592	BobWhite_c14115_401	.	.	.	2B	84.16	2193	.	.	.	.	.	.	.	.	.	.	.	.	.	.	.	.	.	.	S	.
594	IWB594	BobWhite_c1412_76	.	.	.	.	.	.	2B1	128.88	1005	.	.	.	2B	120.02	1272	.	.	.	.	.	.	.	.	.	L	.
599	IWB599	BobWhite_c14158_112	1B	97.18	1052	.	.	.	1B	179.08	475	1B	100.95	792	.	.	.	.	.	.	.	.	.	1B	37.7	779	L	1A
600	IWB600	BobWhite_c14159_528	5A	114.42	438	5A	85.87	488	5A	116.36	526	5A	64.07	1117	5A1	170.12	411	.	.	.	.	.	.	.	.	.	L	5D
602	IWB602	BobWhite_c14172_113	.	.	.	5A	47.98	114	5A	85.09	50	5A	55.04	808	.	.	.	5A	67.87	70	.	.	.	5A	64.3	4718	S	5A
603	IWB603	BobWhite_c14176_156	.	.	.	2B	84.16	2237	.	.	.	.	.	.	.	.	.	.	.	.	.	.	.	.	.	.	L	.
604	IWB604	BobWhite_c14176_916	.	.	.	2B	84.16	2242	.	.	.	.	.	.	.	.	.	.	.	.	.	.	.	.	.	.	L	2D
605	IWB605	BobWhite_c14183_699	6B	82.71	499	.	.	.	6B1	19.76	428	6B	106.65	168	.	.	.	6B	108.6	665	.	.	.	6B	82.4	6710	L	1B
606	IWB606	BobWhite_c14206_339	.	.	.	.	.	.	6B1	22.8	495	.	.	.	.	.	.	.	.	.	.	.	.	.	.	.	L	6B
607	IWB607	BobWhite_c14209_478	.	.	.	2B	84.16	2255	.	.	.	.	.	.	.	.	.	.	.	.	.	.	.	.	.	.	S	2B
608	IWB608	BobWhite_c14209_871	.	.	.	2B	84.16	2258	.	.	.	.	.	.	.	.	.	.	.	.	.	.	.	.	.	.	L	2B
609	IWB609	BobWhite_c14221_243	.	.	.	.	.	.	.	.	.	.	.	.	.	.	.	1B	29.24	999	.	.	.	.	.	.	S	.
612	IWB612	BobWhite_c14223_602	5A	114.42	343	5A	85.87	393	5A	116.36	431	5A	64.07	1032	5A1	170.12	326	.	.	.	.	.	.	.	.	.	L	5A
613	IWB613	BobWhite_c14258_383	.	.	.	.	.	.	.	.	.	.	.	.	.	.	.	1B	28.94	964	.	.	.	.	.	.	L	.
614	IWB614	BobWhite_c14258_434	.	.	.	.	.	.	.	.	.	.	.	.	.	.	.	1B	28.26	152	.	.	.	.	.	.	L	.
616	IWB616	BobWhite_c14271_1379	1B	42.07	115	.	.	.	.	.	.	1B	42.66	63	1B	30.27	52	.	.	.	1B	62.6	93	.	.	.	S	.
617	IWB617	BobWhite_c14280_245	.	.	.	4A	285.04	818	.	.	.	4A	316.78	624	.	.	.	.	.	.	.	.	.	.	.	.	S	.
618	IWB618	BobWhite_c14291_385	.	.	.	.	.	.	5A	163.16	638	.	.	.	.	.	.	5A	180.85	296	.	.	.	.	.	.	L	5A
619	IWB619	BobWhite_c14291_666	.	.	.	.	.	.	5A	163.16	637	.	.	.	.	.	.	5A	180.85	295	5A	82.5	241	5A	110.5	5136	L	5A
623	IWB623	BobWhite_c14297_266	7A	141.45	431	.	.	.	7A	66.09	253	.	.	.	.	.	.	7A	261.98	573	.	.	.	.	.	.	S	7A
624	IWB624	BobWhite_c14303_240	7A	44.33	137	.	.	.	.	.	.	7A	18.88	166	.	.	.	.	.	.	.	.	.	.	.	.	S	7A
625	IWB625	BobWhite_c14304_687	.	.	.	1B	94.32	672	.	.	.	.	.	.	1B	93.07	1638	6A1	36.27	255	6A	178.5	735	.	.	.	L	6A
626	IWB626	BobWhite_c14323_288	5B	97.81	835	.	.	.	.	.	.	5B	120.58	507	5B1	76.42	689	5B	50.1	905	5B	264.8	672	.	.	.	L	5B
630	IWB630	BobWhite_c14360_420	5B	193.14	1245	5B	189.13	720	5B	166.6	1133	5B	235.81	919	.	.	.	.	.	.	.	.	.	.	.	.	L	5B
631	IWB631	BobWhite_c14362_86	.	.	.	.	.	.	1B	262.12	745	.	.	.	.	.	.	.	.	.	.	.	.	.	.	.	L	1B
632	IWB632	BobWhite_c14363_480	.	.	.	1D2	0	27	1D	178.33	199	.	.	.	.	.	.	.	.	.	1D	148.3	393	.	.	.	L	.
633	IWB633	BobWhite_c14365_59	.	.	.	.	.	.	.	.	.	.	.	.	3B1	48.22	390	3B	190.43	547	.	.	.	.	.	.	_	3B
635	IWB635	BobWhite_c14378_729	5A	93.7	67	.	.	.	5A	102.75	148	5A	37.39	15	.	.	.	.	.	.	.	.	.	.	.	.	L	.
636	IWB636	BobWhite_c14388_227	.	.	.	2B	84.16	2393	.	.	.	.	.	.	.	.	.	.	.	.	.	.	.	.	.	.	S	2B
638	IWB638	BobWhite_c14409_206	.	.	.	.	.	.	.	.	.	5D	269.36	173	5D2	6.59	49	.	.	.	5D	237.1	126	5D	184.4	5841	L	4A
639	IWB639	BobWhite_c1441_1078	7A	142.76	487	.	.	.	.	.	.	.	.	.	.	.	.	.	.	.	.	.	.	.	.	.	L	7A
640	IWB640	BobWhite_c1441_1123	7A	143.27	617	.	.	.	.	.	.	.	.	.	.	.	.	.	.	.	.	.	.	.	.	.	L	.
642	IWB642	BobWhite_c1441_1440	7A	144.51	1009	.	.	.	.	.	.	.	.	.	.	.	.	.	.	.	.	.	.	.	.	.	L	.
644	IWB644	BobWhite_c14422_282	1D2	24.46	194	1D2	0	180	1D	178.69	373	1D	206.47	204	.	.	.	1D2	3.01	247	1D	147.8	364	.	.	.	L	1D
651	IWB651	BobWhite_c14471_411	7A	141.45	430	.	.	.	7A	66.09	252	.	.	.	.	.	.	7A	261.98	572	.	.	.	.	.	.	S	7A
653	IWB653	BobWhite_c14476_80	.	.	.	.	.	.	.	.	.	2A	136.8	445	2A1	125.91	346	.	.	.	.	.	.	2A	171	1724	S	2A
654	IWB654	BobWhite_c14480_99	2D1	75.22	74	.	.	.	.	.	.	.	.	.	.	.	.	.	.	.	.	.	.	.	.	.	L	2D
655	IWB655	BobWhite_c14486_122	.	.	.	.	.	.	.	.	.	.	.	.	.	.	.	.	.	.	5A	142.5	377	5A	197.4	5219	L	.
657	IWB657	BobWhite_c14495_230	.	.	.	4A	291.45	863	4A	228.64	601	.	.	.	.	.	.	.	.	.	.	.	.	.	.	.	S	7A
660	IWB660	BobWhite_c14508_181	.	.	.	.	.	.	4A	118.97	476	.	.	.	4A	168.1	263	.	.	.	.	.	.	.	.	.	L	4A
662	IWB662	BobWhite_c1452_859	.	.	.	.	.	.	.	.	.	5A	53.36	428	.	.	.	.	.	.	.	.	.	.	.	.	S	.
663	IWB663	BobWhite_c14526_271	.	.	.	.	.	.	.	.	.	.	.	.	1D2	0	5	.	.	.	.	.	.	.	.	.	S	1A
664	IWB664	BobWhite_c14530_51	.	.	.	.	.	.	.	.	.	2A	136.8	443	2A1	125.91	344	.	.	.	.	.	.	2A	171	1723	S	2A
668	IWB668	BobWhite_c14554_277	.	.	.	.	.	.	.	.	.	.	.	.	.	.	.	2B	229.6	1001	2DT	2.1	8	.	.	.	L	2B
669	IWB669	BobWhite_c1456_615	1B	79.06	544	.	.	.	.	.	.	1B	73.12	396	.	.	.	.	.	.	1B	191.3	479	.	.	.	L	1B
672	IWB672	BobWhite_c14575_323	6B	82.71	350	.	.	.	6B1	17.83	182	.	.	.	6B	87.99	390	.	.	.	6B	54	364	.	.	.	S	6B
675	IWB675	BobWhite_c14587_51	.	.	.	.	.	.	.	.	.	.	.	.	.	.	.	.	.	.	1A	120	500	.	.	.	L	1A
676	IWB676	BobWhite_c14588_84	7D	154.46	276	7D1	66.72	184	.	.	.	7D	164.52	135	.	.	.	.	.	.	.	.	.	.	.	.	S	7D
677	IWB677	BobWhite_c14606_452	.	.	.	3B	78.73	407	3B	84.33	674	3B	94.14	634	.	.	.	.	.	.	.	.	.	3B	197.1	3894	_	.
679	IWB679	BobWhite_c14619_562	.	.	.	.	.	.	5B	177.88	1238	.	.	.	5B1	186.09	949	.	.	.	.	.	.	.	.	.	L	4A
683	IWB683	BobWhite_c14672_935	7A	143.27	582	.	.	.	.	.	.	.	.	.	.	.	.	.	.	.	.	.	.	.	.	.	L	7A
684	IWB684	BobWhite_c14681_198	.	.	.	2B	84.16	2756	.	.	.	.	.	.	1B	6.31	8	.	.	.	.	.	.	.	.	.	_	4B
685	IWB685	BobWhite_c14686_86	.	.	.	2B	84.16	2880	.	.	.	2B	151.93	724	2B	105.95	817	.	.	.	.	.	.	.	.	.	L	2B
686	IWB686	BobWhite_c14689_172	.	.	.	5A	213.81	771	.	.	.	5A	138.49	1414	.	.	.	5A	244.67	497	.	.	.	.	.	.	L	5A
687	IWB687	BobWhite_c1469_112	7A	141.45	400	.	.	.	.	.	.	.	.	.	.	.	.	.	.	.	.	.	.	.	.	.	L	.
688	IWB688	BobWhite_c14705_487	5A	106.08	167	5A	78.51	215	5A	109.89	235	5A	64.07	985	.	.	.	.	.	.	5A	27.1	130	.	.	.	L	5A
691	IWB691	BobWhite_c1472_528	.	.	.	2B	87.392	3855	.	.	.	.	.	.	.	.	.	.	.	.	.	.	.	2B	115.4	2698	L	2B
692	IWB692	BobWhite_c1472_59	.	.	.	2B	87.392	3928	.	.	.	.	.	.	.	.	.	2B	184.8	737	2B	135.3	389	.	.	.	L	2B
694	IWB694	BobWhite_c14736_188	7D	221.41	786	7D1	119.3	785	7B	149.41	925	.	.	.	.	.	.	7B	108.98	489	.	.	.	.	.	.	L	7B
698	IWB698	BobWhite_c14760_277	6A	50.91	141	4A	154.37	188	.	.	.	.	.	.	.	.	.	.	.	.	.	.	.	.	.	.	L	.
700	IWB700	BobWhite_c1477_315	.	.	.	2B	151.442	4522	.	.	.	.	.	.	.	.	.	.	.	.	.	.	.	2A	271.4	2057	L	2D
704	IWB704	BobWhite_c14812_828	7B	96.33	71	.	.	.	7B	96.06	305	.	.	.	.	.	.	.	.	.	.	.	.	.	.	.	S	7B
708	IWB708	BobWhite_c1488_299	.	.	.	1D1	111.17	205	1D	93.09	77	.	.	.	.	.	.	.	.	.	.	.	.	.	.	.	L	1D
709	IWB709	BobWhite_c1488_504	1A1	121.52	308	.	.	.	.	.	.	.	.	.	1A1	79.8	211	.	.	.	.	.	.	.	.	.	L	1A
710	IWB710	BobWhite_c14882_143	.	.	.	.	.	.	.	.	.	.	.	.	.	.	.	.	.	.	6B	124.4	583	.	.	.	L	6B
711	IWB711	BobWhite_c149_120	.	.	.	.	.	.	.	.	.	.	.	.	.	.	.	.	.	.	.	.	.	7A	286.3	7926	L	7A
712	IWB712	BobWhite_c149_1839	.	.	.	7A	163.25	737	.	.	.	7A	212.97	740	7A	191.73	636	.	.	.	7A	331.7	429	7A	217.3	7842	L	7A
713	IWB713	BobWhite_c149_3064	.	.	.	7A	163.25	736	.	.	.	7A	212.97	739	7A	191.73	635	.	.	.	7A	331.7	428	7A	217.3	7841	L	7A
717	IWB717	BobWhite_c14915_156	.	.	.	6A	101	639	.	.	.	.	.	.	.	.	.	.	.	.	.	.	.	.	.	.	L	6B
722	IWB722	BobWhite_c14938_411	.	.	.	3B	95.31	624	.	.	.	3B	102.45	807	.	.	.	.	.	.	.	.	.	.	.	.	L	3D
724	IWB724	BobWhite_c14948_295	6B	89.77	716	.	.	.	6B1	26.13	663	.	.	.	.	.	.	.	.	.	.	.	.	.	.	.	L	6A
726	IWB726	BobWhite_c14966_231	7B	166.45	571	7B	172.89	516	7B	149.41	923	.	.	.	7B	116.46	661	7B	108.44	465	.	.	.	.	.	.	L	7B
728	IWB728	BobWhite_c14968_538	.	.	.	.	.	.	.	.	.	5A	53.36	359	.	.	.	.	.	.	.	.	.	.	.	.	S	.
729	IWB729	BobWhite_c1499_59	.	.	.	.	.	.	3B	83.06	625	.	.	.	.	.	.	.	.	.	3B	197.4	574	.	.	.	L	.
730	IWB730	BobWhite_c14991_512	.	.	.	.	.	.	.	.	.	5A	53.36	358	.	.	.	.	.	.	.	.	.	.	.	.	S	.
731	IWB731	BobWhite_c14996_670	5B	97.81	837	.	.	.	.	.	.	.	.	.	.	.	.	.	.	.	.	.	.	.	.	.	L	.
735	IWB735	BobWhite_c15021_357	.	.	.	2B	84.16	2665	.	.	.	.	.	.	.	.	.	.	.	.	.	.	.	.	.	.	L	2B
736	IWB736	BobWhite_c15035_469	2B	43.19	87	.	.	.	2B1	18.26	145	.	.	.	2B	12.09	173	.	.	.	.	.	.	2B	43.6	2333	S	2D
738	IWB738	BobWhite_c15052_119	.	.	.	7D1	72.65	215	.	.	.	.	.	.	.	.	.	.	.	.	.	.	.	.	.	.	S	7D
739	IWB739	BobWhite_c15059_241	.	.	.	.	.	.	6B1	17.86	204	.	.	.	.	.	.	6B	108.6	482	.	.	.	.	.	.	S	.
741	IWB741	BobWhite_c15075_708	3B	237.62	699	.	.	.	3B	222.85	1083	3B	196.19	1144	3B1	154.52	612	.	.	.	3B	332.4	821	3B	333.8	4210	_	3B
743	IWB743	BobWhite_c1509_622	6B	84.24	588	.	.	.	.	.	.	3B	86.02	431	3B1	0	1	.	.	.	.	.	.	.	.	.	L	.
747	IWB747	BobWhite_c15109_230	7A	219.07	1346	.	.	.	7A	170.74	585	.	.	.	.	.	.	.	.	.	.	.	.	.	.	.	L	7A
748	IWB748	BobWhite_c15121_95	.	.	.	.	.	.	.	.	.	3D3	6.68	14	3D2	13.69	39	.	.	.	.	.	.	.	.	.	S	.
750	IWB750	BobWhite_c15146_985	.	.	.	7B	119.3	204	7B	96.06	349	7B	167.89	240	.	.	.	.	.	.	.	.	.	.	.	.	S	4B
751	IWB751	BobWhite_c15152_341	.	.	.	.	.	.	1B	180.27	490	.	.	.	.	.	.	.	.	.	1B	206.1	980	1B	39.3	894	L	1B
754	IWB754	BobWhite_c15186_96	.	.	.	.	.	.	7B	96.12	423	7B	172.51	451	.	.	.	.	.	.	.	.	.	.	.	.	L	7B
755	IWB755	BobWhite_c1520_455	.	.	.	.	.	.	.	.	.	.	.	.	1B	85.63	966	.	.	.	.	.	.	.	.	.	S	1D
757	IWB757	BobWhite_c15215_550	.	.	.	4A	296.74	1055	4A	252.35	774	.	.	.	.	.	.	.	.	.	.	.	.	.	.	.	L	2D
758	IWB758	BobWhite_c1523_269	.	.	.	.	.	.	2B2	11.2	152	.	.	.	.	.	.	2B	228.36	940	2B	250.7	758	.	.	.	L	.
761	IWB761	BobWhite_c15236_450	.	.	.	6B	1.28	10	.	.	.	.	.	.	.	.	.	.	.	.	6B	13.2	29	.	.	.	S	6B
764	IWB764	BobWhite_c15241_604	.	.	.	5B	249.93	776	5B	185.99	1272	.	.	.	5B1	207.77	973	.	.	.	.	.	.	5B	134.7	5671	L	5B
766	IWB766	BobWhite_c15256_225	.	.	.	1A1	164.17	985	1A	169.47	315	.	.	.	1A1	134.9	636	.	.	.	.	.	.	.	.	.	L	1D
771	IWB771	BobWhite_c1527_257	.	.	.	.	.	.	.	.	.	.	.	.	.	.	.	3D1	3.01	8	.	.	.	.	.	.	_	3B
775	IWB775	BobWhite_c15312_405	.	.	.	.	.	.	1B	172.54	287	.	.	.	.	.	.	.	.	.	1B	195.8	776	.	.	.	L	5B
778	IWB778	BobWhite_c15352_394	.	.	.	.	.	.	.	.	.	7A	207.42	727	.	.	.	.	.	.	7A	327.5	409	.	.	.	L	7A
780	IWB780	BobWhite_c15390_95	.	.	.	.	.	.	5D3	4.23	3	.	.	.	.	.	.	.	.	.	.	.	.	.	.	.	S	5D
782	IWB782	BobWhite_c15406_510	5B	243.4	1475	.	.	.	.	.	.	.	.	.	.	.	.	.	.	.	.	.	.	.	.	.	L	4A
786	IWB786	BobWhite_c15453_678	.	.	.	.	.	.	2D1a	130.388	157	.	.	.	.	.	.	.	.	.	.	.	.	.	.	.	L	.
787	IWB787	BobWhite_c15454_63	5A	94.26	127	5A	65.43	178	5A	104.4	213	.	.	.	5A1	153.63	98	5A	87.53	174	5A	19.3	62	5A	88.5	4823	L	.
788	IWB788	BobWhite_c15455_389	.	.	.	5B	158.87	664	.	.	.	5B	199.41	775	.	.	.	5B	133.04	1093	.	.	.	.	.	.	L	5D
789	IWB789	BobWhite_c15476_88	5A	245.81	693	5A	216.87	788	5A	234.43	737	5A	144.11	1436	.	.	.	.	.	.	5A	149.2	388	.	.	.	L	5A
792	IWB792	BobWhite_c15485_590	.	.	.	2A	20.92	44	.	.	.	.	.	.	.	.	.	.	.	.	.	.	.	.	.	.	S	.
793	IWB793	BobWhite_c15489_142	7D	181.39	699	7D1	95.92	675	.	.	.	7D	194.81	195	.	.	.	.	.	.	.	.	.	.	.	.	L	.
795	IWB795	BobWhite_c15497_609	7A	145.04	1032	.	.	.	.	.	.	.	.	.	.	.	.	.	.	.	.	.	.	.	.	.	L	7A
796	IWB796	BobWhite_c15497_73	7B	119.77	368	7B	136.25	329	.	.	.	7B	182.08	720	7B	69.14	452	7B	65.03	259	.	.	.	.	.	.	L	.
801	IWB801	BobWhite_c15522_250	.	.	.	.	.	.	.	.	.	.	.	.	.	.	.	1B	28.41	398	.	.	.	.	.	.	S	.
802	IWB802	BobWhite_c15522_625	.	.	.	.	.	.	.	.	.	.	.	.	.	.	.	1B	28.26	149	.	.	.	.	.	.	S	.
804	IWB804	BobWhite_c15529_288	4B	204.64	707	4B	151.62	674	.	.	.	.	.	.	4B	188.12	321	.	.	.	.	.	.	.	.	.	_	1A
806	IWB806	BobWhite_c15550_941	.	.	.	.	.	.	.	.	.	5B	116.65	459	.	.	.	.	.	.	.	.	.	.	.	.	L	.
807	IWB807	BobWhite_c15556_220	.	.	.	.	.	.	.	.	.	5A	53.76	747	.	.	.	.	.	.	.	.	.	.	.	.	S	5A
808	IWB808	BobWhite_c15557_395	.	.	.	1A1	41.56	215	.	.	.	.	.	.	.	.	.	.	.	.	.	.	.	.	.	.	S	1D
810	IWB810	BobWhite_c1557_734	.	.	.	2B	84.16	2728	.	.	.	.	.	.	.	.	.	.	.	.	.	.	.	.	.	.	L	2B
813	IWB813	BobWhite_c15580_562	.	.	.	.	.	.	.	.	.	.	.	.	2A1	126.62	386	.	.	.	.	.	.	.	.	.	S	.
814	IWB814	BobWhite_c15582_253	3A2	7.79	10	3A	304.18	871	.	.	.	.	.	.	.	.	.	.	.	.	.	.	.	.	.	.	L	.
816	IWB816	BobWhite_c15585_87	.	.	.	5B	32.52	86	.	.	.	5B	91.13	130	.	.	.	5B	25.15	104	.	.	.	.	.	.	S	5B
819	IWB819	BobWhite_c156_381	.	.	.	.	.	.	.	.	.	.	.	.	7A	140.88	532	.	.	.	.	.	.	.	.	.	L	.
820	IWB820	BobWhite_c15603_69	1B	78.5	490	.	.	.	.	.	.	1B	74.07	478	.	.	.	.	.	.	1B	191.3	493	.	.	.	L	1B
821	IWB821	BobWhite_c1562_246	.	.	.	.	.	.	.	.	.	.	.	.	.	.	.	.	.	.	5B	410.4	1086	.	.	.	L	5B
822	IWB822	BobWhite_c1562_369	.	.	.	.	.	.	5B	160.28	1071	5B	236.79	964	.	.	.	5B	138.27	1118	.	.	.	.	.	.	L	5B
823	IWB823	BobWhite_c15644_236	.	.	.	.	.	.	.	.	.	5A	53.36	328	.	.	.	.	.	.	.	.	.	.	.	.	S	5A
824	IWB824	BobWhite_c15644_285	.	.	.	.	.	.	.	.	.	5A	53.36	327	.	.	.	.	.	.	.	.	.	.	.	.	S	5A
825	IWB825	BobWhite_c15647_606	.	.	.	.	.	.	.	.	.	5D	44.96	18	.	.	.	.	.	.	.	.	.	5D	41.1	5777	S	.
826	IWB826	BobWhite_c15653_484	.	.	.	.	.	.	6B1	17.83	104	.	.	.	.	.	.	6B	108.01	375	6B	54	263	.	.	.	S	6B
832	IWB832	BobWhite_c15758_79	5A	216.98	634	5A	191.63	727	.	.	.	5A	129.9	1381	.	.	.	5A	223.83	475	.	.	.	5A	187.4	5208	L	5A
833	IWB833	BobWhite_c15763_205	.	.	.	.	.	.	.	.	.	3B	194.96	1099	3B1	149.15	553	3B	309.23	680	3B	319.2	783	.	.	.	L	.
835	IWB835	BobWhite_c15766_562	.	.	.	2B	88.116	4094	.	.	.	.	.	.	.	.	.	.	.	.	2A	194.1	464	.	.	.	L	2A
836	IWB836	BobWhite_c15773_166	2A	207.4	574	.	.	.	2A	192.12	791	.	.	.	.	.	.	.	.	.	2A	211.3	489	.	.	.	L	2A
839	IWB839	BobWhite_c15796_315	.	.	.	.	.	.	7B	96.06	251	7B	171.93	370	7B	56.17	203	.	.	.	.	.	.	.	.	.	S	.
841	IWB841	BobWhite_c15802_72	6A	32.68	110	6A	33.64	27	.	.	.	.	.	.	.	.	.	6A2	14.97	91	6A	37.1	67	6A	31.9	6023	S	6A
842	IWB842	BobWhite_c15802_720	6A	32.51	104	6A	33.64	26	.	.	.	.	.	.	.	.	.	6A2	14.03	71	6A	37.1	63	6A	31.9	6019	S	.
843	IWB843	BobWhite_c15849_189	.	.	.	.	.	.	.	.	.	.	.	.	.	.	.	.	.	.	6A	3.9	6	6A	24.5	5969	S	7A
844	IWB844	BobWhite_c15867_215	.	.	.	2A	159.1	529	.	.	.	2A	152.96	561	.	.	.	2A	118.6	278	.	.	.	2A	182.8	1988	L	2A
846	IWB846	BobWhite_c15870_540	6A	62.52	266	.	.	.	.	.	.	6A	62.44	181	.	.	.	.	.	.	6A	74.7	142	.	.	.	S	6A
851	IWB851	BobWhite_c1593_539	.	.	.	.	.	.	4A	46.51	312	4A	174.55	234	.	.	.	.	.	.	.	.	.	.	.	.	L	4A
854	IWB854	BobWhite_c15977_107	6A	91.63	434	6A	85.84	360	6A	60.98	574	6A	88.59	308	.	.	.	.	.	.	6A	102.4	309	6A	89.7	6352	S	6A
857	IWB857	BobWhite_c160_276	.	.	.	.	.	.	7B	189.8	1037	.	.	.	7B	143.61	836	7B	140.55	568	.	.	.	.	.	.	L	7B
858	IWB858	BobWhite_c160_492	.	.	.	.	.	.	.	.	.	.	.	.	7B	143.61	832	.	.	.	.	.	.	.	.	.	L	7B
859	IWB859	BobWhite_c16005_289	1B	82.1	906	1B	84.67	524	.	.	.	.	.	.	.	.	.	.	.	.	1B	198.4	827	1B	24.9	657	L	1B
864	IWB864	BobWhite_c16044_777	.	.	.	.	.	.	.	.	.	.	.	.	.	.	.	.	.	.	.	.	.	2B	121.9	3010	L	.
865	IWB865	BobWhite_c16052_178	5B	89.78	414	.	.	.	5B	77.26	391	.	.	.	5B1	70.3	166	.	.	.	.	.	.	.	.	.	L	5B
866	IWB866	BobWhite_c16053_183	.	.	.	2B	84.16	2735	.	.	.	.	.	.	.	.	.	.	.	.	.	.	.	.	.	.	L	2B
867	IWB867	BobWhite_c16068_539	.	.	.	2B	84.16	2736	.	.	.	.	.	.	.	.	.	.	.	.	.	.	.	.	.	.	L	2B
868	IWB868	BobWhite_c16071_165	.	.	.	.	.	.	.	.	.	.	.	.	.	.	.	3D2	6.793	4	.	.	.	.	.	.	S	3D
869	IWB869	BobWhite_c16088_321	7B	119.17	364	.	.	.	.	.	.	.	.	.	.	.	.	.	.	.	.	.	.	.	.	.	L	.
872	IWB872	BobWhite_c1611_1685	2A	139.16	135	.	.	.	2A	128.73	141	2A	130.35	291	2A1	119.18	94	2A	98.34	265	.	.	.	2A	161	1674	S	2A
874	IWB874	BobWhite_c16130_362	.	.	.	.	.	.	2B1	126.58	863	2B	153.92	1031	2B	112.55	1107	2B	171.87	536	.	.	.	.	.	.	L	2B
875	IWB875	BobWhite_c16143_217	5B	86.75	380	5B	41.23	328	5B	72.45	346	.	.	.	.	.	.	.	.	.	.	.	.	.	.	.	L	.
876	IWB876	BobWhite_c16158_58	7A	143.27	525	.	.	.	.	.	.	.	.	.	.	.	.	.	.	.	.	.	.	.	.	.	S	.
877	IWB877	BobWhite_c16159_288	.	.	.	.	.	.	.	.	.	.	.	.	1A1	158.56	752	.	.	.	.	.	.	.	.	.	L	.
878	IWB878	BobWhite_c16162_186	.	.	.	2B	84.16	2738	.	.	.	.	.	.	.	.	.	.	.	.	.	.	.	.	.	.	L	.
879	IWB879	BobWhite_c16167_327	.	.	.	.	.	.	.	.	.	.	.	.	1B	85.63	968	.	.	.	.	.	.	.	.	.	S	.
881	IWB881	BobWhite_c1617_799	.	.	.	2B	84.16	2739	.	.	.	.	.	.	.	.	.	.	.	.	.	.	.	.	.	.	L	2B
882	IWB882	BobWhite_c16182_53	6A	23.39	69	.	.	.	6A	1.31	54	6A	12.01	56	.	.	.	6A2	6.31	56	6A	19	36	6A	23.4	5928	S	.
883	IWB883	BobWhite_c162_145	.	.	.	4B	53.39	71	4B	37.68	84	.	.	.	4B	76.06	79	.	.	.	.	.	.	.	.	.	S	4B
884	IWB884	BobWhite_c16206_317	.	.	.	1A1	102.97	861	.	.	.	.	.	.	.	.	.	.	.	.	1B	206.7	1003	1B	52.5	956	L	1A
895	IWB895	BobWhite_c16248_382	.	.	.	.	.	.	.	.	.	2A	196.04	750	2A1	226.07	803	.	.	.	.	.	.	.	.	.	L	.
898	IWB898	BobWhite_c16269_58	.	.	.	.	.	.	.	.	.	7B	172.51	406	.	.	.	.	.	.	.	.	.	.	.	.	L	.
899	IWB899	BobWhite_c1627_567	.	.	.	3A	233.34	768	.	.	.	.	.	.	3A	196.32	666	.	.	.	.	.	.	.	.	.	L	3A
902	IWB902	BobWhite_c16301_60	6B	82.71	313	.	.	.	.	.	.	6B	107.69	311	6B	87.99	444	6B	108.13	472	.	.	.	6B	82.4	6739	S	6B
904	IWB904	BobWhite_c16317_641	.	.	.	7A	143.89	658	.	.	.	.	.	.	.	.	.	.	.	.	.	.	.	.	.	.	L	7B
905	IWB905	BobWhite_c16317_75	3B	233.91	661	3B	278.5	897	.	.	.	.	.	.	.	.	.	.	.	.	.	.	.	.	.	.	L	.
906	IWB906	BobWhite_c1633_643	6B	103.73	862	.	.	.	6B1	54.5	844	6B	136.1	607	6B	112.71	703	.	.	.	.	.	.	.	.	.	.	.
907	IWB907	BobWhite_c1634_470	.	.	.	.	.	.	4B	0	13	.	.	.	4B	0	7	.	.	.	.	.	.	.	.	.	L	.
908	IWB908	BobWhite_c1634_563	.	.	.	.	.	.	2A	138.62	535	.	.	.	2A1	125.91	276	.	.	.	.	.	.	.	.	.	L	2A
910	IWB910	BobWhite_c1635_691	.	.	.	.	.	.	7A	151.75	568	.	.	.	.	.	.	.	.	.	.	.	.	.	.	.	L	.
912	IWB912	BobWhite_c16397_524	.	.	.	5A	214.24	780	.	.	.	5A	143.23	1432	.	.	.	.	.	.	.	.	.	.	.	.	L	5A
913	IWB913	BobWhite_c16398_128	5B	96.21	736	5B	73.96	410	.	.	.	.	.	.	5B1	76.42	506	.	.	.	5B	264.8	560	.	.	.	L	5B
916	IWB916	BobWhite_c16436_154	.	.	.	2B	84.16	2745	.	.	.	.	.	.	.	.	.	.	.	.	.	.	.	.	.	.	L	.
917	IWB917	BobWhite_c16439_1102	2D1	28.17	14	.	.	.	.	.	.	.	.	.	2D3a	7.05	39	2D1	3.69	39	.	.	.	.	.	.	S	2D
918	IWB918	BobWhite_c16439_1143	2D1	28.17	12	.	.	.	.	.	.	.	.	.	2D3a	7.05	38	2D1	3.69	38	.	.	.	.	.	.	S	2D
919	IWB919	BobWhite_c16489_327	7B	109.99	316	.	.	.	7B	99.28	582	7B	175.31	669	7B	63.5	378	.	.	.	5B	105.8	184	.	.	.	L	7B
923	IWB923	BobWhite_c16529_248	.	.	.	7B	197.72	887	7B	198.83	1290	.	.	.	.	.	.	.	.	.	.	.	.	.	.	.	L	.
925	IWB925	BobWhite_c1654_440	2B	149.69	932	.	.	.	.	.	.	2B	152.13	838	2B	105.95	926	.	.	.	.	.	.	.	.	.	L	2B
926	IWB926	BobWhite_c16543_993	.	.	.	1B	120.55	763	1B	195.4	618	.	.	.	.	.	.	.	.	.	.	.	.	.	.	.	L	1B
931	IWB931	BobWhite_c1656_186	4B	60.79	52	4B	26.53	51	4B	15.41	65	4B	24.16	22	.	.	.	.	.	.	4B	36.4	31	4B	91.3	4595	S	4B
932	IWB932	BobWhite_c1656_845	4B	60.79	48	.	.	.	4B	15.41	59	.	.	.	.	.	.	.	.	.	.	.	.	.	.	.	S	4B
935	IWB935	BobWhite_c16578_171	.	.	.	5D2	9.47	15	.	.	.	5D	267.37	160	5D2	5.85	30	5D2	9.88	22	5D	237.1	118	.	.	.	L	5D
936	IWB936	BobWhite_c16616_482	.	.	.	.	.	.	3A	83.6	169	.	.	.	.	.	.	.	.	.	.	.	.	.	.	.	_	.
939	IWB939	BobWhite_c16623_68	.	.	.	.	.	.	.	.	.	.	.	.	.	.	.	1B	29.53	1008	.	.	.	.	.	.	L	.
940	IWB940	BobWhite_c16635_331	.	.	.	.	.	.	.	.	.	.	.	.	.	.	.	.	.	.	.	.	.	6B	85	6958	S	.
942	IWB942	BobWhite_c16654_166	.	.	.	.	.	.	.	.	.	5A	47.4	32	.	.	.	.	.	.	.	.	.	.	.	.	S	.
943	IWB943	BobWhite_c16655_421	2D1	26.93	11	.	.	.	2D1a	69.028	91	.	.	.	2D3a	7.05	37	.	.	.	.	.	.	.	.	.	S	2D
945	IWB945	BobWhite_c16675_120	.	.	.	2D1	73.48	45	.	.	.	.	.	.	.	.	.	.	.	.	.	.	.	.	.	.	S	6D
951	IWB951	BobWhite_c16735_131	2B	149.48	854	2B	84.16	3426	.	.	.	2B	151.93	748	2B	105.95	840	.	.	.	.	.	.	.	.	.	L	2B
952	IWB952	BobWhite_c16735_176	2B	149.48	853	2B	84.16	3427	.	.	.	2B	151.93	747	2B	105.95	839	.	.	.	.	.	.	.	.	.	L	2B
955	IWB955	BobWhite_c16775_503	6A	188.02	843	.	.	.	.	.	.	.	.	.	.	.	.	5A	0	1	.	.	.	.	.	.	S	5B
957	IWB957	BobWhite_c16787_205	.	.	.	.	.	.	7B	96.06	250	7B	171.93	369	7B	56.17	202	.	.	.	.	.	.	.	.	.	S	7B
959	IWB959	BobWhite_c16792_432	.	.	.	.	.	.	.	.	.	7A	17.58	17	.	.	.	7A	59.71	69	7A	51.9	61	7A	48.5	7456	S	7A
960	IWB960	BobWhite_c16792_586	7A	41.9	57	.	.	.	.	.	.	7A	17.58	54	.	.	.	7A	59.71	74	7A	51.9	78	7A	45.6	7383	S	7A
963	IWB963	BobWhite_c16816_284	.	.	.	.	.	.	.	.	.	.	.	.	.	.	.	.	.	.	1B	60.3	31	.	.	.	S	.
965	IWB965	BobWhite_c16824_151	1B	194.77	1362	1B	179.32	978	1B	309.13	829	.	.	.	1B	188.05	1951	1B	157.95	1360	.	.	.	.	.	.	L	1B
966	IWB966	BobWhite_c16842_457	6A	184.53	813	.	.	.	6A	137.16	1046	6A	213.73	734	.	.	.	6A1	91.14	358	.	.	.	.	.	.	L	.
967	IWB967	BobWhite_c16847_343	3B	140.18	253	.	.	.	3B	81.79	529	3B	88.48	522	3B1	36.13	247	3B	179.65	440	.	.	.	.	.	.	_	3B
968	IWB968	BobWhite_c16847_99	3B	140.18	257	.	.	.	3B	81.79	533	3B	88.42	485	3B1	36.13	243	3B	179.65	436	.	.	.	.	.	.	_	3B
970	IWB970	BobWhite_c16907_477	.	.	.	.	.	.	.	.	.	.	.	.	.	.	.	.	.	.	.	.	.	7B	36.9	8001	L	.
971	IWB971	BobWhite_c16916_658	5B	231.96	1409	.	.	.	.	.	.	5B	298.93	1087	.	.	.	.	.	.	.	.	.	.	.	.	L	.
972	IWB972	BobWhite_c16917_732	2D1	82.24	109	.	.	.	.	.	.	.	.	.	.	.	.	2D1	50.04	200	.	.	.	.	.	.	L	.
973	IWB973	BobWhite_c16923_64	2A	181.96	470	.	.	.	.	.	.	.	.	.	.	.	.	.	.	.	2A	137.4	439	.	.	.	L	2A
974	IWB974	BobWhite_c16930_937	.	.	.	.	.	.	.	.	.	5A	53.36	315	.	.	.	.	.	.	.	.	.	.	.	.	S	5A
976	IWB976	BobWhite_c16963_143	4B	131.5	475	4B	105.33	498	.	.	.	.	.	.	4B	127.56	175	.	.	.	.	.	.	.	.	.	L	4B
982	IWB982	BobWhite_c16987_106	.	.	.	.	.	.	5B	88.99	805	5B	144.25	580	5B1	76.42	740	.	.	.	.	.	.	.	.	.	L	5B
985	IWB985	BobWhite_c17021_269	3B	36.88	83	.	.	.	3B	5.59	117	3B	31.97	90	3B2	20.48	163	.	.	.	3B	104	120	3B	114.3	3698	S	3B
986	IWB986	BobWhite_c17021_297	.	.	.	3A	1.46	36	.	.	.	3A	22.76	58	3A	52.04	82	3A1	11.92	77	.	.	.	3A	6	3188	S	3A
988	IWB988	BobWhite_c17032_179	1B	113.08	1076	.	.	.	1B	190.28	549	.	.	.	.	.	.	.	.	.	1B	206.7	1004	1B	42.5	915	L	1B
989	IWB989	BobWhite_c17044_155	.	.	.	4B	103.95	457	4B	86.38	429	.	.	.	1B	30.27	47	.	.	.	.	.	.	.	.	.	L	4B
990	IWB990	BobWhite_c17045_186	.	.	.	5A	267.93	831	.	.	.	.	.	.	5A1	322.65	666	.	.	.	.	.	.	.	.	.	L	5A
991	IWB991	BobWhite_c17047_268	2B	34.47	23	2B	1.982	19	.	.	.	2B	37.15	58	.	.	.	.	.	.	2B	18.9	6	2A	56.7	1589	S	2B
992	IWB992	BobWhite_c17047_352	.	.	.	2B	1.982	8	.	.	.	.	.	.	.	.	.	.	.	.	.	.	.	.	.	.	S	2B
995	IWB995	BobWhite_c17086_197	6A	93.69	551	6A	97.38	573	6A	61.94	718	6A	97.53	429	6A	77.37	476	6A1	9.6	211	6A	119.9	617	.	.	.	S	.
996	IWB996	BobWhite_c17095_237	.	.	.	7A	143.89	678	.	.	.	7A	178.77	620	.	.	.	.	.	.	7A	311.8	341	.	.	.	L	7A
997	IWB997	BobWhite_c17099_263	.	.	.	6A	232.95	1046	6B1	124.82	1056	.	.	.	.	.	.	.	.	.	.	.	.	.	.	.	L	.
999	IWB999	BobWhite_c17113_240	.	.	.	.	.	.	2A	192.12	788	.	.	.	.	.	.	.	.	.	2A	207.4	486	.	.	.	L	2A
1000	IWB1000	BobWhite_c1712_293	.	.	.	.	.	.	6B1	22.8	515	.	.	.	.	.	.	.	.	.	.	.	.	.	.	.	L	6B
1001	IWB1001	BobWhite_c17123_178	.	.	.	.	.	.	.	.	.	2B	181.61	1430	.	.	.	.	.	.	.	.	.	.	.	.	S	.
1004	IWB1004	BobWhite_c17133_107	.	.	.	.	.	.	.	.	.	5A	53.36	720	.	.	.	.	.	.	.	.	.	.	.	.	S	5D
1005	IWB1005	BobWhite_c17133_595	.	.	.	.	.	.	.	.	.	5A	53.76	764	.	.	.	.	.	.	.	.	.	.	.	.	S	.
1007	IWB1007	BobWhite_c17137_358	6B	82.71	495	.	.	.	6B1	19.76	423	.	.	.	.	.	.	6B	108.6	639	.	.	.	.	.	.	L	1B
1008	IWB1008	BobWhite_c17137_82	.	.	.	1B	76.53	306	6B1	19.8	444	.	.	.	.	.	.	.	.	.	.	.	.	.	.	.	L	.
1009	IWB1009	BobWhite_c1715_887	.	.	.	1D1	46.66	21	.	.	.	.	.	.	1D1	0.14	20	.	.	.	.	.	.	.	.	.	L	1D
1013	IWB1013	BobWhite_c1719_416	.	.	.	2B	84.16	427	.	.	.	.	.	.	.	.	.	.	.	.	.	.	.	.	.	.	L	2B
1014	IWB1014	BobWhite_c17191_297	3B	144.81	433	3B	90.61	556	.	.	.	3B	102.15	802	3B1	50.07	433	3B	188.39	540	.	.	.	.	.	.	L	3B
1024	IWB1024	BobWhite_c17257_454	.	.	.	1B	82.44	516	1B	172.03	286	.	.	.	1B	85.63	314	.	.	.	.	.	.	.	.	.	L	1A
1026	IWB1026	BobWhite_c17260_218	4A	81.99	164	4A	155.09	314	.	.	.	4A	174.55	312	.	.	.	.	.	.	.	.	.	.	.	.	S	4A
1027	IWB1027	BobWhite_c17280_164	.	.	.	.	.	.	.	.	.	.	.	.	6B	190.37	784	.	.	.	.	.	.	.	.	.	L	.
1028	IWB1028	BobWhite_c17332_325	3B	140.18	347	3B	77.41	369	3B	83.06	671	3B	94.14	650	.	.	.	.	.	.	3B	195.3	548	3B	197.1	4008	L	3B
1030	IWB1030	BobWhite_c17355_265	.	.	.	7B	119.3	164	.	.	.	7B	164.2	182	7B	54.65	155	.	.	.	.	.	.	.	.	.	S	.
1031	IWB1031	BobWhite_c17355_55	7A	143.27	827	.	.	.	.	.	.	.	.	.	.	.	.	.	.	.	.	.	.	.	.	.	S	.
1033	IWB1033	BobWhite_c17385_55	6A	105.19	727	.	.	.	.	.	.	6A	140.85	603	.	.	.	6A1	33.07	243	6A	178.5	733	.	.	.	L	6A
1034	IWB1034	BobWhite_c17386_221	3D3	45.43	25	3D4	62.79	28	.	.	.	.	.	.	3D2	14.9	58	3D2	46.816	59	.	.	.	.	.	.	_	3B
1035	IWB1035	BobWhite_c1740_97	.	.	.	.	.	.	.	.	.	3A	125.33	463	3A	161.19	451	.	.	.	3A	257	265	.	.	.	L	3A
1036	IWB1036	BobWhite_c17403_635	.	.	.	2A	159.1	533	.	.	.	2A	157.36	599	.	.	.	2A	118.6	280	.	.	.	2A	182.8	1990	L	2A
1040	IWB1040	BobWhite_c17440_130	5A	106.08	163	.	.	.	5A	110.62	261	5A	62.98	963	5A1	163.48	132	.	.	.	.	.	.	.	.	.	L	5A
1041	IWB1041	BobWhite_c17445_83	5A	222.52	658	.	.	.	.	.	.	5A	135.06	1405	.	.	.	.	.	.	.	.	.	.	.	.	L	.
1043	IWB1043	BobWhite_c17457_89	.	.	.	.	.	.	4B	90.23	504	.	.	.	.	.	.	.	.	.	4B	157.9	236	.	.	.	L	4B
1044	IWB1044	BobWhite_c17467_129	.	.	.	.	.	.	.	.	.	.	.	.	.	.	.	.	.	.	7A	51.3	41	7A	47.6	7431	S	7A
1045	IWB1045	BobWhite_c17473_156	.	.	.	.	.	.	.	.	.	5A	53.36	717	.	.	.	.	.	.	.	.	.	.	.	.	S	.
1047	IWB1047	BobWhite_c17476_149	.	.	.	.	.	.	2A	137.35	188	.	.	.	.	.	.	.	.	.	.	.	.	.	.	.	S	2A
1053	IWB1053	BobWhite_c17514_321	.	.	.	6A	232.95	869	.	.	.	.	.	.	.	.	.	6B	237.31	797	.	.	.	.	.	.	L	6D
1056	IWB1056	BobWhite_c17524_242	.	.	.	.	.	.	.	.	.	.	.	.	4A	284.42	399	.	.	.	.	.	.	.	.	.	S	.
1057	IWB1057	BobWhite_c1754_1173	7A	143.27	825	.	.	.	.	.	.	.	.	.	.	.	.	.	.	.	.	.	.	.	.	.	L	.
1059	IWB1059	BobWhite_c17544_571	.	.	.	7B	119.84	251	.	.	.	.	.	.	.	.	.	.	.	.	.	.	.	.	.	.	S	.
1060	IWB1060	BobWhite_c17544_776	.	.	.	7B	119.84	252	.	.	.	7B	172.51	475	.	.	.	.	.	.	.	.	.	.	.	.	S	7B
1063	IWB1063	BobWhite_c17559_105	.	.	.	.	.	.	.	.	.	1B	32.47	22	.	.	.	.	.	.	.	.	.	.	.	.	S	1B
1064	IWB1064	BobWhite_c17562_566	.	.	.	2D1	82.84	95	2D1a	154.975	655	2Db	152.87	281	.	.	.	.	.	.	.	.	.	.	.	.	L	2A
1065	IWB1065	BobWhite_c17572_339	.	.	.	.	.	.	.	.	.	.	.	.	.	.	.	2D1	51.31	521	.	.	.	2B	115.4	2857	L	2D
1066	IWB1066	BobWhite_c1760_132	.	.	.	2B	95.16	4248	.	.	.	.	.	.	2B	177.73	1506	.	.	.	.	.	.	.	.	.	L	2D
1067	IWB1067	BobWhite_c17614_194	.	.	.	2B	87.392	3621	.	.	.	.	.	.	.	.	.	.	.	.	.	.	.	2B	115.4	2580	L	2B
1068	IWB1068	BobWhite_c17614_323	.	.	.	2B	87.392	3622	.	.	.	.	.	.	.	.	.	.	.	.	.	.	.	2B	115.4	2581	L	2B
1069	IWB1069	BobWhite_c17617_133	.	.	.	.	.	.	.	.	.	.	.	.	.	.	.	3D2	6.793	17	.	.	.	.	.	.	S	3D
1070	IWB1070	BobWhite_c1763_558	.	.	.	.	.	.	5A	272.87	759	.	.	.	.	.	.	.	.	.	5A	209.2	463	5A	244.3	5297	L	.
1071	IWB1071	BobWhite_c1764_139	.	.	.	1A1	31.44	155	1D	62.18	67	.	.	.	.	.	.	.	.	.	.	.	.	.	.	.	S	1A
1072	IWB1072	BobWhite_c17644_112	.	.	.	1B	101	709	1B	180.27	513	.	.	.	.	.	.	.	.	.	1B	205.6	965	1B	39.3	886	L	1B
1073	IWB1073	BobWhite_c17644_456	.	.	.	1B	101	708	1B	180.27	512	.	.	.	.	.	.	.	.	.	1B	205.6	966	1B	39.3	887	L	1B
1080	IWB1080	BobWhite_c17731_247	4A	211.83	436	.	.	.	.	.	.	4A	281.32	503	.	.	.	.	.	.	.	.	.	.	.	.	L	4A
1081	IWB1081	BobWhite_c17731_56	.	.	.	2B	87.392	3624	.	.	.	.	.	.	.	.	.	.	.	.	.	.	.	.	.	.	L	4A
1083	IWB1083	BobWhite_c17735_131	5B	96.21	788	5B	73.96	462	.	.	.	.	.	.	5B1	76.42	558	.	.	.	5B	264.8	602	.	.	.	L	5B
1084	IWB1084	BobWhite_c17735_194	5B	97.81	899	5B	73.96	482	.	.	.	.	.	.	5B1	76.42	654	.	.	.	5B	264.8	667	.	.	.	L	.
1085	IWB1085	BobWhite_c17735_254	5B	96.21	787	5B	73.96	461	.	.	.	.	.	.	5B1	76.42	557	.	.	.	5B	264.8	601	.	.	.	L	.
1086	IWB1086	BobWhite_c17737_911	4A	172.85	351	.	.	.	4A	113.78	441	.	.	.	.	.	.	.	.	.	.	.	.	.	.	.	L	.
1087	IWB1087	BobWhite_c17739_82	2A	160.24	291	.	.	.	2A	138.62	575	.	.	.	.	.	.	.	.	.	.	.	.	.	.	.	L	2A
1088	IWB1088	BobWhite_c17750_568	.	.	.	.	.	.	6B1	17.83	148	.	.	.	.	.	.	6B	108.01	418	6B	54	238	.	.	.	S	6B
1090	IWB1090	BobWhite_c17767_333	.	.	.	2B	106.781	4299	.	.	.	.	.	.	.	.	.	.	.	.	.	.	.	.	.	.	L	2B
1091	IWB1091	BobWhite_c17767_396	.	.	.	2B	106.781	4304	.	.	.	.	.	.	.	.	.	2B	204.15	826	.	.	.	.	.	.	L	.
1092	IWB1092	BobWhite_c17767_55	.	.	.	2B	108.372	4307	.	.	.	.	.	.	2B	177.73	1463	.	.	.	.	.	.	.	.	.	L	2B
1093	IWB1093	BobWhite_c17782_194	.	.	.	2B	148.72	4505	2B2	11.2	179	.	.	.	.	.	.	.	.	.	.	.	.	.	.	.	L	.
1094	IWB1094	BobWhite_c17783_174	2A	205.24	548	.	.	.	2A	187.34	765	2A	185.45	667	.	.	.	2A	158.81	339	.	.	.	2A	319.7	2212	L	2A
1095	IWB1095	BobWhite_c17783_72	.	.	.	.	.	.	.	.	.	2Db	105.39	133	.	.	.	.	.	.	.	.	.	.	.	.	S	.
1097	IWB1097	BobWhite_c1783_550	1D2	23.71	163	1D2	0	283	1D	178.69	476	.	.	.	.	.	.	1D2	1.51	102	1D	147.8	260	.	.	.	L	.
1099	IWB1099	BobWhite_c17845_132	.	.	.	.	.	.	.	.	.	5B	227.83	877	5B1	147.61	866	5B	135.48	1112	.	.	.	.	.	.	L	5B
1100	IWB1100	BobWhite_c17845_218	5D	170.5	575	.	.	.	.	.	.	.	.	.	.	.	.	.	.	.	.	.	.	.	.	.	L	.
1101	IWB1101	BobWhite_c17845_631	5D	170.5	574	.	.	.	.	.	.	.	.	.	.	.	.	.	.	.	.	.	.	.	.	.	L	5B
1102	IWB1102	BobWhite_c17852_511	.	.	.	3A	140.53	205	3A	66.66	47	3A	109.7	171	3A	148.45	204	.	.	.	.	.	.	.	.	.	S	3B
1103	IWB1103	BobWhite_c17862_276	.	.	.	.	.	.	5B	70.2	284	.	.	.	.	.	.	5B	27.7	442	.	.	.	.	.	.	L	.
1106	IWB1106	BobWhite_c17876_192	6B	83.64	532	.	.	.	6B1	19.37	217	.	.	.	.	.	.	6B	108.6	645	.	.	.	6B	82.4	6639	S	.
1108	IWB1108	BobWhite_c17879_519	3A1	201.85	495	3A	212.31	725	3A	98.24	249	3A	158.3	700	.	.	.	3A1	143.92	511	3A	280.3	466	.	.	.	_	3B
1109	IWB1109	BobWhite_c17899_1160	.	.	.	4B	106.26	528	.	.	.	.	.	.	.	.	.	.	.	.	.	.	.	.	.	.	L	.
1110	IWB1110	BobWhite_c17904_259	7A	41.9	96	.	.	.	.	.	.	7A	18.59	109	.	.	.	.	.	.	.	.	.	.	.	.	S	7A
1111	IWB1111	BobWhite_c17906_121	3B	140.18	219	.	.	.	.	.	.	.	.	.	.	.	.	.	.	.	.	.	.	.	.	.	_	.
1112	IWB1112	BobWhite_c17928_181	.	.	.	2B	84.16	437	.	.	.	.	.	.	.	.	.	.	.	.	.	.	.	.	.	.	L	.
1113	IWB1113	BobWhite_c1793_197	.	.	.	.	.	.	.	.	.	5A	54.37	786	.	.	.	.	.	.	.	.	.	.	.	.	S	5B
1114	IWB1114	BobWhite_c17943_633	.	.	.	.	.	.	.	.	.	.	.	.	.	.	.	2B	219.64	874	.	.	.	.	.	.	L	.
1115	IWB1115	BobWhite_c17953_779	.	.	.	.	.	.	.	.	.	.	.	.	.	.	.	.	.	.	.	.	.	6B	82.4	6758	L	.
1116	IWB1116	BobWhite_c1796_701	5A	106.08	178	5A	78.51	226	5A	109.89	246	.	.	.	5A1	167.34	142	5A	92.45	198	5A	25.6	106	5A	91.4	4869	L	5D
1119	IWB1119	BobWhite_c17999_112	.	.	.	.	.	.	4A	45.71	213	4A	174.55	224	4A	81.35	119	.	.	.	.	.	.	.	.	.	S	4A
1120	IWB1120	BobWhite_c18017_209	.	.	.	6A	85.84	308	6A	59.64	441	.	.	.	.	.	.	.	.	.	.	.	.	6A	89.7	6324	S	6A
1121	IWB1121	BobWhite_c1802_456	7B	153.91	550	7B	168.41	484	7B	144.55	841	.	.	.	.	.	.	.	.	.	7B	54.4	107	.	.	.	L	7B
1124	IWB1124	BobWhite_c18071_171	.	.	.	.	.	.	2B2	11.2	167	.	.	.	.	.	.	2B	228.36	955	.	.	.	.	.	.	L	1B
1129	IWB1129	BobWhite_c18101_540	.	.	.	.	.	.	.	.	.	.	.	.	.	.	.	.	.	.	.	.	.	2A	56.7	1489	S	.
1130	IWB1130	BobWhite_c18105_52	2D1	111.04	219	.	.	.	.	.	.	2A	195.5	749	.	.	.	.	.	.	.	.	.	.	.	.	L	.
1131	IWB1131	BobWhite_c18121_478	5B	96.21	556	.	.	.	.	.	.	.	.	.	5B1	76.42	335	.	.	.	5B	264.8	441	.	.	.	L	7D
1134	IWB1134	BobWhite_c18136_441	.	.	.	.	.	.	6D2	9.46	50	.	.	.	.	.	.	.	.	.	.	.	.	6D	144	7325	L	6D
1137	IWB1137	BobWhite_c18184_107	.	.	.	1A1	90.47	837	1A	102.29	224	.	.	.	1A1	112.11	562	.	.	.	.	.	.	.	.	.	L	.
1142	IWB1142	BobWhite_c18208_142	.	.	.	.	.	.	.	.	.	.	.	.	1B	85.63	1394	1B	28.54	798	.	.	.	.	.	.	S	.
1147	IWB1147	BobWhite_c1824_1380	1D2	23.71	33	1D2	0	41	1D	178.33	213	.	.	.	.	.	.	1D2	1.51	27	1D	147.8	214	.	.	.	L	1D
1153	IWB1153	BobWhite_c18256_105	.	.	.	3A	0	3	.	.	.	.	.	.	.	.	.	.	.	.	3A	98.5	9	.	.	.	S	3D
1154	IWB1154	BobWhite_c18256_158	.	.	.	3A	0	5	3D3	9.792	110	.	.	.	.	.	.	.	.	.	3A	98.5	10	.	.	.	S	3D
1155	IWB1155	BobWhite_c18256_809	.	.	.	.	.	.	3D3	9.792	60	.	.	.	3D3	0	9	.	.	.	3A	98.5	16	.	.	.	S	3D
1156	IWB1156	BobWhite_c1826_84	.	.	.	2B	84.16	440	.	.	.	.	.	.	.	.	.	.	.	.	.	.	.	.	.	.	L	2B
1157	IWB1157	BobWhite_c18267_296	.	.	.	4A	296.14	919	.	.	.	.	.	.	.	.	.	.	.	.	.	.	.	.	.	.	S	4A
1158	IWB1158	BobWhite_c18267_473	.	.	.	4A	296.14	972	4A	252.35	825	.	.	.	.	.	.	.	.	.	4A	245.4	339	.	.	.	S	.
1160	IWB1160	BobWhite_c18287_327	.	.	.	.	.	.	.	.	.	5A	56.6	894	.	.	.	.	.	.	.	.	.	.	.	.	S	5A
1162	IWB1162	BobWhite_c18287_638	.	.	.	.	.	.	5A	144.07	616	.	.	.	.	.	.	.	.	.	.	.	.	.	.	.	L	.
1164	IWB1164	BobWhite_c18305_228	7A	219.07	1319	.	.	.	.	.	.	.	.	.	.	.	.	.	.	.	.	.	.	.	.	.	L	.
1166	IWB1166	BobWhite_c18305_462	.	.	.	7B	190.95	795	7B	198.73	1170	.	.	.	7B	154.27	891	.	.	.	.	.	.	.	.	.	L	7B
1168	IWB1168	BobWhite_c18313_192	7A	145.27	1101	.	.	.	.	.	.	.	.	.	.	.	.	.	.	.	.	.	.	.	.	.	L	.
1170	IWB1170	BobWhite_c1837_99	3B	8.09	12	.	.	.	.	.	.	3B	28.33	76	3B2	20.48	152	3B	24.64	61	.	.	.	3A	6	3203	S	.
1173	IWB1173	BobWhite_c1840_927	.	.	.	2B	84.16	443	.	.	.	.	.	.	.	.	.	.	.	.	.	.	.	.	.	.	L	7B
1174	IWB1174	BobWhite_c18406_110	.	.	.	2B	151.442	4516	.	.	.	.	.	.	.	.	.	.	.	.	.	.	.	2A	271.4	2056	L	.
1175	IWB1175	BobWhite_c18408_199	3A1	177.51	346	.	.	.	.	.	.	3A	124.51	407	.	.	.	3A1	114.56	353	.	.	.	.	.	.	L	3A
1176	IWB1176	BobWhite_c1841_733	.	.	.	2B	87.392	3633	.	.	.	.	.	.	.	.	.	.	.	.	.	.	.	2B	115.4	2585	L	2B
1177	IWB1177	BobWhite_c1841_868	.	.	.	2B	87.392	3634	.	.	.	.	.	.	.	.	.	.	.	.	.	.	.	2B	115.4	2586	L	.
1181	IWB1181	BobWhite_c18433_76	.	.	.	.	.	.	.	.	.	5A	52.98	180	.	.	.	.	.	.	.	.	.	.	.	.	S	.
1183	IWB1183	BobWhite_c18476_414	.	.	.	2B	87.392	3637	.	.	.	.	.	.	.	.	.	.	.	.	.	.	.	.	.	.	L	.
1187	IWB1187	BobWhite_c18536_203	.	.	.	6B	123.75	482	.	.	.	.	.	.	6B	128.94	734	.	.	.	.	.	.	.	.	.	L	.
1188	IWB1188	BobWhite_c18540_351	.	.	.	.	.	.	2B1	128.88	994	.	.	.	2B	122.78	1382	2B	177.62	659	2B	150.7	529	.	.	.	L	2B
1189	IWB1189	BobWhite_c18540_435	.	.	.	2B	84.16	447	.	.	.	.	.	.	.	.	.	.	.	.	.	.	.	.	.	.	L	2B
1190	IWB1190	BobWhite_c18540_97	2B	160.74	1101	.	.	.	2B1	128.88	1015	2B	161.33	1258	2B	122.78	1386	2B	177.62	661	.	.	.	2B	115.4	2882	L	2B
1195	IWB1195	BobWhite_c18550_159	6B	79.92	248	.	.	.	.	.	.	.	.	.	6B	85.96	311	6B	91.42	305	6B	54	332	6B	85	7012	S	.
1196	IWB1196	BobWhite_c18554_76	.	.	.	5B	32.52	80	.	.	.	.	.	.	5B1	52.05	121	.	.	.	.	.	.	.	.	.	S	5B
1197	IWB1197	BobWhite_c18566_106	.	.	.	6B	1.28	77	.	.	.	.	.	.	6B	0	66	.	.	.	6B	12.7	24	.	.	.	S	6B
1198	IWB1198	BobWhite_c18583_280	.	.	.	.	.	.	.	.	.	.	.	.	.	.	.	.	.	.	1B	191.3	627	.	.	.	L	2B
1201	IWB1201	BobWhite_c18592_327	.	.	.	1A1	25.39	99	.	.	.	.	.	.	.	.	.	.	.	.	.	.	.	.	.	.	S	1A
1203	IWB1203	BobWhite_c18593_955	.	.	.	.	.	.	.	.	.	.	.	.	.	.	.	3A1	138.51	472	3A	280.3	440	.	.	.	L	3A
1205	IWB1205	BobWhite_c18618_677	.	.	.	.	.	.	.	.	.	.	.	.	1B	85.63	743	.	.	.	.	.	.	.	.	.	S	1A
1206	IWB1206	BobWhite_c18672_103	.	.	.	2B	84.16	449	7B	96.06	298	7B	171.93	387	.	.	.	.	.	.	.	.	.	.	.	.	S	7B
1207	IWB1207	BobWhite_c18672_757	2B	149.48	814	2B	84.16	3363	.	.	.	2B	151.38	716	2B	105.95	810	.	.	.	.	.	.	.	.	.	S	.
1208	IWB1208	BobWhite_c18678_95	.	.	.	2B	92.612	4155	.	.	.	.	.	.	.	.	.	.	.	.	.	.	.	.	.	.	L	2B
1209	IWB1209	BobWhite_c18681_273	.	.	.	.	.	.	.	.	.	5A	53.36	712	.	.	.	.	.	.	.	.	.	.	.	.	S	.
1210	IWB1210	BobWhite_c18690_420	.	.	.	2B	84.16	450	.	.	.	.	.	.	.	.	.	.	.	.	.	.	.	.	.	.	S	2B
1211	IWB1211	BobWhite_c18721_190	.	.	.	.	.	.	.	.	.	6A	52.76	128	.	.	.	.	.	.	.	.	.	.	.	.	S	6A
1213	IWB1213	BobWhite_c18765_140	.	.	.	7B	119.84	250	.	.	.	.	.	.	.	.	.	.	.	.	.	.	.	.	.	.	L	.
1215	IWB1215	BobWhite_c18773_75	.	.	.	.	.	.	.	.	.	1A	109.16	202	.	.	.	.	.	.	.	.	.	.	.	.	S	1A
1222	IWB1222	BobWhite_c18852_91	2A	128.76	126	.	.	.	2A	113.05	130	.	.	.	2A1	111.85	79	2A	77.67	243	2A	80.4	159	.	.	.	S	2A
1224	IWB1224	BobWhite_c18861_292	4B	133.91	542	.	.	.	.	.	.	4B	99.13	566	.	.	.	.	.	.	.	.	.	.	.	.	L	1A
1225	IWB1225	BobWhite_c18861_438	.	.	.	.	.	.	.	.	.	.	.	.	1A1	17.66	51	.	.	.	.	.	.	.	.	.	L	.
1227	IWB1227	BobWhite_c18873_582	.	.	.	.	.	.	.	.	.	.	.	.	2A1	125.91	132	.	.	.	.	.	.	.	.	.	S	2A
1228	IWB1228	BobWhite_c18881_338	1A1	128.12	470	1A1	67.04	700	.	.	.	1A	117.98	598	1A1	83.27	431	1A1	55.96	250	.	.	.	1A	94.9	420	L	1A
1229	IWB1229	BobWhite_c1890_712	1A1	85.3	60	1A1	31.44	152	1A	46.12	91	.	.	.	1D2	0	50	1A1	16.82	19	.	.	.	.	.	.	S	1A
1232	IWB1232	BobWhite_c18906_680	.	.	.	2B	92.612	4211	2D1a	130.941	376	.	.	.	.	.	.	2D1	50.33	229	.	.	.	.	.	.	L	2D
1235	IWB1235	BobWhite_c18911_103	.	.	.	2B	84.16	454	.	.	.	.	.	.	.	.	.	.	.	.	.	.	.	.	.	.	S	2B
1236	IWB1236	BobWhite_c18917_640	7A	219.07	1342	.	.	.	.	.	.	.	.	.	.	.	.	.	.	.	.	.	.	.	.	.	L	.
1239	IWB1239	BobWhite_c1895_1953	.	.	.	3B	104.45	766	.	.	.	.	.	.	3B1	61.45	437	3B	201.63	626	.	.	.	.	.	.	_	3A
1241	IWB1241	BobWhite_c18969_556	.	.	.	2B	84.16	455	.	.	.	.	.	.	.	.	.	.	.	.	.	.	.	.	.	.	L	2B
1242	IWB1242	BobWhite_c1897_1010	1D2	23.71	75	1D2	0	89	1D	178.33	261	.	.	.	.	.	.	1D2	1.51	69	1D	147.8	215	.	.	.	L	1D
1243	IWB1243	BobWhite_c1897_440	1D2	23.71	162	1D2	0	282	1D	178.69	475	.	.	.	.	.	.	1D2	1.51	101	1D	147.8	261	.	.	.	L	.
1244	IWB1244	BobWhite_c1897_695	1D2	23.71	161	1D2	0	281	1D	178.69	474	.	.	.	.	.	.	1D2	1.51	100	1D	147.8	262	.	.	.	L	.
1248	IWB1248	BobWhite_c1905_98	.	.	.	.	.	.	.	.	.	.	.	.	.	.	.	.	.	.	6B	54	390	.	.	.	S	6B
1249	IWB1249	BobWhite_c1907_124	4B	125.85	386	4B	91.68	339	.	.	.	.	.	.	4B	124.83	113	.	.	.	4B	146.9	202	4B	13.1	4459	S	4B
1253	IWB1253	BobWhite_c19155_246	5A	145.69	533	5A	114.49	594	5A	138	608	.	.	.	5A1	188.67	515	.	.	.	5A	62.5	229	5A	104.2	5114	.	.
1256	IWB1256	BobWhite_c19182_280	.	.	.	1A1	164.17	986	1A	169.47	316	1A	199.3	826	1A1	134.9	706	.	.	.	.	.	.	.	.	.	L	1A
1258	IWB1258	BobWhite_c19204_194	.	.	.	.	.	.	.	.	.	.	.	.	1B	85.63	1108	1B	28.34	257	.	.	.	.	.	.	S	1D
1259	IWB1259	BobWhite_c19204_92	.	.	.	.	.	.	.	.	.	.	.	.	.	.	.	1B	28.34	162	.	.	.	.	.	.	S	1A
1262	IWB1262	BobWhite_c19239_279	.	.	.	.	.	.	.	.	.	.	.	.	1B	85.63	1402	1B	28.54	816	.	.	.	.	.	.	S	1B
1264	IWB1264	BobWhite_c19298_232	6B	160.65	1145	.	.	.	.	.	.	.	.	.	6B	191.54	1052	6B	238.7	944	.	.	.	.	.	.	L	6A
1265	IWB1265	BobWhite_c19298_97	6B	160.65	1143	.	.	.	.	.	.	.	.	.	6B	191.54	1050	.	.	.	.	.	.	.	.	.	L	.
1266	IWB1266	BobWhite_c1930_153	.	.	.	.	.	.	.	.	.	.	.	.	5D1	23.43	13	5D1	12.17	26	.	.	.	.	.	.	L	5D
1268	IWB1268	BobWhite_c19310_368	.	.	.	.	.	.	.	.	.	.	.	.	1B	85.63	748	.	.	.	.	.	.	.	.	.	S	1B
1270	IWB1270	BobWhite_c19327_314	.	.	.	.	.	.	.	.	.	.	.	.	1B	85.63	202	.	.	.	1B	191.3	519	.	.	.	L	5B
1271	IWB1271	BobWhite_c19327_478	.	.	.	.	.	.	.	.	.	.	.	.	.	.	.	.	.	.	1B	191.3	628	.	.	.	L	.
1275	IWB1275	BobWhite_c1933_407	2B	161.64	1142	2B	84.16	3546	.	.	.	.	.	.	.	.	.	.	.	.	.	.	.	2B	115.4	2569	L	2B
1277	IWB1277	BobWhite_c19346_434	.	.	.	.	.	.	7A	129.82	404	7A	258.39	796	.	.	.	.	.	.	7A	372.6	486	.	.	.	L	7A
1278	IWB1278	BobWhite_c19429_95	.	.	.	7B	175.41	571	7B	149.41	920	.	.	.	7B	119.24	713	7B	108.98	526	.	.	.	.	.	.	L	7B
1279	IWB1279	BobWhite_c19433_185	.	.	.	2B	59.269	189	.	.	.	2B	115.01	189	2B	74.41	319	.	.	.	2A	61.9	105	2A	63.2	1620	S	2A
1280	IWB1280	BobWhite_c19433_329	.	.	.	.	.	.	2A	93.4	54	.	.	.	.	.	.	2A	36.24	202	2A	61.9	101	2A	63.2	1616	S	2A
1281	IWB1281	BobWhite_c19443_131	5B	112.25	952	5B	93.91	536	5B	88.99	846	5B	146.05	612	.	.	.	.	.	.	.	.	.	5B	51	5450	L	.
1284	IWB1284	BobWhite_c19497_606	.	.	.	.	.	.	4A	118.97	474	.	.	.	.	.	.	.	.	.	.	.	.	.	.	.	S	.
1287	IWB1287	BobWhite_c19547_472	.	.	.	3D2	0	1	.	.	.	.	.	.	.	.	.	.	.	.	.	.	.	.	.	.	L	.
1288	IWB1288	BobWhite_c19554_544	2B	160.39	1026	.	.	.	.	.	.	2B	156.51	1155	2B	119.68	1226	2B	171.87	596	2B	146.5	474	.	.	.	L	2B
1292	IWB1292	BobWhite_c19617_154	.	.	.	.	.	.	2B1	115.04	750	.	.	.	.	.	.	.	.	.	.	.	.	.	.	.	S	.
1293	IWB1293	BobWhite_c19617_194	.	.	.	2B	84.16	464	.	.	.	.	.	.	.	.	.	.	.	.	.	.	.	.	.	.	S	.
1294	IWB1294	BobWhite_c19633_233	7B	127.91	427	7B	144.43	381	.	.	.	.	.	.	7B	82.28	480	7B	80.87	301	.	.	.	.	.	.	L	.
1295	IWB1295	BobWhite_c19647_159	.	.	.	.	.	.	6A	61.94	690	.	.	.	6A	77.37	428	6A1	9.6	168	.	.	.	.	.	.	S	6A
1300	IWB1300	BobWhite_c1971_839	.	.	.	2D1	82.84	93	2D1a	154.975	653	2Db	160.22	339	2D3a	78.39	360	.	.	.	.	.	.	.	.	.	L	2D
1301	IWB1301	BobWhite_c19725_1329	.	.	.	.	.	.	.	.	.	3B	98.21	698	.	.	.	.	.	.	.	.	.	.	.	.	_	3B
1304	IWB1304	BobWhite_c19733_149	1B	132.44	1243	1B	130.72	846	1A	138.18	303	1B	134.66	955	1B	121.44	1823	1B	88.29	1270	.	.	.	.	.	.	L	1B
1305	IWB1305	BobWhite_c19733_301	.	.	.	.	.	.	.	.	.	1B	134.66	953	1B	121.44	1822	1B	95.41	1290	.	.	.	.	.	.	L	1B
1306	IWB1306	BobWhite_c19742_105	.	.	.	2B	84.16	471	.	.	.	.	.	.	.	.	.	.	.	.	.	.	.	.	.	.	S	.
1307	IWB1307	BobWhite_c19752_293	7B	187.16	594	7B	178.38	622	.	.	.	.	.	.	.	.	.	.	.	.	.	.	.	7B	20.6	7951	.	.
1311	IWB1311	BobWhite_c1977_844	.	.	.	.	.	.	.	.	.	.	.	.	.	.	.	.	.	.	.	.	.	6B	82.4	6759	L	6B
1313	IWB1313	BobWhite_c19806_217	.	.	.	2B	84.16	475	.	.	.	.	.	.	.	.	.	.	.	.	.	.	.	.	.	.	L	2B
1314	IWB1314	BobWhite_c19820_129	.	.	.	6A	101.99	676	.	.	.	.	.	.	.	.	.	.	.	.	.	.	.	.	.	.	L	6A
1317	IWB1317	BobWhite_c19838_290	.	.	.	2B	84.16	479	.	.	.	.	.	.	.	.	.	.	.	.	.	.	.	.	.	.	L	2B
1318	IWB1318	BobWhite_c19875_271	7A	143.27	818	.	.	.	.	.	.	.	.	.	.	.	.	.	.	.	.	.	.	.	.	.	L	7A
1319	IWB1319	BobWhite_c19919_301	4A	115.18	277	.	.	.	.	.	.	.	.	.	.	.	.	.	.	.	.	.	.	.	.	.	L	4A
1321	IWB1321	BobWhite_c19919_516	4A	115.18	278	.	.	.	.	.	.	4A	186.99	346	.	.	.	4A	70.48	110	.	.	.	.	.	.	L	4A
1322	IWB1322	BobWhite_c19919_572	.	.	.	.	.	.	.	.	.	.	.	.	.	.	.	.	.	.	.	.	.	4A	72.1	4381	L	4A
1326	IWB1326	BobWhite_c19945_341	2B	39.31	74	.	.	.	2B1	16.38	139	2B	59.36	76	.	.	.	.	.	.	.	.	.	2B	43.6	2331	S	2B
1330	IWB1330	BobWhite_c19984_124	4B	127.07	393	.	.	.	.	.	.	.	.	.	4B	124.83	116	.	.	.	.	.	.	.	.	.	L	.
1331	IWB1331	BobWhite_c19985_303	.	.	.	.	.	.	.	.	.	5A	53.36	711	.	.	.	.	.	.	.	.	.	.	.	.	S	.
1332	IWB1332	BobWhite_c19985_446	.	.	.	.	.	.	.	.	.	5A	53.22	301	.	.	.	.	.	.	.	.	.	.	.	.	S	5A
1334	IWB1334	BobWhite_c2001_586	.	.	.	.	.	.	5A	115.91	311	.	.	.	5A1	170.12	198	.	.	.	.	.	.	.	.	.	L	5A
1335	IWB1335	BobWhite_c20015_225	.	.	.	1B	82.43	467	1B	172.54	371	.	.	.	1B	85.63	300	.	.	.	1B	195.8	800	1B	24.1	628	L	.
1336	IWB1336	BobWhite_c20015_300	.	.	.	1B	82.43	466	1B	172.54	370	.	.	.	1B	85.63	299	.	.	.	1B	195.8	799	1B	24.1	627	L	.
1338	IWB1338	BobWhite_c20041_224	.	.	.	.	.	.	.	.	.	.	.	.	.	.	.	3A1	138.51	479	.	.	.	.	.	.	L	3A
1339	IWB1339	BobWhite_c20051_53	.	.	.	4B	95.6	428	4B	86.38	443	4B	87	374	4B	124.83	136	.	.	.	.	.	.	.	.	.	L	4B
1341	IWB1341	BobWhite_c20073_382	.	.	.	.	.	.	.	.	.	1B	187.57	1119	.	.	.	1B	154.96	1340	1B	320.9	1159	.	.	.	L	.
1342	IWB1342	BobWhite_c20073_443	1D2	23.71	77	1D2	0	96	1D	178.33	268	1B	178.75	1099	.	.	.	1D2	1.51	127	1D	147.8	296	.	.	.	L	.
1344	IWB1344	BobWhite_c20106_307	.	.	.	.	.	.	3D3	9.792	57	.	.	.	.	.	.	.	.	.	.	.	.	.	.	.	L	5D
1345	IWB1345	BobWhite_c20106_377	5D	138.84	503	.	.	.	.	.	.	5D	149.64	113	.	.	.	.	.	.	.	.	.	.	.	.	L	5D
1347	IWB1347	BobWhite_c20111_193	.	.	.	.	.	.	.	.	.	.	.	.	7B	110.96	621	.	.	.	.	.	.	.	.	.	_	3B
1348	IWB1348	BobWhite_c20126_546	.	.	.	2B	84.16	491	.	.	.	.	.	.	.	.	.	.	.	.	.	.	.	.	.	.	L	5D
1349	IWB1349	BobWhite_c2013_620	.	.	.	6B	63.4	349	.	.	.	6B	118.89	495	.	.	.	.	.	.	.	.	.	.	.	.	S	.
1351	IWB1351	BobWhite_c20137_229	.	.	.	.	.	.	.	.	.	.	.	.	.	.	.	.	.	.	.	.	.	2A	182.8	1999	L	.
1354	IWB1354	BobWhite_c20158_834	.	.	.	2B	138.801	4438	.	.	.	2B	208.81	1565	.	.	.	.	.	.	.	.	.	.	.	.	L	2B
1356	IWB1356	BobWhite_c20163_456	.	.	.	.	.	.	4A	45.71	201	.	.	.	4A	81.35	41	.	.	.	.	.	.	.	.	.	L	4A
1357	IWB1357	BobWhite_c2017_767	.	.	.	.	.	.	.	.	.	.	.	.	.	.	.	7A	59.71	15	.	.	.	.	.	.	S	.
1359	IWB1359	BobWhite_c20183_215	4B	125.13	156	4B	86.44	169	.	.	.	.	.	.	.	.	.	.	.	.	.	.	.	.	.	.	S	.
1360	IWB1360	BobWhite_c20183_318	.	.	.	.	.	.	4A	46.12	295	.	.	.	.	.	.	4A	58.18	83	.	.	.	.	.	.	L	4A
1364	IWB1364	BobWhite_c20218_541	.	.	.	.	.	.	2D1a	130.941	351	.	.	.	.	.	.	2D1	51.21	501	.	.	.	.	.	.	L	2D
1365	IWB1365	BobWhite_c2022_245	2A	104.78	90	2A	34.78	307	.	.	.	2A	55.75	214	.	.	.	.	.	.	.	.	.	.	.	.	S	2A
1369	IWB1369	BobWhite_c20266_115	.	.	.	7B	106.33	87	7B	89.1	68	.	.	.	7B	42.55	45	.	.	.	.	.	.	.	.	.	S	7B
1371	IWB1371	BobWhite_c2027_215	.	.	.	.	.	.	.	.	.	.	.	.	1B	121.44	1819	.	.	.	.	.	.	.	.	.	L	.
1373	IWB1373	BobWhite_c2027_350	1B	132.44	1230	1B	128.42	817	.	.	.	1B	134.23	947	.	.	.	.	.	.	.	.	.	.	.	.	L	.
1374	IWB1374	BobWhite_c2027_84	.	.	.	.	.	.	.	.	.	.	.	.	1B	121.3	1804	.	.	.	.	.	.	.	.	.	L	.
1375	IWB1375	BobWhite_c20282_164	.	.	.	.	.	.	4A	100.21	438	.	.	.	4A	139.21	239	4A	137.53	177	.	.	.	.	.	.	L	4A
1376	IWB1376	BobWhite_c20290_226	7B	99.46	118	7B	116.76	134	7B	96.06	393	7B	165.37	212	7B	54.65	164	7B	41.97	115	.	.	.	.	.	.	.	.
1377	IWB1377	BobWhite_c20306_111	4A	232.44	510	4A	285.04	824	.	.	.	.	.	.	.	.	.	4A	239.12	314	.	.	.	.	.	.	S	4A
1380	IWB1380	BobWhite_c20322_153	.	.	.	4A	285.04	814	.	.	.	.	.	.	.	.	.	.	.	.	.	.	.	.	.	.	L	4A
1381	IWB1381	BobWhite_c20322_183	4A	232.44	502	.	.	.	.	.	.	4A	313.17	599	.	.	.	4A	239.12	317	.	.	.	.	.	.	L	.
1382	IWB1382	BobWhite_c20322_559	4A	232.44	501	.	.	.	.	.	.	4A	313.17	598	.	.	.	4A	240.88	322	.	.	.	.	.	.	L	4A
1383	IWB1383	BobWhite_c20332_179	.	.	.	.	.	.	3D3	9.792	69	3A	0	6	3D3	0	31	3D1	3.41	70	.	.	.	.	.	.	S	.
1384	IWB1384	BobWhite_c20335_236	.	.	.	2B	95.16	4249	.	.	.	.	.	.	2B	177.73	1505	.	.	.	.	.	.	.	.	.	L	.
1385	IWB1385	BobWhite_c20335_359	.	.	.	2B	95.16	4237	.	.	.	.	.	.	.	.	.	.	.	.	.	.	.	.	.	.	L	2A
1386	IWB1386	BobWhite_c20346_138	2B	31.1	15	.	.	.	.	.	.	2B	28.38	4	2B	0	2	.	.	.	.	.	.	.	.	.	S	2D
1388	IWB1388	BobWhite_c20374_162	.	.	.	.	.	.	7A	66.09	195	.	.	.	.	.	.	7A	261.98	535	.	.	.	.	.	.	S	7A
1389	IWB1389	BobWhite_c20382_117	.	.	.	4A	296.14	935	.	.	.	4A	339.4	709	4A	295.19	535	.	.	.	.	.	.	.	.	.	S	4A
1390	IWB1390	BobWhite_c20453_589	.	.	.	.	.	.	7A	149.75	471	.	.	.	.	.	.	.	.	.	.	.	.	.	.	.	L	.
1391	IWB1391	BobWhite_c20484_83	.	.	.	6B	123.75	484	.	.	.	6B	139.73	645	.	.	.	.	.	.	.	.	.	.	.	.	L	6A
1396	IWB1396	BobWhite_c20514_70	4A	74.74	31	.	.	.	.	.	.	.	.	.	.	.	.	4A	53.92	60	.	.	.	4A	48.7	4307	S	3B
1397	IWB1397	BobWhite_c20514_92	.	.	.	.	.	.	.	.	.	.	.	.	.	.	.	4A	53.92	59	.	.	.	4A	48.7	4306	S	.
1398	IWB1398	BobWhite_c2053_182	.	.	.	.	.	.	.	.	.	.	.	.	.	.	.	.	.	.	.	.	.	6B	82.4	6760	L	6B
1399	IWB1399	BobWhite_c20531_248	4A	240.35	595	.	.	.	4A	252.35	752	.	.	.	4A	292.49	480	.	.	.	.	.	.	.	.	.	S	7A
1400	IWB1400	BobWhite_c20553_319	.	.	.	.	.	.	.	.	.	.	.	.	1A1	134.9	617	.	.	.	.	.	.	.	.	.	L	1A
1402	IWB1402	BobWhite_c20553_454	.	.	.	1A1	125.99	928	1A	131.46	296	.	.	.	.	.	.	.	.	.	.	.	.	.	.	.	L	1A
1403	IWB1403	BobWhite_c20553_568	.	.	.	.	.	.	.	.	.	1A	167.7	809	.	.	.	1A1	126.87	477	.	.	.	.	.	.	L	1A
1405	IWB1405	BobWhite_c20558_209	.	.	.	4A	296.14	936	.	.	.	4A	338.74	691	4A	295.19	526	4A	256.22	415	.	.	.	.	.	.	L	7A
1406	IWB1406	BobWhite_c20558_374	.	.	.	.	.	.	.	.	.	.	.	.	.	.	.	7A	59.71	16	.	.	.	.	.	.	S	.
1407	IWB1407	BobWhite_c20558_413	.	.	.	.	.	.	4A	252.35	692	4A	338.74	689	.	.	.	.	.	.	4A	245.4	347	.	.	.	L	4A
1410	IWB1410	BobWhite_c20571_102	7B	99.46	119	7B	116.76	135	7B	96.06	394	7B	164.4	184	7B	54.65	156	7B	41.97	109	.	.	.	.	.	.	_	.
1411	IWB1411	BobWhite_c2058_367	2A	179.38	446	2A	161.55	558	.	.	.	.	.	.	.	.	.	.	.	.	.	.	.	.	.	.	L	.
1412	IWB1412	BobWhite_c20591_89	1D2	25	226	1D2	0	46	1D	178.33	218	.	.	.	.	.	.	1D2	1.51	114	1D	147.8	248	.	.	.	L	1D
1414	IWB1414	BobWhite_c20611_403	6A	69.84	365	6A	77.26	226	.	.	.	.	.	.	.	.	.	.	.	.	.	.	.	.	.	.	S	6A
1415	IWB1415	BobWhite_c20621_541	1B	128.46	1171	.	.	.	1B	204.18	637	.	.	.	1B	117.14	1757	.	.	.	1B	224.2	1052	.	.	.	L	1B
1416	IWB1416	BobWhite_c20621_683	1B	128.46	1175	.	.	.	1B	204.18	641	.	.	.	1B	116.98	1749	.	.	.	1B	224.2	1048	.	.	.	L	1B
1418	IWB1418	BobWhite_c20641_267	.	.	.	.	.	.	.	.	.	3D3	76.072	96	.	.	.	.	.	.	.	.	.	.	.	.	L	3D
1419	IWB1419	BobWhite_c20673_447	3A1	98.66	105	3A	102.01	167	3A	59.38	25	3A	91.8	135	.	.	.	3A1	77.93	145	.	.	.	.	.	.	L	7A
1421	IWB1421	BobWhite_c2068_385	.	.	.	6A	97.38	517	.	.	.	.	.	.	.	.	.	.	.	.	.	.	.	.	.	.	L	6A
1425	IWB1425	BobWhite_c20687_252	2D1	31.7	22	.	.	.	2D1a	69.028	89	.	.	.	2D3a	7.05	43	.	.	.	.	.	.	.	.	.	S	2D
1427	IWB1427	BobWhite_c20689_427	.	.	.	4D	162.54	52	.	.	.	4D1	54.96	83	4D1	47.37	63	.	.	.	.	.	.	.	.	.	L	4D
1428	IWB1428	BobWhite_c2069_1096	.	.	.	3B	5.29	37	.	.	.	.	.	.	3B2	20.03	28	.	.	.	.	.	.	.	.	.	S	3A
1429	IWB1429	BobWhite_c20692_123	5B	96.21	626	.	.	.	5B	84.76	528	.	.	.	5B1	76.42	398	5B	50.1	714	5B	264.8	485	.	.	.	L	5B
1430	IWB1430	BobWhite_c20692_90	5B	97.81	868	.	.	.	5B	84.76	600	.	.	.	5B1	76.42	625	5B	50.1	870	5B	264.8	650	.	.	.	L	5B
1432	IWB1432	BobWhite_c20703_141	.	.	.	1A1	57.08	574	.	.	.	1A	109.16	455	.	.	.	.	.	.	1A	98	239	.	.	.	S	1A
1433	IWB1433	BobWhite_c20706_135	.	.	.	.	.	.	6A	61.94	689	.	.	.	6A	77.37	427	6A1	9.6	167	6A	119.9	595	.	.	.	L	6A
1438	IWB1438	BobWhite_c20735_255	.	.	.	7B	4.5	2	7B	10.6	8	.	.	.	.	.	.	.	.	.	.	.	.	.	.	.	S	7B
1439	IWB1439	BobWhite_c20748_123	.	.	.	.	.	.	.	.	.	5D	272.86	195	.	.	.	.	.	.	5D	240.6	149	5D	186.9	5858	L	5D
1440	IWB1440	BobWhite_c20763_343	4A	243.05	658	.	.	.	4A	252.35	754	4A	337.65	662	4A	292.49	481	.	.	.	.	.	.	.	.	.	L	7A
1442	IWB1442	BobWhite_c20782_697	.	.	.	6A	94.1	443	.	.	.	.	.	.	.	.	.	.	.	.	.	.	.	.	.	.	S	6A
1444	IWB1444	BobWhite_c20807_52	.	.	.	5A	142.36	635	5B	88.99	830	.	.	.	.	.	.	.	.	.	.	.	.	.	.	.	.	.
1448	IWB1448	BobWhite_c20876_475	3B	140.18	284	.	.	.	3B	81.79	560	3B	92.91	557	.	.	.	.	.	.	.	.	.	.	.	.	_	3B
1449	IWB1449	BobWhite_c20902_177	1A1	53.01	23	1A1	1.98	36	.	.	.	.	.	.	1A2	0	4	.	.	.	.	.	.	.	.	.	S	1A
1450	IWB1450	BobWhite_c20909_243	.	.	.	4A	164.96	445	.	.	.	.	.	.	.	.	.	.	.	.	4A	87	125	.	.	.	L	.
1453	IWB1453	BobWhite_c2092_519	1B	42.07	179	1B	19.22	50	.	.	.	.	.	.	.	.	.	.	.	.	.	.	.	.	.	.	S	1B
1461	IWB1461	BobWhite_c20959_229	.	.	.	6B	1.28	76	.	.	.	.	.	.	6B	0	65	.	.	.	6B	13.2	59	.	.	.	S	6B
1462	IWB1462	BobWhite_c20974_103	5A	185.47	559	5A	146.37	645	5A	171.66	662	.	.	.	5A1	220.73	552	.	.	.	.	.	.	.	.	.	L	5A
1465	IWB1465	BobWhite_c20993_364	.	.	.	.	.	.	.	.	.	.	.	.	3D3	0	5	3D1	3.41	65	.	.	.	.	.	.	S	.
1469	IWB1469	BobWhite_c21006_553	7A	140.21	358	.	.	.	.	.	.	.	.	.	.	.	.	.	.	.	.	.	.	.	.	.	_	.
1478	IWB1478	BobWhite_c21129_830	7B	197.18	708	.	.	.	7B	198.73	1142	.	.	.	7B	156.24	934	7B	151.55	653	.	.	.	.	.	.	L	7B
1481	IWB1481	BobWhite_c21200_281	7A	43.21	124	.	.	.	.	.	.	.	.	.	7A	18.06	59	.	.	.	7A	51.3	39	7A	46.7	7405	S	7D
1482	IWB1482	BobWhite_c21218_649	.	.	.	.	.	.	.	.	.	.	.	.	6B	190.37	774	.	.	.	.	.	.	.	.	.	L	6B
1483	IWB1483	BobWhite_c21292_322	4A	225.99	474	.	.	.	.	.	.	.	.	.	.	.	.	.	.	.	.	.	.	7A	124.5	7638	S	7D
1487	IWB1487	BobWhite_c21338_749	.	.	.	2B	84.16	540	.	.	.	.	.	.	.	.	.	.	.	.	.	.	.	.	.	.	S	2B
1488	IWB1488	BobWhite_c21345_121	.	.	.	.	.	.	5D2	30.87	67	.	.	.	.	.	.	.	.	.	.	.	.	.	.	.	L	.
1489	IWB1489	BobWhite_c2135_96	1D2	23.71	84	1D2	0	140	1D	178.69	333	.	.	.	.	.	.	1D2	3.01	182	1D	147.8	320	.	.	.	L	1D
1490	IWB1490	BobWhite_c21362_502	4D	48.87	70	.	.	.	.	.	.	.	.	.	.	.	.	.	.	.	.	.	.	.	.	.	S	4D
1493	IWB1493	BobWhite_c21397_148	3A1	205.33	514	.	.	.	3A	104.19	285	.	.	.	.	.	.	3A1	155.22	532	.	.	.	3A	131.6	3497	.	.
1494	IWB1494	BobWhite_c21423_295	3D1	13.71	29	.	.	.	.	.	.	.	.	.	3D1	10.95	158	.	.	.	.	.	.	.	.	.	L	3D
1495	IWB1495	BobWhite_c2143_229	.	.	.	.	.	.	6A	70.78	895	.	.	.	.	.	.	.	.	.	6A	114.6	429	.	.	.	L	6A
1496	IWB1496	BobWhite_c21439_221	.	.	.	.	.	.	.	.	.	2Db	112.13	165	.	.	.	.	.	.	.	.	.	.	.	.	L	.
1497	IWB1497	BobWhite_c21460_140	2D1	78.86	90	.	.	.	.	.	.	2Db	126.06	221	.	.	.	.	.	.	.	.	.	.	.	.	L	.
1498	IWB1498	BobWhite_c21469_255	.	.	.	.	.	.	7B	96.06	211	7B	171.93	344	.	.	.	.	.	.	.	.	.	.	.	.	L	7B
1499	IWB1499	BobWhite_c21469_302	.	.	.	.	.	.	7B	96.06	210	7B	172.51	447	.	.	.	.	.	.	.	.	.	.	.	.	L	.
1500	IWB1500	BobWhite_c21482_192	.	.	.	.	.	.	.	.	.	5B	227.83	876	5B1	147.61	865	5B	135.48	1111	.	.	.	.	.	.	L	5B
1502	IWB1502	BobWhite_c2149_1284	7A	145.04	1044	.	.	.	.	.	.	.	.	.	.	.	.	.	.	.	.	.	.	.	.	.	L	.
1503	IWB1503	BobWhite_c21530_1111	.	.	.	2B	84.16	550	.	.	.	.	.	.	.	.	.	.	.	.	.	.	.	.	.	.	L	2B
1505	IWB1505	BobWhite_c21540_63	.	.	.	3A	317.31	886	.	.	.	.	.	.	.	.	.	.	.	.	.	.	.	.	.	.	L	.
1506	IWB1506	BobWhite_c21560_163	.	.	.	.	.	.	7B	107.33	710	7B	186.1	737	.	.	.	.	.	.	.	.	.	.	.	.	L	.
1512	IWB1512	BobWhite_c21647_287	7A	41.3	30	4A	296.14	1012	4A	252.35	865	.	.	.	4A	295.19	520	.	.	.	4A	245.4	372	.	.	.	S	.
1517	IWB1517	BobWhite_c21678_328	.	.	.	.	.	.	.	.	.	.	.	.	.	.	.	.	.	.	.	.	.	6B	90.9	7135	S	6B
1518	IWB1518	BobWhite_c21705_196	2B	149.02	674	2B	84.16	3294	.	.	.	2B	153.07	989	.	.	.	.	.	.	.	.	.	.	.	.	L	2B
1519	IWB1519	BobWhite_c21705_277	.	.	.	2B	84.16	554	.	.	.	.	.	.	.	.	.	.	.	.	.	.	.	.	.	.	L	2B
1520	IWB1520	BobWhite_c21705_722	2B	149.02	673	2B	84.16	3295	.	.	.	2B	153.07	988	.	.	.	.	.	.	.	.	.	.	.	.	L	2B
1524	IWB1524	BobWhite_c21827_104	2B	214.44	1423	.	.	.	.	.	.	.	.	.	2B	189.83	1584	.	.	.	.	.	.	.	.	.	L	2B
1525	IWB1525	BobWhite_c21838_152	7B	153.91	543	.	.	.	7B	144.55	837	7B	239.77	829	.	.	.	.	.	.	.	.	.	.	.	.	L	7A
1534	IWB1534	BobWhite_c21904_1214	.	.	.	4A	154.37	171	.	.	.	.	.	.	.	.	.	.	.	.	.	.	.	.	.	.	S	.
1537	IWB1537	BobWhite_c21949_117	.	.	.	.	.	.	.	.	.	.	.	.	.	.	.	.	.	.	5A	116.8	306	.	.	.	L	5A
1538	IWB1538	BobWhite_c21949_150	.	.	.	.	.	.	.	.	.	.	.	.	.	.	.	.	.	.	5A	116.8	307	.	.	.	L	5A
1541	IWB1541	BobWhite_c21973_124	.	.	.	.	.	.	7B	98.99	486	.	.	.	.	.	.	.	.	.	.	.	.	.	.	.	L	.
1543	IWB1543	BobWhite_c22016_155	.	.	.	.	.	.	.	.	.	.	.	.	3B1	141.11	548	3B	301.28	678	.	.	.	.	.	.	_	3B
1545	IWB1545	BobWhite_c2203_633	7A	107.99	306	.	.	.	.	.	.	.	.	.	7A	92.78	311	7A	217.41	354	.	.	.	.	.	.	S	7D
1546	IWB1546	BobWhite_c22036_399	.	.	.	.	.	.	.	.	.	5B	224.33	849	.	.	.	.	.	.	.	.	.	.	.	.	L	5B
1548	IWB1548	BobWhite_c2207_421	5B	230.61	1402	.	.	.	.	.	.	5B	298.93	1082	.	.	.	.	.	.	.	.	.	.	.	.	L	.
1549	IWB1549	BobWhite_c22075_85	6B	89.3	643	.	.	.	.	.	.	6B	118.89	501	6B	93.51	616	.	.	.	.	.	.	.	.	.	L	.
1550	IWB1550	BobWhite_c22086_444	.	.	.	.	.	.	6A	10.26	63	.	.	.	6A	25.78	48	6A2	14.39	88	.	.	.	.	.	.	S	6A
1556	IWB1556	BobWhite_c22106_204	2B	161.64	1152	2B	84.16	3557	.	.	.	.	.	.	2B	120.02	1307	.	.	.	.	.	.	.	.	.	L	2B
1557	IWB1557	BobWhite_c22112_82	.	.	.	.	.	.	2A	138.62	470	.	.	.	2A1	126.74	594	.	.	.	.	.	.	.	.	.	L	2A
1561	IWB1561	BobWhite_c22126_94	3B	41.73	100	.	.	.	.	.	.	3B	34.63	95	.	.	.	.	.	.	.	.	.	.	.	.	S	3D
1562	IWB1562	BobWhite_c22134_398	1A1	182.35	664	1A1	106.48	902	.	.	.	1A	157.16	788	.	.	.	1A1	123.57	402	1A	166.1	567	1A	164.8	543	L	1A
1565	IWB1565	BobWhite_c22176_230	4A	184.62	363	.	.	.	.	.	.	4A	279.13	461	.	.	.	.	.	.	.	.	.	.	.	.	L	4A
1566	IWB1566	BobWhite_c22176_295	4A	184.62	362	.	.	.	.	.	.	4A	279.13	460	.	.	.	.	.	.	.	.	.	.	.	.	L	4A
1567	IWB1567	BobWhite_c22255_814	.	.	.	.	.	.	.	.	.	.	.	.	.	.	.	.	.	.	.	.	.	2A	56.7	1490	S	2A
1568	IWB1568	BobWhite_c22256_79	.	.	.	1A1	57.08	617	1A	87.78	176	1A	109.16	469	1D2	0	62	.	.	.	1A	98	409	.	.	.	S	1A
1569	IWB1569	BobWhite_c22266_315	.	.	.	.	.	.	.	.	.	.	.	.	1B	85.63	201	.	.	.	.	.	.	.	.	.	L	1B
1572	IWB1572	BobWhite_c22273_227	.	.	.	.	.	.	2D1a	130.388	198	.	.	.	.	.	.	2D1	51.21	452	.	.	.	.	.	.	.	.
1573	IWB1573	BobWhite_c22277_596	.	.	.	.	.	.	2A	137.35	187	.	.	.	.	.	.	.	.	.	.	.	.	.	.	.	S	2A
1574	IWB1574	BobWhite_c22280_104	6D2	106.76	29	.	.	.	.	.	.	.	.	.	.	.	.	.	.	.	6D	151.1	36	6D	125.1	7302	L	.
1575	IWB1575	BobWhite_c22301_230	.	.	.	.	.	.	2B1	109.48	636	2B	144.98	428	.	.	.	2B	150.69	263	.	.	.	.	.	.	S	2B
1576	IWB1576	BobWhite_c22303_121	1B	82.1	889	1B	82.43	471	1B	172.54	375	.	.	.	.	.	.	1B	37.15	1171	.	.	.	.	.	.	L	.
1580	IWB1580	BobWhite_c2235_121	.	.	.	2B	84.16	561	.	.	.	.	.	.	.	.	.	.	.	.	.	.	.	.	.	.	S	2B
1581	IWB1581	BobWhite_c2236_111	5A	107.61	196	5A	78.89	233	5A	111.42	265	.	.	.	5A1	167.34	145	.	.	.	.	.	.	5A	342.9	5359	L	5A
1583	IWB1583	BobWhite_c22370_352	.	.	.	3B	47.54	190	3B	55.97	270	3B	76.62	188	.	.	.	.	.	.	3B	144.3	199	3B	154.5	3755	S	3B
1585	IWB1585	BobWhite_c22407_100	7A	222.18	1377	3B	55.05	206	.	.	.	.	.	.	.	.	.	.	.	.	.	.	.	.	.	.	S	.
1586	IWB1586	BobWhite_c22412_240	.	.	.	.	.	.	.	.	.	.	.	.	.	.	.	.	.	.	2B	76.9	143	.	.	.	S	.
1593	IWB1593	BobWhite_c2244_259	2B	163.26	1217	.	.	.	.	.	.	.	.	.	2A1	156.35	693	2B	184	730	.	.	.	2B	115.4	2868	L	2A
1594	IWB1594	BobWhite_c2244_314	.	.	.	.	.	.	2A	164.17	674	2A	152.96	558	2A1	156.35	695	.	.	.	.	.	.	.	.	.	L	2D
1595	IWB1595	BobWhite_c22447_112	3A/3B/3D-2	7.584	6	.	.	.	3B	222.85	1075	3B	196.19	1136	.	.	.	.	.	.	.	.	.	.	.	.	L	.
1598	IWB1598	BobWhite_c2247_258	4B	133.2	506	.	.	.	.	.	.	4B	98.47	533	.	.	.	.	.	.	.	.	.	.	.	.	L	4D
1599	IWB1599	BobWhite_c22492_193	.	.	.	.	.	.	7A	9.32	25	.	.	.	.	.	.	.	.	.	.	.	.	.	.	.	S	7A
1602	IWB1602	BobWhite_c22503_605	2B	140.66	465	2B	84.16	3200	.	.	.	2B	144.14	342	.	.	.	2B	150.69	244	.	.	.	.	.	.	S	.
1603	IWB1603	BobWhite_c22545_318	6D1	22.7	23	.	.	.	6D1	0.89	17	.	.	.	.	.	.	.	.	.	.	.	.	.	.	.	S	.
1605	IWB1605	BobWhite_c22572_782	.	.	.	.	.	.	.	.	.	.	.	.	.	.	.	.	.	.	5B	397.7	1060	5B	108.4	5537	L	.
1606	IWB1606	BobWhite_c22580_115	.	.	.	.	.	.	.	.	.	.	.	.	.	.	.	.	.	.	.	.	.	4B	18.1	4536	L	.
1610	IWB1610	BobWhite_c22601_178	.	.	.	2B	84.16	565	.	.	.	.	.	.	.	.	.	.	.	.	.	.	.	.	.	.	L	.
1611	IWB1611	BobWhite_c22601_282	.	.	.	2B	84.16	566	.	.	.	.	.	.	.	.	.	.	.	.	.	.	.	.	.	.	L	2B
1614	IWB1614	BobWhite_c22638_135	.	.	.	.	.	.	6B1	22.8	516	.	.	.	.	.	.	6B	109.26	724	.	.	.	6B	82.4	6726	L	6B
1616	IWB1616	BobWhite_c22655_494	7B	130.13	449	.	.	.	.	.	.	7B	191.15	774	7B	90.74	520	7B	89.12	406	.	.	.	.	.	.	L	.
1627	IWB1627	BobWhite_c22710_152	.	.	.	1B	100.61	692	.	.	.	1D	117.15	161	.	.	.	.	.	.	.	.	.	1B	56.2	966	L	.
1628	IWB1628	BobWhite_c22714_132	2A	1.41	14	2B	84.16	3129	2A	4.09	19	.	.	.	.	.	.	2A	8.37	47	2A	11.9	4	.	.	.	S	2A
1630	IWB1630	BobWhite_c22728_257	2B	160.74	1088	2B	84.16	3505	.	.	.	2B	161.33	1256	.	.	.	.	.	.	2B	150.7	506	.	.	.	L	.
1631	IWB1631	BobWhite_c22728_78	2B	160.74	1078	2B	84.16	3506	.	.	.	.	.	.	.	.	.	.	.	.	2B	150.7	490	.	.	.	L	2B
1633	IWB1633	BobWhite_c22752_182	.	.	.	.	.	.	.	.	.	.	.	.	.	.	.	.	.	.	5D	250.5	186	5D	189.4	5894	L	5D
1636	IWB1636	BobWhite_c22767_189	.	.	.	.	.	.	.	.	.	6B	107.51	195	.	.	.	.	.	.	.	.	.	.	.	.	S	6B
1637	IWB1637	BobWhite_c22778_271	.	.	.	.	.	.	.	.	.	3A	14.34	34	.	.	.	.	.	.	.	.	.	.	.	.	S	3A
1639	IWB1639	BobWhite_c22794_111	.	.	.	3B	102.49	716	.	.	.	3B	106.98	923	.	.	.	3B	196.95	595	.	.	.	.	.	.	S	.
1640	IWB1640	BobWhite_c22794_470	.	.	.	3B	102.49	715	.	.	.	3B	106.98	922	.	.	.	3B	196.95	594	.	.	.	.	.	.	_	.
1643	IWB1643	BobWhite_c2280_95	.	.	.	2B	84.16	569	.	.	.	.	.	.	.	.	.	.	.	.	.	.	.	.	.	.	S	2B
1645	IWB1645	BobWhite_c22827_193	6B	89.77	738	.	.	.	6B1	26.57	752	.	.	.	.	.	.	.	.	.	.	.	.	.	.	.	L	6B
1649	IWB1649	BobWhite_c2288_435	1D2	25	229	1D2	0	92	1D	178.33	264	.	.	.	.	.	.	1D2	1.51	117	.	.	.	.	.	.	L	1D
1650	IWB1650	BobWhite_c2288_723	1D2	25	228	1D2	0	91	1D	178.33	263	.	.	.	.	.	.	1D2	1.51	116	1D	147.8	249	.	.	.	L	1D
1654	IWB1654	BobWhite_c2296_94	6A	184.53	815	6B	135.74	516	.	.	.	.	.	.	.	.	.	.	.	.	.	.	.	.	.	.	L	6A
1655	IWB1655	BobWhite_c2297_1853	1B	42.07	156	.	.	.	.	.	.	.	.	.	6D1	0.86	5	.	.	.	.	.	.	.	.	.	S	.
1656	IWB1656	BobWhite_c22981_218	.	.	.	.	.	.	.	.	.	.	.	.	.	.	.	.	.	.	1B	191.3	629	.	.	.	L	.
1657	IWB1657	BobWhite_c23019_513	3B	140.18	307	3B	62.98	249	3B	76.53	345	.	.	.	3B1	32.87	219	3B	172.18	182	3B	208.1	694	.	.	.	_	3B
1659	IWB1659	BobWhite_c23037_241	.	.	.	.	.	.	5B	78.88	420	.	.	.	.	.	.	5B	47.18	551	.	.	.	.	.	.	L	5B
1661	IWB1661	BobWhite_c23046_293	.	.	.	.	.	.	.	.	.	.	.	.	2B	120.02	1253	.	.	.	.	.	.	.	.	.	L	2B
1663	IWB1663	BobWhite_c23052_196	3B	168.9	601	.	.	.	2B2	0.36	92	3B	129.92	1021	.	.	.	3B	211.71	659	.	.	.	.	.	.	L	.
1664	IWB1664	BobWhite_c23054_1192	.	.	.	.	.	.	.	.	.	.	.	.	2B	120.02	1252	.	.	.	.	.	.	.	.	.	L	.
1665	IWB1665	BobWhite_c23054_1464	.	.	.	.	.	.	.	.	.	.	.	.	2B	120.02	1251	.	.	.	.	.	.	.	.	.	L	2B
1666	IWB1666	BobWhite_c23074_304	.	.	.	7B	106.33	78	.	.	.	7B	149.97	109	.	.	.	7B	32.75	73	.	.	.	.	.	.	S	7B
1670	IWB1670	BobWhite_c23142_415	.	.	.	.	.	.	6B1	17.83	155	6B	107.51	217	.	.	.	6B	108.01	427	6B	54	271	6B	82.4	6828	S	6A
1671	IWB1671	BobWhite_c23146_84	7A	143.27	815	.	.	.	.	.	.	.	.	.	.	.	.	.	.	.	.	.	.	.	.	.	L	7A
1673	IWB1673	BobWhite_c23161_170	.	.	.	3A	1.61	132	.	.	.	.	.	.	.	.	.	.	.	.	.	.	.	.	.	.	S	.
1677	IWB1677	BobWhite_c232_563	.	.	.	6A	214.06	797	6A	130.56	966	.	.	.	.	.	.	.	.	.	.	.	.	6A	141.3	6388	S	3A
1678	IWB1678	BobWhite_c232_625	7A	41.9	46	.	.	.	.	.	.	.	.	.	.	.	.	7A	59.71	58	.	.	.	.	.	.	S	3A
1680	IWB1680	BobWhite_c23220_233	.	.	.	.	.	.	5B	61.51	129	.	.	.	5A1	177.65	467	.	.	.	.	.	.	5A	101.9	5079	L	5A
1681	IWB1681	BobWhite_c23221_85	.	.	.	2B	84.16	574	.	.	.	.	.	.	.	.	.	.	.	.	.	.	.	.	.	.	L	2B
1682	IWB1682	BobWhite_c23224_196	.	.	.	5D1	72.28	7	.	.	.	5D	128.5	96	.	.	.	5D1	148.48	50	.	.	.	.	.	.	L	5D
1687	IWB1687	BobWhite_c23272_564	.	.	.	.	.	.	.	.	.	3D3	9.352	32	3D2	14.9	78	.	.	.	.	.	.	.	.	.	S	3D
1688	IWB1688	BobWhite_c23287_57	.	.	.	.	.	.	.	.	.	.	.	.	.	.	.	.	.	.	7B	154.8	354	.	.	.	L	7B
1692	IWB1692	BobWhite_c23304_77	.	.	.	.	.	.	5B	55.45	90	.	.	.	.	.	.	.	.	.	.	.	.	.	.	.	S	5B
1698	IWB1698	BobWhite_c23344_457	.	.	.	.	.	.	.	.	.	.	.	.	3A	169.34	536	.	.	.	.	.	.	.	.	.	L	3A
1699	IWB1699	BobWhite_c23362_214	.	.	.	2B	84.16	2809	.	.	.	2B	151.38	672	2B	105.95	768	.	.	.	.	.	.	.	.	.	S	2B
1700	IWB1700	BobWhite_c23362_393	.	.	.	.	.	.	.	.	.	.	.	.	2A1	125.91	130	.	.	.	2A	112.4	232	2A	171.9	1794	S	2A
1703	IWB1703	BobWhite_c23388_515	.	.	.	3A	168.7	622	3A	75.39	151	.	.	.	.	.	.	3A1	116.83	404	.	.	.	.	.	.	S	3A
1704	IWB1704	BobWhite_c23392_496	.	.	.	3A	1.46	57	.	.	.	3A	22.76	79	3A	52.04	103	3A1	11.92	98	.	.	.	3A	6	3197	L	4D
1705	IWB1705	BobWhite_c23392_63	.	.	.	3D3	6.024	100	.	.	.	.	.	.	.	.	.	.	.	.	.	.	.	.	.	.	S	3D
1708	IWB1708	BobWhite_c23416_168	6B	63.34	93	6B	25.72	264	.	.	.	.	.	.	.	.	.	.	.	.	6B	51.7	156	.	.	.	S	6A
1710	IWB1710	BobWhite_c23443_337	.	.	.	.	.	.	2B2	0.36	53	.	.	.	.	.	.	.	.	.	2B	224	616	.	.	.	L	2B
1711	IWB1711	BobWhite_c23455_184	.	.	.	.	.	.	7B	109.57	723	7B	186.1	743	.	.	.	.	.	.	.	.	.	.	.	.	L	.
1712	IWB1712	BobWhite_c23462_53	.	.	.	2B	84.16	577	.	.	.	.	.	.	.	.	.	.	.	.	.	.	.	.	.	.	L	2B
1718	IWB1718	BobWhite_c23530_161	.	.	.	2D1	82.84	90	2D1a	154.975	650	2Db	160.22	336	2D3a	78.39	357	.	.	.	.	.	.	.	.	.	L	2D
1720	IWB1720	BobWhite_c2356_154	.	.	.	2B	84.16	579	.	.	.	.	.	.	.	.	.	.	.	.	.	.	.	.	.	.	L	2B
1722	IWB1722	BobWhite_c23569_434	5B	96.21	660	.	.	.	5B	84.76	587	.	.	.	5B1	76.42	432	5B	50.1	748	5B	264.8	511	.	.	.	L	5A
1725	IWB1725	BobWhite_c23617_167	.	.	.	.	.	.	1B	246.29	718	1B	148.45	1014	.	.	.	1B	97.11	1306	.	.	.	1B	119	1026	L	1B
1726	IWB1726	BobWhite_c23619_138	.	.	.	.	.	.	.	.	.	.	.	.	4A	79.77	18	.	.	.	.	.	.	.	.	.	S	.
1727	IWB1727	BobWhite_c2363_459	.	.	.	6B	146.9	558	6B1	123.22	1001	6A	224.1	851	.	.	.	.	.	.	.	.	.	.	.	.	L	6D
1728	IWB1728	BobWhite_c23632_322	1A1	177.66	638	1A1	102.97	888	.	.	.	1A	152.17	766	.	.	.	.	.	.	.	.	.	1A	162.8	527	L	1A
1729	IWB1729	BobWhite_c23638_138	5D	54.29	426	.	.	.	.	.	.	.	.	.	.	.	.	.	.	.	.	.	.	.	.	.	L	5D
1732	IWB1732	BobWhite_c23689_742	2B	219.8	1465	.	.	.	.	.	.	2B	222.71	1606	.	.	.	.	.	.	2B	255.7	787	2A	271.4	2138	L	2A
1735	IWB1735	BobWhite_c2371_520	2B	163.26	1237	2B	87.392	3957	2B1	128.36	948	2B	164.56	1308	.	.	.	.	.	.	.	.	.	.	.	.	L	2D
1736	IWB1736	BobWhite_c23714_130	5B	7.92	18	.	.	.	.	.	.	5B	14.12	19	.	.	.	.	.	.	5B	187.8	366	.	.	.	S	.
1737	IWB1737	BobWhite_c23736_153	.	.	.	.	.	.	.	.	.	.	.	.	5A1	249.65	572	5A	220.7	382	.	.	.	5A	181.7	5158	L	5A
1744	IWB1744	BobWhite_c23766_809	1B	42.07	196	1B	56.08	82	1B	122.84	67	.	.	.	.	.	.	.	.	.	.	.	.	.	.	.	S	.
1747	IWB1747	BobWhite_c23771_525	6B	150.1	997	6B	151.02	639	6B1	123.22	967	.	.	.	6B	190.37	879	6B	237.31	829	.	.	.	.	.	.	L	6B
1748	IWB1748	BobWhite_c23790_98	.	.	.	2B	62.011	263	2B1	91.72	321	2B	116.83	201	2B	76.22	363	.	.	.	.	.	.	.	.	.	.	.
1750	IWB1750	BobWhite_c23806_205	.	.	.	2B	84.16	584	.	.	.	.	.	.	.	.	.	.	.	.	.	.	.	.	.	.	L	2B
1751	IWB1751	BobWhite_c23828_306	6B	69.69	99	.	.	.	.	.	.	.	.	.	.	.	.	.	.	.	.	.	.	.	.	.	S	3B
1752	IWB1752	BobWhite_c23828_341	6B	69.69	106	.	.	.	.	.	.	6B	100.92	158	.	.	.	6B	53.03	114	.	.	.	.	.	.	S	5A
1753	IWB1753	BobWhite_c23828_884	6B	66.94	97	.	.	.	.	.	.	6B	100.92	154	.	.	.	6B	51.8	95	.	.	.	2A	56.7	1466	S	6B
1754	IWB1754	BobWhite_c23839_119	6A	103.8	706	6A	101.99	697	.	.	.	.	.	.	6A	81.75	547	.	.	.	.	.	.	.	.	.	L	.
1758	IWB1758	BobWhite_c23887_88	.	.	.	3B	43.57	177	3B	46.23	249	3B	70.2	182	.	.	.	3B	122.09	121	3B	138	193	3B	148	3751	_	.
1759	IWB1759	BobWhite_c23888_124	.	.	.	6A	85.84	334	6A	60.38	473	.	.	.	.	.	.	.	.	.	.	.	.	.	.	.	S	6A
1762	IWB1762	BobWhite_c23903_443	5B	127.67	983	.	.	.	.	.	.	5B	172.57	641	.	.	.	.	.	.	.	.	.	.	.	.	L	5B
1764	IWB1764	BobWhite_c23918_208	.	.	.	7A	126.56	462	7A	66.09	346	.	.	.	.	.	.	.	.	.	.	.	.	.	.	.	S	7A
1765	IWB1765	BobWhite_c23918_871	7A	143.27	814	.	.	.	.	.	.	.	.	.	.	.	.	.	.	.	.	.	.	.	.	.	S	7A
1766	IWB1766	BobWhite_c23937_453	.	.	.	.	.	.	.	.	.	3B	194.96	1101	3B1	149.15	555	3B	309.23	682	.	.	.	.	.	.	_	3B
1767	IWB1767	BobWhite_c23946_75	6B	82.71	502	2B	84.16	3593	6B1	19.76	432	.	.	.	.	.	.	6B	108.6	642	.	.	.	6B	82.4	6701	L	.
1769	IWB1769	BobWhite_c23950_145	.	.	.	.	.	.	2B2	0.36	74	2B	198.87	1464	2B	183.34	1551	2B	208.57	848	2B	224	698	.	.	.	L	2B
1770	IWB1770	BobWhite_c23950_203	.	.	.	.	.	.	2B2	0.36	52	.	.	.	.	.	.	.	.	.	.	.	.	.	.	.	L	2D
1773	IWB1773	BobWhite_c23953_312	.	.	.	2B	84.16	2771	.	.	.	.	.	.	2A1	126.62	401	.	.	.	.	.	.	2A	171.9	1761	S	2A
1774	IWB1774	BobWhite_c23958_102	.	.	.	2B	84.16	586	.	.	.	.	.	.	.	.	.	.	.	.	.	.	.	.	.	.	L	2B
1775	IWB1775	BobWhite_c23958_154	.	.	.	2B	84.16	587	.	.	.	.	.	.	.	.	.	.	.	.	.	.	.	.	.	.	L	2B
1778	IWB1778	BobWhite_c23972_382	.	.	.	.	.	.	.	.	.	.	.	.	.	.	.	1B	28.41	459	.	.	.	.	.	.	L	5B
1781	IWB1781	BobWhite_c23972_967	5D	66.58	442	.	.	.	.	.	.	.	.	.	.	.	.	.	.	.	.	.	.	.	.	.	.	.
1784	IWB1784	BobWhite_c23992_300	.	.	.	5A	3.03	27	.	.	.	5A	54.77	800	5A1	12.26	24	5A	0	2	5A2	6.6	5	.	.	.	S	.
1785	IWB1785	BobWhite_c23992_552	.	.	.	.	.	.	7B	149.47	927	.	.	.	.	.	.	.	.	.	.	.	.	.	.	.	S	.
1786	IWB1786	BobWhite_c23997_952	.	.	.	.	.	.	6D1	0.89	13	.	.	.	.	.	.	.	.	.	.	.	.	.	.	.	S	6A
1787	IWB1787	BobWhite_c24013_285	.	.	.	2B	84.16	589	.	.	.	.	.	.	.	.	.	.	.	.	.	.	.	.	.	.	L	2B
1789	IWB1789	BobWhite_c24021_254	.	.	.	.	.	.	.	.	.	2Db	137.94	240	.	.	.	.	.	.	.	.	.	.	.	.	L	2B
1791	IWB1791	BobWhite_c24033_973	.	.	.	.	.	.	.	.	.	.	.	.	1B	85.63	752	.	.	.	.	.	.	.	.	.	S	1D
1792	IWB1792	BobWhite_c24058_55	.	.	.	.	.	.	.	.	.	.	.	.	3D1	10.95	96	.	.	.	.	.	.	.	.	.	S	.
1793	IWB1793	BobWhite_c24063_231	7A	141.45	449	7A	127.35	502	7A	66.09	341	7A	176.3	474	.	.	.	7A	261.69	511	.	.	.	.	.	.	S	7A
1794	IWB1794	BobWhite_c24067_519	7A	213.94	1284	7B	180.52	708	.	.	.	.	.	.	7A	311.95	694	7A	429.74	830	.	.	.	.	.	.	L	7D
1795	IWB1795	BobWhite_c24069_152	.	.	.	2B	127.63	4382	.	.	.	2B	207.33	1522	.	.	.	.	.	.	2A	235.1	526	.	.	.	L	2A
1796	IWB1796	BobWhite_c24069_257	2B	214.44	1432	2B	127.63	4391	.	.	.	2B	207.33	1531	2B	189.83	1595	.	.	.	.	.	.	.	.	.	L	2B
1797	IWB1797	BobWhite_c2409_1355	.	.	.	.	.	.	.	.	.	.	.	.	.	.	.	.	.	.	1B	205	952	1B	39.3	878	L	.
1798	IWB1798	BobWhite_c24095_98	.	.	.	3D3	41.055	170	.	.	.	.	.	.	.	.	.	.	.	.	.	.	.	.	.	.	S	.
1799	IWB1799	BobWhite_c24096_215	.	.	.	7B	178.38	614	.	.	.	.	.	.	.	.	.	.	.	.	.	.	.	.	.	.	L	7B
1800	IWB1800	BobWhite_c24096_57	7A	209.75	1203	.	.	.	.	.	.	.	.	.	.	.	.	.	.	.	.	.	.	.	.	.	L	.
1801	IWB1801	BobWhite_c2410_175	.	.	.	2B	84.16	591	.	.	.	.	.	.	.	.	.	.	.	.	.	.	.	.	.	.	L	.
1803	IWB1803	BobWhite_c24113_529	.	.	.	1A1	57.08	573	.	.	.	1A	109.16	454	.	.	.	.	.	.	1A	98	241	.	.	.	S	1A
1804	IWB1804	BobWhite_c24155_194	.	.	.	2B	87.392	3661	.	.	.	.	.	.	.	.	.	.	.	.	.	.	.	.	.	.	L	.
1805	IWB1805	BobWhite_c24159_247	.	.	.	2B	84.16	593	.	.	.	.	.	.	.	.	.	.	.	.	.	.	.	.	.	.	L	.
1810	IWB1810	BobWhite_c24210_267	6A	105.19	749	6A	130.83	773	.	.	.	.	.	.	.	.	.	6A1	34.02	249	.	.	.	.	.	.	L	6A
1814	IWB1814	BobWhite_c2423_99	2B	149.48	882	.	.	.	.	.	.	.	.	.	.	.	.	.	.	.	.	.	.	.	.	.	L	2B
1817	IWB1817	BobWhite_c24295_777	.	.	.	.	.	.	7A	60.19	109	7A	166.38	329	7A	125.39	425	7A	254.3	437	.	.	.	.	.	.	S	7A
1819	IWB1819	BobWhite_c24341_419	.	.	.	3B	102.49	735	.	.	.	.	.	.	.	.	.	3B	196.95	572	.	.	.	.	.	.	_	3B
1821	IWB1821	BobWhite_c24364_73	.	.	.	.	.	.	3B	100.99	989	.	.	.	.	.	.	3B	194.84	553	.	.	.	.	.	.	_	3B
1822	IWB1822	BobWhite_c24365_1134	.	.	.	3A	168.7	541	.	.	.	3A	125.33	496	.	.	.	.	.	.	.	.	.	.	.	.	L	.
1824	IWB1824	BobWhite_c24405_502	.	.	.	.	.	.	7B	96.06	230	7B	171.93	363	.	.	.	.	.	.	.	.	.	.	.	.	L	.
1826	IWB1826	BobWhite_c24454_483	4B	125.2	354	4B	91.68	371	.	.	.	4B	80.34	263	.	.	.	.	.	.	.	.	.	.	.	.	S	.
1827	IWB1827	BobWhite_c24457_126	3B	158.54	508	3B	99.98	665	.	.	.	3B	106.04	881	.	.	.	.	.	.	.	.	.	.	.	.	L	3B
1828	IWB1828	BobWhite_c2448_96	3A1	83.77	93	3A	96.88	156	.	.	.	.	.	.	.	.	.	.	.	.	.	.	.	.	.	.	S	.
1829	IWB1829	BobWhite_c24484_240	.	.	.	.	.	.	5B	215.56	1304	.	.	.	.	.	.	.	.	.	.	.	.	.	.	.	L	5B
1830	IWB1830	BobWhite_c24495_282	.	.	.	.	.	.	2A	93.4	51	.	.	.	.	.	.	.	.	.	.	.	.	.	.	.	S	2A
1831	IWB1831	BobWhite_c24495_465	.	.	.	.	.	.	.	.	.	.	.	.	.	.	.	2A	8.37	43	.	.	.	.	.	.	S	.
1836	IWB1836	BobWhite_c2453_253	3B	8.09	20	.	.	.	.	.	.	3B	25.33	70	3B2	20.48	147	3B	24.64	56	.	.	.	.	.	.	_	3B
1837	IWB1837	BobWhite_c2453_282	.	.	.	.	.	.	.	.	.	3B	25.33	66	3B2	20.48	144	.	.	.	.	.	.	.	.	.	_	3A
1838	IWB1838	BobWhite_c2453_340	.	.	.	3A	1.46	11	.	.	.	.	.	.	.	.	.	.	.	.	.	.	.	.	.	.	L	3B
1846	IWB1846	BobWhite_c24718_225	.	.	.	3B	80.62	454	3B	85.51	730	3B	93.53	604	.	.	.	.	.	.	3B	191.8	469	3B	197.1	3966	_	3B
1847	IWB1847	BobWhite_c24745_419	4B	10.48	2	4B	4.65	33	4B	0	38	.	.	.	4B	0	28	4B	2.12	9	4B	21.3	20	.	.	.	S	4A
1848	IWB1848	BobWhite_c24750_122	.	.	.	.	.	.	.	.	.	.	.	.	3D1	10.95	119	6A2	1.5	9	.	.	.	.	.	.	S	6A
1849	IWB1849	BobWhite_c24760_142	.	.	.	7A	125.78	375	7A	66.09	353	7A	176.3	398	.	.	.	7A	259.97	467	.	.	.	.	.	.	.	.
1851	IWB1851	BobWhite_c24774_186	.	.	.	.	.	.	3B	85.51	711	.	.	.	.	.	.	.	.	.	.	.	.	3B	197.1	3857	_	3B
1854	IWB1854	BobWhite_c2479_214	.	.	.	5B	32.52	58	.	.	.	.	.	.	.	.	.	.	.	.	.	.	.	.	.	.	S	5B
1855	IWB1855	BobWhite_c24803_563	.	.	.	.	.	.	7A	17.64	32	.	.	.	7A	56.67	246	.	.	.	7A	243.4	173	7A	80.8	7588	S	7A
1856	IWB1856	BobWhite_c24825_349	1A1	185.23	685	.	.	.	.	.	.	.	.	.	1A1	134.9	648	1A1	123.76	417	.	.	.	.	.	.	L	1A
1857	IWB1857	BobWhite_c24848_219	6A	56.56	204	6A	60.1	145	6A	30.01	246	.	.	.	6A	35.96	191	.	.	.	6A	85.7	248	.	.	.	S	.
1858	IWB1858	BobWhite_c2486_239	3B	241.17	719	.	.	.	3B	222.85	1090	.	.	.	.	.	.	3B	365.22	689	.	.	.	.	.	.	_	3B
1861	IWB1861	BobWhite_c24931_231	.	.	.	.	.	.	.	.	.	.	.	.	.	.	.	7A	59.71	40	.	.	.	7A	52	7492	S	7A
1863	IWB1863	BobWhite_c24965_571	.	.	.	2B	84.16	600	.	.	.	.	.	.	.	.	.	.	.	.	.	.	.	.	.	.	S	7B
1864	IWB1864	BobWhite_c24981_409	6A	54.02	164	6A	58.72	93	6A	30.01	286	6A	50.91	94	6A	35.96	211	.	.	.	6A	85.2	202	6A	51.1	6097	S	6B
1866	IWB1866	BobWhite_c25014_310	.	.	.	.	.	.	.	.	.	.	.	.	.	.	.	.	.	.	1B	193.5	756	.	.	.	L	.
1867	IWB1867	BobWhite_c25015_1218	.	.	.	4A	292.13	893	.	.	.	4A	335.07	645	.	.	.	.	.	.	7A	51.9	48	7A	45.6	7378	S	4A
1868	IWB1868	BobWhite_c2506_332	.	.	.	.	.	.	5A	53.22	23	5A	58.62	936	.	.	.	.	.	.	1A	98	351	.	.	.	L	1A
1872	IWB1872	BobWhite_c2510_130	.	.	.	2B	84.16	603	.	.	.	.	.	.	.	.	.	.	.	.	.	.	.	.	.	.	L	2B
1873	IWB1873	BobWhite_c2510_320	.	.	.	2B	84.16	604	.	.	.	.	.	.	.	.	.	.	.	.	.	.	.	.	.	.	L	2B
1874	IWB1874	BobWhite_c25105_507	7A	213.52	1262	.	.	.	7A	149.75	516	7A	286.67	828	.	.	.	7A	429.95	884	7A	415.4	536	.	.	.	L	7A
1876	IWB1876	BobWhite_c25110_98	.	.	.	3D3	1.176	14	.	.	.	3D2	1.392	18	.	.	.	.	.	.	.	.	.	.	.	.	_	.
1879	IWB1879	BobWhite_c2512_1588	.	.	.	.	.	.	.	.	.	2A	36.16	49	7A	18.06	66	.	.	.	.	.	.	.	.	.	L	2A
1880	IWB1880	BobWhite_c2512_1767	.	.	.	2B	84.16	606	.	.	.	.	.	.	.	.	.	.	.	.	.	.	.	.	.	.	L	2B
1883	IWB1883	BobWhite_c2514_109	.	.	.	7B	182.69	733	.	.	.	.	.	.	7B	143.61	847	.	.	.	7B	129	232	.	.	.	L	7B
1884	IWB1884	BobWhite_c25163_178	4A	240.35	632	4A	296.74	1045	.	.	.	.	.	.	4A	300.55	604	.	.	.	4A	245.4	391	.	.	.	L	.
1888	IWB1888	BobWhite_c2521_117	2B	163.11	1213	.	.	.	2B1	128.36	936	2B	164.56	1296	.	.	.	2B	183.36	711	.	.	.	2B	115.4	2807	L	2B
1895	IWB1895	BobWhite_c2532_380	.	.	.	2B	84.16	609	.	.	.	.	.	.	.	.	.	.	.	.	.	.	.	.	.	.	S	2B
1896	IWB1896	BobWhite_c2532_966	.	.	.	.	.	.	2A	138.62	522	2A	132.33	326	2A1	126.74	611	.	.	.	.	.	.	.	.	.	S	2A
1898	IWB1898	BobWhite_c25359_132	.	.	.	2B	20.578	125	2B1	19.37	169	.	.	.	2B	12.09	158	.	.	.	.	.	.	2A	56.7	1478	S	.
1904	IWB1904	BobWhite_c25389_615	.	.	.	.	.	.	.	.	.	.	.	.	1D2	0	28	.	.	.	.	.	.	.	.	.	S	1A
1906	IWB1906	BobWhite_c25409_137	1D2	23.71	160	1D2	0	280	1D	178.69	473	.	.	.	.	.	.	1D2	1.51	99	1D	147.8	264	.	.	.	.	.
1911	IWB1911	BobWhite_c25482_176	.	.	.	2B	84.16	612	.	.	.	.	.	.	.	.	.	.	.	.	.	.	.	.	.	.	S	2B
1914	IWB1914	BobWhite_c25527_109	7A	212.87	1225	.	.	.	7A	149.75	501	.	.	.	.	.	.	7A	429.95	857	.	.	.	.	.	.	L	1B
1916	IWB1916	BobWhite_c25527_313	7A	213.52	1248	.	.	.	7A	149.75	493	.	.	.	.	.	.	.	.	.	.	.	.	.	.	.	L	.
1924	IWB1924	BobWhite_c25637_332	.	.	.	.	.	.	.	.	.	.	.	.	2B	92.66	476	.	.	.	.	.	.	.	.	.	S	.
1925	IWB1925	BobWhite_c25670_425	.	.	.	3B	6.78	152	3B	11.24	193	.	.	.	.	.	.	.	.	.	3B	111.6	155	3B	128.6	3728	S	3B
1926	IWB1926	BobWhite_c2568_115	6A	101.39	673	.	.	.	6A	65.64	855	6A	99	538	.	.	.	.	.	.	6A	117.8	526	.	.	.	L	6A
1929	IWB1929	BobWhite_c2570_682	.	.	.	3A	1.46	110	3A	2.65	4	3A	0	23	3A	52.04	74	.	.	.	.	.	.	.	.	.	S	3A
1930	IWB1930	BobWhite_c2570_781	.	.	.	3A	1.46	16	.	.	.	.	.	.	3A	52.04	53	.	.	.	.	.	.	.	.	.	S	3A
1931	IWB1931	BobWhite_c25703_160	7A	226.77	1379	.	.	.	.	.	.	.	.	.	.	.	.	.	.	.	.	.	.	.	.	.	L	.
1933	IWB1933	BobWhite_c25708_334	.	.	.	.	.	.	7B	198.73	1115	7B	279.96	998	7B	154.27	902	7B	145.28	587	7B	138.2	261	.	.	.	L	7B
1937	IWB1937	BobWhite_c25764_348	2A	203.63	534	.	.	.	2A	185.81	747	.	.	.	.	.	.	2A	157.8	325	.	.	.	2A	328.6	2235	L	2A
1938	IWB1938	BobWhite_c25778_421	.	.	.	2B	84.16	613	.	.	.	.	.	.	.	.	.	.	.	.	.	.	.	.	.	.	L	2B
1939	IWB1939	BobWhite_c25784_83	2A	211.22	681	2A	210.02	669	.	.	.	.	.	.	.	.	.	.	.	.	2A	241.9	636	2A	271.4	2127	L	.
1941	IWB1941	BobWhite_c25806_157	.	.	.	.	.	.	7B	96.06	144	.	.	.	7B	56.17	197	.	.	.	.	.	.	.	.	.	S	2A
1944	IWB1944	BobWhite_c2585_1156	.	.	.	2B	84.16	2810	2B1	114.3	743	.	.	.	2B	105.95	679	.	.	.	.	.	.	.	.	.	S	2B
1945	IWB1945	BobWhite_c25856_223	.	.	.	2B	84.16	616	.	.	.	.	.	.	.	.	.	.	.	.	.	.	.	.	.	.	L	2B
1946	IWB1946	BobWhite_c25856_263	.	.	.	2B	84.16	617	.	.	.	.	.	.	.	.	.	.	.	.	.	.	.	.	.	.	L	2B
1953	IWB1953	BobWhite_c25941_205	.	.	.	.	.	.	.	.	.	5A	53.36	697	.	.	.	.	.	.	.	.	.	.	.	.	S	.
1957	IWB1957	BobWhite_c25996_190	.	.	.	.	.	.	3A	19.46	8	.	.	.	.	.	.	.	.	.	3A	122	63	.	.	.	S	3D
1959	IWB1959	BobWhite_c260_197	.	.	.	.	.	.	3B	5.59	61	.	.	.	.	.	.	.	.	.	3B	101.4	85	.	.	.	_	3B
1960	IWB1960	BobWhite_c26002_72	.	.	.	.	.	.	.	.	.	.	.	.	.	.	.	6A1	10.7	230	.	.	.	.	.	.	S	.
1964	IWB1964	BobWhite_c26045_230	.	.	.	.	.	.	1B	139.94	81	1B	54.84	105	.	.	.	.	.	.	.	.	.	.	.	.	L	.
1968	IWB1968	BobWhite_c26082_239	.	.	.	5B	249.93	759	.	.	.	5B	281.57	1073	.	.	.	.	.	.	.	.	.	.	.	.	L	5B
1972	IWB1972	BobWhite_c26122_129	.	.	.	1A1	90.47	838	1A	104.02	226	.	.	.	1A1	112.33	564	1A1	104.4	358	.	.	.	1A	155.5	510	L	1A
1973	IWB1973	BobWhite_c26130_475	.	.	.	.	.	.	.	.	.	.	.	.	.	.	.	1B	29.53	1036	.	.	.	.	.	.	L	.
1974	IWB1974	BobWhite_c26143_145	.	.	.	.	.	.	.	.	.	.	.	.	.	.	.	.	.	.	5B	272.3	780	.	.	.	L	5B
1975	IWB1975	BobWhite_c2615_128	.	.	.	2B	87.392	3664	.	.	.	.	.	.	.	.	.	.	.	.	.	.	.	2B	115.4	2603	L	2D
1980	IWB1980	BobWhite_c26201_275	.	.	.	.	.	.	7B	96.06	208	7B	172.51	446	.	.	.	.	.	.	.	.	.	.	.	.	L	7B
1981	IWB1981	BobWhite_c26212_208	.	.	.	1A1	82.18	796	1A	98.27	220	.	.	.	.	.	.	1A1	92.35	320	.	.	.	.	.	.	L	1A
1984	IWB1984	BobWhite_c26259_248	.	.	.	.	.	.	.	.	.	2A	136.8	464	2A1	125.91	365	.	.	.	.	.	.	.	.	.	S	2A
1986	IWB1986	BobWhite_c26285_263	.	.	.	.	.	.	.	.	.	.	.	.	.	.	.	1B	28.41	387	.	.	.	.	.	.	S	.
1987	IWB1987	BobWhite_c26296_83	.	.	.	2A	20.92	42	.	.	.	.	.	.	.	.	.	.	.	.	.	.	.	2A	56.7	1385	S	.
1992	IWB1992	BobWhite_c26329_71	.	.	.	2B	87.392	3939	2D1a	130.388	227	.	.	.	.	.	.	2D1	51.21	456	.	.	.	2B	115.4	2853	L	2B
1994	IWB1994	BobWhite_c26330_284	.	.	.	3A	227.99	762	.	.	.	3A	187.63	734	.	.	.	3A1	158.25	548	.	.	.	.	.	.	_	.
1996	IWB1996	BobWhite_c26374_339	2A	120.8	103	2A	53.73	322	2A	102.71	89	2A	81.26	261	2A1	91.99	57	.	.	.	2A	69.3	131	.	.	.	S	2A
1997	IWB1997	BobWhite_c26404_281	1D2	23.1	17	1D2	0	257	1D	178.69	450	.	.	.	.	.	.	1D2	1.51	21	1D	147.8	258	.	.	.	L	1D
1998	IWB1998	BobWhite_c2646_141	.	.	.	.	.	.	4B	90.23	489	.	.	.	4B	127.56	167	.	.	.	.	.	.	.	.	.	L	4B
2000	IWB2000	BobWhite_c26468_274	.	.	.	2B	87.392	3665	.	.	.	.	.	.	.	.	.	.	.	.	.	.	.	.	.	.	L	2B
2001	IWB2001	BobWhite_c26482_164	.	.	.	7D1	74.13	335	.	.	.	.	.	.	.	.	.	.	.	.	.	.	.	.	.	.	L	.
2006	IWB2006	BobWhite_c26503_61	6A	105.19	733	.	.	.	6A	79.72	922	.	.	.	.	.	.	.	.	.	6A	178.5	722	.	.	.	L	6A
2007	IWB2007	BobWhite_c26504_163	6B	80.11	301	.	.	.	.	.	.	6B	107.64	285	6B	87.99	428	6B	99.87	350	6B	56.2	465	6B	84.1	6940	S	6B
2010	IWB2010	BobWhite_c26509_353	.	.	.	2B	84.16	625	.	.	.	.	.	.	.	.	.	.	.	.	.	.	.	.	.	.	L	2B
2013	IWB2013	BobWhite_c26529_106	7A	143.27	957	7A	142.71	617	.	.	.	7A	178.77	685	7A	140.88	610	7A	262.4	726	.	.	.	.	.	.	L	7A
2014	IWB2014	BobWhite_c26534_532	.	.	.	.	.	.	.	.	.	.	.	.	7B	120.99	772	.	.	.	1D	147.8	389	7B	19.7	7950	L	7B
2016	IWB2016	BobWhite_c26540_273	.	.	.	.	.	.	.	.	.	.	.	.	.	.	.	5A	89.1	195	.	.	.	.	.	.	L	5A
2017	IWB2017	BobWhite_c26555_74	3A1	171.25	227	3A	167.15	290	.	.	.	.	.	.	.	.	.	.	.	.	.	.	.	.	.	.	S	.
2019	IWB2019	BobWhite_c26569_190	.	.	.	.	.	.	.	.	.	.	.	.	1A1	134.9	615	.	.	.	.	.	.	1B	87	1005	L	1B
2020	IWB2020	BobWhite_c26570_282	2A	180.78	453	2A	163.09	591	.	.	.	2A	154.08	577	.	.	.	.	.	.	.	.	.	.	.	.	L	.
2022	IWB2022	BobWhite_c2661_155	.	.	.	.	.	.	3D	3.49	7	3D	39.92	30	3D1	10.95	175	.	.	.	.	.	.	.	.	.	L	.
2025	IWB2025	BobWhite_c26666_152	.	.	.	2B	84.16	626	.	.	.	.	.	.	.	.	.	.	.	.	.	.	.	.	.	.	S	2A
2027	IWB2027	BobWhite_c26673_51	.	.	.	.	.	.	.	.	.	2Db	112.05	154	.	.	.	.	.	.	.	.	.	.	.	.	L	.
2028	IWB2028	BobWhite_c26680_62	5B	33	35	5B	0.92	30	5B	23.57	34	5B	35.15	37	.	.	.	.	.	.	.	.	.	.	.	.	S	5B
2029	IWB2029	BobWhite_c26689_85	7B	100.83	163	7B	119.3	187	.	.	.	.	.	.	7B	54.65	136	.	.	.	.	.	.	.	.	.	S	7B
2031	IWB2031	BobWhite_c26698_121	.	.	.	2B	84.16	628	.	.	.	.	.	.	.	.	.	.	.	.	.	.	.	.	.	.	L	2B
2035	IWB2035	BobWhite_c26775_217	.	.	.	.	.	.	.	.	.	2B	143	302	.	.	.	.	.	.	.	.	.	.	.	.	S	2B
2038	IWB2038	BobWhite_c26797_144	.	.	.	.	.	.	6A	61.94	688	.	.	.	6A	77.37	426	6A1	9.6	166	.	.	.	.	.	.	S	6A
2039	IWB2039	BobWhite_c26803_89	.	.	.	2A	20.92	41	.	.	.	.	.	.	.	.	.	.	.	.	.	.	.	2B	43.6	2326	S	2B
2041	IWB2041	BobWhite_c26850_78	.	.	.	1B	82.43	446	1B	172.54	350	1B	84.35	659	.	.	.	.	.	.	.	.	.	.	.	.	L	.
2045	IWB2045	BobWhite_c26893_161	3A1	171.25	258	3A	168.52	484	3A	69.44	96	3A	124.43	379	3A	160.33	337	.	.	.	.	.	.	.	.	.	L	3A
2049	IWB2049	BobWhite_c2694_494	.	.	.	.	.	.	.	.	.	.	.	.	.	.	.	5B	174.9	1142	.	.	.	.	.	.	L	5B
2052	IWB2052	BobWhite_c26981_66	.	.	.	2B	84.16	3032	2B1	126.58	882	2B	153.92	1042	2B	112.55	1118	2B	173.15	657	.	.	.	.	.	.	L	.
2059	IWB2059	BobWhite_c27044_149	.	.	.	2B	84.16	632	.	.	.	.	.	.	.	.	.	.	.	.	.	.	.	.	.	.	S	.
2064	IWB2064	BobWhite_c27145_318	.	.	.	6A	214.06	791	.	.	.	6A	206.28	658	.	.	.	6A1	86.86	277	.	.	.	.	.	.	L	6A
2065	IWB2065	BobWhite_c27145_731	.	.	.	6D	184.99	136	6A	128.98	952	6A	206.28	660	6A	118.3	613	6A1	86.86	286	.	.	.	6A	143.1	6416	L	6A
2066	IWB2066	BobWhite_c2715_411	.	.	.	.	.	.	.	.	.	.	.	.	.	.	.	.	.	.	.	.	.	5A	104.2	5107	L	5A
2068	IWB2068	BobWhite_c27163_179	.	.	.	3D2	14.11	3	.	.	.	.	.	.	3D2	25.21	105	3D2	81.165	73	.	.	.	.	.	.	L	.
2069	IWB2069	BobWhite_c27165_244	.	.	.	2B	84.16	633	.	.	.	.	.	.	.	.	.	.	.	.	.	.	.	.	.	.	S	.
2074	IWB2074	BobWhite_c27184_61	.	.	.	2B	87.392	3666	.	.	.	.	.	.	.	.	.	.	.	.	.	.	.	2B	115.4	2604	L	2B
2075	IWB2075	BobWhite_c27193_217	5A	295.07	731	5A	265.69	826	.	.	.	.	.	.	.	.	.	.	.	.	5A	178.6	416	.	.	.	L	5A
2076	IWB2076	BobWhite_c27216_137	.	.	.	6B	37.41	275	.	.	.	.	.	.	6B	71.9	157	.	.	.	6A	73	112	.	.	.	S	.
2078	IWB2078	BobWhite_c27227_247	.	.	.	.	.	.	.	.	.	.	.	.	.	.	.	6B	51.8	84	.	.	.	6B	90.9	7115	S	.
2079	IWB2079	BobWhite_c27244_211	5B	127.59	982	.	.	.	.	.	.	5B	172.57	640	.	.	.	.	.	.	.	.	.	.	.	.	L	5B
2081	IWB2081	BobWhite_c27251_77	.	.	.	.	.	.	7A	95.8	364	7A	218.27	764	.	.	.	.	.	.	.	.	.	.	.	.	L	7A
2082	IWB2082	BobWhite_c27253_91	6B	90.39	803	.	.	.	6B1	26.13	638	.	.	.	.	.	.	.	.	.	.	.	.	.	.	.	L	.
2086	IWB2086	BobWhite_c27287_232	3B	8.09	28	.	.	.	.	.	.	3B	24.07	56	3B2	20.48	139	3B	24.64	51	.	.	.	.	.	.	_	.
2089	IWB2089	BobWhite_c2730_245	.	.	.	.	.	.	.	.	.	.	.	.	.	.	.	5D1	218.47	63	.	.	.	.	.	.	L	5D
2090	IWB2090	BobWhite_c27307_30	3D3	5.63	6	3D4	3.07	5	.	.	.	.	.	.	.	.	.	.	.	.	.	.	.	.	.	.	_	.
2091	IWB2091	BobWhite_c27318_380	6B	84.24	583	.	.	.	.	.	.	6B	112.12	436	.	.	.	.	.	.	.	.	.	.	.	.	L	6B
2094	IWB2094	BobWhite_c27352_145	.	.	.	.	.	.	.	.	.	3B	47.36	124	3B2	20.48	176	.	.	.	.	.	.	.	.	.	_	3B
2095	IWB2095	BobWhite_c27355_190	.	.	.	6B	1.28	90	.	.	.	6B	31.09	43	6B	0	104	6B	0	50	.	.	.	.	.	.	L	.
2096	IWB2096	BobWhite_c27364_124	6B	156.46	1015	.	.	.	6B1	124.82	1050	.	.	.	.	.	.	.	.	.	.	.	.	.	.	.	L	.
2097	IWB2097	BobWhite_c27364_296	6B	156.46	1014	.	.	.	6B1	124.82	1049	.	.	.	.	.	.	.	.	.	.	.	.	.	.	.	L	6B
2101	IWB2101	BobWhite_c27438_81	.	.	.	1A1	83.93	808	1A	98.27	218	.	.	.	.	.	.	1A1	92.88	326	.	.	.	.	.	.	L	1A
2104	IWB2104	BobWhite_c27445_148	.	.	.	.	.	.	.	.	.	5A	53.36	688	.	.	.	.	.	.	.	.	.	.	.	.	S	5A
2105	IWB2105	BobWhite_c27474_124	.	.	.	.	.	.	1A	34.13	75	.	.	.	.	.	.	1B	27.48	73	.	.	.	1A	47.7	162	S	1A
2107	IWB2107	BobWhite_c27474_204	.	.	.	.	.	.	.	.	.	1B	37.31	30	.	.	.	.	.	.	.	.	.	.	.	.	S	.
2108	IWB2108	BobWhite_c27474_65	.	.	.	.	.	.	.	.	.	.	.	.	1B	29.46	35	.	.	.	1D	26.2	25	.	.	.	S	.
2113	IWB2113	BobWhite_c27519_173	7B	100.83	142	.	.	.	.	.	.	7B	169.04	264	7B	54.65	172	.	.	.	.	.	.	.	.	.	S	7B
2117	IWB2117	BobWhite_c27559_270	6B	144.86	929	6B	146.9	585	6B1	123.22	1028	.	.	.	6B	190.37	844	.	.	.	.	.	.	.	.	.	L	6B
2125	IWB2125	BobWhite_c2767_72	.	.	.	.	.	.	.	.	.	.	.	.	.	.	.	5B	142.63	1121	.	.	.	.	.	.	L	5B
2126	IWB2126	BobWhite_c27673_312	7A	143.27	808	.	.	.	.	.	.	.	.	.	.	.	.	.	.	.	.	.	.	.	.	.	S	.
2128	IWB2128	BobWhite_c27675_201	2B	149.48	766	.	.	.	.	.	.	2B	152.13	806	2B	105.95	894	.	.	.	.	.	.	.	.	.	L	2B
2131	IWB2131	BobWhite_c27715_321	.	.	.	2B	84.16	639	.	.	.	.	.	.	.	.	.	.	.	.	.	.	.	.	.	.	L	2B
2132	IWB2132	BobWhite_c27733_52	.	.	.	2B	84.16	640	.	.	.	.	.	.	.	.	.	.	.	.	.	.	.	.	.	.	L	.
2134	IWB2134	BobWhite_c27751_206	4B	135.37	569	.	.	.	4B	91.7	591	.	.	.	4B	128.8	219	4B	87.36	208	.	.	.	4B	18.9	4546	L	4B
2135	IWB2135	BobWhite_c27751_95	.	.	.	.	.	.	4B	91.7	582	4B	100.64	582	4B	128.8	235	4B	87.36	212	.	.	.	4B	18.9	4551	L	4B
2141	IWB2141	BobWhite_c27801_429	.	.	.	.	.	.	.	.	.	.	.	.	.	.	.	.	.	.	4B	208.7	381	.	.	.	L	4B
2143	IWB2143	BobWhite_c27816_523	2B	149.48	744	.	.	.	.	.	.	2B	152.16	934	2B	105.95	1019	.	.	.	.	.	.	.	.	.	L	2B
2145	IWB2145	BobWhite_c27840_401	.	.	.	2B	84.16	642	.	.	.	.	.	.	.	.	.	.	.	.	.	.	.	.	.	.	L	2D
2148	IWB2148	BobWhite_c27870_103	5D	138.84	505	.	.	.	.	.	.	5D	149.64	115	.	.	.	.	.	.	.	.	.	.	.	.	L	.
2155	IWB2155	BobWhite_c27944_234	4A	81.99	113	.	.	.	4A	45.15	87	.	.	.	.	.	.	.	.	.	.	.	.	.	.	.	L	4A
2158	IWB2158	BobWhite_c27975_103	.	.	.	2B	84.16	644	.	.	.	.	.	.	.	.	.	.	.	.	.	.	.	.	.	.	L	2D
2161	IWB2161	BobWhite_c28000_321	.	.	.	2B	84.16	645	.	.	.	.	.	.	.	.	.	.	.	.	.	.	.	.	.	.	L	2B
2163	IWB2163	BobWhite_c28009_397	7D	77.8	57	.	.	.	.	.	.	7D	57.68	54	.	.	.	.	.	.	.	.	.	.	.	.	S	7D
2166	IWB2166	BobWhite_c28058_232	7B	185.46	584	.	.	.	.	.	.	.	.	.	.	.	.	.	.	.	.	.	.	.	.	.	L	7B
2169	IWB2169	BobWhite_c28090_175	3B	86.34	167	.	.	.	.	.	.	3B	61.1	172	.	.	.	.	.	.	.	.	.	3B	143.1	3743	_	3B
2170	IWB2170	BobWhite_c28101_376	.	.	.	.	.	.	.	.	.	.	.	.	4D1	178.65	71	.	.	.	.	.	.	.	.	.	L	.
2175	IWB2175	BobWhite_c28133_87	.	.	.	.	.	.	.	.	.	.	.	.	1D1	35.58	101	.	.	.	.	.	.	1D	55.6	1204	L	.
2176	IWB2176	BobWhite_c28135_109	.	.	.	.	.	.	3B	115.17	1007	.	.	.	.	.	.	.	.	.	3B	266	733	3B	235.2	4152	_	3B
2177	IWB2177	BobWhite_c28137_293	.	.	.	.	.	.	.	.	.	4A	318.31	627	.	.	.	.	.	.	4A	229.5	272	.	.	.	L	4A
2181	IWB2181	BobWhite_c2822_228	2B	230.04	1509	2B	145.35	4502	2B2	11.2	213	2B	217.11	1603	.	.	.	2B	228.36	965	2B	250.7	760	.	.	.	L	2B
2184	IWB2184	BobWhite_c28250_220	.	.	.	.	.	.	2D1a	130.941	348	.	.	.	.	.	.	2D1	51.21	498	.	.	.	.	.	.	L	2D
2188	IWB2188	BobWhite_c28295_256	.	.	.	.	.	.	.	.	.	1B	39.06	39	1B	61.2	146	1B	28.54	873	.	.	.	.	.	.	S	1A
2189	IWB2189	BobWhite_c2830_327	5A	278.13	717	.	.	.	5A	253.07	751	.	.	.	.	.	.	.	.	.	5A	164.4	399	5A	211.6	5237	L	.
2190	IWB2190	BobWhite_c28317_190	5A	114.42	270	5A	85.87	320	5A	116.36	358	.	.	.	5A1	170.12	239	.	.	.	.	.	.	.	.	.	.	.
2191	IWB2191	BobWhite_c28333_454	5B	144.14	1115	.	.	.	.	.	.	5B	195.78	742	.	.	.	.	.	.	5B	372.1	986	.	.	.	L	5D
2192	IWB2192	BobWhite_c28341_51	.	.	.	1D1	103.85	199	1D	93.09	83	.	.	.	.	.	.	.	.	.	.	.	.	.	.	.	L	1D
2197	IWB2197	BobWhite_c28388_198	.	.	.	.	.	.	.	.	.	4D1	24.31	14	.	.	.	.	.	.	.	.	.	.	.	.	S	.
2198	IWB2198	BobWhite_c28404_121	.	.	.	2B	84.16	666	.	.	.	.	.	.	.	.	.	.	.	.	.	.	.	.	.	.	S	2A
2200	IWB2200	BobWhite_c28409_271	.	.	.	.	.	.	6B1	27.17	774	.	.	.	6B	96.67	639	.	.	.	.	.	.	.	.	.	L	6B
2201	IWB2201	BobWhite_c28409_462	6B	90.39	784	.	.	.	.	.	.	.	.	.	.	.	.	.	.	.	.	.	.	.	.	.	L	6B
2202	IWB2202	BobWhite_c2842_95	.	.	.	2B	84.16	668	.	.	.	.	.	.	.	.	.	.	.	.	.	.	.	.	.	.	L	.
2203	IWB2203	BobWhite_c2844_569	.	.	.	1B	128.42	822	1B	206.81	677	.	.	.	.	.	.	1B	88.29	1265	.	.	.	.	.	.	L	1B
2205	IWB2205	BobWhite_c28464_814	3A1	171.25	231	3A	168.52	452	.	.	.	.	.	.	.	.	.	3A1	112.47	184	3A	201.8	78	3A	104.5	3324	L	3A
2209	IWB2209	BobWhite_c28505_151	.	.	.	.	.	.	.	.	.	.	.	.	7B	69.14	420	.	.	.	.	.	.	.	.	.	L	.
2211	IWB2211	BobWhite_c28522_266	3B	140.18	320	3B	75.13	333	3B	81.79	612	3B	88.97	538	.	.	.	.	.	.	.	.	.	.	.	.	S	3A
2212	IWB2212	BobWhite_c28547_208	.	.	.	6A	0.9	11	.	.	.	6D	13.72	7	.	.	.	.	.	.	.	.	.	.	.	.	S	6D
2214	IWB2214	BobWhite_c28552_194	.	.	.	2B	84.16	672	.	.	.	.	.	.	.	.	.	.	.	.	.	.	.	.	.	.	L	2D
2217	IWB2217	BobWhite_c28578_465	.	.	.	.	.	.	.	.	.	5A	53.36	683	.	.	.	.	.	.	.	.	.	.	.	.	S	.
2222	IWB2222	BobWhite_c28635_785	.	.	.	.	.	.	.	.	.	.	.	.	.	.	.	1B	36.77	1147	.	.	.	.	.	.	L	5B
2223	IWB2223	BobWhite_c28635_896	1B	82.1	780	.	.	.	.	.	.	.	.	.	.	.	.	1B	36.77	1148	.	.	.	.	.	.	L	.
2231	IWB2231	BobWhite_c2878_64	7A	145.27	1087	.	.	.	.	.	.	.	.	.	.	.	.	.	.	.	.	.	.	.	.	.	.	.
2233	IWB2233	BobWhite_c28819_517	2A	160.24	328	2A	146.2	478	.	.	.	2A	144.04	536	.	.	.	.	.	.	.	.	.	.	.	.	L	.
2234	IWB2234	BobWhite_c28819_733	2A	160.24	275	.	.	.	.	.	.	2A	144.04	531	.	.	.	.	.	.	.	.	.	.	.	.	L	2A
2235	IWB2235	BobWhite_c28819_787	2A	160.24	341	2A	146.2	491	.	.	.	2A	134.24	406	.	.	.	.	.	.	.	.	.	.	.	.	L	.
2238	IWB2238	BobWhite_c2892_167	7B	194.45	648	.	.	.	.	.	.	.	.	.	.	.	.	.	.	.	.	.	.	.	.	.	L	7B
2239	IWB2239	BobWhite_c2892_211	7B	194.45	657	7B	182.69	739	.	.	.	.	.	.	.	.	.	.	.	.	.	.	.	.	.	.	L	7B
2240	IWB2240	BobWhite_c2895_518	.	.	.	2B	84.16	686	.	.	.	.	.	.	.	.	.	.	.	.	.	.	.	.	.	.	L	.
2241	IWB2241	BobWhite_c28950_147	3A1	171.25	273	3A	168.52	499	3A	69.44	111	3A	122.82	319	3A	160.33	309	3A1	112.47	248	.	.	.	.	.	.	L	3A
2242	IWB2242	BobWhite_c28958_178	.	.	.	.	.	.	5B	62.26	185	.	.	.	.	.	.	5B	25.84	370	.	.	.	.	.	.	L	5B
2243	IWB2243	BobWhite_c28971_184	1A1	165.85	619	1A1	90.47	840	1A	104.02	228	.	.	.	1A1	112.33	567	.	.	.	.	.	.	1A	157.1	522	L	.
2248	IWB2248	BobWhite_c29011_52	.	.	.	2B	84.16	688	.	.	.	.	.	.	.	.	.	.	.	.	.	.	.	.	.	.	L	2B
2249	IWB2249	BobWhite_c29014_241	.	.	.	3D1	16.22	27	.	.	.	.	.	.	3D1	10.95	143	.	.	.	3D	132.3	30	.	.	.	L	.
2250	IWB2250	BobWhite_c29014_449	.	.	.	3D1	16.22	29	.	.	.	.	.	.	3D1	10.95	144	.	.	.	3D	132.3	31	.	.	.	L	3D
2254	IWB2254	BobWhite_c29070_225	7A	143.27	804	.	.	.	.	.	.	.	.	.	.	.	.	.	.	.	.	.	.	.	.	.	L	.
2255	IWB2255	BobWhite_c29089_108	.	.	.	7B	174.58	522	7B	149.47	931	.	.	.	7B	117.67	665	7B	108.98	494	.	.	.	.	.	.	L	.
2261	IWB2261	BobWhite_c292_385	.	.	.	7B	148.99	414	7B	121.38	794	.	.	.	7B	93.81	563	.	.	.	.	.	.	.	.	.	L	.
2262	IWB2262	BobWhite_c29220_337	.	.	.	.	.	.	.	.	.	.	.	.	4B	29.44	61	4B	13.97	12	.	.	.	.	.	.	L	.
2264	IWB2264	BobWhite_c29262_670	.	.	.	2B	84.16	701	.	.	.	.	.	.	.	.	.	.	.	.	.	.	.	.	.	.	L	.
2268	IWB2268	BobWhite_c29304_397	.	.	.	2B	84.16	704	.	.	.	.	.	.	.	.	.	.	.	.	.	.	.	.	.	.	S	2B
2271	IWB2271	BobWhite_c2937_1426	3B	159.82	529	3B	102.49	743	.	.	.	3B	107.82	936	.	.	.	3B	198.51	616	.	.	.	3B	203.7	4115	_	3B
2272	IWB2272	BobWhite_c294_450	.	.	.	.	.	.	1B	246.29	712	.	.	.	.	.	.	1B	98.42	1309	.	.	.	.	.	.	L	1B
2275	IWB2275	BobWhite_c29419_116	3A1	98.66	104	3A	102.01	166	3A	59.38	24	3A	91.8	134	.	.	.	3A1	77.93	144	.	.	.	.	.	.	S	.
2279	IWB2279	BobWhite_c29475_338	7A	149.03	1157	.	.	.	.	.	.	.	.	.	.	.	.	.	.	.	.	.	.	.	.	.	L	.
2281	IWB2281	BobWhite_c2949_1083	2B	43.19	86	.	.	.	2B1	16.38	142	.	.	.	2B	8.21	138	.	.	.	.	.	.	.	.	.	S	.
2282	IWB2282	BobWhite_c29506_211	.	.	.	.	.	.	5B	84.76	427	5D	94.66	74	.	.	.	5B	50.1	611	.	.	.	.	.	.	L	.
2284	IWB2284	BobWhite_c2957_369	.	.	.	.	.	.	.	.	.	3B	81.96	211	.	.	.	.	.	.	.	.	.	.	.	.	S	.
2285	IWB2285	BobWhite_c29572_73	.	.	.	.	.	.	2B1	109.48	653	2B	144.98	444	.	.	.	2B	150.69	278	.	.	.	.	.	.	S	2B
2286	IWB2286	BobWhite_c29596_649	.	.	.	.	.	.	.	.	.	.	.	.	.	.	.	2B	185.21	751	2B	135.3	397	2B	115.4	2919	L	2B
2288	IWB2288	BobWhite_c2963_1532	.	.	.	2B	8.853	28	2B1	11.02	39	2B	37.15	41	2B	3.01	105	.	.	.	.	.	.	.	.	.	S	.
2289	IWB2289	BobWhite_c2963_1880	2B	31.1	18	2B	8.853	30	2B1	11.02	54	2B	37.15	55	2B	3.01	114	.	.	.	.	.	.	.	.	.	S	2B
2290	IWB2290	BobWhite_c29647_243	.	.	.	3B	97.88	634	3B	99.94	980	3B	105.54	851	.	.	.	.	.	.	.	.	.	.	.	.	_	.
2291	IWB2291	BobWhite_c29659_339	.	.	.	.	.	.	.	.	.	.	.	.	.	.	.	1B	29.53	1073	.	.	.	.	.	.	S	.
2292	IWB2292	BobWhite_c29689_288	5B	87.73	382	5B	41.23	329	5B	73.82	358	.	.	.	5B1	70.3	163	.	.	.	.	.	.	.	.	.	L	.
2295	IWB2295	BobWhite_c29706_369	.	.	.	3A	6.58	136	.	.	.	3A	44.56	95	.	.	.	.	.	.	.	.	.	.	.	.	L	.
2296	IWB2296	BobWhite_c29706_411	.	.	.	2B	87.392	3674	.	.	.	.	.	.	.	.	.	.	.	.	.	.	.	2B	115.4	2607	L	.
2305	IWB2305	BobWhite_c29807_84	.	.	.	2A	20.92	38	.	.	.	.	.	.	.	.	.	.	.	.	.	.	.	.	.	.	S	2A
2309	IWB2309	BobWhite_c29826_602	3A1	198.04	469	.	.	.	.	.	.	3A	148.55	665	3A	171.45	606	.	.	.	.	.	.	.	.	.	L	3A
2310	IWB2310	BobWhite_c29830_126	2B	55.73	165	.	.	.	.	.	.	2B	94.08	135	.	.	.	.	.	.	.	.	.	.	.	.	S	.
2311	IWB2311	BobWhite_c29857_228	5D	12.44	21	.	.	.	.	.	.	.	.	.	.	.	.	.	.	.	.	.	.	.	.	.	S	5B
2314	IWB2314	BobWhite_c2987_243	4D	37.4	34	.	.	.	.	.	.	.	.	.	.	.	.	.	.	.	.	.	.	.	.	.	S	.
2315	IWB2315	BobWhite_c2988_2161	.	.	.	.	.	.	2B1	66.98	262	.	.	.	.	.	.	.	.	.	.	.	.	2B	57.9	2361	S	2B
2316	IWB2316	BobWhite_c2988_421	.	.	.	.	.	.	.	.	.	.	.	.	.	.	.	.	.	.	.	.	.	2B	57.9	2369	S	2B
2317	IWB2317	BobWhite_c2988_493	.	.	.	.	.	.	2B1	66.98	261	.	.	.	.	.	.	.	.	.	.	.	.	2B	57.9	2362	S	2B
2320	IWB2320	BobWhite_c29908_113	1A1	138.41	524	1A1	73.43	767	.	.	.	.	.	.	1A1	88.8	452	.	.	.	1A	109.9	463	.	.	.	L	1A
2323	IWB2323	BobWhite_c29953_89	.	.	.	.	.	.	7B	96.06	229	7B	171.93	362	.	.	.	.	.	.	.	.	.	.	.	.	S	7B
2326	IWB2326	BobWhite_c29999_82	.	.	.	.	.	.	5B	70.2	282	.	.	.	.	.	.	.	.	.	.	.	.	.	.	.	L	.
2328	IWB2328	BobWhite_c300_174	.	.	.	.	.	.	5A	102.75	111	.	.	.	.	.	.	.	.	.	.	.	.	.	.	.	.	.
2330	IWB2330	BobWhite_c30009_285	.	.	.	3A	164.12	254	.	.	.	3A	122.82	263	.	.	.	.	.	.	.	.	.	.	.	.	S	3A
2333	IWB2333	BobWhite_c30050_125	.	.	.	4B	63.38	78	.	.	.	.	.	.	.	.	.	4B	54.88	34	.	.	.	.	.	.	S	4B
2336	IWB2336	BobWhite_c30109_240	.	.	.	.	.	.	.	.	.	1A	111.43	551	.	.	.	1A1	49.02	109	.	.	.	.	.	.	L	1D
2337	IWB2337	BobWhite_c30111_117	.	.	.	1B	79.97	397	.	.	.	.	.	.	.	.	.	.	.	.	.	.	.	.	.	.	L	.
2338	IWB2338	BobWhite_c30112_275	2B	132.68	388	2B	84.16	3163	.	.	.	.	.	.	2B	90.93	467	2B	140.84	117	.	.	.	.	.	.	S	2B
2340	IWB2340	BobWhite_c30138_69	7A	56.84	180	.	.	.	.	.	.	.	.	.	.	.	.	7A	61.27	191	.	.	.	7A	62.5	7513	L	.
2341	IWB2341	BobWhite_c30140_119	.	.	.	.	.	.	.	.	.	.	.	.	2B	177.73	1459	.	.	.	.	.	.	.	.	.	L	2B
2350	IWB2350	BobWhite_c30232_154	.	.	.	3A	168.7	540	.	.	.	3A	125.33	495	.	.	.	.	.	.	3A	257	209	.	.	.	L	3A
2352	IWB2352	BobWhite_c30285_272	.	.	.	.	.	.	7B	96.06	205	7B	171.93	340	.	.	.	.	.	.	.	.	.	.	.	.	S	7B
2355	IWB2355	BobWhite_c30317_140	4A	191.31	374	.	.	.	.	.	.	4A	281.32	498	.	.	.	.	.	.	.	.	.	.	.	.	L	4A
2360	IWB2360	BobWhite_c30423_262	6B	89.3	645	.	.	.	.	.	.	.	.	.	6B	93.51	595	6B	109.26	729	.	.	.	.	.	.	L	6B
2361	IWB2361	BobWhite_c30440_218	.	.	.	2B	84.16	748	.	.	.	.	.	.	.	.	.	.	.	.	.	.	.	.	.	.	L	2B
2362	IWB2362	BobWhite_c30461_131	.	.	.	7A	145.74	712	.	.	.	7A	190.91	714	.	.	.	.	.	.	7A	321	398	.	.	.	L	7A
2363	IWB2363	BobWhite_c30467_395	.	.	.	2B	84.16	749	.	.	.	.	.	.	.	.	.	.	.	.	.	.	.	.	.	.	L	2B
2364	IWB2364	BobWhite_c30467_727	.	.	.	2B	84.16	751	.	.	.	.	.	.	.	.	.	.	.	.	.	.	.	.	.	.	L	2B
2367	IWB2367	BobWhite_c30500_527	.	.	.	6D	179.06	61	.	.	.	6B	127.89	567	.	.	.	.	.	.	.	.	.	.	.	.	L	6B
2368	IWB2368	BobWhite_c30520_281	.	.	.	2D3	16.3	14	.	.	.	.	.	.	2B	37.69	245	.	.	.	.	.	.	.	.	.	S	2B
2369	IWB2369	BobWhite_c30520_323	.	.	.	.	.	.	.	.	.	.	.	.	2B	37.69	242	.	.	.	2B	61.4	99	.	.	.	S	.
2370	IWB2370	BobWhite_c30538_421	7A	143.27	798	.	.	.	.	.	.	.	.	.	.	.	.	.	.	.	.	.	.	.	.	.	L	7A
2371	IWB2371	BobWhite_c30545_131	.	.	.	.	.	.	.	.	.	.	.	.	3D1	10.95	85	.	.	.	.	.	.	.	.	.	S	.
2373	IWB2373	BobWhite_c3056_2737	.	.	.	2B	84.16	754	.	.	.	.	.	.	.	.	.	.	.	.	.	.	.	.	.	.	L	2B
2378	IWB2378	BobWhite_c30582_103	.	.	.	7B	144.43	402	7B	114.69	753	.	.	.	.	.	.	.	.	.	.	.	.	.	.	.	L	7D
2379	IWB2379	BobWhite_c30583_75	5B	96.68	829	5B	73.96	470	.	.	.	.	.	.	5B1	76.42	591	.	.	.	5B	264.8	627	.	.	.	S	6D
2380	IWB2380	BobWhite_c30622_180	2B	132.68	356	2B	84.16	3164	.	.	.	.	.	.	2B	90.93	465	2B	141.38	131	.	.	.	2B	95.4	2418	S	6B
2381	IWB2381	BobWhite_c30632_331	.	.	.	.	.	.	.	.	.	6A	4.46	3	.	.	.	.	.	.	.	.	.	.	.	.	S	.
2384	IWB2384	BobWhite_c30662_274	.	.	.	.	.	.	7B	98.99	505	7B	173.62	581	.	.	.	.	.	.	.	.	.	.	.	.	L	7B
2385	IWB2385	BobWhite_c30671_355	.	.	.	2B	84.16	760	.	.	.	.	.	.	.	.	.	.	.	.	.	.	.	.	.	.	L	2B
2387	IWB2387	BobWhite_c3068_393	.	.	.	.	.	.	.	.	.	.	.	.	1B	85.63	1115	1B	28.34	251	.	.	.	.	.	.	S	1B
2392	IWB2392	BobWhite_c3073_1156	6A	22.49	46	.	.	.	6A	1.31	35	.	.	.	6A	16.07	18	.	.	.	.	.	.	6A	24.5	5944	S	.
2395	IWB2395	BobWhite_c30742_144	6B	136.81	917	6B	135.74	524	.	.	.	.	.	.	6B	171.65	766	.	.	.	.	.	.	.	.	.	L	.
2396	IWB2396	BobWhite_c30742_51	6B	136.81	916	6B	135.74	523	.	.	.	.	.	.	6B	171.65	765	.	.	.	.	.	.	.	.	.	L	.
2397	IWB2397	BobWhite_c30745_232	2D1	86.6	122	2B	87.392	4007	.	.	.	.	.	.	.	.	.	2D1	51.34	532	.	.	.	2B	115.4	2860	L	.
2398	IWB2398	BobWhite_c30756_256	4B	125.85	381	4B	85.2	163	4B	81.3	193	4B	78.92	222	.	.	.	4B	80.8	78	4B	143	170	.	.	.	S	4D
2402	IWB2402	BobWhite_c30826_779	.	.	.	2B	84.16	769	.	.	.	.	.	.	.	.	.	.	.	.	.	.	.	.	.	.	S	2B
2408	IWB2408	BobWhite_c30908_253	.	.	.	2B	84.16	770	.	.	.	.	.	.	.	.	.	.	.	.	.	.	.	.	.	.	L	2B
2409	IWB2409	BobWhite_c30930_192	6A	91.63	438	6A	85.84	364	6A	60.98	578	6A	88.59	312	.	.	.	.	.	.	6A	102.4	307	6A	89.7	6350	S	.
2412	IWB2412	BobWhite_c30988_361	.	.	.	2B	62.828	281	.	.	.	2A	81.74	263	.	.	.	.	.	.	.	.	.	.	.	.	S	2D
2413	IWB2413	BobWhite_c30990_228	5D	227.3	672	5D2	9.47	57	5D2	21.9	37	.	.	.	5D2	6.59	48	5D2	13.36	55	.	.	.	.	.	.	L	5D
2414	IWB2414	BobWhite_c30995_403	.	.	.	2B	84.16	2815	.	.	.	2B	151.38	671	2B	105.95	767	.	.	.	.	.	.	.	.	.	L	.
2418	IWB2418	BobWhite_c31011_102	.	.	.	.	.	.	.	.	.	.	.	.	.	.	.	.	.	.	6A	95.1	279	6A	85.2	6281	S	6A
2419	IWB2419	BobWhite_c31037_81	.	.	.	.	.	.	.	.	.	5A	53.36	677	.	.	.	.	.	.	.	.	.	.	.	.	S	5B
2420	IWB2420	BobWhite_c31067_242	.	.	.	.	.	.	.	.	.	.	.	.	7A	18.06	21	7A	59.71	109	7A	51.9	84	7A	48.5	7471	S	7A
2422	IWB2422	BobWhite_c31092_346	.	.	.	.	.	.	4A	228.64	597	.	.	.	4A	284.42	410	.	.	.	.	.	.	.	.	.	L	.
2423	IWB2423	BobWhite_c31108_66	.	.	.	2B	87.392	3680	.	.	.	.	.	.	.	.	.	.	.	.	.	.	.	.	.	.	L	2D
2424	IWB2424	BobWhite_c3111_636	.	.	.	.	.	.	3B	5.59	69	.	.	.	.	.	.	3D1	3.01	11	.	.	.	.	.	.	_	3B
2426	IWB2426	BobWhite_c31126_139	6D1	32.32	58	.	.	.	.	.	.	6D	27	35	6D1	8.69	50	.	.	.	.	.	.	.	.	.	S	.
2427	IWB2427	BobWhite_c31129_60	.	.	.	.	.	.	2B1	98.02	380	.	.	.	.	.	.	.	.	.	2B	106.7	185	.	.	.	S	2B
2429	IWB2429	BobWhite_c31155_350	.	.	.	.	.	.	.	.	.	1A	109.16	194	.	.	.	.	.	.	.	.	.	.	.	.	L	1A
2430	IWB2430	BobWhite_c31163_694	2A	205.24	542	.	.	.	.	.	.	.	.	.	.	.	.	2A	159.01	340	2A	202.1	480	.	.	.	L	2A
2432	IWB2432	BobWhite_c31195_268	.	.	.	.	.	.	.	.	.	5A	51.45	61	.	.	.	.	.	.	.	.	.	.	.	.	S	5D
2434	IWB2434	BobWhite_c3120_164	7A	141.07	371	.	.	.	.	.	.	.	.	.	.	.	.	.	.	.	.	.	.	.	.	.	L	.
2437	IWB2437	BobWhite_c31233_453	.	.	.	.	.	.	.	.	.	.	.	.	3A	161.19	364	.	.	.	.	.	.	.	.	.	L	.
2440	IWB2440	BobWhite_c31268_254	.	.	.	.	.	.	.	.	.	.	.	.	2B	120.02	1255	.	.	.	.	.	.	.	.	.	L	5B
2446	IWB2446	BobWhite_c31322_391	.	.	.	.	.	.	.	.	.	.	.	.	1A1	136.58	713	1A1	128.81	519	.	.	.	.	.	.	L	1A
2452	IWB2452	BobWhite_c3146_128	2B	161.64	1159	2B	84.16	3559	.	.	.	2B	158.67	1214	2B	120.02	1360	.	.	.	2B	150.7	523	.	.	.	L	2B
2454	IWB2454	BobWhite_c31470_532	.	.	.	1A1	1.67	21	.	.	.	.	.	.	.	.	.	.	.	.	.	.	.	.	.	.	S	1A
2457	IWB2457	BobWhite_c31500_144	.	.	.	.	.	.	.	.	.	.	.	.	.	.	.	3A1	138.51	469	3A	280.3	442	.	.	.	L	3A
2458	IWB2458	BobWhite_c31523_130	2B	149.48	873	2B	84.16	3373	.	.	.	2B	151.93	767	2B	105.95	859	.	.	.	.	.	.	.	.	.	L	2B
2459	IWB2459	BobWhite_c31542_52	.	.	.	4B	91.68	326	.	.	.	.	.	.	.	.	.	.	.	.	.	.	.	.	.	.	S	4B
2460	IWB2460	BobWhite_c31547_236	.	.	.	2B	84.16	800	.	.	.	.	.	.	.	.	.	.	.	.	.	.	.	.	.	.	L	2B
2461	IWB2461	BobWhite_c31562_95	.	.	.	3A	270.08	845	.	.	.	.	.	.	.	.	.	3A1	215.96	590	.	.	.	.	.	.	_	.
2462	IWB2462	BobWhite_c31565_576	5B	96.68	803	.	.	.	5B	84.76	458	.	.	.	5B1	76.42	565	5B	50.1	821	5B	264.8	605	.	.	.	L	5A
2463	IWB2463	BobWhite_c31565_664	5B	97.81	860	.	.	.	5B	84.76	554	.	.	.	5B1	76.42	617	5B	50.1	862	5B	264.8	644	.	.	.	L	5B
2466	IWB2466	BobWhite_c31583_303	.	.	.	2B	84.16	803	.	.	.	.	.	.	.	.	.	.	.	.	.	.	.	.	.	.	L	2B
2473	IWB2473	BobWhite_c31602_139	.	.	.	.	.	.	.	.	.	.	.	.	.	.	.	1B	28.94	978	.	.	.	.	.	.	S	1B
2476	IWB2476	BobWhite_c31641_289	.	.	.	.	.	.	.	.	.	5A	53.36	676	.	.	.	.	.	.	.	.	.	.	.	.	S	.
2477	IWB2477	BobWhite_c3166_310	.	.	.	2B	84.16	809	.	.	.	.	.	.	.	.	.	.	.	.	.	.	.	.	.	.	L	2B
2478	IWB2478	BobWhite_c3166_675	.	.	.	2B	84.16	810	.	.	.	.	.	.	.	.	.	.	.	.	.	.	.	.	.	.	L	2B
2479	IWB2479	BobWhite_c31673_296	.	.	.	.	.	.	.	.	.	2A	155.56	587	.	.	.	.	.	.	.	.	.	.	.	.	S	2A
2480	IWB2480	BobWhite_c31673_617	.	.	.	6A	97.38	514	.	.	.	.	.	.	.	.	.	.	.	.	.	.	.	.	.	.	S	6A
2481	IWB2481	BobWhite_c317_1777	.	.	.	.	.	.	3B	81.4	450	3B	85.39	379	3B1	32.48	160	3B	175.19	306	.	.	.	.	.	.	S	3B
2482	IWB2482	BobWhite_c31708_99	2B	192.46	1372	.	.	.	.	.	.	2B	193.53	1448	2B	177.73	1529	.	.	.	.	.	.	.	.	.	L	2B
2490	IWB2490	BobWhite_c31805_335	2A	160.24	282	.	.	.	.	.	.	.	.	.	.	.	.	.	.	.	.	.	.	.	.	.	L	.
2493	IWB2493	BobWhite_c31854_189	.	.	.	.	.	.	.	.	.	.	.	.	2B	3.01	9	.	.	.	.	.	.	.	.	.	L	.
2494	IWB2494	BobWhite_c31875_102	.	.	.	2A	20.92	62	.	.	.	.	.	.	.	.	.	.	.	.	.	.	.	.	.	.	S	.
2501	IWB2501	BobWhite_c3194_125	.	.	.	.	.	.	6B1	27.17	772	.	.	.	6B	96.67	637	.	.	.	.	.	.	.	.	.	L	6B
2507	IWB2507	BobWhite_c31986_324	2B	149.69	931	.	.	.	.	.	.	2B	152.16	976	2B	105.95	1057	.	.	.	.	.	.	.	.	.	L	2B
2509	IWB2509	BobWhite_c3200_1003	.	.	.	3B	165.12	852	.	.	.	.	.	.	3B1	118.06	527	.	.	.	.	.	.	.	.	.	L	.
2511	IWB2511	BobWhite_c3201_914	7A	143.27	790	.	.	.	.	.	.	.	.	.	.	.	.	.	.	.	.	.	.	.	.	.	L	.
2514	IWB2514	BobWhite_c32070_287	.	.	.	2B	84.16	827	.	.	.	.	.	.	.	.	.	.	.	.	.	.	.	.	.	.	L	2B
2515	IWB2515	BobWhite_c3208_63	.	.	.	2B	84.16	828	.	.	.	.	.	.	.	.	.	.	.	.	.	.	.	.	.	.	L	2B
2516	IWB2516	BobWhite_c3208_97	.	.	.	2B	84.16	829	.	.	.	.	.	.	.	.	.	.	.	.	.	.	.	.	.	.	L	2B
2521	IWB2521	BobWhite_c32217_147	4A	80.8	93	4A	153.08	103	.	.	.	4A	174.04	176	.	.	.	.	.	.	.	.	.	.	.	.	S	4A
2522	IWB2522	BobWhite_c32226_104	.	.	.	.	.	.	2A	138.62	528	.	.	.	2A1	125.91	273	.	.	.	.	.	.	.	.	.	S	2A
2523	IWB2523	BobWhite_c32226_131	.	.	.	2B	84.16	830	.	.	.	.	.	.	.	.	.	.	.	.	.	.	.	.	.	.	S	2B
2525	IWB2525	BobWhite_c32236_139	.	.	.	2B	84.16	831	2A	138.62	553	.	.	.	.	.	.	.	.	.	.	.	.	.	.	.	S	2B
2533	IWB2533	BobWhite_c32313_688	4A	199.27	422	4A	248.61	665	4A	124.48	562	.	.	.	.	.	.	4A	197.42	234	.	.	.	.	.	.	L	4A
2534	IWB2534	BobWhite_c32319_268	.	.	.	.	.	.	2B2	0.36	45	.	.	.	.	.	.	.	.	.	2B	224	622	.	.	.	L	2B
2535	IWB2535	BobWhite_c32319_313	.	.	.	.	.	.	2B2	0.36	44	.	.	.	.	.	.	.	.	.	2B	224	623	.	.	.	L	.
2537	IWB2537	BobWhite_c32336_198	.	.	.	.	.	.	2D1a	130.941	346	.	.	.	.	.	.	2D1	51.21	496	.	.	.	.	.	.	L	.
2538	IWB2538	BobWhite_c32336_504	.	.	.	.	.	.	2D1a	130.941	345	.	.	.	.	.	.	2D1	51.21	495	.	.	.	.	.	.	L	.
2539	IWB2539	BobWhite_c32347_219	.	.	.	7A	276.71	793	7A	148.43	452	.	.	.	.	.	.	.	.	.	.	.	.	.	.	.	L	7A
2540	IWB2540	BobWhite_c32372_186	.	.	.	.	.	.	6A	70.78	893	.	.	.	.	.	.	.	.	.	6A	114.6	431	.	.	.	L	6A
2542	IWB2542	BobWhite_c32377_278	.	.	.	6A	60.1	167	6A	31.18	318	.	.	.	6A	37.01	259	.	.	.	6A	73	110	.	.	.	S	.
2543	IWB2543	BobWhite_c32377_62	.	.	.	6A	60.1	170	6A	31.18	321	6A	62.56	219	6A	37.01	279	.	.	.	6A	74.7	160	.	.	.	S	.
2548	IWB2548	BobWhite_c32478_208	7D	159.75	298	.	.	.	7B	96.06	344	7B	171.93	392	.	.	.	.	.	.	.	.	.	.	.	.	S	7B
2549	IWB2549	BobWhite_c32484_127	.	.	.	.	.	.	7B	98.99	490	7B	173.18	515	.	.	.	.	.	.	.	.	.	.	.	.	L	.
2550	IWB2550	BobWhite_c32495_258	.	.	.	.	.	.	.	.	.	.	.	.	.	.	.	.	.	.	.	.	.	5B	8.3	5413	L	.
2552	IWB2552	BobWhite_c32528_251	.	.	.	.	.	.	.	.	.	1D	22.11	43	.	.	.	.	.	.	.	.	.	.	.	.	S	.
2553	IWB2553	BobWhite_c32574_139	4A	211.83	434	.	.	.	.	.	.	4A	281.32	501	.	.	.	.	.	.	.	.	.	.	.	.	S	.
2554	IWB2554	BobWhite_c3259_96	.	.	.	.	.	.	.	.	.	.	.	.	4A	284.42	406	4A	252.45	385	.	.	.	.	.	.	L	.
2557	IWB2557	BobWhite_c32601_108	.	.	.	.	.	.	6B1	27.17	753	.	.	.	.	.	.	.	.	.	.	.	.	.	.	.	S	.
2565	IWB2565	BobWhite_c32659_88	1B	81.16	703	.	.	.	.	.	.	.	.	.	.	.	.	.	.	.	.	.	.	.	.	.	_	3D
2566	IWB2566	BobWhite_c3266_501	.	.	.	.	.	.	4A	47.81	367	4A	174.55	269	.	.	.	.	.	.	4A	78.7	96	.	.	.	L	4A
2567	IWB2567	BobWhite_c3269_141	7B	108.54	272	.	.	.	.	.	.	7B	175.31	644	7B	63.5	357	7B	53.91	224	5B	105.8	168	.	.	.	L	7B
2568	IWB2568	BobWhite_c3269_191	7B	109.99	295	.	.	.	.	.	.	.	.	.	7B	63.5	326	.	.	.	5B	103.6	122	.	.	.	L	.
2575	IWB2575	BobWhite_c32785_874	.	.	.	5B	252.1	828	5B	218.05	1315	.	.	.	.	.	.	.	.	.	.	.	.	.	.	.	L	.
2576	IWB2576	BobWhite_c32820_290	.	.	.	6A	232.28	837	.	.	.	.	.	.	.	.	.	.	.	.	.	.	.	.	.	.	L	.
2577	IWB2577	BobWhite_c3283_54	.	.	.	.	.	.	1D	103.82	151	.	.	.	1D1	44.7	239	1D1	109.57	80	.	.	.	.	.	.	L	.
2579	IWB2579	BobWhite_c32835_152	.	.	.	1B	65.17	109	.	.	.	.	.	.	1B	85.63	230	.	.	.	.	.	.	.	.	.	L	6B
2581	IWB2581	BobWhite_c32864_250	.	.	.	.	.	.	.	.	.	.	.	.	3B1	50.07	396	3B	188.39	505	3B	190.2	362	.	.	.	_	3B
2584	IWB2584	BobWhite_c32883_84	.	.	.	.	.	.	.	.	.	7A	350.25	882	.	.	.	7A	436.77	935	7A	433.4	614	.	.	.	L	.
2587	IWB2587	BobWhite_c32911_243	6B	83.64	531	.	.	.	6B1	19.37	216	.	.	.	.	.	.	6B	108.6	644	.	.	.	6B	82.4	6640	S	6B
2592	IWB2592	BobWhite_c32938_177	.	.	.	2B	87.392	3683	.	.	.	.	.	.	.	.	.	.	.	.	2B	135.3	381	2B	115.4	2915	L	2B
2593	IWB2593	BobWhite_c32938_264	.	.	.	2B	87.392	3910	.	.	.	.	.	.	.	.	.	2B	185.21	755	2B	135.3	400	.	.	.	L	.
2594	IWB2594	BobWhite_c32938_366	.	.	.	2B	87.392	3911	.	.	.	.	.	.	.	.	.	2B	184.8	739	2B	151.8	535	.	.	.	L	.
2598	IWB2598	BobWhite_c32973_167	6A	22.49	40	.	.	.	6A	0	11	.	.	.	6A	16.07	17	.	.	.	.	.	.	.	.	.	S	6A
2599	IWB2599	BobWhite_c32978_78	7B	103.04	195	.	.	.	.	.	.	7B	169.04	271	.	.	.	.	.	.	.	.	.	.	.	.	L	.
2600	IWB2600	BobWhite_c32981_113	.	.	.	6A	58.72	54	.	.	.	6A	51.9	103	.	.	.	.	.	.	.	.	.	.	.	.	S	.
2601	IWB2601	BobWhite_c33018_649	.	.	.	.	.	.	.	.	.	.	.	.	.	.	.	.	.	.	.	.	.	6B	82.4	6761	L	6B
2605	IWB2605	BobWhite_c33069_114	6B	79.92	232	.	.	.	.	.	.	.	.	.	.	.	.	.	.	.	.	.	.	1B	35.2	698	L	3D
2606	IWB2606	BobWhite_c33103_439	.	.	.	.	.	.	.	.	.	7A	18.88	120	.	.	.	7A	62.05	218	.	.	.	.	.	.	L	.
2607	IWB2607	BobWhite_c33103_476	7A	56.84	192	.	.	.	.	.	.	7A	18.88	191	.	.	.	7A	62.05	227	7A	70.2	109	7A	62.5	7543	S	7A
2610	IWB2610	BobWhite_c3319_141	1A1	163	585	1A1	83.93	804	.	.	.	1A	145.07	729	.	.	.	.	.	.	.	.	.	.	.	.	.	.
2611	IWB2611	BobWhite_c332_340	3D1	14.65	42	.	.	.	.	.	.	.	.	.	.	.	.	.	.	.	.	.	.	.	.	.	L	.
2612	IWB2612	BobWhite_c33208_98	1D2	24.46	204	1D2	0	195	1D	178.69	388	1D	214.63	218	.	.	.	1D2	3.01	256	1D	147.8	370	.	.	.	L	.
2613	IWB2613	BobWhite_c33227_82	.	.	.	.	.	.	6B1	27.17	771	.	.	.	6B	96.67	636	.	.	.	.	.	.	.	.	.	L	6B
2614	IWB2614	BobWhite_c3325_613	4A	81.99	112	.	.	.	4A	45.15	86	.	.	.	.	.	.	.	.	.	.	.	.	.	.	.	S	4A
2616	IWB2616	BobWhite_c33300_159	.	.	.	.	.	.	.	.	.	7A	18.88	128	7A	22.94	150	.	.	.	7A	75.2	122	7A	62.5	7544	S	7A
2620	IWB2620	BobWhite_c33333_54	.	.	.	2B	84.16	871	.	.	.	.	.	.	.	.	.	.	.	.	.	.	.	.	.	.	L	2B
2621	IWB2621	BobWhite_c33344_143	3B	162.79	574	3B	104.45	787	.	.	.	3B	119.82	986	.	.	.	.	.	.	.	.	.	.	.	.	_	3B
2622	IWB2622	BobWhite_c3335_1438	.	.	.	1D1	57.3	62	.	.	.	1B	46.75	69	.	.	.	1B	27.99	127	.	.	.	.	.	.	S	.
2626	IWB2626	BobWhite_c33438_172	.	.	.	.	.	.	7B	96.06	203	7B	171.93	339	.	.	.	.	.	.	.	.	.	.	.	.	S	7B
2628	IWB2628	BobWhite_c33464_133	2B	200.32	1383	.	.	.	2B2	0.36	89	.	.	.	.	.	.	2B	210.83	855	2B	224	667	.	.	.	L	2B
2633	IWB2633	BobWhite_c33506_732	.	.	.	.	.	.	.	.	.	.	.	.	.	.	.	.	.	.	1B	193.5	755	1B	23.3	602	L	1B
2634	IWB2634	BobWhite_c3351_329	4A	240.35	608	4A	296.14	952	.	.	.	.	.	.	4A	295.19	505	4A	254.65	408	.	.	.	.	.	.	S	.
2638	IWB2638	BobWhite_c33540_69	7B	132.17	456	.	.	.	.	.	.	7B	199.81	786	7B	92.35	552	7B	84.6	330	.	.	.	.	.	.	S	.
2642	IWB2642	BobWhite_c33574_552	.	.	.	2B	84.16	890	.	.	.	.	.	.	.	.	.	.	.	.	.	.	.	.	.	.	S	2B
2651	IWB2651	BobWhite_c33778_146	.	.	.	.	.	.	5D2	30.87	51	.	.	.	.	.	.	.	.	.	.	.	.	.	.	.	L	.
2653	IWB2653	BobWhite_c33799_145	.	.	.	4A	296.74	1017	.	.	.	.	.	.	.	.	.	.	.	.	.	.	.	.	.	.	L	.
2656	IWB2656	BobWhite_c3385_64	.	.	.	7B	175.41	532	.	.	.	.	.	.	7B	119.24	681	7B	108.01	461	7B	89	149	7B	24.3	7980	.	.
2658	IWB2658	BobWhite_c33898_150	.	.	.	.	.	.	.	.	.	4A	271.57	408	.	.	.	.	.	.	.	.	.	.	.	.	L	4A
2660	IWB2660	BobWhite_c339_247	.	.	.	.	.	.	.	.	.	5A	53.36	669	.	.	.	.	.	.	.	.	.	.	.	.	S	.
2661	IWB2661	BobWhite_c33909_119	.	.	.	.	.	.	.	.	.	5A	53.36	668	.	.	.	.	.	.	.	.	.	.	.	.	S	.
2662	IWB2662	BobWhite_c3392_749	6B	97.66	831	.	.	.	.	.	.	6B	132.34	580	.	.	.	.	.	.	6B	98	546	.	.	.	L	.
2664	IWB2664	BobWhite_c33976_317	1B	77.84	294	.	.	.	.	.	.	1B	69.58	121	.	.	.	.	.	.	.	.	.	.	.	.	S	.
2665	IWB2665	BobWhite_c33990_190	5B	96.21	692	.	.	.	5B	85.6	657	.	.	.	5B1	76.42	463	5B	50.1	779	.	.	.	.	.	.	L	5B
2666	IWB2666	BobWhite_c34030_310	.	.	.	4B	4.65	3	.	.	.	.	.	.	.	.	.	.	.	.	.	.	.	.	.	.	L	.
2667	IWB2667	BobWhite_c34030_646	1B	117.24	1110	.	.	.	.	.	.	1B	115.51	875	.	.	.	.	.	.	.	.	.	.	.	.	L	1A
2669	IWB2669	BobWhite_c34068_833	7A	188.67	1189	7B	175.41	537	.	.	.	7A	271.89	817	7A	307.59	679	7A	427.74	812	.	.	.	7B	24.3	7962	L	.
2670	IWB2670	BobWhite_c34068_854	7B	183.53	576	.	.	.	.	.	.	7B	266.44	871	.	.	.	.	.	.	7B	95.5	162	.	.	.	L	7B
2672	IWB2672	BobWhite_c34115_137	.	.	.	2B	84.16	909	.	.	.	.	.	.	.	.	.	.	.	.	.	.	.	.	.	.	L	2B
2673	IWB2673	BobWhite_c34125_183	.	.	.	.	.	.	1B	311.08	839	1B	185.5	1111	.	.	.	.	.	.	.	.	.	.	.	.	L	1B
2677	IWB2677	BobWhite_c34170_95	6B	83.64	524	.	.	.	.	.	.	.	.	.	.	.	.	.	.	.	.	.	.	.	.	.	L	.
2679	IWB2679	BobWhite_c34233_205	2B	149.48	884	.	.	.	.	.	.	2B	151.93	772	2B	105.95	864	.	.	.	.	.	.	.	.	.	L	2B
2680	IWB2680	BobWhite_c3425_276	.	.	.	.	.	.	.	.	.	.	.	.	.	.	.	7B	52.68	128	.	.	.	.	.	.	L	7B
2681	IWB2681	BobWhite_c34267_459	.	.	.	1B	94.32	661	.	.	.	.	.	.	.	.	.	.	.	.	.	.	.	.	.	.	L	.
2683	IWB2683	BobWhite_c34273_67	.	.	.	2B	84.16	914	.	.	.	.	.	.	.	.	.	.	.	.	.	.	.	.	.	.	L	2B
2685	IWB2685	BobWhite_c3428_233	.	.	.	.	.	.	2D1a	130.941	344	.	.	.	.	.	.	2D1	51.21	494	.	.	.	.	.	.	L	2D
2688	IWB2688	BobWhite_c34318_375	.	.	.	6B	6.77	178	.	.	.	6B	55.25	85	.	.	.	.	.	.	.	.	.	.	.	.	S	6A
2691	IWB2691	BobWhite_c34385_117	.	.	.	.	.	.	2B1	114.3	738	.	.	.	2B	105.95	677	.	.	.	.	.	.	.	.	.	S	2B
2692	IWB2692	BobWhite_c34385_90	.	.	.	.	.	.	2B1	114.3	737	.	.	.	2B	105.95	676	.	.	.	.	.	.	.	.	.	S	2B
2693	IWB2693	BobWhite_c344_125	.	.	.	6B	1.28	20	.	.	.	.	.	.	.	.	.	.	.	.	6B	13.2	27	.	.	.	S	6B
2694	IWB2694	BobWhite_c344_317	.	.	.	.	.	.	.	.	.	6A	8.37	13	.	.	.	.	.	.	.	.	.	.	.	.	.	.
2695	IWB2695	BobWhite_c344_781	.	.	.	6A/6B/6D	3.749	2	.	.	.	.	.	.	.	.	.	.	.	.	.	.	.	.	.	.	S	.
2701	IWB2701	BobWhite_c3445_658	.	.	.	.	.	.	4A	45.15	67	4A	174.04	56	.	.	.	.	.	.	.	.	.	.	.	.	S	.
2702	IWB2702	BobWhite_c3448_80	.	.	.	2B	62.828	297	2B1	97.34	365	2B	119.88	209	2B	81.82	374	.	.	.	.	.	.	.	.	.	S	2B
2704	IWB2704	BobWhite_c34548_96	.	.	.	.	.	.	.	.	.	.	.	.	3A	161.19	363	.	.	.	.	.	.	3A	110.9	3387	L	3A
2706	IWB2706	BobWhite_c34551_714	.	.	.	7A	113.58	264	.	.	.	7A	145.6	309	7A	104.33	400	7A	237.22	414	7A	278.8	234	7A	166.4	7684	S	7A
2711	IWB2711	BobWhite_c34604_222	.	.	.	.	.	.	.	.	.	1A	56.75	55	.	.	.	.	.	.	.	.	.	1A	42	95	S	.
2712	IWB2712	BobWhite_c34637_83	.	.	.	.	.	.	.	.	.	5A	53.36	666	.	.	.	.	.	.	.	.	.	.	.	.	S	.
2713	IWB2713	BobWhite_c34650_141	5A	114.42	389	5A	85.87	439	5A	116.36	477	5A	64.07	1078	5A1	170.12	372	.	.	.	.	.	.	5A	94.6	5004	L	5B
2714	IWB2714	BobWhite_c34650_78	5A	114.42	326	5A	85.87	376	5A	116.36	414	5A	64.07	1016	5A1	170.12	310	.	.	.	.	.	.	5A	94.6	4953	L	5B
2715	IWB2715	BobWhite_c34661_208	.	.	.	1A1	57.08	566	.	.	.	1A	109.16	447	.	.	.	.	.	.	.	.	.	.	.	.	S	1A
2717	IWB2717	BobWhite_c34689_116	7B	129.43	436	.	.	.	.	.	.	.	.	.	.	.	.	7B	82.18	303	7B	13.6	14	.	.	.	L	.
2723	IWB2723	BobWhite_c34759_227	.	.	.	5B	126.66	568	.	.	.	.	.	.	.	.	.	5B	103.44	965	5B	342	890	.	.	.	L	5B
2725	IWB2725	BobWhite_c34770_148	.	.	.	.	.	.	.	.	.	.	.	.	.	.	.	.	.	.	.	.	.	7A	47.6	7423	S	7A
2727	IWB2727	BobWhite_c34798_184	.	.	.	6D	210.89	178	.	.	.	.	.	.	6D3	5.44	30	.	.	.	.	.	.	.	.	.	L	6D
2732	IWB2732	BobWhite_c3484_538	.	.	.	.	.	.	.	.	.	7B	175.31	616	7B	63.5	338	.	.	.	.	.	.	.	.	.	L	7A
2733	IWB2733	BobWhite_c34866_232	.	.	.	3A	164.12	252	.	.	.	3A	122.82	261	.	.	.	.	.	.	.	.	.	.	.	.	_	3A
2735	IWB2735	BobWhite_c3488_386	.	.	.	.	.	.	.	.	.	.	.	.	.	.	.	.	.	.	.	.	.	5B	169	5683	L	5B
2736	IWB2736	BobWhite_c34887_239	7A	138.68	354	7A	122.61	313	.	.	.	7A	174.43	352	.	.	.	7A	256.04	444	.	.	.	.	.	.	S	.
2737	IWB2737	BobWhite_c34920_228	6B	82.71	417	.	.	.	6B1	19.37	266	.	.	.	.	.	.	6B	108.6	568	.	.	.	6B	82.4	6607	S	6B
2741	IWB2741	BobWhite_c34987_301	3B	99.53	182	3B	43.57	182	3B	46.23	254	.	.	.	.	.	.	3B	122.72	123	3B	138	194	3B	148	3752	L	.
2744	IWB2744	BobWhite_c35005_81	.	.	.	2B	84.16	934	.	.	.	.	.	.	.	.	.	.	.	.	.	.	.	.	.	.	L	2B
2746	IWB2746	BobWhite_c35035_317	.	.	.	6A	232.15	831	.	.	.	.	.	.	.	.	.	.	.	.	6B	158	626	.	.	.	L	6B
2747	IWB2747	BobWhite_c35035_85	.	.	.	6A	232.15	830	.	.	.	.	.	.	.	.	.	.	.	.	.	.	.	.	.	.	L	.
2749	IWB2749	BobWhite_c3506_1151	6B	146.99	965	6B	146.9	568	6B1	123.22	1011	.	.	.	6B	190.37	858	.	.	.	.	.	.	.	.	.	L	6B
2750	IWB2750	BobWhite_c3506_1184	6B	144.86	920	.	.	.	.	.	.	.	.	.	6B	190.37	838	.	.	.	6A	239.7	765	.	.	.	L	.
2751	IWB2751	BobWhite_c3506_1559	6B	146.99	964	6B	146.9	567	6B1	123.22	1010	.	.	.	6B	190.37	857	.	.	.	6B	167.7	637	.	.	.	L	6B
2753	IWB2753	BobWhite_c35093_176	.	.	.	.	.	.	.	.	.	3A	290.81	825	3A	351.08	718	.	.	.	.	.	.	.	.	.	L	3A
2754	IWB2754	BobWhite_c35100_183	.	.	.	.	.	.	3B	95.49	960	.	.	.	.	.	.	.	.	.	.	.	.	.	.	.	_	3B
2755	IWB2755	BobWhite_c35100_484	.	.	.	.	.	.	3B	95.49	959	.	.	.	.	.	.	.	.	.	.	.	.	.	.	.	_	.
2759	IWB2759	BobWhite_c3514_717	6B	122.48	891	.	.	.	.	.	.	6B	148.27	658	.	.	.	.	.	.	.	.	.	.	.	.	L	6B
2760	IWB2760	BobWhite_c3515_753	6B	156.46	1011	.	.	.	.	.	.	.	.	.	6B	190.37	890	.	.	.	.	.	.	.	.	.	L	.
2761	IWB2761	BobWhite_c35150_107	.	.	.	2B	87.392	3688	.	.	.	.	.	.	.	.	.	.	.	.	.	.	.	2B	115.4	2614	L	2B
2764	IWB2764	BobWhite_c3521_644	.	.	.	2B	84.16	948	.	.	.	.	.	.	.	.	.	.	.	.	.	.	.	.	.	.	L	2B
2766	IWB2766	BobWhite_c35249_110	.	.	.	.	.	.	3B	85.51	709	.	.	.	.	.	.	.	.	.	3B	192.3	495	3B	197.1	3990	_	3B
2767	IWB2767	BobWhite_c35250_155	1D2	33	262	.	.	.	1D	178.69	288	.	.	.	.	.	.	.	.	.	.	.	.	.	.	.	L	1B
2769	IWB2769	BobWhite_c35303_192	.	.	.	3A	167.15	283	.	.	.	3A	122.82	279	.	.	.	.	.	.	.	.	.	.	.	.	L	3A
2774	IWB2774	BobWhite_c35398_181	3B	168.9	604	.	.	.	3B	116.33	1026	.	.	.	.	.	.	3B	214.61	663	.	.	.	.	.	.	L	3D
2776	IWB2776	BobWhite_c35402_66	.	.	.	4A	181.39	523	.	.	.	.	.	.	.	.	.	.	.	.	.	.	.	.	.	.	L	4A
2777	IWB2777	BobWhite_c3541_152	7B	119.77	365	.	.	.	.	.	.	.	.	.	7B	69.14	429	7B	64.7	249	.	.	.	.	.	.	L	7B
2781	IWB2781	BobWhite_c35443_249	.	.	.	.	.	.	.	.	.	.	.	.	6B	112.71	697	.	.	.	.	.	.	.	.	.	L	.
2782	IWB2782	BobWhite_c35458_206	.	.	.	2B	84.16	959	.	.	.	.	.	.	.	.	.	.	.	.	.	.	.	.	.	.	L	.
2783	IWB2783	BobWhite_c35484_282	.	.	.	1B	90.28	619	.	.	.	.	.	.	.	.	.	.	.	.	1B	199	881	1B	35.2	745	L	1B
2786	IWB2786	BobWhite_c3552_1303	5B	142.52	1092	5B	145.25	624	5B	123.94	1002	.	.	.	.	.	.	.	.	.	.	.	.	.	.	.	L	5B
2787	IWB2787	BobWhite_c3552_1588	5B	142.52	1091	5B	145.25	623	5B	123.94	1001	.	.	.	.	.	.	.	.	.	.	.	.	.	.	.	L	5B
2788	IWB2788	BobWhite_c35520_397	.	.	.	1B	81.83	434	1B	165.04	255	.	.	.	1B	85.63	278	.	.	.	.	.	.	.	.	.	L	.
2791	IWB2791	BobWhite_c3553_287	7A	143.27	782	.	.	.	.	.	.	.	.	.	.	.	.	.	.	.	.	.	.	.	.	.	S	.
2794	IWB2794	BobWhite_c3564_81	7B	108.54	288	7B	124.71	318	.	.	.	.	.	.	.	.	.	.	.	.	5B	104.7	127	.	.	.	L	7B
2796	IWB2796	BobWhite_c35700_56	.	.	.	.	.	.	2A	138.62	532	2A	132.33	330	2A1	126.74	613	.	.	.	.	.	.	.	.	.	S	2A
2797	IWB2797	BobWhite_c35701_185	.	.	.	.	.	.	.	.	.	.	.	.	7A	18.06	12	.	.	.	.	.	.	.	.	.	S	.
2799	IWB2799	BobWhite_c35720_227	.	.	.	2B	84.16	969	.	.	.	.	.	.	.	.	.	.	.	.	.	.	.	.	.	.	L	.
2801	IWB2801	BobWhite_c35789_281	3A1	171.25	158	.	.	.	.	.	.	.	.	.	.	.	.	3A1	112.47	165	.	.	.	.	.	.	S	.
2802	IWB2802	BobWhite_c35859_105	.	.	.	.	.	.	3B	76.53	315	3A/3B/3D	2.012	2	.	.	.	3B	172.18	136	.	.	.	.	.	.	_	.
2803	IWB2803	BobWhite_c359_1026	1D1	5.84	19	1D1	0	6	1D	0	15	.	.	.	.	.	.	1D1	0	2	.	.	.	.	.	.	S	1D
2804	IWB2804	BobWhite_c3590_340	.	.	.	.	.	.	.	.	.	.	.	.	.	.	.	.	.	.	6A	105.7	404	6A	88	6293	S	6A
2806	IWB2806	BobWhite_c3591_513	.	.	.	.	.	.	.	.	.	.	.	.	3B1	32.48	37	.	.	.	.	.	.	.	.	.	S	3D
2812	IWB2812	BobWhite_c35961_80	.	.	.	6A	97.38	510	.	.	.	.	.	.	.	.	.	.	.	.	.	.	.	.	.	.	S	6A
2813	IWB2813	BobWhite_c3599_565	.	.	.	.	.	.	2D1a	130.388	197	.	.	.	.	.	.	2D1	51.21	451	.	.	.	.	.	.	L	2A
2816	IWB2816	BobWhite_c36054_53	5B	77.73	188	.	.	.	5B	62.26	190	5B	91.53	181	.	.	.	5B	25.84	408	.	.	.	.	.	.	L	5B
2817	IWB2817	BobWhite_c36070_89	6A	54.02	159	6A	58.72	88	6A	30.01	281	6A	51.9	119	.	.	.	.	.	.	6A	85.2	197	6A	51.1	6092	S	6A
2818	IWB2818	BobWhite_c36072_272	.	.	.	2B	84.16	3106	2B1	104.51	535	2B	141.17	266	.	.	.	2D1	6.04	87	2D	102.7	61	.	.	.	S	.
2820	IWB2820	BobWhite_c36118_246	.	.	.	.	.	.	.	.	.	3A	0	2	.	.	.	.	.	.	.	.	.	3A	6	3135	_	3B
2823	IWB2823	BobWhite_c36154_81	5B	198.35	1311	.	.	.	5B	167.63	1179	.	.	.	5B1	184.11	905	.	.	.	.	.	.	5B	122.1	5638	L	5B
2826	IWB2826	BobWhite_c36180_135	.	.	.	.	.	.	.	.	.	.	.	.	.	.	.	6B	66.18	134	.	.	.	.	.	.	S	6B
2828	IWB2828	BobWhite_c362_597	.	.	.	.	.	.	3B	5.59	92	3B	25.18	60	3B2	20.48	142	.	.	.	.	.	.	.	.	.	_	3B
2829	IWB2829	BobWhite_c3622_320	.	.	.	2B	84.16	977	.	.	.	.	.	.	.	.	.	.	.	.	.	.	.	.	.	.	S	.
2831	IWB2831	BobWhite_c36228_53	.	.	.	.	.	.	6B1	23.3	553	.	.	.	6B	93.51	542	.	.	.	6B	77	533	6B	82.4	6907	L	6B
2832	IWB2832	BobWhite_c36246_551	.	.	.	2B	84.16	982	.	.	.	.	.	.	.	.	.	.	.	.	.	.	.	.	.	.	L	2B
2834	IWB2834	BobWhite_c36268_275	.	.	.	.	.	.	7B	98.99	489	.	.	.	.	.	.	.	.	.	.	.	.	.	.	.	L	7B
2835	IWB2835	BobWhite_c36339_821	.	.	.	6A	232.95	883	.	.	.	.	.	.	.	.	.	.	.	.	.	.	.	.	.	.	L	.
2837	IWB2837	BobWhite_c36415_378	6B	84.24	566	.	.	.	.	.	.	.	.	.	.	.	.	.	.	.	.	.	.	.	.	.	L	.
2838	IWB2838	BobWhite_c36416_56	.	.	.	.	.	.	6B1	26.13	618	.	.	.	6B	93.51	574	.	.	.	.	.	.	.	.	.	L	6B
2840	IWB2840	BobWhite_c3644_491	.	.	.	.	.	.	.	.	.	2A	136.8	428	.	.	.	.	.	.	.	.	.	2A	171	1707	S	2A
2843	IWB2843	BobWhite_c36545_259	.	.	.	.	.	.	.	.	.	.	.	.	2A1	156.35	675	.	.	.	.	.	.	.	.	.	L	.
2846	IWB2846	BobWhite_c3656_1155	4A	161.81	347	4A	206.24	578	.	.	.	.	.	.	.	.	.	4A	159.21	197	.	.	.	.	.	.	L	4A
2853	IWB2853	BobWhite_c3661_88	.	.	.	.	.	.	.	.	.	.	.	.	.	.	.	1B	29.69	1087	.	.	.	.	.	.	S	1A
2856	IWB2856	BobWhite_c3664_81	.	.	.	2B	84.16	995	.	.	.	.	.	.	.	.	.	.	.	.	.	.	.	.	.	.	S	2B
2859	IWB2859	BobWhite_c3669_329	.	.	.	.	.	.	.	.	.	.	.	.	.	.	.	.	.	.	1B	191.3	630	.	.	.	L	.
2860	IWB2860	BobWhite_c36693_210	.	.	.	.	.	.	.	.	.	.	.	.	.	.	.	.	.	.	5B	75.8	51	.	.	.	.	.
2861	IWB2861	BobWhite_c36693_58	.	.	.	7A	119.55	291	.	.	.	.	.	.	.	.	.	.	.	.	.	.	.	.	.	.	.	.
2863	IWB2863	BobWhite_c3670_657	7A	143.27	775	.	.	.	.	.	.	.	.	.	.	.	.	.	.	.	.	.	.	.	.	.	S	.
2865	IWB2865	BobWhite_c3675_788	.	.	.	5A	211.15	759	5A	215.6	725	.	.	.	.	.	.	.	.	.	.	.	.	.	.	.	L	5A
2871	IWB2871	BobWhite_c36862_84	1B	128.46	1188	1B	126.13	790	.	.	.	1B	134.23	938	1B	117.14	1764	.	.	.	.	.	.	.	.	.	L	.
2872	IWB2872	BobWhite_c36864_159	.	.	.	.	.	.	7B	96.06	127	.	.	.	.	.	.	.	.	.	.	.	.	.	.	.	S	7B
2875	IWB2875	BobWhite_c36911_355	6B	82.71	487	.	.	.	6B1	19.76	415	.	.	.	.	.	.	6B	108.6	632	.	.	.	6B	82.4	6673	L	6A
2877	IWB2877	BobWhite_c3693_85	2B	149.48	903	2B	84.16	3377	.	.	.	2B	152.13	834	2B	105.95	922	.	.	.	.	.	.	.	.	.	L	2B
2878	IWB2878	BobWhite_c36944_167	5B	96.21	691	.	.	.	5B	85.6	656	.	.	.	5B1	76.42	462	5B	50.1	778	5B	264.8	532	.	.	.	L	5B
2883	IWB2883	BobWhite_c37076_229	5A	295.07	730	5A	265.69	824	.	.	.	.	.	.	4D1	40.19	60	.	.	.	5A	178.6	418	.	.	.	L	5A
2885	IWB2885	BobWhite_c37133_77	.	.	.	.	.	.	3D3	9.792	82	3D4	6.707	4	.	.	.	3D1	3.01	14	.	.	.	.	.	.	S	3D
2886	IWB2886	BobWhite_c3714_659	.	.	.	.	.	.	6A	10.26	65	6A	14.02	60	.	.	.	.	.	.	.	.	.	.	.	.	S	6A
2890	IWB2890	BobWhite_c3721_224	3B	189.26	615	.	.	.	.	.	.	3B	137.22	1041	.	.	.	.	.	.	3B	285.8	750	.	.	.	_	3B
2891	IWB2891	BobWhite_c3721_78	3B	189.26	614	.	.	.	.	.	.	3B	137.22	1040	.	.	.	.	.	.	.	.	.	.	.	.	_	.
2892	IWB2892	BobWhite_c37216_572	3B	158.54	490	.	.	.	.	.	.	.	.	.	.	.	.	.	.	.	3B	240.1	717	.	.	.	L	.
2895	IWB2895	BobWhite_c37236_219	.	.	.	3D3	32.728	144	.	.	.	.	.	.	.	.	.	.	.	.	.	.	.	.	.	.	S	.
2897	IWB2897	BobWhite_c37248_61	.	.	.	.	.	.	6B1	26.13	582	.	.	.	.	.	.	.	.	.	.	.	.	.	.	.	L	.
2900	IWB2900	BobWhite_c37325_92	.	.	.	3A	1.61	124	.	.	.	.	.	.	3A	68.31	121	.	.	.	.	.	.	.	.	.	S	3A
2902	IWB2902	BobWhite_c37358_208	1A1	186.45	733	2B	84.16	3126	.	.	.	1A	204.31	848	1A1	134.9	710	1A1	125.97	435	.	.	.	.	.	.	L	1A
2904	IWB2904	BobWhite_c37402_482	2A	206.42	564	.	.	.	.	.	.	2A	193.01	711	.	.	.	.	.	.	.	.	.	.	.	.	L	.
2905	IWB2905	BobWhite_c37402_506	2A	207.4	572	.	.	.	.	.	.	2A	193.01	712	.	.	.	.	.	.	.	.	.	.	.	.	L	.
2909	IWB2909	BobWhite_c37466_227	5A	93.7	73	.	.	.	5A	102.75	154	5A	58.62	947	5A1	141.85	89	5A	87.2	163	.	.	.	5A	86.8	4782	L	5D
2910	IWB2910	BobWhite_c37490_75	.	.	.	2B	84.16	1020	.	.	.	.	.	.	.	.	.	.	.	.	.	.	.	.	.	.	L	2B
2911	IWB2911	BobWhite_c3750_335	5D	136.14	498	.	.	.	.	.	.	.	.	.	.	.	.	.	.	.	.	.	.	.	.	.	L	5B
2912	IWB2912	BobWhite_c37515_81	.	.	.	.	.	.	.	.	.	.	.	.	.	.	.	.	.	.	.	.	.	5D	41.1	5781	L	.
2914	IWB2914	BobWhite_c3757_55	2B	149.48	838	2B	84.16	3379	.	.	.	2B	152.16	960	2B	105.95	1045	.	.	.	.	.	.	.	.	.	L	2B
2916	IWB2916	BobWhite_c37602_265	.	.	.	2B	84.16	1026	.	.	.	.	.	.	.	.	.	.	.	.	.	.	.	.	.	.	L	2B
2919	IWB2919	BobWhite_c37652_272	5A	295.82	734	5A	267.93	846	.	.	.	5A	192.89	1467	.	.	.	5A	278.09	524	.	.	.	.	.	.	L	1A
2922	IWB2922	BobWhite_c3771_338	.	.	.	.	.	.	.	.	.	.	.	.	1D2	0	23	.	.	.	.	.	.	.	.	.	S	.
2923	IWB2923	BobWhite_c3771_441	.	.	.	1B	70.47	158	.	.	.	1B	70.93	137	.	.	.	.	.	.	1B	190.7	391	.	.	.	S	1B
2924	IWB2924	BobWhite_c37766_677	1D2	27.44	252	1D2	0	94	1D	178.33	266	.	.	.	.	.	.	1D2	1.51	123	1D	147.8	252	.	.	.	L	1A
2927	IWB2927	BobWhite_c37802_547	1A1	121.37	241	.	.	.	.	.	.	1A	112.45	574	1A1	79.09	114	1A1	49.02	128	.	.	.	.	.	.	L	.
2928	IWB2928	BobWhite_c37803_125	5B	76.85	130	5B	32.52	122	.	.	.	.	.	.	.	.	.	.	.	.	.	.	.	.	.	.	S	5A
2932	IWB2932	BobWhite_c37848_381	3B	237.62	697	.	.	.	3B	222.85	1081	3B	196.19	1142	.	.	.	.	.	.	.	.	.	.	.	.	_	3B
2935	IWB2935	BobWhite_c37929_141	.	.	.	.	.	.	2A	138.62	452	.	.	.	2A1	125.91	244	.	.	.	2A	112.4	279	2A	171.9	1839	S	.
2936	IWB2936	BobWhite_c37933_241	.	.	.	2B	84.16	1034	.	.	.	.	.	.	.	.	.	.	.	.	.	.	.	.	.	.	S	2B
2937	IWB2937	BobWhite_c37935_124	1A1	123.96	381	.	.	.	.	.	.	.	.	.	1A1	80.35	346	1A1	52.06	150	.	.	.	1A	94.9	393	L	1A
2943	IWB2943	BobWhite_c38001_528	.	.	.	2B	87.392	3912	.	.	.	2B	164.56	1273	.	.	.	2B	185.21	759	2B	135.3	404	.	.	.	L	2B
2944	IWB2944	BobWhite_c38001_579	.	.	.	.	.	.	.	.	.	.	.	.	.	.	.	2D1	50.04	188	.	.	.	.	.	.	L	2D
2945	IWB2945	BobWhite_c38068_439	.	.	.	.	.	.	.	.	.	.	.	.	2B	105.95	666	.	.	.	.	.	.	.	.	.	L	.
2946	IWB2946	BobWhite_c38079_260	.	.	.	6B	1.28	70	.	.	.	.	.	.	6B	0	59	.	.	.	6B	13.2	57	6B	10.1	6512	S	6A
2956	IWB2956	BobWhite_c38264_181	.	.	.	2B	79.669	349	.	.	.	.	.	.	.	.	.	.	.	.	.	.	.	.	.	.	S	2A
2957	IWB2957	BobWhite_c38268_400	.	.	.	.	.	.	.	.	.	5A	52.6	99	.	.	.	.	.	.	.	.	.	.	.	.	S	.
2958	IWB2958	BobWhite_c38306_307	6B	146.99	974	6B	146.9	578	6B1	123.22	1021	.	.	.	6B	190.37	867	.	.	.	.	.	.	.	.	.	L	.
2961	IWB2961	BobWhite_c3833_815	.	.	.	2B	84.16	1039	.	.	.	.	.	.	.	.	.	.	.	.	.	.	.	2A	182.8	1981	L	2A
2965	IWB2965	BobWhite_c38340_243	4B	125.13	149	.	.	.	4B	83.93	409	4B	82.06	343	.	.	.	.	.	.	.	.	.	.	.	.	S	4B
2969	IWB2969	BobWhite_c38408_71	5B	193.14	1278	5B	191.52	753	5B	166.6	1124	.	.	.	.	.	.	5B	142.78	1136	5B	415	1096	5B	119.5	5599	L	5B
2972	IWB2972	BobWhite_c3844_264	4D	43.12	51	.	.	.	.	.	.	.	.	.	.	.	.	.	.	.	.	.	.	.	.	.	L	.
2973	IWB2973	BobWhite_c38444_238	.	.	.	3A	227.99	763	3A	105.59	358	.	.	.	.	.	.	.	.	.	.	.	.	.	.	.	.	.
2974	IWB2974	BobWhite_c38456_119	.	.	.	2B	84.16	1048	.	.	.	.	.	.	.	.	.	.	.	.	.	.	.	.	.	.	L	2B
2976	IWB2976	BobWhite_c38499_346	5B	142.52	1041	.	.	.	.	.	.	5B	199.12	772	.	.	.	.	.	.	.	.	.	.	.	.	L	.
2977	IWB2977	BobWhite_c38516_148	.	.	.	.	.	.	.	.	.	.	.	.	.	.	.	.	.	.	.	.	.	2A	56.7	1491	S	2B
2981	IWB2981	BobWhite_c3871_1170	.	.	.	.	.	.	.	.	.	.	.	.	.	.	.	2D1	50.34	252	.	.	.	.	.	.	L	2D
2982	IWB2982	BobWhite_c3871_1596	2B	160.74	1086	2B	84.16	3510	.	.	.	2B	161.33	1254	.	.	.	.	.	.	2B	150.7	508	.	.	.	L	2D
2983	IWB2983	BobWhite_c3871_210	.	.	.	.	.	.	.	.	.	.	.	.	.	.	.	2D1	50.5	374	.	.	.	.	.	.	L	2D
2985	IWB2985	BobWhite_c3871_428	2B	160.74	1066	.	.	.	.	.	.	.	.	.	.	.	.	.	.	.	2B	181	559	.	.	.	L	2A
2986	IWB2986	BobWhite_c3871_615	.	.	.	.	.	.	.	.	.	.	.	.	.	.	.	2D1	50.34	251	.	.	.	.	.	.	L	2D
2987	IWB2987	BobWhite_c3871_735	.	.	.	.	.	.	.	.	.	.	.	.	.	.	.	2D1	50.5	373	.	.	.	.	.	.	L	2D
2988	IWB2988	BobWhite_c3871_903	.	.	.	.	.	.	.	.	.	.	.	.	.	.	.	2D1	50.34	250	.	.	.	.	.	.	L	2D
2989	IWB2989	BobWhite_c38713_202	.	.	.	.	.	.	.	.	.	.	.	.	.	.	.	2D1	50.5	372	.	.	.	.	.	.	L	2D
2990	IWB2990	BobWhite_c38716_323	.	.	.	.	.	.	2A	138.62	450	.	.	.	2A1	125.91	242	.	.	.	.	.	.	.	.	.	L	2A
2992	IWB2992	BobWhite_c38741_108	5B	210.65	1381	.	.	.	5B	177.88	1251	.	.	.	5B1	186.09	962	5B	177.07	1166	5B	440.2	1172	.	.	.	L	5B
2993	IWB2993	BobWhite_c38741_143	5B	210.65	1370	.	.	.	.	.	.	.	.	.	5B1	186.09	955	5B	177.07	1159	5B	440.2	1167	.	.	.	L	5B
2994	IWB2994	BobWhite_c38741_305	5B	210.65	1380	.	.	.	5B	177.88	1250	.	.	.	5B1	186.09	961	5B	177.07	1165	5B	440.2	1171	.	.	.	L	5B
2998	IWB2998	BobWhite_c388_127	7A	143.27	906	7A	126.56	451	.	.	.	7A	176.3	516	.	.	.	.	.	.	.	.	.	.	.	.	S	7A
3001	IWB3001	BobWhite_c38832_153	.	.	.	.	.	.	4A	252.35	674	.	.	.	.	.	.	.	.	.	4A	244.4	304	.	.	.	L	4A
3002	IWB3002	BobWhite_c38833_197	.	.	.	2B	84.16	2941	2B1	105.79	598	2B	144.98	401	.	.	.	2B	149.73	211	.	.	.	.	.	.	S	2B
3003	IWB3003	BobWhite_c3885_122	.	.	.	.	.	.	7B	96.12	432	7B	172.51	460	.	.	.	.	.	.	.	.	.	.	.	.	L	7B
3005	IWB3005	BobWhite_c38865_319	.	.	.	.	.	.	.	.	.	.	.	.	.	.	.	.	.	.	.	.	.	1A	94.9	428	.	.
3012	IWB3012	BobWhite_c38886_451	.	.	.	2B	84.16	1071	2D1a	69.028	87	.	.	.	.	.	.	.	.	.	.	.	.	.	.	.	S	2D
3014	IWB3014	BobWhite_c38924_112	5D	18.02	199	.	.	.	.	.	.	.	.	.	.	.	.	.	.	.	.	.	.	.	.	.	L	5D
3017	IWB3017	BobWhite_c38957_159	.	.	.	.	.	.	.	.	.	7B	173.63	597	.	.	.	.	.	.	.	.	.	.	.	.	L	7B
3021	IWB3021	BobWhite_c38981_117	1D2	23.71	158	1D2	0	278	1D	178.69	471	.	.	.	.	.	.	1D2	1.51	97	.	.	.	.	.	.	L	.
3025	IWB3025	BobWhite_c3902_145	.	.	.	3B	5.29	31	.	.	.	.	.	.	.	.	.	.	.	.	3B	101.9	93	3B	114.3	3687	_	3B
3026	IWB3026	BobWhite_c3902_175	3B	36.88	82	.	.	.	3B	5.59	116	3B	29.84	79	3B2	20.48	155	.	.	.	.	.	.	3B	114.3	3672	_	3B
3027	IWB3027	BobWhite_c3902_210	.	.	.	3B	5.29	21	.	.	.	.	.	.	.	.	.	.	.	.	.	.	.	.	.	.	_	3B
3028	IWB3028	BobWhite_c39053_78	7B	124.43	401	7B	141.28	371	7B	106.44	707	.	.	.	7B	72.94	465	7B	70.86	298	.	.	.	.	.	.	L	7B
3033	IWB3033	BobWhite_c39091_286	1A1	120.97	120	.	.	.	1A	86.24	159	.	.	.	1A1	79.8	128	.	.	.	.	.	.	.	.	.	L	1A
3034	IWB3034	BobWhite_c39092_629	.	.	.	1A1	164.17	963	.	.	.	.	.	.	.	.	.	.	.	.	.	.	.	.	.	.	L	1D
3038	IWB3038	BobWhite_c39153_131	1B	77.84	346	.	.	.	.	.	.	1B	72.44	264	1B	85.63	514	1B	28.54	895	1B	188.5	346	.	.	.	S	1B
3039	IWB3039	BobWhite_c39184_140	2B	49.54	113	.	.	.	.	.	.	.	.	.	2B	26.29	199	.	.	.	.	.	.	2A	56.7	1482	S	2B
3040	IWB3040	BobWhite_c39214_164	5B	176.71	1220	.	.	.	5B	160.28	1091	5B	236.79	968	.	.	.	5B	136	1116	.	.	.	.	.	.	L	.
3041	IWB3041	BobWhite_c39264_62	.	.	.	2B	84.16	1087	.	.	.	.	.	.	.	.	.	.	.	.	.	.	.	.	.	.	S	.
3042	IWB3042	BobWhite_c39269_243	1B	42.07	111	.	.	.	.	.	.	.	.	.	.	.	.	.	.	.	.	.	.	.	.	.	S	5A
3050	IWB3050	BobWhite_c39364_231	.	.	.	.	.	.	7B	86.69	39	7B	147.63	86	.	.	.	7B	31.69	61	.	.	.	.	.	.	S	7B
3052	IWB3052	BobWhite_c39437_110	.	.	.	.	.	.	.	.	.	.	.	.	.	.	.	2D1	50.04	186	.	.	.	2B	115.4	2835	L	2A
3053	IWB3053	BobWhite_c39437_82	.	.	.	2B	87.392	3700	.	.	.	.	.	.	.	.	.	.	.	.	.	.	.	.	.	.	L	2B
3057	IWB3057	BobWhite_c39444_127	.	.	.	6A	227.29	815	6A	143.2	1074	.	.	.	.	.	.	.	.	.	.	.	.	.	.	.	L	.
3061	IWB3061	BobWhite_c39480_122	.	.	.	3B	55.05	201	.	.	.	.	.	.	.	.	.	.	.	.	.	.	.	.	.	.	_	.
3062	IWB3062	BobWhite_c39489_116	.	.	.	2B	131.737	4408	.	.	.	.	.	.	2B	190.66	1596	.	.	.	.	.	.	.	.	.	L	2B
3065	IWB3065	BobWhite_c39599_82	.	.	.	4A	154.37	241	4A	45.15	180	4A	174.04	109	.	.	.	.	.	.	.	.	.	.	.	.	S	4A
3066	IWB3066	BobWhite_c3964_588	.	.	.	.	.	.	.	.	.	2Db	12.04	14	.	.	.	.	.	.	.	.	.	.	.	.	S	2B
3067	IWB3067	BobWhite_c39656_106	.	.	.	.	.	.	1B	180.27	506	1B	110.71	838	.	.	.	.	.	.	1B	206.1	987	1B	39.3	897	.	.
3068	IWB3068	BobWhite_c39661_53	.	.	.	.	.	.	.	.	.	.	.	.	.	.	.	.	.	.	3B	154.8	213	.	.	.	_	.
3070	IWB3070	BobWhite_c39668_143	.	.	.	.	.	.	.	.	.	.	.	.	1A1	139.26	723	1A1	131.77	521	.	.	.	.	.	.	L	1A
3071	IWB3071	BobWhite_c3975_995	4D	48.43	59	.	.	.	.	.	.	.	.	.	.	.	.	.	.	.	.	.	.	.	.	.	S	4D
3073	IWB3073	BobWhite_c39769_102	.	.	.	.	.	.	.	.	.	.	.	.	.	.	.	2B	224.09	909	.	.	.	.	.	.	L	2B
3074	IWB3074	BobWhite_c39772_216	7B	129.43	435	.	.	.	.	.	.	.	.	.	.	.	.	7B	82.35	315	7B	13.6	17	.	.	.	L	7B
3075	IWB3075	BobWhite_c39793_88	.	.	.	.	.	.	.	.	.	.	.	.	2B	177.73	1458	.	.	.	.	.	.	.	.	.	L	2D
3076	IWB3076	BobWhite_c39821_167	6D1	22.7	21	.	.	.	.	.	.	6D	13.72	9	6D1	0.86	11	.	.	.	.	.	.	.	.	.	S	.
3077	IWB3077	BobWhite_c39821_195	.	.	.	.	.	.	.	.	.	.	.	.	.	.	.	6A2	2.06	10	.	.	.	.	.	.	S	6A
3078	IWB3078	BobWhite_c39858_132	.	.	.	2B	84.16	1097	.	.	.	.	.	.	.	.	.	.	.	.	.	.	.	.	.	.	L	2B
3079	IWB3079	BobWhite_c39892_367	.	.	.	.	.	.	.	.	.	.	.	.	1B	85.63	788	.	.	.	.	.	.	.	.	.	S	.
3081	IWB3081	BobWhite_c39901_338	1B	152.03	1301	1B	140.93	898	1B	281.72	761	.	.	.	1B	157.11	1862	.	.	.	1B	278.6	1115	1B	142.8	1063	L	1B
3083	IWB3083	BobWhite_c3995_536	5B	138.24	1015	5B	126.66	586	5B	113.22	914	5B	172.57	656	5B1	102.11	815	5B	101.73	951	5B	342.5	917	.	.	.	L	5B
3084	IWB3084	BobWhite_c39960_289	7A	143.27	767	.	.	.	.	.	.	.	.	.	.	.	.	.	.	.	.	.	.	.	.	.	S	.
3085	IWB3085	BobWhite_c39966_218	.	.	.	7D1	49.49	27	.	.	.	.	.	.	7A	18.06	42	.	.	.	.	.	.	.	.	.	S	7D
3086	IWB3086	BobWhite_c39987_95	.	.	.	2B	84.16	1105	.	.	.	.	.	.	.	.	.	.	.	.	.	.	.	.	.	.	L	2B
3087	IWB3087	BobWhite_c39996_126	.	.	.	1A1	11.66	60	.	.	.	.	.	.	.	.	.	.	.	.	1A	37.8	17	.	.	.	S	.
3088	IWB3088	BobWhite_c39996_85	.	.	.	1A1	11.66	62	.	.	.	.	.	.	1A1	11.92	11	.	.	.	1A	37.8	26	1A	42	126	S	5B
3090	IWB3090	BobWhite_c40017_353	.	.	.	.	.	.	.	.	.	3D	60.22	77	3D1	10.95	204	.	.	.	.	.	.	.	.	.	L	.
3091	IWB3091	BobWhite_c4004_61	5A	78.73	41	5A	51.06	119	5A	94.81	73	.	.	.	5A1	131.79	44	.	.	.	5A	0	10	.	.	.	S	5B
3092	IWB3092	BobWhite_c40042_393	.	.	.	7B	150.89	416	.	.	.	.	.	.	.	.	.	.	.	.	.	.	.	.	.	.	L	.
3095	IWB3095	BobWhite_c40042_842	.	.	.	.	.	.	.	.	.	7B	201.56	798	.	.	.	.	.	.	.	.	.	.	.	.	L	.
3096	IWB3096	BobWhite_c40051_360	.	.	.	6D	182.93	124	6A	101.09	928	.	.	.	.	.	.	.	.	.	.	.	.	6A	117.7	6384	L	6A
3097	IWB3097	BobWhite_c40051_434	.	.	.	6D	182.93	106	.	.	.	.	.	.	.	.	.	.	.	.	.	.	.	.	.	.	L	.
3098	IWB3098	BobWhite_c4006_276	7D	178.42	696	7D1	94.73	666	.	.	.	.	.	.	.	.	.	.	.	.	.	.	.	.	.	.	L	.
3100	IWB3100	BobWhite_c40087_93	.	.	.	.	.	.	.	.	.	3B	103.41	823	.	.	.	.	.	.	.	.	.	.	.	.	_	3B
3102	IWB3102	BobWhite_c40102_278	.	.	.	2B	84.16	1111	.	.	.	.	.	.	.	.	.	.	.	.	.	.	.	.	.	.	L	2B
3103	IWB3103	BobWhite_c4014_508	.	.	.	.	.	.	.	.	.	.	.	.	.	.	.	.	.	.	6B	51.7	165	6B	90.9	7179	S	6D
3104	IWB3104	BobWhite_c4021_334	.	.	.	2B	84.16	1112	.	.	.	.	.	.	.	.	.	.	.	.	.	.	.	.	.	.	L	2B
3106	IWB3106	BobWhite_c4022_1787	.	.	.	3B	81.54	469	.	.	.	.	.	.	.	.	.	.	.	.	.	.	.	.	.	.	_	3B
3107	IWB3107	BobWhite_c40244_73	3B	159.82	518	.	.	.	.	.	.	.	.	.	.	.	.	3B	198.51	611	3B	184.5	308	.	.	.	_	3B
3110	IWB3110	BobWhite_c40305_243	.	.	.	3B	102.49	696	.	.	.	3B	106.98	903	.	.	.	.	.	.	.	.	.	.	.	.	_	3B
3111	IWB3111	BobWhite_c40306_83	.	.	.	2B	84.16	1119	.	.	.	.	.	.	.	.	.	.	.	.	.	.	.	.	.	.	S	2B
3112	IWB3112	BobWhite_c4034_965	5B	96.21	720	.	.	.	5B	85.6	692	.	.	.	5B1	76.42	491	5B	50.1	807	5B	264.8	553	.	.	.	L	.
3113	IWB3113	BobWhite_c40348_238	.	.	.	.	.	.	.	.	.	5A	52.98	160	.	.	.	.	.	.	.	.	.	.	.	.	S	5D
3116	IWB3116	BobWhite_c40418_289	.	.	.	2B	84.16	2942	.	.	.	.	.	.	.	.	.	2B	140.21	93	.	.	.	.	.	.	S	.
3117	IWB3117	BobWhite_c40424_143	4B	135.37	566	.	.	.	4B	91.7	586	.	.	.	4B	128.8	216	4B	85.19	183	.	.	.	4B	18.9	4543	.	.
3118	IWB3118	BobWhite_c40428_349	2B	149.48	781	2B	84.16	3386	.	.	.	.	.	.	2B	105.95	702	.	.	.	.	.	.	2A	56.7	1487	L	2B
3119	IWB3119	BobWhite_c40449_189	5A	114.42	296	5A	85.87	346	5A	116.36	384	.	.	.	5A1	170.12	265	.	.	.	.	.	.	5A	94.6	4923	L	5A
3120	IWB3120	BobWhite_c40455_116	3B	144.81	426	3B	86.06	508	.	.	.	3B	99.9	739	3B1	47.82	368	3B	188.39	493	3B	190.8	415	3B	198	4092	_	3B
3121	IWB3121	BobWhite_c40465_344	.	.	.	6B	151.02	623	6B1	123.22	951	.	.	.	.	.	.	6B	237.31	805	.	.	.	.	.	.	L	6B
3123	IWB3123	BobWhite_c4048_247	.	.	.	.	.	.	4A	46.51	327	4A	174.55	249	.	.	.	.	.	.	.	.	.	.	.	.	L	4A
3124	IWB3124	BobWhite_c40535_218	.	.	.	.	.	.	7A	7.26	14	.	.	.	.	.	.	7A	95.33	284	.	.	.	.	.	.	S	7A
3126	IWB3126	BobWhite_c40561_305	.	.	.	.	.	.	.	.	.	.	.	.	.	.	.	2D1	50.5	370	.	.	.	.	.	.	L	.
3127	IWB3127	BobWhite_c4057_320	.	.	.	3A	1.46	85	.	.	.	3D4	70.313	75	.	.	.	.	.	.	.	.	.	3A	6	3144	S	2A
3128	IWB3128	BobWhite_c4057_365	.	.	.	3A	1.46	83	.	.	.	3A	0	21	3A	50.2	44	.	.	.	.	.	.	.	.	.	S	3A
3129	IWB3129	BobWhite_c40583_146	7A	143.42	1003	7A	125.78	360	.	.	.	7A	176.3	529	.	.	.	.	.	.	7A	285.8	304	.	.	.	S	7A
3130	IWB3130	BobWhite_c40602_313	.	.	.	6A	232.28	841	.	.	.	6A	213.73	702	.	.	.	.	.	.	.	.	.	.	.	.	L	6A
3131	IWB3131	BobWhite_c40633_308	5A	205.41	564	.	.	.	.	.	.	.	.	.	.	.	.	.	.	.	.	.	.	.	.	.	L	5A
3132	IWB3132	BobWhite_c40643_370	5A	205.41	585	.	.	.	.	.	.	5A	122.51	1345	5A1	249.65	596	5A	216.77	373	.	.	.	.	.	.	L	5A
3133	IWB3133	BobWhite_c4066_147	.	.	.	2B	84.16	1129	.	.	.	.	.	.	.	.	.	.	.	.	.	.	.	.	.	.	S	2B
3134	IWB3134	BobWhite_c40678_188	.	.	.	2B	84.16	1132	.	.	.	.	.	.	.	.	.	.	.	.	.	.	.	.	.	.	L	2A
3139	IWB3139	BobWhite_c40861_320	.	.	.	.	.	.	.	.	.	.	.	.	.	.	.	.	.	.	3B	184.5	311	.	.	.	_	3B
3140	IWB3140	BobWhite_c40868_120	1B	146.53	1287	1B	134.46	887	1B	262.12	746	.	.	.	1B	142.71	1850	.	.	.	.	.	.	.	.	.	L	1B
3142	IWB3142	BobWhite_c4089_73	.	.	.	.	.	.	4A	47.81	366	4A	174.55	268	.	.	.	.	.	.	.	.	.	.	.	.	L	4A
3143	IWB3143	BobWhite_c40914_538	.	.	.	1A1	57.08	473	.	.	.	1A	109.16	354	.	.	.	.	.	.	1A	98	266	.	.	.	L	1A
3149	IWB3149	BobWhite_c41006_413	2A	159.39	183	.	.	.	.	.	.	.	.	.	.	.	.	.	.	.	.	.	.	.	.	.	S	.
3154	IWB3154	BobWhite_c41172_310	.	.	.	.	.	.	.	.	.	5A	53.36	643	.	.	.	.	.	.	.	.	.	.	.	.	S	.
3160	IWB3160	BobWhite_c41272_159	1A1	181.99	652	.	.	.	.	.	.	1A	155.73	778	.	.	.	1A1	123.4	398	1A	166.6	573	1A	164.8	545	L	1A
3161	IWB3161	BobWhite_c41328_265	.	.	.	.	.	.	.	.	.	7B	173.63	593	.	.	.	.	.	.	.	.	.	.	.	.	L	.
3162	IWB3162	BobWhite_c4134_711	7D	227.77	801	7D1	126.9	804	.	.	.	.	.	.	.	.	.	.	.	.	.	.	.	.	.	.	L	.
3163	IWB3163	BobWhite_c4134_984	.	.	.	7B	178.38	612	.	.	.	.	.	.	.	.	.	.	.	.	.	.	.	7B	38.9	8016	L	7B
3164	IWB3164	BobWhite_c41356_62	7B	33.26	21	.	.	.	.	.	.	7B	96.9	31	.	.	.	7B	0.59	2	.	.	.	.	.	.	.	.
3165	IWB3165	BobWhite_c4137_141	.	.	.	5A	54.26	144	5A	102.75	159	.	.	.	.	.	.	.	.	.	.	.	.	.	.	.	S	.
3166	IWB3166	BobWhite_c4137_606	.	.	.	.	.	.	.	.	.	5D	47.87	22	.	.	.	.	.	.	.	.	.	.	.	.	S	.
3171	IWB3171	BobWhite_c41404_55	4D	40.29	44	.	.	.	.	.	.	.	.	.	.	.	.	.	.	.	.	.	.	.	.	.	S	.
3172	IWB3172	BobWhite_c4142_91	.	.	.	.	.	.	.	.	.	.	.	.	6B	0	9	.	.	.	.	.	.	.	.	.	L	2B
3173	IWB3173	BobWhite_c41441_185	.	.	.	.	.	.	.	.	.	7B	162.69	166	.	.	.	.	.	.	.	.	.	.	.	.	S	7B
3174	IWB3174	BobWhite_c4147_1105	.	.	.	.	.	.	.	.	.	.	.	.	1B	85.63	799	.	.	.	.	.	.	.	.	.	L	.
3175	IWB3175	BobWhite_c4147_1351	.	.	.	1B	70.47	160	.	.	.	1B	73.12	310	1B	85.63	1377	1B	28.41	623	.	.	.	.	.	.	L	.
3176	IWB3176	BobWhite_c4147_1429	.	.	.	1B	70.47	159	.	.	.	1B	73.12	309	1B	85.63	1380	1B	28.49	665	.	.	.	.	.	.	L	.
3177	IWB3177	BobWhite_c41527_201	2A	160.24	274	.	.	.	.	.	.	2A	134.24	378	.	.	.	.	.	.	.	.	.	.	.	.	L	.
3178	IWB3178	BobWhite_c41535_52	2B	127.99	246	2B	62.828	300	2B1	97.34	376	2B	123.57	219	.	.	.	2B	106.72	52	2B	100	182	.	.	.	S	2B
3179	IWB3179	BobWhite_c41542_354	.	.	.	5A	0	8	.	.	.	.	.	.	.	.	.	5A	2.95	7	.	.	.	.	.	.	S	5A
3182	IWB3182	BobWhite_c41574_185	.	.	.	.	.	.	.	.	.	.	.	.	.	.	.	6B	51.8	80	.	.	.	6B	90.9	7117	S	6B
3184	IWB3184	BobWhite_c4160_517	.	.	.	2B	84.16	1140	.	.	.	.	.	.	.	.	.	.	.	.	.	.	.	.	.	.	S	2B
3185	IWB3185	BobWhite_c41609_107	.	.	.	.	.	.	.	.	.	.	.	.	.	.	.	.	.	.	5B	410.4	1087	.	.	.	L	5B
3188	IWB3188	BobWhite_c41628_83	5A	369.23	824	.	.	.	.	.	.	.	.	.	.	.	.	.	.	.	.	.	.	.	.	.	L	.
3191	IWB3191	BobWhite_c41673_67	1B	87.35	985	1B	88.99	600	.	.	.	.	.	.	.	.	.	1B	41.55	1222	.	.	.	1B	35.2	730	L	.
3192	IWB3192	BobWhite_c41676_137	2B	161.64	1164	2B	84.16	3561	.	.	.	2B	158.46	1207	2B	120.02	1354	.	.	.	.	.	.	2B	115.4	2875	L	2A
3193	IWB3193	BobWhite_c41725_430	.	.	.	5B	32.52	147	5B	61.51	135	.	.	.	.	.	.	5B	25.15	101	.	.	.	.	.	.	S	.
3196	IWB3196	BobWhite_c41815_145	.	.	.	7A	125.78	325	.	.	.	.	.	.	.	.	.	.	.	.	.	.	.	.	.	.	S	7D
3197	IWB3197	BobWhite_c41827_763	4B	125.2	328	4B	91.68	344	.	.	.	.	.	.	.	.	.	.	.	.	.	.	.	.	.	.	S	4A
3199	IWB3199	BobWhite_c41847_333	5A	114.42	423	5A	85.87	473	5A	116.36	511	5A	64.07	1112	5A1	170.12	406	.	.	.	.	.	.	5A	94.6	5029	L	.
3200	IWB3200	BobWhite_c41847_714	.	.	.	.	.	.	5B	76.04	370	.	.	.	.	.	.	.	.	.	.	.	.	.	.	.	L	.
3201	IWB3201	BobWhite_c4187_931	.	.	.	.	.	.	.	.	.	.	.	.	5D2	1.72	4	5D2	0.14	4	.	.	.	.	.	.	L	5B
3205	IWB3205	BobWhite_c42031_553	.	.	.	2B	84.16	1147	.	.	.	.	.	.	.	.	.	.	.	.	.	.	.	.	.	.	L	.
3207	IWB3207	BobWhite_c42064_309	.	.	.	2B	84.16	1149	.	.	.	.	.	.	.	.	.	.	.	.	.	.	.	.	.	.	S	.
3208	IWB3208	BobWhite_c42064_338	.	.	.	2B	84.16	1153	.	.	.	.	.	.	.	.	.	.	.	.	.	.	.	.	.	.	S	2B
3210	IWB3210	BobWhite_c42102_237	3A1	174.25	309	3A	168.7	595	.	.	.	.	.	.	3A	161.19	388	3A1	113.97	311	3A	257	246	3A	110.9	3446	L	3A
3213	IWB3213	BobWhite_c42122_104	.	.	.	.	.	.	4B	90.23	498	.	.	.	.	.	.	.	.	.	.	.	.	.	.	.	L	.
3214	IWB3214	BobWhite_c42170_144	7D	0	4	.	.	.	7D2	0.93	13	.	.	.	.	.	.	.	.	.	.	.	.	.	.	.	S	.
3216	IWB3216	BobWhite_c42181_327	2A	208.7	598	.	.	.	.	.	.	2A	191.48	685	2A1	226.07	783	2A	176.18	380	.	.	.	.	.	.	L	2A
3219	IWB3219	BobWhite_c42198_254	6B	84.24	571	.	.	.	.	.	.	.	.	.	6B	90.76	484	6B	108.6	689	.	.	.	.	.	.	L	6B
3221	IWB3221	BobWhite_c42202_411	.	.	.	.	.	.	.	.	.	.	.	.	.	.	.	.	.	.	7A	433.4	627	.	.	.	L	7A
3223	IWB3223	BobWhite_c42245_209	.	.	.	.	.	.	.	.	.	4D1	33.82	64	.	.	.	.	.	.	.	.	.	.	.	.	L	4D
3225	IWB3225	BobWhite_c42252_276	1A1	52.98	19	6B	15.48	225	.	.	.	.	.	.	.	.	.	.	.	.	6B	54	182	.	.	.	S	6B
3227	IWB3227	BobWhite_c42273_716	5B	97.81	881	.	.	.	5B	85.6	671	.	.	.	5B1	76.42	637	5B	50.1	880	5B	281.1	814	.	.	.	L	5B
3228	IWB3228	BobWhite_c423_737	5D	24.69	289	.	.	.	.	.	.	.	.	.	.	.	.	.	.	.	.	.	.	.	.	.	L	5D
3229	IWB3229	BobWhite_c4233_180	.	.	.	.	.	.	3B	89.76	839	.	.	.	.	.	.	.	.	.	.	.	.	.	.	.	L	3B
3232	IWB3232	BobWhite_c42349_99	5A	295.07	729	5A	265.69	823	.	.	.	5A	192.89	1466	5A1	316.51	665	.	.	.	.	.	.	5A	224.5	5261	L	5A
3233	IWB3233	BobWhite_c4236_410	1B	79.43	620	.	.	.	.	.	.	1B	73.12	418	1B	85.63	615	.	.	.	1B	191.3	581	.	.	.	L	1D
3235	IWB3235	BobWhite_c4240_1493	.	.	.	.	.	.	7B	198.83	1264	7A	350.25	883	.	.	.	7A	436.77	936	7A	433.4	618	.	.	.	L	7A
3236	IWB3236	BobWhite_c4240_78	.	.	.	.	.	.	7B	198.83	1225	.	.	.	.	.	.	.	.	.	7B	153.7	308	.	.	.	L	.
3240	IWB3240	BobWhite_c4246_367	.	.	.	.	.	.	.	.	.	.	.	.	.	.	.	.	.	.	.	.	.	1A	27.7	24	S	.
3243	IWB3243	BobWhite_c4253_568	.	.	.	.	.	.	.	.	.	.	.	.	.	.	.	.	.	.	5B	45.8	41	.	.	.	S	.
3244	IWB3244	BobWhite_c42536_235	7B	166.09	567	7B	170.39	512	.	.	.	.	.	.	7B	110.96	641	7B	106.79	459	7B	53.9	106	7B	9.7	7932	L	.
3246	IWB3246	BobWhite_c4256_213	4B	175.65	680	4B	134.56	648	.	.	.	.	.	.	4B	171.66	293	.	.	.	.	.	.	.	.	.	L	4B
3248	IWB3248	BobWhite_c42560_403	.	.	.	2B	84.16	1194	.	.	.	.	.	.	.	.	.	.	.	.	.	.	.	.	.	.	L	.
3249	IWB3249	BobWhite_c42601_173	.	.	.	2B	95.16	4260	.	.	.	.	.	.	2B	177.73	1495	.	.	.	.	.	.	.	.	.	L	2B
3251	IWB3251	BobWhite_c42613_62	.	.	.	7B	106.33	69	.	.	.	.	.	.	.	.	.	7B	31.69	58	.	.	.	.	.	.	S	7B
3253	IWB3253	BobWhite_c4264_200	.	.	.	.	.	.	.	.	.	4D1	0	1	4D1	15.02	20	4D	2.64	11	.	.	.	.	.	.	L	4A
3254	IWB3254	BobWhite_c4264_238	.	.	.	.	.	.	.	.	.	4D1	26.98	16	4D1	15.02	22	4D	2.64	13	.	.	.	4D	19	4618	L	4A
3255	IWB3255	BobWhite_c4264_325	.	.	.	.	.	.	.	.	.	4D1	26.98	15	4D1	15.02	21	4D	2.64	12	.	.	.	4D	19	4617	S	4A
3256	IWB3256	BobWhite_c42663_70	.	.	.	4B	157.67	683	.	.	.	4B	174.96	682	4B	193.56	329	.	.	.	.	.	.	.	.	.	L	.
3257	IWB3257	BobWhite_c42696_188	1D2	30.14	260	1D2	0	235	1D	178.69	428	.	.	.	.	.	.	1D2	1.33	9	.	.	.	.	.	.	L	1D
3260	IWB3260	BobWhite_c42716_71	1B	117.24	1120	.	.	.	1B	195.22	600	.	.	.	1B	102.67	1713	.	.	.	.	.	.	.	.	.	L	1D
3262	IWB3262	BobWhite_c4273_119	.	.	.	.	.	.	.	.	.	.	.	.	1B	85.63	807	.	.	.	.	.	.	.	.	.	S	.
3263	IWB3263	BobWhite_c42745_221	6B	84.24	587	.	.	.	.	.	.	6B	112.12	440	6B	90.76	526	6B	108.6	708	.	.	.	.	.	.	_	6B
3264	IWB3264	BobWhite_c42781_98	.	.	.	3B	79.98	437	3B	85.51	756	3B	93.53	590	.	.	.	.	.	.	3B	191.8	457	3B	197.1	3954	_	3B
3265	IWB3265	BobWhite_c428_319	4A	232.5	529	4A	286.09	842	.	.	.	4A	314.71	620	.	.	.	.	.	.	.	.	.	.	.	.	L	.
3267	IWB3267	BobWhite_c428_489	4A	232.44	518	4A	286.09	844	.	.	.	4A	314.09	608	.	.	.	.	.	.	.	.	.	.	.	.	S	4A
3268	IWB3268	BobWhite_c428_540	4A	232.44	523	4A	286.09	849	.	.	.	4A	314.09	612	.	.	.	.	.	.	.	.	.	.	.	.	L	.
3270	IWB3270	BobWhite_c42875_115	.	.	.	.	.	.	2A	138.62	442	.	.	.	2A1	125.91	237	.	.	.	.	.	.	.	.	.	L	2A
3274	IWB3274	BobWhite_c42974_184	.	.	.	7B	122.41	288	.	.	.	7B	173.18	524	7B	60.94	298	.	.	.	.	.	.	.	.	.	L	7B
3275	IWB3275	BobWhite_c43_86	5B	198.35	1297	.	.	.	5B	167.63	1161	.	.	.	5B1	184.11	893	.	.	.	.	.	.	.	.	.	L	5B
3277	IWB3277	BobWhite_c4303_524	.	.	.	.	.	.	1D	0	4	.	.	.	.	.	.	.	.	.	.	.	.	.	.	.	S	.
3280	IWB3280	BobWhite_c4311_148	.	.	.	.	.	.	4B	90.23	495	4B	93.11	478	4B	127.56	189	4B	83.18	153	.	.	.	.	.	.	L	4B
3282	IWB3282	BobWhite_c43135_397	.	.	.	6B	1.28	18	.	.	.	.	.	.	.	.	.	.	.	.	.	.	.	.	.	.	S	6B
3287	IWB3287	BobWhite_c43213_184	.	.	.	.	.	.	.	.	.	.	.	.	.	.	.	3A1	112.47	162	3A	252.2	152	.	.	.	L	3A
3288	IWB3288	BobWhite_c43220_84	.	.	.	.	.	.	.	.	.	5B	86.99	111	.	.	.	5B	23.62	26	.	.	.	.	.	.	S	5B
3291	IWB3291	BobWhite_c43263_123	6B	160.63	1130	.	.	.	.	.	.	.	.	.	.	.	.	.	.	.	.	.	.	.	.	.	L	6B
3292	IWB3292	BobWhite_c43263_180	.	.	.	.	.	.	.	.	.	.	.	.	.	.	.	6B	238.7	868	.	.	.	.	.	.	L	6B
3294	IWB3294	BobWhite_c4328_1345	.	.	.	1A1	40.23	210	.	.	.	.	.	.	1A1	52.78	71	.	.	.	1A	78.6	109	.	.	.	S	1A
3295	IWB3295	BobWhite_c43282_69	.	.	.	.	.	.	.	.	.	.	.	.	4D1	40.19	55	.	.	.	.	.	.	.	.	.	S	.
3296	IWB3296	BobWhite_c43322_203	.	.	.	1B	75.23	238	.	.	.	.	.	.	.	.	.	.	.	.	.	.	.	.	.	.	L	1B
3298	IWB3298	BobWhite_c4336_127	5A	106.15	185	.	.	.	5A	110.62	250	.	.	.	5A1	167.34	143	.	.	.	5A	25.6	107	.	.	.	L	5A
3299	IWB3299	BobWhite_c43389_1243	.	.	.	.	.	.	5A	253.07	739	5A	192.89	1455	.	.	.	.	.	.	5A	164.4	402	5A	211.6	5240	L	5B
3300	IWB3300	BobWhite_c43399_64	.	.	.	2B	88.116	4039	.	.	.	.	.	.	.	.	.	.	.	.	.	.	.	2B	115.4	2727	L	2B
3301	IWB3301	BobWhite_c43407_293	.	.	.	2B	84.16	1201	.	.	.	.	.	.	.	.	.	.	.	.	.	.	.	.	.	.	L	2B
3303	IWB3303	BobWhite_c43444_366	.	.	.	2B	84.16	1202	.	.	.	.	.	.	.	.	.	.	.	.	.	.	.	.	.	.	L	3D
3306	IWB3306	BobWhite_c43495_133	.	.	.	.	.	.	3D3	9.792	67	.	.	.	3D3	0	16	3D1	0	1	.	.	.	.	.	.	L	5A
3312	IWB3312	BobWhite_c43557_103	.	.	.	.	.	.	7B	198.83	1224	.	.	.	.	.	.	.	.	.	.	.	.	.	.	.	L	7B
3314	IWB3314	BobWhite_c43614_135	.	.	.	2B	151.442	4517	.	.	.	.	.	.	.	.	.	.	.	.	.	.	.	.	.	.	L	.
3316	IWB3316	BobWhite_c43636_96	.	.	.	.	.	.	7B	96.06	121	.	.	.	.	.	.	.	.	.	.	.	.	.	.	.	L	7B
3319	IWB3319	BobWhite_c43665_62	7D	127.9	136	7D1	51.08	57	.	.	.	.	.	.	.	.	.	.	.	.	.	.	.	.	.	.	S	.
3320	IWB3320	BobWhite_c43681_334	.	.	.	3A	168.52	365	.	.	.	3A	125.91	566	3A	161.19	475	.	.	.	3A	257.5	331	.	.	.	L	3A
3321	IWB3321	BobWhite_c43683_388	5B	96.21	612	.	.	.	5B	84.76	514	.	.	.	5B1	76.42	384	5B	50.1	700	5B	264.8	474	.	.	.	L	5B
3322	IWB3322	BobWhite_c43699_393	6A	91.63	412	6A	85.84	336	6A	60.38	475	.	.	.	.	.	.	.	.	.	6A	102.9	314	6A	89.7	6357	S	6A
3324	IWB3324	BobWhite_c43708_93	.	.	.	2B	84.16	1204	.	.	.	.	.	.	.	.	.	.	.	.	.	.	.	.	.	.	L	.
3325	IWB3325	BobWhite_c43728_100	.	.	.	4A	247.26	646	4A	118.97	505	4A	279.13	455	4A	168.1	304	.	.	.	.	.	.	.	.	.	L	.
3327	IWB3327	BobWhite_c43731_313	.	.	.	.	.	.	.	.	.	.	.	.	5B1	207.77	972	.	.	.	.	.	.	.	.	.	L	5B
3330	IWB3330	BobWhite_c4375_347	1B	128.46	1174	.	.	.	1B	204.18	640	.	.	.	1B	116.98	1748	.	.	.	1B	224.2	1047	.	.	.	S	1B
3333	IWB3333	BobWhite_c4383_143	.	.	.	.	.	.	.	.	.	5B	92.48	189	.	.	.	.	.	.	.	.	.	.	.	.	S	.
3334	IWB3334	BobWhite_c4384_262	.	.	.	7D1	60.6	149	1D	105.8	188	.	.	.	1A1	52.78	72	.	.	.	1A	78.6	110	.	.	.	S	7A
3336	IWB3336	BobWhite_c43880_73	4D	74.35	91	.	.	.	.	.	.	.	.	.	.	.	.	.	.	.	4D	96.2	33	.	.	.	L	4D
3338	IWB3338	BobWhite_c43917_288	.	.	.	.	.	.	1B	178.41	412	.	.	.	1B	93.07	1603	.	.	.	1B	137.1	175	1B	37.7	827	L	1B
3340	IWB3340	BobWhite_c43981_59	.	.	.	.	.	.	.	.	.	.	.	.	.	.	.	5A	180.74	290	.	.	.	.	.	.	L	.
3341	IWB3341	BobWhite_c43981_90	.	.	.	.	.	.	5A	163.16	635	.	.	.	.	.	.	5A	180.74	292	5A	86.2	248	.	.	.	L	.
3342	IWB3342	BobWhite_c4399_376	7A	143.27	761	.	.	.	.	.	.	.	.	.	.	.	.	.	.	.	.	.	.	.	.	.	L	.
3343	IWB3343	BobWhite_c4399_447	.	.	.	.	.	.	7A	66.09	178	7A	178.77	559	.	.	.	7A	262.4	635	.	.	.	.	.	.	L	7A
3347	IWB3347	BobWhite_c44050_388	.	.	.	2B	75.204	334	.	.	.	.	.	.	.	.	.	.	.	.	.	.	.	.	.	.	S	.
3348	IWB3348	BobWhite_c441_976	1B	82.1	779	.	.	.	.	.	.	.	.	.	.	.	.	1B	36.57	1144	.	.	.	.	.	.	L	1B
3350	IWB3350	BobWhite_c44164_151	1A1	186.45	735	.	.	.	.	.	.	.	.	.	1A1	134.9	672	1A1	126.68	459	.	.	.	.	.	.	L	.
3351	IWB3351	BobWhite_c44164_402	1A1	186.45	718	.	.	.	.	.	.	.	.	.	1A1	134.9	659	1A1	126.68	454	.	.	.	.	.	.	L	1A
3352	IWB3352	BobWhite_c44165_388	4B	125.2	199	.	.	.	4B	83.35	394	.	.	.	.	.	.	.	.	.	.	.	.	.	.	.	L	5B
3353	IWB3353	BobWhite_c44165_441	.	.	.	.	.	.	.	.	.	.	.	.	1B	85.63	1424	1B	28.54	708	.	.	.	.	.	.	L	5B
3355	IWB3355	BobWhite_c44175_495	.	.	.	.	.	.	.	.	.	.	.	.	2A1	126.62	397	.	.	.	2A	112.4	321	2A	171.9	1853	S	2A
3357	IWB3357	BobWhite_c44213_55	.	.	.	.	.	.	2B1	114.3	736	.	.	.	2B	105.95	675	.	.	.	.	.	.	.	.	.	S	2B
3358	IWB3358	BobWhite_c44224_71	.	.	.	1A1	57.08	468	.	.	.	1A	109.16	349	.	.	.	.	.	.	1A	98	273	.	.	.	L	1A
3360	IWB3360	BobWhite_c44229_425	.	.	.	.	.	.	.	.	.	.	.	.	.	.	.	.	.	.	.	.	.	2A	56.7	1492	S	2A
3362	IWB3362	BobWhite_c44310_299	.	.	.	2B	84.16	1207	.	.	.	.	.	.	.	.	.	.	.	.	.	.	.	.	.	.	L	.
3363	IWB3363	BobWhite_c44324_157	.	.	.	.	.	.	.	.	.	5A	53.36	633	.	.	.	.	.	.	.	.	.	.	.	.	L	.
3364	IWB3364	BobWhite_c44324_227	.	.	.	.	.	.	.	.	.	5A	53.36	632	.	.	.	.	.	.	.	.	.	.	.	.	S	5A
3366	IWB3366	BobWhite_c44364_145	.	.	.	.	.	.	3D3	0	1	.	.	.	3D3	0	7	3D1	3.41	66	.	.	.	.	.	.	S	3D
3367	IWB3367	BobWhite_c44364_190	3A/3B/3D-1	0	1	3A	1.46	115	3D3	9.792	107	3D4	37.45	74	3D3	0	98	3D1	3.01	40	.	.	.	.	.	.	S	3D
3368	IWB3368	BobWhite_c4438_162	.	.	.	.	.	.	.	.	.	.	.	.	.	.	.	.	.	.	5D	232.6	55	.	.	.	L	4A
3369	IWB3369	BobWhite_c44404_312	.	.	.	.	.	.	.	.	.	7B	124.19	39	7B	23.29	10	.	.	.	5B	50.3	42	.	.	.	S	7B
3373	IWB3373	BobWhite_c44460_821	1B	152.03	1300	1B	140.93	897	1B	281.72	760	.	.	.	1B	157.11	1861	.	.	.	1B	278.6	1114	1B	142.8	1062	S	1B
3376	IWB3376	BobWhite_c44501_271	.	.	.	.	.	.	.	.	.	7D	167.57	168	.	.	.	.	.	.	.	.	.	.	.	.	L	.
3378	IWB3378	BobWhite_c44549_83	.	.	.	.	.	.	6A	48.81	370	.	.	.	.	.	.	.	.	.	.	.	.	.	.	.	S	.
3379	IWB3379	BobWhite_c44558_325	.	.	.	.	.	.	7B	96.06	224	7B	171.93	357	.	.	.	.	.	.	.	.	.	.	.	.	S	7B
3380	IWB3380	BobWhite_c44561_338	.	.	.	.	.	.	.	.	.	.	.	.	2B	177.73	1457	.	.	.	.	.	.	.	.	.	L	2D
3383	IWB3383	BobWhite_c44567_96	.	.	.	.	.	.	.	.	.	2Db	118.4	199	.	.	.	.	.	.	.	.	.	.	.	.	S	6A
3385	IWB3385	BobWhite_c44628_61	.	.	.	7A	127.35	473	7A	66.09	312	7A	176.3	436	.	.	.	7A	261.69	494	.	.	.	.	.	.	S	7A
3389	IWB3389	BobWhite_c44641_134	.	.	.	.	.	.	.	.	.	.	.	.	.	.	.	5B	25.84	256	.	.	.	.	.	.	S	5B
3390	IWB3390	BobWhite_c4467_333	6A/6B/6D	2.86	3	.	.	.	.	.	.	6A	268.1	858	.	.	.	.	.	.	.	.	.	.	.	.	L	.
3391	IWB3391	BobWhite_c44678_60	.	.	.	.	.	.	.	.	.	4B	87	372	4B	124.83	134	4B	83.02	102	.	.	.	.	.	.	L	.
3394	IWB3394	BobWhite_c44691_648	4B	125.85	380	4B	85.2	162	4B	81.3	192	4B	78.92	221	.	.	.	4B	80.8	77	4B	143	171	.	.	.	S	4B
3395	IWB3395	BobWhite_c447_897	.	.	.	.	.	.	.	.	.	.	.	.	6B	190.37	770	.	.	.	.	.	.	.	.	.	L	6B
3397	IWB3397	BobWhite_c4471_636	.	.	.	.	.	.	6B1	19.76	309	.	.	.	.	.	.	6B	108.6	496	.	.	.	.	.	.	_	.
3398	IWB3398	BobWhite_c44762_182	7A	143.27	759	.	.	.	.	.	.	.	.	.	.	.	.	.	.	.	.	.	.	.	.	.	L	7A
3400	IWB3400	BobWhite_c44797_294	5B	79.33	199	.	.	.	.	.	.	5B	96.87	223	.	.	.	.	.	.	.	.	.	.	.	.	L	5B
3401	IWB3401	BobWhite_c44808_192	.	.	.	2B	84.16	1209	.	.	.	.	.	.	.	.	.	.	.	.	.	.	.	.	.	.	L	.
3402	IWB3402	BobWhite_c4481_96	7B	82.57	58	.	.	.	7B	86.69	45	.	.	.	.	.	.	.	.	.	.	.	.	.	.	.	S	7B
3403	IWB3403	BobWhite_c4482_125	1D2	23.71	71	1D2	0	85	1D	178.33	257	.	.	.	.	.	.	1D2	1.51	65	1D	147.8	219	.	.	.	L	.
3404	IWB3404	BobWhite_c4482_159	1D2	23.71	70	1D2	0	84	1D	178.33	256	.	.	.	.	.	.	1D2	1.51	64	1D	147.8	220	.	.	.	L	.
3405	IWB3405	BobWhite_c4482_73	1B	196.12	1371	.	.	.	.	.	.	.	.	.	.	.	.	1B	154.96	1339	1B	321.4	1166	.	.	.	L	1D
3406	IWB3406	BobWhite_c4483_603	.	.	.	.	.	.	.	.	.	7A	343.5	866	.	.	.	.	.	.	.	.	.	.	.	.	L	.
3413	IWB3413	BobWhite_c44947_277	1A1	235	861	.	.	.	.	.	.	.	.	.	1A1	164.22	774	.	.	.	.	.	.	.	.	.	L	1A
3416	IWB3416	BobWhite_c44978_267	.	.	.	2B	84.16	1211	.	.	.	.	.	.	.	.	.	.	.	.	.	.	.	.	.	.	L	2B
3418	IWB3418	BobWhite_c44986_217	2B	130.83	312	.	.	.	2B1	99.94	449	.	.	.	2B	90.93	440	.	.	.	.	.	.	.	.	.	S	2B
3419	IWB3419	BobWhite_c4499_153	.	.	.	.	.	.	.	.	.	.	.	.	.	.	.	1A1	39.04	41	1A	88.3	118	.	.	.	S	1A
3420	IWB3420	BobWhite_c4500_718	.	.	.	2B	84.16	1212	.	.	.	.	.	.	.	.	.	.	.	.	.	.	.	.	.	.	L	2B
3421	IWB3421	BobWhite_c4500_882	.	.	.	2B	84.16	1213	.	.	.	.	.	.	.	.	.	.	.	.	.	.	.	.	.	.	L	2B
3422	IWB3422	BobWhite_c4500_922	.	.	.	2B	84.16	1214	.	.	.	.	.	.	.	.	.	.	.	.	.	.	.	.	.	.	L	2B
3423	IWB3423	BobWhite_c4502_252	.	.	.	.	.	.	.	.	.	3B	80.4	198	3B1	32.87	220	3B	172.18	183	.	.	.	.	.	.	_	.
3425	IWB3425	BobWhite_c45029_145	.	.	.	.	.	.	.	.	.	.	.	.	2A1	120.54	101	.	.	.	.	.	.	.	.	.	S	2A
3427	IWB3427	BobWhite_c4505_531	.	.	.	2B	84.16	1215	.	.	.	.	.	.	.	.	.	.	.	.	.	.	.	.	.	.	L	2A
3429	IWB3429	BobWhite_c45060_188	2B	43.59	97	.	.	.	.	.	.	.	.	.	.	.	.	.	.	.	.	.	.	2B	43.6	2322	S	2B
3431	IWB3431	BobWhite_c45091_53	6B	90.01	775	.	.	.	6B1	26.13	692	6B	119.59	543	.	.	.	.	.	.	.	.	.	.	.	.	L	6B
3434	IWB3434	BobWhite_c45118_495	.	.	.	.	.	.	.	.	.	3B	206.7	1165	3B1	162.31	665	.	.	.	.	.	.	3B	351.6	4232	_	3B
3437	IWB3437	BobWhite_c4514_331	.	.	.	.	.	.	3B	55.97	263	.	.	.	.	.	.	.	.	.	.	.	.	.	.	.	_	.
3440	IWB3440	BobWhite_c4517_120	2A	206.42	557	.	.	.	.	.	.	.	.	.	.	.	.	.	.	.	2A	207.4	485	.	.	.	L	2A
3441	IWB3441	BobWhite_c45174_86	.	.	.	2B	84.16	1216	.	.	.	.	.	.	.	.	.	.	.	.	.	.	.	.	.	.	S	2B
3442	IWB3442	BobWhite_c45183_144	.	.	.	.	.	.	.	.	.	.	.	.	.	.	.	2D1	50.5	363	.	.	.	.	.	.	L	2D
3443	IWB3443	BobWhite_c45204_251	1D2	23.71	69	1D2	0	83	1D	178.33	255	.	.	.	.	.	.	1D2	1.51	63	1D	147.8	221	.	.	.	L	1D
3444	IWB3444	BobWhite_c45218_687	.	.	.	.	.	.	2B1	126.58	869	2B	153.92	1036	2B	112.55	1112	2B	173.15	654	.	.	.	.	.	.	L	.
3449	IWB3449	BobWhite_c45316_290	.	.	.	1D2	0	105	1D	178.69	298	.	.	.	1A1	158.56	756	1D2	1.95	144	.	.	.	.	.	.	L	1A
3452	IWB3452	BobWhite_c45324_144	.	.	.	.	.	.	.	.	.	5A	53.36	629	.	.	.	.	.	.	.	.	.	.	.	.	S	.
3454	IWB3454	BobWhite_c45336_130	.	.	.	2B	84.16	2947	2B1	109.04	626	2B	144.98	423	.	.	.	2B	149.73	218	.	.	.	.	.	.	S	2B
3455	IWB3455	BobWhite_c45336_321	.	.	.	2B	84.16	2948	2B1	109.04	625	2B	144.98	422	.	.	.	2B	149.73	217	.	.	.	.	.	.	S	2B
3456	IWB3456	BobWhite_c45340_368	5B	82.32	314	5B	39.83	266	.	.	.	5B	98.71	357	.	.	.	.	.	.	.	.	.	5B	4.1	5369	L	5B
3457	IWB3457	BobWhite_c45353_232	.	.	.	7B	119.84	248	.	.	.	.	.	.	.	.	.	.	.	.	.	.	.	.	.	.	.	.
3459	IWB3459	BobWhite_c45376_417	3B	140.18	311	3B	67.43	286	3B	81.4	494	.	.	.	3B1	32.48	51	3B	175.19	226	.	.	.	.	.	.	_	3B
3462	IWB3462	BobWhite_c45409_389	.	.	.	1A1	57.08	562	.	.	.	1A	109.16	443	.	.	.	.	.	.	1A	98	276	.	.	.	S	1A
3463	IWB3463	BobWhite_c45410_242	6A	188.02	854	6A	232.95	960	.	.	.	6A	213.73	756	.	.	.	.	.	.	6A	242.4	803	6A	184.6	6460	L	.
3464	IWB3464	BobWhite_c45456_70	.	.	.	2B	84.16	1219	.	.	.	.	.	.	.	.	.	.	.	.	.	.	.	.	.	.	L	2B
3465	IWB3465	BobWhite_c45475_576	.	.	.	.	.	.	.	.	.	6B	110.6	372	.	.	.	.	.	.	.	.	.	6B	82.4	6569	S	6A
3467	IWB3467	BobWhite_c45526_81	.	.	.	2B	84.16	1220	.	.	.	.	.	.	.	.	.	.	.	.	.	.	.	.	.	.	L	2B
3468	IWB3468	BobWhite_c45534_535	.	.	.	.	.	.	.	.	.	.	.	.	.	.	.	3A1	138.51	468	3A	280.3	443	.	.	.	_	3A
3470	IWB3470	BobWhite_c4556_51	7A	145.04	1029	.	.	.	.	.	.	.	.	.	.	.	.	.	.	.	.	.	.	.	.	.	L	.
3471	IWB3471	BobWhite_c45623_215	.	.	.	3B	80.62	452	3B	85.51	728	3B	93.53	602	.	.	.	.	.	.	3B	191.8	471	3B	197.1	3968	_	3B
3473	IWB3473	BobWhite_c45737_97	.	.	.	.	.	.	6B1	3.99	4	.	.	.	.	.	.	.	.	.	.	.	.	.	.	.	S	7B
3474	IWB3474	BobWhite_c45761_119	.	.	.	.	.	.	2A	138.62	244	.	.	.	.	.	.	.	.	.	.	.	.	.	.	.	L	.
3476	IWB3476	BobWhite_c45771_129	.	.	.	.	.	.	.	.	.	.	.	.	1B	85.63	810	.	.	.	.	.	.	.	.	.	S	1B
3477	IWB3477	BobWhite_c45790_683	.	.	.	.	.	.	.	.	.	.	.	.	.	.	.	1B	29.53	1062	.	.	.	.	.	.	S	.
3478	IWB3478	BobWhite_c4580_669	.	.	.	6A	60.1	132	6A	30.01	233	.	.	.	6A	35.96	168	.	.	.	6A	85.7	239	6A	51.1	6131	S	6A
3480	IWB3480	BobWhite_c45823_55	.	.	.	.	.	.	3B	89.76	853	3B	99.3	724	.	.	.	.	.	.	.	.	.	.	.	.	L	3D
3483	IWB3483	BobWhite_c45848_120	5B	142.52	1076	.	.	.	5B	126.33	1014	.	.	.	5B1	102.11	801	.	.	.	5B	362.7	979	.	.	.	L	5B
3484	IWB3484	BobWhite_c459_539	.	.	.	2B	84.16	1221	.	.	.	.	.	.	.	.	.	.	.	.	.	.	.	.	.	.	L	2B
3486	IWB3486	BobWhite_c45978_111	.	.	.	.	.	.	2A	138.62	433	.	.	.	2A1	125.91	230	.	.	.	.	.	.	.	.	.	L	2A
3489	IWB3489	BobWhite_c46007_582	1A1	142.77	531	1A1	73.43	774	.	.	.	1A	127.69	661	1A1	90.5	482	1A1	67.48	310	.	.	.	.	.	.	L	1A
3491	IWB3491	BobWhite_c46028_206	2B	149.48	870	2B	84.16	3388	.	.	.	2B	151.93	764	2B	105.95	856	.	.	.	.	.	.	.	.	.	L	2B
3494	IWB3494	BobWhite_c4607_235	.	.	.	.	.	.	.	.	.	.	.	.	.	.	.	3D2	6.793	11	.	.	.	.	.	.	S	.
3495	IWB3495	BobWhite_c46071_74	4A	81.99	134	.	.	.	4A	45.71	233	.	.	.	4A	81.35	54	.	.	.	.	.	.	.	.	.	L	.
3498	IWB3498	BobWhite_c46203_1055	5B	97.81	896	5B	73.96	479	.	.	.	.	.	.	5B1	76.42	651	.	.	.	5B	264.8	664	.	.	.	L	.
3499	IWB3499	BobWhite_c46250_98	.	.	.	.	.	.	.	.	.	.	.	.	.	.	.	.	.	.	7A	414.3	528	.	.	.	L	.
3500	IWB3500	BobWhite_c46257_130	.	.	.	.	.	.	.	.	.	.	.	.	.	.	.	.	.	.	.	.	.	6B	82.4	6762	L	.
3502	IWB3502	BobWhite_c4630_314	.	.	.	2B	84.16	1222	.	.	.	.	.	.	.	.	.	.	.	.	.	.	.	.	.	.	S	2B
3505	IWB3505	BobWhite_c46334_178	.	.	.	3B	77.41	345	.	.	.	3B	94.14	614	.	.	.	.	.	.	.	.	.	.	.	.	L	.
3506	IWB3506	BobWhite_c46338_76	5A	114.42	387	5A	85.87	437	5A	116.36	475	5A	64.07	1076	5A1	170.12	370	.	.	.	.	.	.	5A	94.6	5002	L	5A
3507	IWB3507	BobWhite_c46349_402	1A1	121.37	249	.	.	.	1A	85.48	154	1A	109.46	518	1A1	79.8	282	1A1	46.79	61	.	.	.	1A	91.6	249	L	1A
3508	IWB3508	BobWhite_c46361_331	3A2	7.79	11	3A	304.18	872	.	.	.	.	.	.	3A	351.08	714	.	.	.	3A	379.4	578	3A	195	3583	L	3A
3509	IWB3509	BobWhite_c46381_91	4A	194.86	390	4A	241.48	619	4A	118.97	517	4A	279.13	476	4A	168.1	322	.	.	.	.	.	.	.	.	.	L	4A
3511	IWB3511	BobWhite_c4640_420	.	.	.	2B	84.16	1225	.	.	.	.	.	.	.	.	.	.	.	.	.	.	.	.	.	.	L	.
3512	IWB3512	BobWhite_c46416_247	5B	242.75	1469	5B	252.1	822	.	.	.	.	.	.	.	.	.	.	.	.	.	.	.	.	.	.	L	2B
3513	IWB3513	BobWhite_c46420_788	.	.	.	.	.	.	6A	55.87	393	.	.	.	.	.	.	.	.	.	.	.	.	.	.	.	S	.
3515	IWB3515	BobWhite_c4646_119	1A1	120.97	121	1A1	53.07	260	.	.	.	.	.	.	.	.	.	.	.	.	1A	95.3	127	.	.	.	S	1A
3519	IWB3519	BobWhite_c46501_92	.	.	.	1A1	31.44	133	.	.	.	.	.	.	.	.	.	.	.	.	.	.	.	.	.	.	S	1A
3521	IWB3521	BobWhite_c46573_367	5B	193.48	1284	.	.	.	.	.	.	.	.	.	.	.	.	.	.	.	.	.	.	.	.	.	S	.
3522	IWB3522	BobWhite_c4661_500	.	.	.	.	.	.	.	.	.	.	.	.	2B	96.86	525	.	.	.	.	.	.	.	.	.	S	2A
3526	IWB3526	BobWhite_c46650_260	.	.	.	.	.	.	3B	90.45	894	3B	96.74	683	.	.	.	.	.	.	3B	190.8	380	3B	197.1	3922	_	.
3527	IWB3527	BobWhite_c46657_174	6B	159.07	1079	.	.	.	.	.	.	.	.	.	6B	191.54	999	.	.	.	.	.	.	.	.	.	L	.
3530	IWB3530	BobWhite_c46765_212	7D	128.56	146	7D1	51.08	58	.	.	.	7D	116.19	90	.	.	.	.	.	.	.	.	.	.	.	.	S	.
3531	IWB3531	BobWhite_c46772_564	7B	96.43	86	7B	114.76	110	7B	96.06	400	7B	158.81	153	7B	50.6	60	.	.	.	.	.	.	.	.	.	S	7B
3532	IWB3532	BobWhite_c46780_84	.	.	.	2B	84.16	1228	.	.	.	.	.	.	.	.	.	.	.	.	.	.	.	.	.	.	S	2B
3535	IWB3535	BobWhite_c4684_245	7A	143.27	845	.	.	.	.	.	.	7A	176.3	485	.	.	.	.	.	.	.	.	.	.	.	.	L	.
3536	IWB3536	BobWhite_c46857_82	1A1	186.45	729	.	.	.	.	.	.	.	.	.	1A1	134.9	670	1A1	126.87	485	.	.	.	.	.	.	L	1A
3537	IWB3537	BobWhite_c46889_78	.	.	.	.	.	.	.	.	.	.	.	.	2B	120.02	1256	.	.	.	.	.	.	.	.	.	L	.
3538	IWB3538	BobWhite_c4690_121	.	.	.	.	.	.	.	.	.	.	.	.	.	.	.	.	.	.	.	.	.	6B	82.4	6763	L	.
3539	IWB3539	BobWhite_c46919_183	.	.	.	.	.	.	.	.	.	5A	53.36	627	.	.	.	.	.	.	.	.	.	.	.	.	S	.
3541	IWB3541	BobWhite_c46938_314	.	.	.	.	.	.	4B	15.41	54	.	.	.	.	.	.	.	.	.	4B	35.9	24	4B	91.3	4589	S	4B
3544	IWB3544	BobWhite_c4697_110	.	.	.	2B	84.16	1231	.	.	.	.	.	.	.	.	.	.	.	.	.	.	.	.	.	.	L	2B
3545	IWB3545	BobWhite_c46975_132	7A	143.27	742	.	.	.	.	.	.	.	.	.	.	.	.	.	.	.	.	.	.	.	.	.	S	.
3548	IWB3548	BobWhite_c46988_956	6B	146.99	973	6B	146.9	577	6B1	123.22	1020	.	.	.	6B	190.37	866	.	.	.	.	.	.	.	.	.	L	.
3549	IWB3549	BobWhite_c47_571	.	.	.	2B	84.16	1232	.	.	.	.	.	.	.	.	.	.	.	.	.	.	.	.	.	.	L	2B
3551	IWB3551	BobWhite_c4704_304	.	.	.	2B	87.392	3729	.	.	.	.	.	.	.	.	.	.	.	.	.	.	.	.	.	.	L	2D
3552	IWB3552	BobWhite_c4704_351	.	.	.	.	.	.	.	.	.	.	.	.	.	.	.	2D1	50.04	183	.	.	.	.	.	.	L	.
3553	IWB3553	BobWhite_c47040_185	6B	159.07	1090	.	.	.	6B1	126.33	1097	.	.	.	6B	191.54	1006	6B	238.7	925	6B	189.5	693	.	.	.	L	6D
3554	IWB3554	BobWhite_c47040_305	.	.	.	6A	232.95	868	.	.	.	.	.	.	.	.	.	6B	238.7	877	.	.	.	.	.	.	L	6D
3555	IWB3555	BobWhite_c47055_231	.	.	.	.	.	.	.	.	.	.	.	.	.	.	.	.	.	.	6B	54	391	.	.	.	S	6B
3556	IWB3556	BobWhite_c47086_539	2D1	30.74	19	2D1	12.85	20	2D1a	70.209	103	.	.	.	.	.	.	2D1	5.18	73	2D	102.7	60	.	.	.	S	2B
3557	IWB3557	BobWhite_c47099_193	7A	208.07	1198	7B	197.72	868	.	.	.	.	.	.	.	.	.	.	.	.	.	.	.	.	.	.	L	7B
3558	IWB3558	BobWhite_c471_2245	.	.	.	.	.	.	.	.	.	.	.	.	.	.	.	.	.	.	5A	127.2	364	.	.	.	L	5A
3559	IWB3559	BobWhite_c4710_176	.	.	.	.	.	.	7B	96.06	120	.	.	.	.	.	.	.	.	.	.	.	.	.	.	.	L	.
3560	IWB3560	BobWhite_c47103_205	.	.	.	.	.	.	.	.	.	5B	113.36	394	.	.	.	5B	45	497	.	.	.	5B	10.7	5436	L	5B
3561	IWB3561	BobWhite_c47103_84	.	.	.	.	.	.	.	.	.	5B	113.36	393	.	.	.	5B	45	496	.	.	.	5B	10.7	5437	L	5B
3563	IWB3563	BobWhite_c4712_551	.	.	.	6B	1.28	67	.	.	.	.	.	.	6B	0	56	.	.	.	6B	13.2	55	.	.	.	S	6B
3564	IWB3564	BobWhite_c4712_607	.	.	.	6B	1.28	66	.	.	.	.	.	.	6B	0	55	.	.	.	6B	13.2	54	.	.	.	S	6D
3565	IWB3565	BobWhite_c47140_77	.	.	.	.	.	.	3B	81.4	400	.	.	.	.	.	.	.	.	.	.	.	.	.	.	.	_	3B
3566	IWB3566	BobWhite_c47143_592	6A	105.19	741	6A	117.43	755	6A	73.61	912	6A	133.29	592	.	.	.	6A1	24.85	239	.	.	.	.	.	.	L	6A
3567	IWB3567	BobWhite_c47144_153	4B	186.59	696	4B	144.65	664	4B	156.27	661	4B	145.1	665	.	.	.	.	.	.	.	.	.	.	.	.	L	4B
3568	IWB3568	BobWhite_c47158_89	.	.	.	.	.	.	.	.	.	.	.	.	.	.	.	.	.	.	5D	255.5	202	5D	189.4	5908	L	5D
3569	IWB3569	BobWhite_c47168_289	.	.	.	4A	292.13	891	.	.	.	.	.	.	4A	284.42	434	4A	252.43	371	4A	237.6	292	.	.	.	L	4A
3570	IWB3570	BobWhite_c47168_334	4A	238.03	540	4A	292.13	895	.	.	.	4A	336.76	661	4A	284.42	454	4A	251.34	352	.	.	.	.	.	.	S	.
3571	IWB3571	BobWhite_c47168_346	4A	238.03	534	.	.	.	.	.	.	4A	335.07	649	.	.	.	.	.	.	4A	237.6	288	.	.	.	L	4A
3572	IWB3572	BobWhite_c47168_598	.	.	.	4A	292.13	888	.	.	.	.	.	.	4A	284.42	431	4A	252.45	386	4A	237.6	291	.	.	.	S	4A
3578	IWB3578	BobWhite_c47264_69	.	.	.	2B	84.16	1238	.	.	.	.	.	.	.	.	.	.	.	.	.	.	.	.	.	.	_	.
3579	IWB3579	BobWhite_c47269_128	7B	8.52	17	7B	30.81	8	7B	15.93	10	.	.	.	.	.	.	.	.	.	.	.	.	.	.	.	S	.
3580	IWB3580	BobWhite_c47283_127	.	.	.	7A	143.89	674	.	.	.	7A	178.77	616	7A	142.58	614	7A	262.4	730	.	.	.	.	.	.	L	7A
3581	IWB3581	BobWhite_c4729_243	.	.	.	7B	179.59	677	.	.	.	7B	278.12	934	.	.	.	.	.	.	.	.	.	7B	36.9	7996	L	7B
3584	IWB3584	BobWhite_c47304_56	3A2	31.53	26	.	.	.	3A	215.66	450	.	.	.	3A	356.58	741	.	.	.	.	.	.	.	.	.	L	3A
3587	IWB3587	BobWhite_c47347_420	6B	89.3	696	.	.	.	6B1	26.13	735	.	.	.	.	.	.	.	.	.	.	.	.	.	.	.	L	6B
3588	IWB3588	BobWhite_c47357_535	2B	163.11	1211	.	.	.	2B1	128.36	934	2B	164.56	1294	.	.	.	2B	183.36	710	.	.	.	2B	115.4	2808	L	2B
3590	IWB3590	BobWhite_c47401_491	.	.	.	.	.	.	5A	310	796	5A	245.72	1520	5A1	395.75	733	.	.	.	.	.	.	.	.	.	L	5A
3592	IWB3592	BobWhite_c4743_63	.	.	.	.	.	.	2A	138.62	236	2A	144.04	520	2A1	130.94	635	.	.	.	.	.	.	.	.	.	L	2A
3593	IWB3593	BobWhite_c47456_121	5B	109.53	944	.	.	.	.	.	.	5B	146.05	606	.	.	.	.	.	.	.	.	.	5B	50.2	5447	L	5B
3598	IWB3598	BobWhite_c47495_403	5B	7.61	9	.	.	.	.	.	.	5B	2.89	8	.	.	.	.	.	.	.	.	.	.	.	.	S	.
3599	IWB3599	BobWhite_c47503_82	2D1	107.14	192	.	.	.	.	.	.	.	.	.	.	.	.	.	.	.	.	.	.	.	.	.	L	2A
3600	IWB3600	BobWhite_c4754_1074	.	.	.	2A	165.94	602	2A	164.61	688	.	.	.	2A1	156.35	679	.	.	.	.	.	.	.	.	.	L	.
3601	IWB3601	BobWhite_c47555_106	.	.	.	.	.	.	2A	191.18	782	.	.	.	.	.	.	.	.	.	.	.	.	.	.	.	L	2A
3603	IWB3603	BobWhite_c47573_560	2B	161.48	1107	2B	84.16	3528	.	.	.	2B	158.87	1223	.	.	.	.	.	.	.	.	.	2B	115.4	2762	L	2D
3605	IWB3605	BobWhite_c47608_273	.	.	.	2B	63.645	305	.	.	.	.	.	.	.	.	.	.	.	.	.	.	.	.	.	.	S	2B
3606	IWB3606	BobWhite_c47608_304	.	.	.	2B	63.645	306	.	.	.	.	.	.	.	.	.	.	.	.	.	.	.	.	.	.	S	2B
3607	IWB3607	BobWhite_c47620_226	.	.	.	.	.	.	5B	77.26	388	5B	114.63	428	5B1	70.3	185	.	.	.	.	.	.	.	.	.	L	5B
3608	IWB3608	BobWhite_c47659_100	.	.	.	.	.	.	.	.	.	.	.	.	6B	86.8	349	6B	105.56	365	6B	54	356	6B	82.4	6836	S	.
3609	IWB3609	BobWhite_c47709_141	7A	107.99	333	7A	96.83	225	.	.	.	7A	104.43	263	7A	92.78	329	7A	217.41	370	7A	269.1	210	.	.	.	S	7A
3612	IWB3612	BobWhite_c47716_503	7A	143.27	739	.	.	.	.	.	.	.	.	.	.	.	.	.	.	.	.	.	.	.	.	.	L	7A
3613	IWB3613	BobWhite_c47722_613	.	.	.	3A	168.52	411	.	.	.	3A	122.82	293	3A	160.33	288	.	.	.	.	.	.	.	.	.	L	3A
3615	IWB3615	BobWhite_c4773_85	.	.	.	.	.	.	5B	88.99	792	5B	144.25	574	5B1	76.42	734	.	.	.	5B	264.8	688	.	.	.	L	5B
3616	IWB3616	BobWhite_c47740_85	.	.	.	5B	35.4	223	.	.	.	5B	92.48	192	.	.	.	.	.	.	5B	111.1	200	.	.	.	L	.
3618	IWB3618	BobWhite_c478_1386	1A1	121.37	222	.	.	.	.	.	.	1A	109.46	511	1A1	80.35	367	1A1	46.79	62	1A	98	389	1A	91.6	278	L	.
3622	IWB3622	BobWhite_c47810_111	1D1	0	1	.	.	.	.	.	.	.	.	.	.	.	.	1D1	0	1	.	.	.	.	.	.	S	1D
3623	IWB3623	BobWhite_c47831_87	.	.	.	.	.	.	6B1	17.83	138	.	.	.	.	.	.	6B	108.01	408	6B	54	246	6B	82.4	6822	S	6B
3625	IWB3625	BobWhite_c47936_113	.	.	.	2B	84.16	1245	.	.	.	.	.	.	.	.	.	.	.	.	.	.	.	.	.	.	L	.
3626	IWB3626	BobWhite_c47936_135	.	.	.	2B	84.16	1246	.	.	.	.	.	.	.	.	.	.	.	.	.	.	.	.	.	.	L	1D
3627	IWB3627	BobWhite_c47948_76	.	.	.	.	.	.	2B1	126.58	867	2B	153.92	1034	2B	112.55	1110	2B	171.87	539	.	.	.	.	.	.	L	2B
3630	IWB3630	BobWhite_c47964_969	.	.	.	.	.	.	5B	88.99	814	5B	142.83	562	5B1	76.42	723	.	.	.	.	.	.	.	.	.	L	.
3631	IWB3631	BobWhite_c48009_52	.	.	.	.	.	.	3B	81.4	487	3B	85.39	407	3B1	32.48	188	3B	175.19	334	.	.	.	.	.	.	S	4B
3634	IWB3634	BobWhite_c48071_144	.	.	.	.	.	.	1B	190.28	548	1B	115.51	861	.	.	.	.	.	.	1B	205	935	1B	41.7	909	L	1B
3636	IWB3636	BobWhite_c4810_190	.	.	.	.	.	.	4B	83.93	397	.	.	.	.	.	.	.	.	.	.	.	.	.	.	.	L	4B
3640	IWB3640	BobWhite_c48153_106	.	.	.	.	.	.	.	.	.	.	.	.	1B	85.63	822	.	.	.	.	.	.	.	.	.	S	.
3641	IWB3641	BobWhite_c4818_173	.	.	.	.	.	.	.	.	.	4B	132.37	650	4B	169.69	288	.	.	.	.	.	.	.	.	.	L	4B
3644	IWB3644	BobWhite_c48246_303	.	.	.	3A	57.65	145	.	.	.	.	.	.	3A	91.53	130	.	.	.	.	.	.	.	.	.	S	3A
3645	IWB3645	BobWhite_c48254_364	3A1	174.25	321	3A	168.7	607	.	.	.	3A	125.33	514	.	.	.	3A1	112.55	287	.	.	.	.	.	.	L	.
3647	IWB3647	BobWhite_c48301_178	5A	114.42	386	5A	85.87	436	5A	116.36	474	5A	64.07	1075	5A1	170.12	369	.	.	.	.	.	.	5A	94.6	5001	L	5A
3648	IWB3648	BobWhite_c4831_490	2B	163.11	1210	.	.	.	2B1	128.36	933	2B	164.56	1293	.	.	.	2B	183.36	709	.	.	.	2B	115.4	2809	L	2B
3651	IWB3651	BobWhite_c4838_58	.	.	.	.	.	.	.	.	.	.	.	.	.	.	.	.	.	.	.	.	.	5B	315.5	5761	S	5D
3652	IWB3652	BobWhite_c4839_1060	.	.	.	.	.	.	3B	81.4	420	3B	85.39	360	.	.	.	3B	175.19	214	.	.	.	.	.	.	_	.
3654	IWB3654	BobWhite_c48395_143	7D	221.41	785	7D1	119.3	783	.	.	.	.	.	.	7D2	93.7	16	.	.	.	.	.	.	.	.	.	L	7D
3657	IWB3657	BobWhite_c4843_282	.	.	.	.	.	.	.	.	.	.	.	.	2B	112.55	1079	.	.	.	.	.	.	.	.	.	L	2B
3660	IWB3660	BobWhite_c48435_165	5B	126.95	967	.	.	.	.	.	.	.	.	.	5B1	83.36	766	.	.	.	5B	319.1	854	.	.	.	L	5B
3661	IWB3661	BobWhite_c48435_288	.	.	.	.	.	.	5A	177.62	673	.	.	.	.	.	.	.	.	.	.	.	.	.	.	.	L	5B
3662	IWB3662	BobWhite_c48447_529	.	.	.	1D1	55.69	58	.	.	.	.	.	.	1A1	0	1	1B	28.54	870	1D	26.2	24	.	.	.	S	1A
3663	IWB3663	BobWhite_c48455_818	4A	85.19	193	.	.	.	4A	45.71	251	.	.	.	4A	81.35	80	.	.	.	.	.	.	4A	50	4344	S	4A
3665	IWB3665	BobWhite_c48481_81	.	.	.	.	.	.	2A	96.82	75	2A	61.13	231	.	.	.	2A	37.41	210	2A	65.8	119	2A	70.4	1639	S	.
3668	IWB3668	BobWhite_c48504_480	.	.	.	.	.	.	.	.	.	.	.	.	.	.	.	.	.	.	.	.	.	3B	262.5	4158	_	3B
3669	IWB3669	BobWhite_c4852_242	.	.	.	.	.	.	.	.	.	5A	52.98	185	.	.	.	.	.	.	.	.	.	.	.	.	S	.
3670	IWB3670	BobWhite_c4852_323	5B	77.01	168	5B	32.52	170	5B	61.51	158	.	.	.	5B1	52.05	130	5B	25.15	108	5B	111.1	241	5B	240.4	5717	S	5B
3672	IWB3672	BobWhite_c48532_625	.	.	.	2B	84.16	1257	.	.	.	.	.	.	.	.	.	.	.	.	.	.	.	.	.	.	S	2B
3674	IWB3674	BobWhite_c48540_148	7A	143.27	735	.	.	.	.	.	.	.	.	.	.	.	.	.	.	.	.	.	.	.	.	.	S	.
3675	IWB3675	BobWhite_c48547_117	.	.	.	.	.	.	.	.	.	.	.	.	1B	85.63	825	.	.	.	.	.	.	.	.	.	S	1A
3676	IWB3676	BobWhite_c48548_106	.	.	.	.	.	.	.	.	.	.	.	.	7A	138.09	439	7A	259.97	477	.	.	.	.	.	.	L	5A
3677	IWB3677	BobWhite_c48550_198	.	.	.	1B	90.28	618	.	.	.	.	.	.	.	.	.	.	.	.	.	.	.	.	.	.	L	1B
3678	IWB3678	BobWhite_c48552_673	.	.	.	.	.	.	2A	11.05	43	.	.	.	2B	12.09	155	.	.	.	2A	25.4	55	.	.	.	S	.
3679	IWB3679	BobWhite_c48552_702	.	.	.	.	.	.	.	.	.	2A	36.16	46	2B	12.09	181	.	.	.	.	.	.	.	.	.	S	2A
3682	IWB3682	BobWhite_c48591_394	.	.	.	.	.	.	.	.	.	1A	82.25	121	1A1	52.78	74	1A1	37	39	.	.	.	1A	70.3	187	S	1A
3684	IWB3684	BobWhite_c48607_542	.	.	.	.	.	.	.	.	.	.	.	.	2A1	120.54	100	.	.	.	.	.	.	.	.	.	S	2A
3685	IWB3685	BobWhite_c4864_326	.	.	.	.	.	.	3D3	9.792	71	3B	6.53	10	3B2	21.88	214	3B	24.64	77	3B	95.1	44	3B	96.7	3613	_	3B
3692	IWB3692	BobWhite_c4872_97	6A	76.94	376	.	.	.	.	.	.	.	.	.	.	.	.	.	.	.	6A	97.2	284	6A	86	6283	S	6A
3693	IWB3693	BobWhite_c48730_575	.	.	.	5B	126.66	563	.	.	.	.	.	.	.	.	.	5B	101.99	956	5B	342	887	.	.	.	L	5B
3694	IWB3694	BobWhite_c48730_723	.	.	.	.	.	.	.	.	.	.	.	.	.	.	.	.	.	.	5A	111.6	282	5A	177	5153	L	.
3696	IWB3696	BobWhite_c4874_238	6B	145	942	.	.	.	.	.	.	.	.	.	.	.	.	.	.	.	.	.	.	.	.	.	L	6D
3697	IWB3697	BobWhite_c4888_197	.	.	.	.	.	.	.	.	.	5B	302.23	1107	.	.	.	.	.	.	.	.	.	.	.	.	L	.
3699	IWB3699	BobWhite_c4905_267	.	.	.	.	.	.	5B	159.49	1056	5B	224.94	872	.	.	.	.	.	.	.	.	.	.	.	.	L	5D
3705	IWB3705	BobWhite_c4931_170	.	.	.	.	.	.	4A	46.51	326	4A	174.55	248	.	.	.	.	.	.	.	.	.	.	.	.	L	4A
3706	IWB3706	BobWhite_c4931_62	.	.	.	.	.	.	4A	46.51	325	4A	174.55	247	.	.	.	.	.	.	.	.	.	.	.	.	L	4A
3707	IWB3707	BobWhite_c4942_140	.	.	.	1A1	60.57	637	.	.	.	1A	110.82	546	.	.	.	.	.	.	.	.	.	.	.	.	L	1A
3711	IWB3711	BobWhite_c4960_869	2B	148.2	645	2B	84.16	3283	.	.	.	.	.	.	2B	105.95	691	.	.	.	.	.	.	.	.	.	L	2B
3714	IWB3714	BobWhite_c4976_435	.	.	.	2B	84.16	1271	.	.	.	.	.	.	.	.	.	.	.	.	.	.	.	.	.	.	S	3B
3715	IWB3715	BobWhite_c50_411	.	.	.	.	.	.	.	.	.	1B	148.45	997	.	.	.	.	.	.	.	.	.	.	.	.	L	1B
3718	IWB3718	BobWhite_c5046_372	.	.	.	.	.	.	.	.	.	.	.	.	7B	120.14	749	.	.	.	.	.	.	.	.	.	L	7B
3720	IWB3720	BobWhite_c5072_107	2B	103.55	217	.	.	.	.	.	.	.	.	.	.	.	.	.	.	.	2B	76.9	139	.	.	.	S	.
3722	IWB3722	BobWhite_c5092_422	.	.	.	.	.	.	.	.	.	.	.	.	.	.	.	.	.	.	.	.	.	6A	33.5	6032	S	6A
3723	IWB3723	BobWhite_c5095_634	.	.	.	.	.	.	3B	90.45	891	3B	96.74	680	.	.	.	.	.	.	3B	190.8	383	3B	197.1	3925	L	3B
3724	IWB3724	BobWhite_c5096_156	.	.	.	.	.	.	.	.	.	.	.	.	2A1	125.91	133	7B	21.59	9	2A	112.4	233	.	.	.	S	2A
3727	IWB3727	BobWhite_c51109_247	.	.	.	.	.	.	.	.	.	5A	52.98	158	.	.	.	.	.	.	.	.	.	.	.	.	S	5D
3728	IWB3728	BobWhite_c51109_415	.	.	.	.	.	.	.	.	.	5A	58.62	932	.	.	.	5A	66.17	49	.	.	.	5A	60.3	4695	S	5A
3730	IWB3730	BobWhite_c5113_462	.	.	.	.	.	.	.	.	.	6D	104.88	102	.	.	.	.	.	.	.	.	.	.	.	.	S	6D
3732	IWB3732	BobWhite_c5116_247	.	.	.	.	.	.	.	.	.	.	.	.	.	.	.	.	.	.	.	.	.	4D	18.2	4610	S	4D
3735	IWB3735	BobWhite_c51303_98	.	.	.	2B	84.16	1278	.	.	.	.	.	.	.	.	.	.	.	.	.	.	.	.	.	.	L	.
3738	IWB3738	BobWhite_c5154_466	.	.	.	.	.	.	.	.	.	6A	97.53	380	6A	77.37	457	.	.	.	.	.	.	.	.	.	L	.
3744	IWB3744	BobWhite_c5174_467	.	.	.	5B	138.42	612	.	.	.	5B	194.62	717	.	.	.	.	.	.	.	.	.	.	.	.	L	.
3746	IWB3746	BobWhite_c5178_188	.	.	.	.	.	.	.	.	.	2A	190.4	676	.	.	.	.	.	.	.	.	.	.	.	.	L	.
3749	IWB3749	BobWhite_c5191_362	.	.	.	.	.	.	2B2	0.36	32	.	.	.	.	.	.	.	.	.	2B	224	634	.	.	.	L	2B
3750	IWB3750	BobWhite_c5191_563	.	.	.	.	.	.	2B2	0.36	31	.	.	.	.	.	.	.	.	.	2B	224	635	.	.	.	L	2B
3751	IWB3751	BobWhite_c5197_703	2B	149.69	936	.	.	.	.	.	.	2B	152.13	842	2B	105.95	930	.	.	.	.	.	.	.	.	.	L	2B
3756	IWB3756	BobWhite_c5202_59	7A	143.27	734	.	.	.	.	.	.	.	.	.	.	.	.	.	.	.	.	.	.	.	.	.	L	.
3758	IWB3758	BobWhite_c52043_344	.	.	.	.	.	.	.	.	.	3A	104.88	153	.	.	.	.	.	.	.	.	.	.	.	.	S	.
3760	IWB3760	BobWhite_c5212_244	7A	143.27	733	.	.	.	.	.	.	.	.	.	.	.	.	.	.	.	.	.	.	.	.	.	S	.
3767	IWB3767	BobWhite_c5235_710	7A	145.27	1109	.	.	.	.	.	.	.	.	.	.	.	.	.	.	.	7A	319.2	388	7A	180	7720	L	7A
3768	IWB3768	BobWhite_c5242_400	.	.	.	.	.	.	1A	138.64	307	.	.	.	.	.	.	.	.	.	.	.	.	.	.	.	L	1A
3769	IWB3769	BobWhite_c5246_196	.	.	.	.	.	.	.	.	.	.	.	.	3D1	10.95	71	.	.	.	.	.	.	.	.	.	L	.
3770	IWB3770	BobWhite_c5246_474	3A2	31.53	22	.	.	.	3A	215.66	446	.	.	.	.	.	.	.	.	.	.	.	.	.	.	.	L	3A
3773	IWB3773	BobWhite_c5261_252	.	.	.	2B	95.16	4239	.	.	.	.	.	.	.	.	.	.	.	.	.	.	.	.	.	.	L	.
3779	IWB3779	BobWhite_c5276_631	3B	220.09	635	3B	200	859	3B	183.13	1062	3D3	83.205	102	.	.	.	.	.	.	3B	313.6	780	.	.	.	L	3D
3780	IWB3780	BobWhite_c5280_363	.	.	.	2B	84.16	1280	.	.	.	.	.	.	.	.	.	.	.	.	.	.	.	.	.	.	L	.
3791	IWB3791	BobWhite_c5324_168	.	.	.	.	.	.	.	.	.	.	.	.	.	.	.	.	.	.	6A	246	858	.	.	.	L	6A
3798	IWB3798	BobWhite_c5337_225	3A1	210.27	521	.	.	.	.	.	.	3A	187.63	738	3A	178.07	634	3A1	156.1	540	3A	291.4	531	.	.	.	L	.
3800	IWB3800	BobWhite_c534_837	6A	69.08	351	6A	77.26	245	6A	48.81	380	.	.	.	6A	57.29	304	6A1	1.69	23	.	.	.	.	.	.	S	.
3803	IWB3803	BobWhite_c53517_181	7A	145.27	1111	.	.	.	.	.	.	7A	191.13	717	.	.	.	.	.	.	.	.	.	7A	180.9	7727	L	7A
3806	IWB3806	BobWhite_c5356_1272	1A1	128.12	459	.	.	.	.	.	.	.	.	.	1A1	83.27	413	1A1	55.13	204	.	.	.	1A	94.9	410	L	1A
3815	IWB3815	BobWhite_c5392_324	.	.	.	.	.	.	.	.	.	2Db	148.29	261	.	.	.	.	.	.	.	.	.	.	.	.	L	1A
3818	IWB3818	BobWhite_c53978_99	.	.	.	.	.	.	.	.	.	6A	206.28	647	.	.	.	6A1	90.25	313	.	.	.	6A	154.4	6421	L	.
3822	IWB3822	BobWhite_c54073_99	.	.	.	2B	88.116	4046	.	.	.	.	.	.	.	.	.	.	.	.	.	.	.	.	.	.	L	2B
3824	IWB3824	BobWhite_c5411_143	.	.	.	.	.	.	.	.	.	3B	102	785	3B1	47.82	381	3B	188.39	497	.	.	.	.	.	.	S	.
3825	IWB3825	BobWhite_c54119_160	.	.	.	2B	84.16	1284	.	.	.	.	.	.	.	.	.	.	.	.	.	.	.	.	.	.	L	2B
3826	IWB3826	BobWhite_c5418_82	6B	77.61	169	6B	63.4	417	.	.	.	.	.	.	6B	84.24	214	6B	91.21	209	.	.	.	.	.	.	S	.
3827	IWB3827	BobWhite_c5419_165	7D	199.29	757	7D1	108.14	742	.	.	.	7D	238.95	211	.	.	.	.	.	.	.	.	.	.	.	.	L	7D
3828	IWB3828	BobWhite_c5419_643	.	.	.	1D1	98.05	111	.	.	.	.	.	.	1D1	35.58	123	.	.	.	.	.	.	1D	55.6	1212	L	.
3829	IWB3829	BobWhite_c5419_861	.	.	.	1D1	98.05	110	.	.	.	.	.	.	1D1	35.58	122	.	.	.	.	.	.	1D	55.6	1211	L	1D
3832	IWB3832	BobWhite_c5430_380	.	.	.	3B	105.67	806	.	.	.	3B	119.82	983	.	.	.	.	.	.	.	.	.	.	.	.	L	3A
3839	IWB3839	BobWhite_c5441_151	.	.	.	.	.	.	.	.	.	.	.	.	1B	33.54	70	.	.	.	.	.	.	.	.	.	L	1A
3843	IWB3843	BobWhite_c54480_387	3B	8.09	42	.	.	.	3B	5.59	127	.	.	.	3B2	20.48	112	3B	24.64	38	.	.	.	.	.	.	L	.
3844	IWB3844	BobWhite_c545_186	.	.	.	.	.	.	.	.	.	3B	106.52	892	3A	171.45	624	.	.	.	.	.	.	.	.	.	L	.
3847	IWB3847	BobWhite_c5456_805	.	.	.	.	.	.	.	.	.	.	.	.	.	.	.	5B	25.84	334	.	.	.	.	.	.	S	5B
3848	IWB3848	BobWhite_c5457_1440	5A	133.94	503	5A	100.77	565	5A	127.83	584	.	.	.	5A1	179.78	487	.	.	.	.	.	.	.	.	.	L	5A
3849	IWB3849	BobWhite_c5460_495	.	.	.	.	.	.	1B	311.08	837	.	.	.	.	.	.	.	.	.	.	.	.	.	.	.	L	1B
3850	IWB3850	BobWhite_c5461_338	3A1	10.71	67	3A	1.46	96	.	.	.	.	.	.	3A	52.04	66	3A1	6.81	51	.	.	.	3A	6	3182	S	3A
3854	IWB3854	BobWhite_c54696_56	.	.	.	2B	84.16	1286	.	.	.	.	.	.	.	.	.	.	.	.	.	.	.	.	.	.	L	2B
3858	IWB3858	BobWhite_c5481_460	5A	114.42	251	5A	85.87	301	5A	116.36	339	.	.	.	5A1	170.12	224	.	.	.	.	.	.	.	.	.	L	.
3859	IWB3859	BobWhite_c5481_474	5A	114.42	256	5A	85.87	306	5A	116.36	344	.	.	.	5A1	170.12	225	.	.	.	.	.	.	.	.	.	L	.
3863	IWB3863	BobWhite_c5487_170	.	.	.	2B	84.16	1290	.	.	.	.	.	.	.	.	.	.	.	.	.	.	.	.	.	.	L	.
3865	IWB3865	BobWhite_c54909_261	.	.	.	2B	84.16	1291	.	.	.	.	.	.	.	.	.	.	.	.	.	.	.	.	.	.	L	2B
3869	IWB3869	BobWhite_c55017_267	.	.	.	.	.	.	7A	8.1	19	.	.	.	.	.	.	7A	95.33	285	.	.	.	.	.	.	S	7A
3870	IWB3870	BobWhite_c55017_291	.	.	.	.	.	.	7A	8.1	21	.	.	.	.	.	.	7A	95.33	287	.	.	.	7A	76.1	7580	S	7A
3877	IWB3877	BobWhite_c5511_323	2B	132.68	392	2B	84.16	3169	.	.	.	.	.	.	2B	90.93	470	2B	140.21	95	.	.	.	.	.	.	S	2B
3878	IWB3878	BobWhite_c55118_82	7A	143.27	729	.	.	.	.	.	.	.	.	.	.	.	.	.	.	.	.	.	.	.	.	.	S	.
3883	IWB3883	BobWhite_c55284_78	.	.	.	.	.	.	.	.	.	5A	52.98	157	.	.	.	.	.	.	.	.	.	.	.	.	S	.
3891	IWB3891	BobWhite_c5543_492	.	.	.	2B	84.16	2834	.	.	.	.	.	.	2B	120.02	1265	.	.	.	.	.	.	.	.	.	L	2B
3894	IWB3894	BobWhite_c555_1485	.	.	.	.	.	.	.	.	.	.	.	.	.	.	.	.	.	.	.	.	.	1D	55.6	1252	S	1D
3896	IWB3896	BobWhite_c55576_80	3B	144.41	383	3B	86.84	521	.	.	.	.	.	.	3B1	47.82	342	3B	188.39	470	.	.	.	.	.	.	_	.
3897	IWB3897	BobWhite_c556_926	6A	93.36	524	6A	97.38	543	.	.	.	6A	97.53	406	.	.	.	.	.	.	.	.	.	.	.	.	_	6B
3898	IWB3898	BobWhite_c55606_116	.	.	.	.	.	.	.	.	.	.	.	.	.	.	.	3B	196.95	568	.	.	.	.	.	.	_	3B
3899	IWB3899	BobWhite_c55612_223	.	.	.	2B	84.16	1295	.	.	.	.	.	.	.	.	.	.	.	.	.	.	.	.	.	.	L	.
3900	IWB3900	BobWhite_c5562_219	.	.	.	.	.	.	.	.	.	2A	136.8	452	2A1	125.91	353	.	.	.	.	.	.	2A	171	1729	S	2A
3903	IWB3903	BobWhite_c5564_86	5A	93.7	94	5A	54.26	165	5A	102.75	180	.	.	.	.	.	.	5A	86.43	89	5A	18.1	32	.	.	.	S	5A
3904	IWB3904	BobWhite_c55693_396	.	.	.	7B	190.95	803	7B	198.83	1323	7B	282.55	1022	.	.	.	.	.	.	.	.	.	.	.	.	L	7A
3905	IWB3905	BobWhite_c55700_273	.	.	.	2B	88.116	4047	.	.	.	.	.	.	.	.	.	.	.	.	.	.	.	2B	115.4	2732	L	2B
3908	IWB3908	BobWhite_c5582_654	.	.	.	2B	84.16	1296	.	.	.	.	.	.	.	.	.	.	.	.	.	.	.	.	.	.	S	2B
3910	IWB3910	BobWhite_c5589_1099	.	.	.	2B	84.16	1297	.	.	.	.	.	.	.	.	.	.	.	.	.	.	.	.	.	.	L	2B
3911	IWB3911	BobWhite_c5589_132	.	.	.	2B	84.16	1298	.	.	.	.	.	.	.	.	.	.	.	.	.	.	.	.	.	.	L	2B
3917	IWB3917	BobWhite_c5611_281	3B	8.09	37	.	.	.	3B	0	14	.	.	.	3B2	22.19	224	.	.	.	3B	95.1	49	.	.	.	S	.
3922	IWB3922	BobWhite_c5633_59	.	.	.	.	.	.	.	.	.	4A	154.83	31	.	.	.	4A	53.1	54	.	.	.	.	.	.	S	4A
3924	IWB3924	BobWhite_c5640_282	.	.	.	.	.	.	.	.	.	.	.	.	4A	81.35	39	.	.	.	.	.	.	.	.	.	L	4A
3927	IWB3927	BobWhite_c5649_344	.	.	.	4A	282.74	748	.	.	.	.	.	.	.	.	.	.	.	.	.	.	.	7A	62.5	7504	S	7A
3931	IWB3931	BobWhite_c5653_618	.	.	.	.	.	.	.	.	.	2B	148.94	570	.	.	.	.	.	.	.	.	.	.	.	.	S	.
3933	IWB3933	BobWhite_c5654_231	.	.	.	7D2	0	18	7D2	3.2	33	7D	12.29	12	.	.	.	.	.	.	.	.	.	.	.	.	S	7D
3934	IWB3934	BobWhite_c5655_300	1B	130.02	1212	.	.	.	.	.	.	.	.	.	.	.	.	.	.	.	.	.	.	1B	87	1002	L	1B
3937	IWB3937	BobWhite_c5668_115	2B	43.19	83	.	.	.	2B1	16.38	138	.	.	.	2B	8.21	135	.	.	.	2B	34.1	44	.	.	.	S	.
3945	IWB3945	BobWhite_c56928_186	6A	62.52	300	6A	72.04	205	6A	42.97	357	6A	62.44	214	.	.	.	.	.	.	.	.	.	.	.	.	S	6A
3946	IWB3946	BobWhite_c5694_1201	.	.	.	.	.	.	.	.	.	.	.	.	.	.	.	4B	83.18	149	.	.	.	.	.	.	L	4B
3948	IWB3948	BobWhite_c57026_133	.	.	.	.	.	.	5A	102.75	116	.	.	.	5A1	141.85	74	.	.	.	.	.	.	.	.	.	L	.
3949	IWB3949	BobWhite_c5704_517	.	.	.	.	.	.	7B	99.28	553	.	.	.	7B	63.5	318	.	.	.	.	.	.	.	.	.	L	.
3958	IWB3958	BobWhite_c5725_1681	.	.	.	.	.	.	7B	124.2	795	7B	201.56	799	.	.	.	.	.	.	.	.	.	.	.	.	L	.
3963	IWB3963	BobWhite_c57389_267	.	.	.	.	.	.	.	.	.	4D1	55.38	84	.	.	.	.	.	.	.	.	.	.	.	.	L	4D
3965	IWB3965	BobWhite_c5748_756	5A	114.42	422	5A	85.87	472	5A	116.36	510	5A	64.07	1111	5A1	170.12	405	.	.	.	.	.	.	5A	94.6	5028	L	.
3966	IWB3966	BobWhite_c5750_640	.	.	.	7B	119.3	202	7B	96.06	347	.	.	.	.	.	.	.	.	.	.	.	.	.	.	.	S	.
3968	IWB3968	BobWhite_c5756_163	.	.	.	2A	209.06	647	.	.	.	.	.	.	2D3a	78.39	254	.	.	.	.	.	.	2A	271.4	2097	L	4D
3969	IWB3969	BobWhite_c5756_516	.	.	.	2D1	84.29	152	2D1a	149.199	470	2Db	160.22	350	2D3a	78.39	371	.	.	.	2DT	2.1	22	.	.	.	L	2D
3970	IWB3970	BobWhite_c5756_532	.	.	.	2B	151.442	4518	2B2	11.23	228	.	.	.	.	.	.	.	.	.	2B	253.1	781	2A	271.4	2136	L	2B
3971	IWB3971	BobWhite_c5756_633	.	.	.	.	.	.	.	.	.	.	.	.	.	.	.	.	.	.	2A	252.7	675	.	.	.	L	.
3972	IWB3972	BobWhite_c5757_260	.	.	.	.	.	.	.	.	.	.	.	.	.	.	.	1B	29.53	1055	.	.	.	.	.	.	S	.
3978	IWB3978	BobWhite_c5782_825	6A	78.51	379	.	.	.	6A	57.27	409	.	.	.	.	.	.	.	.	.	6A	98.9	287	6A	86	6284	S	.
3983	IWB3983	BobWhite_c5793_372	1B	30.67	29	.	.	.	1B	14.38	15	.	.	.	1B	53.45	121	1B	28.34	343	1B	62.6	96	.	.	.	S	.
3985	IWB3985	BobWhite_c5795_92	.	.	.	5A	142.36	639	5B	88.99	834	5B	142.83	564	5B1	76.42	725	.	.	.	.	.	.	.	.	.	L	5B
3990	IWB3990	BobWhite_c5812_440	.	.	.	.	.	.	1B	178.41	410	.	.	.	1B	93.07	1601	.	.	.	.	.	.	1B	37.7	783	L	1B
3996	IWB3996	BobWhite_c5820_169	.	.	.	2B	84.16	3061	.	.	.	2B	147.71	552	2B	103.69	619	2B	159.48	461	.	.	.	.	.	.	S	2B
4003	IWB4003	BobWhite_c5838_349	.	.	.	2B	84.16	1314	.	.	.	.	.	.	.	.	.	.	.	.	.	.	.	.	.	.	_	3B
4005	IWB4005	BobWhite_c5847_919	.	.	.	.	.	.	6D2	9.46	55	6D	222.13	178	.	.	.	.	.	.	6D	171.3	67	6D	144	7350	L	6D
4006	IWB4006	BobWhite_c58481_104	2A	104.78	93	2A	34.78	310	.	.	.	2A	55.75	217	.	.	.	.	.	.	.	.	.	.	.	.	S	2A
4007	IWB4007	BobWhite_c5851_362	.	.	.	.	.	.	.	.	.	.	.	.	.	.	.	3A1	138.51	464	.	.	.	.	.	.	L	7A
4008	IWB4008	BobWhite_c5852_103	.	.	.	2B	84.16	3062	.	.	.	2B	148.94	574	2B	105.95	719	2B	159.48	474	.	.	.	.	.	.	S	2B
4009	IWB4009	BobWhite_c5852_685	.	.	.	2B	84.16	3063	.	.	.	2B	148.94	589	2B	105.95	732	2B	159.48	484	.	.	.	.	.	.	S	2B
4010	IWB4010	BobWhite_c58572_190	.	.	.	2B	88.116	4120	2D1a	130.388	213	.	.	.	.	.	.	2D1	50.04	198	.	.	.	2B	121.9	3005	L	2B
4014	IWB4014	BobWhite_c5872_589	.	.	.	.	.	.	.	.	.	.	.	.	.	.	.	6A1	89.54	301	.	.	.	6A	155.2	6426	L	6A
4015	IWB4015	BobWhite_c5872_65	6D2	106.76	26	.	.	.	.	.	.	.	.	.	.	.	.	.	.	.	6D	151.6	44	6D	125.1	7307	L	6D
4017	IWB4017	BobWhite_c588_2128	.	.	.	.	.	.	.	.	.	5A	53.03	235	.	.	.	.	.	.	.	.	.	.	.	.	S	.
4020	IWB4020	BobWhite_c5887_1277	5B	40.78	48	.	.	.	.	.	.	.	.	.	5B1	0	5	.	.	.	5B	149.1	325	.	.	.	S	5B
4024	IWB4024	BobWhite_c5897_607	.	.	.	2B	84.16	1318	.	.	.	.	.	.	.	.	.	.	.	.	.	.	.	.	.	.	L	.
4025	IWB4025	BobWhite_c5899_212	5D	17.49	76	.	.	.	.	.	.	.	.	.	.	.	.	.	.	.	.	.	.	.	.	.	L	.
4028	IWB4028	BobWhite_c59027_169	.	.	.	2B	84.16	1319	.	.	.	.	.	.	.	.	.	.	.	.	.	.	.	.	.	.	L	2B
[truncated: 42,349 more rows]

## Sheet: ClusterPostions
			BT-Schomburgk x AUS33384				Young x AUS33414				Chara x Glenlea				W7984 × Opata M85				Sundor x AUS30604				Westonia x Kauz
Index on iSelect 90K SNP bead chip	SNP id	SNP Name	C1T	C2T	C1R	C2R	C1T	C2T	C1R	C2R	C1T	C2T	C1R	C2R	C1T	C2T	C1R	C2R	C1T	C2T	C1R	C2R	C1T	C2T	C1R	C2R
70825	IWB70825	Tdurum_contig42095_2454	0.9924	NaN	1.0739	NaN	0.9924	NaN	1.0424	NaN	0.9934	NaN	1.0436	NaN	0.9938	NaN	1.0698	NaN	0.7035	0.9926	1.0989	1.0041	0.7195	0.9947	1.0952	1.0025
71421	IWB71421	Tdurum_contig43431_583	0.9909	NaN	0.8309	NaN	0.9909	NaN	0.8513	NaN	0.9941	NaN	0.8241	NaN	0.4575	0.9925	0.6474	0.7096	0.9915	NaN	0.8327	NaN	0.992	NaN	0.867	NaN
21051	IWB21052	Ex_c6592_622	0.9738	NaN	1.5262	NaN	0.9738	NaN	1.5449	NaN	0.9707	NaN	1.5417	NaN	0.9739	NaN	1.5108	NaN	0.9708	NaN	1.4957	NaN	0.5089	0.9747	2.1036	1.587
45824	IWB45825	Kukri_c4790_923	0.9855	NaN	1.1614	NaN	0.9855	NaN	1.1941	NaN	0.9812	NaN	0.9069	NaN	0.9849	NaN	0.9877	NaN	0.7362	0.9795	1.4268	1.2022	0.7685	0.9797	1.4465	1.1269
71818	IWB71818	Tdurum_contig47512_1124	0.9849	NaN	1.3211	NaN	0.9849	NaN	1.3229	NaN	0.9831	NaN	1.3107	NaN	0.6096	0.9801	1.3597	1.3056	0.599	0.98	1.2911	1.2862	0.9865	NaN	1.4154	NaN
38008	IWB38009	JG_c9275_164	0.9931	NaN	1.3278	NaN	0.9931	NaN	1.1753	NaN	0.9912	NaN	1.2709	NaN	0.9381	0.9926	1.4784	1.3036	0.6631	0.9882	1.5983	1.321	0.668	NaN	1.6304	NaN
65188	IWB65188	RFL_Contig5998_745	0.0091	NaN	1.7817	NaN	0.0091	NaN	1.7699	NaN	0.0339	0.3258	1.6219	1.9093	0.0087	0.3828	1.545	1.8893	0.0162	0.3556	1.6905	2.0081	0.0123	NaN	1.8006	NaN
23036	IWB23037	Excalibur_c1791_331	0.0294	NaN	1.4341	NaN	0.0294	NaN	1.4481	NaN	0.0701	0.4549	1.4727	1.7259	0.4632	NaN	1.8571	NaN	0.0447	0.4664	1.4292	1.7151	0.041	NaN	1.4337	NaN
8524	IWB8524	BS00049071_51	0.015	NaN	1.3438	NaN	0.015	NaN	1.3575	NaN	0.0169	NaN	1.3447	NaN	0.0116	NaN	1.5715	NaN	0.0152	0.4515	1.6271	1.7952	0.0153	NaN	1.6234	NaN
11348	IWB11348	BS00084159_51	0.006	NaN	1.4013	NaN	0.006	NaN	1.4599	NaN	0.0362	0.4411	1.4356	1.6413	0.0035	0.4719	1.3641	1.605	0.0107	NaN	1.3889	NaN	0.009	NaN	1.4841	NaN
32601	IWB32602	GENE-1704_437	0.0127	NaN	1.7185	NaN	0.0127	NaN	1.7234	NaN	0.0131	NaN	1.5961	NaN	0.0098	NaN	1.3699	NaN	0.0138	NaN	1.6469	NaN	0.0139	NaN	1.6288	NaN
75567	IWA333	wsnp_BE500291A_Ta_2_1	0.0531	NaN	0.676	NaN	0.0531	NaN	0.6673	NaN	0.053	NaN	0.7115	NaN	0.0419	0.2561	0.6595	0.0234	0.0666	NaN	0.6876	NaN	0.0563	NaN	0.6508	NaN
57645	IWB57645	RAC875_c40654_206	0.038	NaN	1.6386	NaN	0.038	NaN	1.6332	NaN	0.0408	NaN	1.6365	NaN	0.0367	NaN	1.5279	NaN	0.0406	NaN	1.6032	NaN	0.0397	0.2754	1.5735	2.0931
58461	IWB58461	RAC875_c48684_527	0.009	NaN	1.6867	NaN	0.009	NaN	1.6382	NaN	0.0316	0.2825	1.6359	1.7664	0.0091	0.2931	1.6933	1.9147	0.0147	0.2938	1.5826	1.6925	0.0102	0.285	1.6897	1.7716
76818	IWA2130	wsnp_Ex_c16425_24923685	0.018	NaN	1.5812	NaN	0.018	NaN	1.6279	NaN	0.0195	NaN	1.544	NaN	0.0194	0.359	1.4632	1.7541	0.0225	0.3175	1.5221	1.7678	0.0224	0.2979	1.5576	1.8265
52471	IWB52471	Ra_c69516_1472	0.0129	NaN	1.5261	NaN	0.0129	NaN	1.5243	NaN	0.0354	0.3552	1.5165	1.7716	0.0106	NaN	1.4549	NaN	0.017	0.3694	1.5212	1.8124	0.3409	NaN	1.8878	NaN
35471	IWB35472	IAAV8416	0.0229	NaN	1.4771	NaN	0.0229	NaN	1.432	NaN	0.0248	NaN	1.4235	NaN	0.0237	NaN	1.4141	NaN	0.0276	NaN	1.3025	NaN	0.0232	0.3871	1.3437	1.6609
76505	IWA1741	wsnp_Ex_c13188_20825019	0.0236	NaN	1.1972	NaN	0.0236	NaN	1.221	NaN	0.0503	0.4446	1.342	1.4966	0.0151	0.4842	1.2327	1.4492	0.0237	NaN	1.1426	NaN	0.5045	NaN	1.3852	NaN
4362	IWB4362	BobWhite_c7604_254	0.0318	NaN	1.0181	NaN	0.0318	NaN	1.0974	NaN	0.0291	NaN	1.1186	NaN	0.0326	NaN	1.047	NaN	0.0393	NaN	1.0468	NaN	0.0384	NaN	1.0391	NaN
29120	IWB29121	Excalibur_c8495_271	0.9932	NaN	1.6125	NaN	0.9932	NaN	1.5861	NaN	0.9939	NaN	1.498	NaN	0.9937	NaN	1.2616	NaN	0.9948	NaN	1.5531	NaN	0.9959	NaN	1.6713	NaN
76899	IWA2238	wsnp_Ex_c176_347707	0.9904	NaN	0.9733	NaN	0.9904	NaN	0.9737	NaN	0.991	NaN	0.9318	NaN	0.784	0.991	1.026	0.9143	0.787	0.9836	1.0733	0.9535	0.9849	NaN	1.0471	NaN
75506	IWA249	wsnp_BE494474A_Ta_2_2	0.9914	NaN	0.815	NaN	0.9914	NaN	0.8178	NaN	0.9934	NaN	0.8431	NaN	0.9952	NaN	0.8628	NaN	0.784	0.9929	0.7155	0.7935	0.9939	NaN	0.7479	NaN
34975	IWB34976	IAAV5136	0.9929	NaN	0.9518	NaN	0.9929	NaN	1.0067	NaN	0.0579	NaN	0.9884	NaN	0.9942	NaN	1.0074	NaN	0.9933	NaN	0.9301	NaN	0.0712	0.9936	0.8969	1.0154
17698	IWB17699	D_GA8KES401AI5ST_128	0.9924	NaN	1.1936	NaN	0.9924	NaN	1.1967	NaN	0.9929	NaN	1.164	NaN	0.492	0.9916	1.1658	1.1011	0.9929	NaN	1.1409	NaN	0.9939	NaN	1.15	NaN
50826	IWB50826	Ra_c106922_1879	0.9874	NaN	1.4209	NaN	0.9874	NaN	1.4268	NaN	0.9862	NaN	1.4267	NaN	0.6244	0.989	1.8146	1.4258	0.9876	NaN	1.3653	NaN	0.6407	0.987	1.8115	1.4767
8368	IWB8368	BS00044388_51	0.989	NaN	0.756	NaN	0.989	NaN	0.6518	NaN	0.4732	0.9817	0.5946	0.7404	0.4956	0.9947	0.691	0.8157	0.9854	NaN	0.7087	NaN	0.9869	NaN	0.6853	NaN
36088	IWB36089	IACX6006	0.9893	NaN	1.6328	NaN	0.9893	NaN	1.6947	NaN	0.988	NaN	1.6064	NaN	0.5563	0.991	2.1812	1.6293	0.9797	NaN	1.6387	NaN	0.4834	0.982	2.4835	1.8286
16190	IWB16191	D_contig24690_252	0.9871	NaN	0.9935	NaN	0.9871	NaN	0.9984	NaN	0.9907	NaN	1.0609	NaN	0.4935	0.99	1.1481	1.054	0.9801	NaN	1.0575	NaN	0.981	NaN	1.0946	NaN
71721	IWB71721	Tdurum_contig46808_3951	0.9805	NaN	0.8089	NaN	0.9805	NaN	0.735	NaN	0.9826	NaN	0.8196	NaN	0.7343	0.9844	0.8217	0.76	0.9758	NaN	0.7756	NaN	0.9725	NaN	0.6997	NaN
52452	IWB52452	Ra_c69210_713	0.9858	NaN	0.7271	NaN	0.9858	NaN	0.7174	NaN	0.9881	NaN	0.6971	NaN	0.991	NaN	0.7741	NaN	0.98	NaN	0.737	NaN	0.748	0.9784	0.5972	0.6335
31091	IWB31092	Excalibur_rep_c69868_123	0.9922	NaN	0.961	NaN	0.9922	NaN	0.9482	NaN	0.6782	0.979	1.2752	1.1447	0.9878	NaN	1.0959	NaN	0.988	NaN	1.0087	NaN	0.9939	NaN	1.1036	NaN
76988	IWA2364	wsnp_Ex_c18941_27840933	0.9865	NaN	1.203	NaN	0.9865	NaN	1.2299	NaN	0.7552	0.9789	1.3429	1.196	0.759	0.9909	1.3397	1.218	0.9883	NaN	1.1994	NaN	0.7712	0.9865	1.4312	1.2868
51419	IWB51419	Ra_c2110_494	0.9905	NaN	1.5592	NaN	0.9905	NaN	1.5531	NaN	0.6776	0.9724	1.8566	1.5268	0.7074	0.992	1.9841	1.5934	0.9853	NaN	1.534	NaN	0.688	0.9872	2.1179	1.7002
79302	IWA5349	wsnp_Ex_rep_c67054_65517671	0.989	NaN	1.5076	NaN	0.989	NaN	1.508	NaN	0.666	0.962	1.868	1.5323	0.9896	NaN	1.4987	NaN	0.6581	0.9854	1.7928	1.4386	0.6767	0.9865	1.9599	1.5655
67744	IWB67744	Tdurum_contig12831_69	0.9815	NaN	0.7379	NaN	0.9815	NaN	0.7401	NaN	0.9855	NaN	0.7425	NaN	0.6098	0.9853	1.0036	0.8025	0.6447	0.9725	0.8717	0.7422	0.6364	0.973	0.7742	0.6707
28082	IWB28083	Excalibur_c61968_195	0.976	NaN	2.0282	NaN	0.976	NaN	2.0063	NaN	0.6236	0.9528	2.3628	1.9037	0.9698	NaN	1.9439	NaN	0.6244	0.9704	2.4763	1.9469	0.632	0.9754	2.7822	2.1357
26415	IWB26416	Excalibur_c43102_132	0.9934	NaN	1.2081	NaN	0.9934	NaN	1.1727	NaN	0.9931	NaN	1.1866	NaN	0.6291	0.9953	1.2686	0.9916	0.5677	0.9905	1.4622	1.1179	0.5786	0.9894	1.5062	0.9457
78849	IWA4786	wsnp_Ex_c829_1620740	0.6444	NaN	0.5102	NaN	0.6444	NaN	0.5341	NaN	0.1199	0.6366	0.3734	0.5335	0.0335	0.6569	0.2533	0.3962	0.6458	NaN	0.5771	NaN	0.0613	0.6373	0.4062	0.5301
34668	IWB34669	IAAV3132	0.0111	NaN	1.0351	NaN	0.0111	NaN	1.0243	NaN	0.0109	NaN	1.0463	NaN	0.0072	NaN	0.991	NaN	0.0103	NaN	0.9893	NaN	0.0084	0.2682	1.0149	1.1046
78634	IWA4526	wsnp_Ex_c65091_63634826	0.0282	NaN	1.9179	NaN	0.0282	NaN	1.8546	NaN	0.0507	0.2955	1.8238	2.0635	0.031	NaN	1.8705	NaN	0.032	NaN	1.7848	NaN	0.0302	0.3042	1.8795	2.1793
70038	IWB70038	Tdurum_contig30517_310	0.9897	NaN	1.5709	NaN	0.9897	NaN	1.5735	NaN	0.7086	0.9746	1.81	1.5183	0.7169	0.9904	1.782	1.4857	0.7097	0.9864	1.8467	1.5009	0.7152	0.9896	1.9274	1.6339
78010	IWA3711	wsnp_Ex_c40060_47197713	0.017	NaN	1.1755	NaN	0.017	NaN	1.2048	NaN	0.0198	NaN	1.1327	NaN	0.0123	0.3232	1.1483	1.3167	0.0257	NaN	1.1149	NaN	0.0223	NaN	1.0948	NaN
78973	IWA4949	wsnp_Ex_c965_1845447	0.0137	NaN	1.6064	NaN	0.0137	NaN	1.5778	NaN	0.0162	NaN	1.4911	NaN	0.0232	NaN	1.3369	NaN	0.0196	NaN	1.5866	NaN	0.0167	0.3215	1.6936	2.0288
68133	IWB68133	Tdurum_contig14075_328	0.0089	NaN	1.568	NaN	0.0089	NaN	1.5682	NaN	0.0396	0.3215	1.5196	2.0047	0.0082	NaN	1.5133	NaN	0.0105	NaN	1.4866	NaN	0.011	NaN	1.701	NaN
14051	IWB14051	CAP7_c3756_77	0.0113	NaN	1.5661	NaN	0.0113	NaN	1.6399	NaN	0.0364	0.3142	1.5551	1.8343	0.0095	NaN	1.6282	NaN	0.015	NaN	1.589	NaN	0.0131	0.3346	1.6231	1.999
79319	IWA5376	wsnp_Ex_rep_c67218_65729639	0.0284	NaN	1.3045	NaN	0.0284	NaN	1.2303	NaN	0.0601	0.3534	1.354	1.5753	0.0254	NaN	1.2638	NaN	0.0369	0.3596	1.1969	1.4536	0.0334	0.3698	1.1862	1.3965
9350	IWB9350	BS00064703_51	0.0118	NaN	0.7205	NaN	0.0118	NaN	0.7306	NaN	0.0272	0.3547	0.7403	0.8171	0.0034	NaN	0.7883	NaN	0.026	NaN	0.7503	NaN	0.0272	NaN	0.658	NaN
31656	IWB31657	GENE-0075_140	0.0066	NaN	1.8509	NaN	0.0066	NaN	1.8752	NaN	0.0073	NaN	1.7091	NaN	0.0056	NaN	1.6355	NaN	0.0046	NaN	1.7407	NaN	0.0057	0.3528	1.9733	2.4508
61803	IWB61803	RAC875_rep_c108548_253	0.018	NaN	1.5648	NaN	0.018	NaN	1.5641	NaN	0.0174	NaN	1.5037	NaN	0.0196	NaN	1.4998	NaN	0.0267	NaN	1.4941	NaN	0.024	0.3701	1.6401	2.0746
50373	IWB50373	Kukri_rep_c79716_287	0.029	NaN	1.8061	NaN	0.029	NaN	1.8418	NaN	0.0672	0.3872	1.8386	2.1114	0.0389	NaN	1.7616	NaN	0.0317	NaN	1.7585	NaN	0.0254	NaN	1.8777	NaN
35833	IWB35834	IACX2067	0.0105	NaN	1.5534	NaN	0.0105	NaN	1.4977	NaN	0.0095	NaN	1.453	NaN	0.0081	NaN	1.3696	NaN	0.012	NaN	1.4289	NaN	0.0118	0.3791	1.5115	1.8501
8330	IWB8330	BS00043082_51	0.0296	NaN	1.4386	NaN	0.0296	NaN	1.4697	NaN	0.0293	NaN	1.393	NaN	0.0269	NaN	1.3092	NaN	0.0354	0.3966	1.3382	1.5041	0.033	0.4049	1.3628	1.5386
71974	IWB71974	Tdurum_contig49518_1002	0.0111	NaN	1.6415	NaN	0.0111	NaN	1.6143	NaN	0.0126	NaN	1.6811	NaN	0.0095	0.3905	1.5428	1.8358	0.0126	NaN	1.6621	NaN	0.0118	NaN	1.6517	NaN
19150	IWB19151	D_GDRF1KQ01AYOU2_187	0.0173	NaN	1.3049	NaN	0.0173	NaN	1.3533	NaN	0.0157	NaN	1.2751	NaN	0.0152	0.3975	1.4115	1.7664	0.0252	NaN	1.2837	NaN	0.0233	NaN	1.249	NaN
58613	IWB58613	RAC875_c50143_604	0.567	NaN	1.3024	NaN	0.567	NaN	1.3632	NaN	0.623	NaN	1.2567	NaN	0.5177	0.9698	1.0107	0.6008	0.6224	NaN	1.4078	NaN	0.6037	NaN	1.3787	NaN
80813	IWA7464	wsnp_Ku_rep_c69876_69364477	0.0135	NaN	1.3071	NaN	0.0135	NaN	1.3089	NaN	0.0338	0.3843	1.2967	1.5072	0.0168	NaN	1.2861	NaN	0.0215	0.4276	1.2163	1.4405	0.4405	NaN	1.3778	NaN
39376	IWB39377	Ku_c40588_1376	0.0182	NaN	1.2319	NaN	0.0182	NaN	1.2693	NaN	0.0442	0.4109	1.2129	1.4225	0.0148	NaN	1.2606	NaN	0.0253	0.4233	1.1968	1.4246	0.4306	NaN	1.4895	NaN
8522	IWB8522	BS00049008_51	0.0285	NaN	1.369	NaN	0.0285	NaN	1.3446	NaN	0.0524	0.4187	1.3022	1.4393	0.0258	0.4546	1.2009	1.3598	0.0333	NaN	1.2421	NaN	0.031	NaN	1.2108	NaN
69484	IWB69484	Tdurum_contig28282_184	0.027	NaN	1.4397	NaN	0.027	NaN	1.3916	NaN	0.0266	NaN	1.4592	NaN	0.0273	0.4424	1.1894	1.6058	0.028	NaN	1.3641	NaN	0.0285	NaN	1.2072	NaN
34414	IWB34415	IAAV1634	0.9659	NaN	1.9094	NaN	0.9659	NaN	1.9183	NaN	0.5262	0.9375	2.4075	1.8708	0.5604	0.9742	2.4812	1.8745	0.521	0.9668	2.4278	1.7956	0.5337	NaN	2.6285	NaN
35565	IWB35566	IAAV8940	0.0266	NaN	1.0854	NaN	0.0266	NaN	1.0632	NaN	0.0577	0.4259	1.1452	1.3812	0.017	NaN	1.2419	NaN	0.0281	0.4506	1.0112	1.2452	0.0301	0.4499	1.0238	1.1779
67649	IWB67649	Tdurum_contig12556_431	0.0319	NaN	0.7495	NaN	0.0319	NaN	0.7829	NaN	0.0636	0.478	0.7848	1.025	0.023	NaN	0.9096	NaN	0.0328	NaN	0.7266	NaN	0.0327	NaN	0.7404	NaN
2184	IWB2184	BobWhite_c28250_220	0.0221	NaN	1.7925	NaN	0.0221	NaN	1.7975	NaN	0.1143	0.4999	1.7589	2.1423	0.0274	NaN	1.3764	NaN	0.0266	NaN	1.5609	NaN	0.0254	0.5306	1.7392	2.3333
18096	IWB18097	D_GB5Y7FA02HHIW2_141	0.0422	NaN	0.2383	NaN	0.0422	NaN	0.2407	NaN	0.0263	NaN	0.3047	NaN	0.0066	0.9828	0.3094	0.5261	0.0528	NaN	0.2828	NaN	0.0574	NaN	0.238	NaN
10862	IWB10862	BS00076246_51	0.0331	NaN	1.1991	NaN	0.0331	NaN	1.2349	NaN	0.0357	NaN	1.1015	NaN	0.03	0.9924	0.9722	1.0683	0.0504	0.9844	1.0462	1.1267	0.0421	0.9873	1.2146	1.2484
79885	IWA6186	wsnp_JD_c8173_9207415	0.0161	NaN	0.8803	NaN	0.0161	NaN	0.8363	NaN	0.0757	0.9548	0.8931	0.9668	0.0079	0.9889	0.7043	0.7494	0.0254	0.9853	0.7976	0.91	0.0177	0.9884	0.8136	0.905
7033	IWB7033	BS00022332_51	0.0103	NaN	1.1017	NaN	0.0103	NaN	1.2122	NaN	0.0088	NaN	1.2422	NaN	0.0073	0.9927	1.0465	1.0976	0.0112	NaN	1.157	NaN	0.0101	NaN	1.2817	NaN
2735	IWB2735	BobWhite_c3488_386	0.018	NaN	0.8313	NaN	0.018	NaN	0.9349	NaN	0.0177	NaN	0.979	NaN	0.0166	NaN	1.1245	NaN	0.0219	NaN	0.9977	NaN	0.0136	NaN	0.948	NaN
24404	IWB24405	Excalibur_c26094_571	0.9857	NaN	1.2619	NaN	0.9857	NaN	1.304	NaN	0.9848	NaN	1.2773	NaN	0.9864	NaN	1.1132	NaN	0.985	NaN	1.2159	NaN	0.9864	NaN	1.3925	NaN
34810	IWB34811	IAAV3994	0.0225	NaN	1.561	NaN	0.0225	NaN	1.3908	NaN	0.0264	NaN	1.5307	NaN	0.0208	NaN	1.4873	NaN	0.029	NaN	1.4783	NaN	0.0287	NaN	1.3833	NaN
35992	IWB35993	IACX546	0.0257	NaN	1.6054	NaN	0.0257	NaN	1.6134	NaN	0.0281	NaN	1.4927	NaN	0.0305	NaN	1.6131	NaN	0.037	NaN	1.46	NaN	0.0306	NaN	1.5991	NaN
41105	IWB41106	Kukri_c13839_193	0.9937	NaN	1.405	NaN	0.9937	NaN	1.4338	NaN	0.994	NaN	1.3873	NaN	0.9934	NaN	1.3577	NaN	0.9905	NaN	1.3408	NaN	0.992	NaN	1.3802	NaN
45920	IWB45921	Kukri_c48922_152	0.9908	NaN	1.0652	NaN	0.9908	NaN	1.082	NaN	0.9913	NaN	1.0843	NaN	0.9922	NaN	1.1069	NaN	0.9903	NaN	1.0642	NaN	0.9913	NaN	1.0606	NaN
64531	IWB64531	RFL_Contig389_913	0.9852	NaN	1.5856	NaN	0.9852	NaN	1.6105	NaN	0.9854	NaN	1.5322	NaN	0.9897	NaN	1.5022	NaN	0.9856	NaN	1.5183	NaN	0.9854	NaN	1.6541	NaN
65795	IWB65795	TA004158-0971	0.0054	NaN	1.5544	NaN	0.0054	NaN	1.6453	NaN	0.0062	NaN	1.5093	NaN	0.0063	NaN	1.4883	NaN	0.0065	NaN	1.3704	NaN	0.0055	NaN	1.5768	NaN
67724	IWB67724	Tdurum_contig12749_255	0.9843	NaN	0.5337	NaN	0.9843	NaN	0.5501	NaN	0.9894	NaN	0.5551	NaN	0.9895	NaN	0.5327	NaN	0.9849	NaN	0.5184	NaN	0.9837	NaN	0.4925	NaN
71454	IWB71454	Tdurum_contig43872_549	0.0236	NaN	0.7959	NaN	0.0236	NaN	0.7879	NaN	0.0218	NaN	0.8153	NaN	0.0205	NaN	0.623	NaN	0.0282	NaN	0.7651	NaN	0.0288	NaN	0.7135	NaN
75335	IWA2	wsnp_AJ612027A_Ta_2_5	0.9926	NaN	1.2377	NaN	0.9926	NaN	1.2553	NaN	0.9928	NaN	1.2344	NaN	0.9943	NaN	1.2466	NaN	0.9915	NaN	1.1364	NaN	0.9913	NaN	1.1702	NaN
45667	IWB45668	Kukri_c46526_103	0.9413	NaN	1.2691	NaN	0.9413	NaN	1.2999	NaN	0.8737	0.9449	1.2399	1.1838	0.8631	0.9376	1.386	1.2177	0.9293	NaN	1.5105	NaN	0.9335	NaN	1.5126	NaN
51398	IWB51398	Ra_c20476_579	0.0207	NaN	1.7122	NaN	0.0207	NaN	1.7227	NaN	0.0227	NaN	1.5797	NaN	0.0256	0.0989	1.699	1.8182	0.0195	NaN	1.6506	NaN	0.016	NaN	1.7372	NaN
77040	IWA2432	wsnp_Ex_c19542_28513205	0.9902	NaN	0.6899	NaN	0.9902	NaN	0.6644	NaN	0.994	NaN	0.676	NaN	0.9924	NaN	0.7076	NaN	0.9931	NaN	0.6848	NaN	0.8639	0.9931	0.5415	0.5821
2651	IWB2651	BobWhite_c33778_146	0.9823	NaN	1.5206	NaN	0.9823	NaN	1.513	NaN	0.6978	0.962	1.7693	1.459	0.9807	NaN	1.3508	NaN	0.9775	NaN	1.5021	NaN	0.9793	NaN	1.6219	NaN
25553	IWB25554	Excalibur_c3510_2372	0.9874	NaN	1.3223	NaN	0.9874	NaN	1.3327	NaN	0.9255	NaN	1.5714	NaN	0.9874	NaN	1.3668	NaN	0.8982	0.9794	1.3627	1.2618	0.908	0.9825	1.3288	1.2737
42362	IWB42363	Kukri_c20720_811	0.2581	NaN	1.9256	NaN	0.2581	NaN	1.9186	NaN	0.0428	0.2092	1.6605	1.9857	0.2609	NaN	1.8756	NaN	0.0235	0.2397	1.516	1.8825	0.0203	0.2908	1.34	1.84
67292	IWB67292	Tdurum_contig11778_144	0.3817	NaN	1.7846	NaN	0.3817	NaN	1.7514	NaN	0.3589	NaN	1.7325	NaN	0.4082	0.5987	1.7122	1.3809	0.3744	NaN	1.7047	NaN	0.3621	NaN	1.6468	NaN
52434	IWB52434	Ra_c68165_926	0.018	NaN	1.7135	NaN	0.018	NaN	1.6966	NaN	0.0338	0.2682	1.5666	1.846	0.0238	NaN	1.5242	NaN	0.0239	0.2496	1.7648	2.0468	0.0149	NaN	1.8732	NaN
58529	IWB58529	RAC875_c49136_59	0.0112	NaN	1.0163	NaN	0.0112	NaN	0.9456	NaN	0.0228	0.2389	1.085	1.243	0.0071	NaN	0.9196	NaN	0.0124	0.2682	1.0106	1.1718	0.012	NaN	0.8751	NaN
31113	IWB31114	Excalibur_rep_c70159_459	0.7081	NaN	1.8532	NaN	0.7081	NaN	1.8246	NaN	0.7224	0.9707	1.6916	1.444	0.6968	0.991	1.8056	1.4444	0.9855	NaN	1.4602	NaN	0.9866	NaN	1.5285	NaN
10736	IWB10736	BS00074415_51	0.0036	NaN	1.1272	NaN	0.0036	NaN	1.1635	NaN	0.0196	0.3467	1.1378	1.2985	0.0004	NaN	1.2093	NaN	0.003	0.3669	1.1607	1.3442	0.3698	NaN	1.3337	NaN
73190	IWB73190	Tdurum_contig7109_954	0.1095	NaN	1.3277	NaN	0.1095	NaN	1.3322	NaN	0.1025	NaN	1.3715	NaN	0.118	0.669	1.4893	1.621	0.1237	NaN	1.3528	NaN	0.1149	NaN	1.331	NaN
34190	IWB34191	GENE-4833_102	0.0038	NaN	1.4872	NaN	0.0038	NaN	1.4605	NaN	0.0035	NaN	1.3825	NaN	0.0025	NaN	1.3097	NaN	0.005	NaN	1.3354	NaN	0.0033	NaN	1.3452	NaN
38667	IWB38668	Ku_c18715_134	0.9919	NaN	1.2309	NaN	0.9919	NaN	1.2415	NaN	0.9919	NaN	1.1971	NaN	0.9917	NaN	1.3026	NaN	0.9895	NaN	1.2275	NaN	0.9904	NaN	1.1446	NaN
69849	IWB69849	Tdurum_contig29616_817	0.4521	NaN	1.378	NaN	0.4521	NaN	1.3941	NaN	0.4471	NaN	1.429	NaN	0.4452	NaN	1.4369	NaN	0.4375	NaN	1.4282	NaN	0.4633	NaN	1.4094	NaN
71468	IWB71468	Tdurum_contig43966_1107	0.9958	NaN	1.5534	NaN	0.9958	NaN	1.5145	NaN	0.9965	NaN	1.4847	NaN	0.852	0.9948	1.6747	1.4812	0.9954	NaN	1.5518	NaN	0.998	NaN	1.5878	NaN
53398	IWB53398	RAC875_c117028_246	0.9899	NaN	1.4966	NaN	0.9899	NaN	1.5261	NaN	0.9897	NaN	1.4453	NaN	0.9866	NaN	1.4836	NaN	0.8961	0.9885	1.6898	1.5985	0.9012	0.9921	1.7882	1.6323
11251	IWB11251	BS00082312_51	0.9859	NaN	1.3354	NaN	0.9859	NaN	1.3503	NaN	0.9861	NaN	1.2215	NaN	0.9806	NaN	1.1444	NaN	0.9791	NaN	1.3152	NaN	0.7782	0.9881	1.5948	1.3979
6080	IWB6080	BS00009573_51	0.9926	NaN	1.0464	NaN	0.9926	NaN	1.1013	NaN	0.9913	NaN	1.0697	NaN	0.9931	NaN	1.0588	NaN	0.9918	NaN	1.1006	NaN	0.991	NaN	1.1484	NaN
71251	IWB71251	Tdurum_contig42522_573	0.9904	NaN	1.1041	NaN	0.9904	NaN	0.9498	NaN	0.9929	NaN	1.2149	NaN	0.9917	NaN	0.989	NaN	0.9897	NaN	1.3043	NaN	0.9915	NaN	1.2528	NaN
22623	IWB22624	Excalibur_c15405_808	0.0033	NaN	1.2979	NaN	0.0033	NaN	1.262	NaN	0.0081	0.0866	1.2284	1.2916	0.001	NaN	1.342	NaN	0.0087	0.0946	1.2987	1.3791	0.0075	0.0867	1.3059	1.3535
41858	IWB41859	Kukri_c17966_634	0.0385	NaN	2.3517	NaN	0.0385	NaN	2.3708	NaN	0.0591	0.2311	2.2388	2.4968	0.05	NaN	2.204	NaN	0.0468	NaN	2.3183	NaN	0.0414	NaN	2.4935	NaN
11953	IWB11953	BS00096240_51	0.0377	NaN	1.9151	NaN	0.0377	NaN	1.9678	NaN	0.0566	0.2471	1.8128	1.989	0.2886	NaN	1.6948	NaN	0.048	0.2554	1.8602	2.1069	0.0437	0.2409	2.0406	2.0592
456	IWB456	BobWhite_c13124_430	0.0039	NaN	1.8169	NaN	0.0039	NaN	1.8637	NaN	0.0181	0.2156	1.749	1.98	0.003	NaN	1.7814	NaN	0.0119	NaN	1.7864	NaN	0.0096	NaN	2.0076	NaN
12333	IWB12333	BS00107823_51	0.0053	NaN	1.4628	NaN	0.0053	NaN	1.5078	NaN	0.0221	0.2831	1.3173	1.5003	0.0036	NaN	1.2706	NaN	0.0082	NaN	1.2958	NaN	0.0064	NaN	1.5951	NaN
2537	IWB2537	BobWhite_c32336_198	0.0323	NaN	1.1338	NaN	0.0323	NaN	1.145	NaN	0.0534	0.3036	1.2476	1.2911	0.0456	NaN	1.1731	NaN	0.0522	NaN	1.1259	NaN	0.0468	0.3455	0.9783	1.1755
5961	IWB5961	BS00004257_51	0.0208	NaN	0.969	NaN	0.0208	NaN	0.8166	NaN	0.0219	NaN	0.8658	NaN	0.0177	NaN	1.0328	NaN	0.0275	NaN	0.9795	NaN	0.0266	0.3242	0.8769	0.8491
18817	IWB18818	D_GCE8AKX01CV5ZB_393	0.0064	NaN	1.8708	NaN	0.0064	NaN	1.8282	NaN	0.0071	NaN	1.6798	NaN	0.0055	0.3601	1.5782	1.9823	0.0105	NaN	1.6724	NaN	0.008	NaN	1.7853	NaN
9713	IWB9713	BS00066089_51	0.0106	NaN	2.6079	NaN	0.0106	NaN	2.5372	NaN	0.0125	NaN	2.3802	NaN	0.0107	NaN	2.2371	NaN	0.0123	NaN	2.3172	NaN	0.0123	NaN	2.7985	NaN
11882	IWB11882	BS00094523_51	0.0305	NaN	1.3584	NaN	0.0305	NaN	1.3752	NaN	0.0311	NaN	1.324	NaN	0.0216	NaN	1.2529	NaN	0.0248	NaN	1.3537	NaN	0.0302	NaN	1.2993	NaN
63410	IWB63410	RAC875_s109659_142	0.9828	NaN	1.6785	NaN	0.9827	NaN	1.6926	NaN	0.9831	NaN	1.6269	NaN	0.9844	NaN	1.6226	NaN	0.9839	NaN	1.624	NaN	0.7103	0.9822	2.3844	1.8192
43828	IWB43829	Kukri_c3024_1268	0.9958	NaN	1.221	NaN	0.9959	NaN	1.2097	NaN	0.9965	NaN	1.2683	NaN	0.9967	NaN	1.106	NaN	0.692	0.9948	1.5062	1.2764	0.6767	0.9946	1.6264	1.3727
66958	IWB66958	Tdurum_contig11169_401	0.9953	NaN	1.1422	NaN	0.9952	NaN	1.1539	NaN	0.996	NaN	1.1364	NaN	0.6805	0.997	1.361	1.1725	0.9974	NaN	1.1521	NaN	0.9967	NaN	1.1861	NaN
38113	IWB38114	Ku_c104841_1680	0.9917	NaN	1.041	NaN	0.9916	NaN	1.0415	NaN	0.746	0.9793	1.1019	1.0306	0.9932	NaN	1.0096	NaN	0.7376	0.9902	1.0845	1.0368	0.7359	0.9927	1.0648	1.0111
34571	IWB34572	IAAV2576	0.9653	NaN	1.0252	NaN	0.9654	NaN	1.0656	NaN	0.9668	NaN	1.0251	NaN	0.9718	NaN	1.0573	NaN	0.9597	NaN	1.0522	NaN	0.9613	NaN	1.126	NaN
60828	IWB60828	RAC875_c86041_91	0.9922	NaN	0.8432	NaN	0.9923	NaN	0.8048	NaN	0.995	NaN	0.9501	NaN	0.9943	NaN	0.9637	NaN	0.9884	NaN	0.9461	NaN	0.9888	NaN	0.9386	NaN
8831	IWB8831	BS00061179_51	0.9971	NaN	1.0496	NaN	0.9972	NaN	1.0893	NaN	0.9976	NaN	1.0676	NaN	0.0113	0.9966	1.2032	0.8985	0.0144	0.9935	1.383	1.0024	0.9965	NaN	1.0891	NaN
25475	IWB25476	Excalibur_c34579_236	0.9901	NaN	1.3424	NaN	0.9902	NaN	1.341	NaN	0.1971	0.9049	1.8263	1.3989	0.9927	NaN	1.3451	NaN	0.1824	0.9859	1.8543	1.2972	0.1714	0.9873	2.2346	1.4846
7522	IWB7522	BS00024101_51	0.9838	NaN	0.7214	NaN	0.9837	NaN	0.6495	NaN	0.9856	NaN	0.7177	NaN	0.989	NaN	0.7055	NaN	0.9708	NaN	0.6694	NaN	0.9751	NaN	0.6521	NaN
7894	IWB7894	BS00032519_51	0.9782	NaN	1.3227	NaN	0.9783	NaN	1.3461	NaN	0.9771	NaN	1.3867	NaN	0.9738	NaN	1.3828	NaN	0.9679	NaN	1.3022	NaN	0.9801	NaN	1.3418	NaN
42802	IWB42803	Kukri_c23388_719	0.9836	NaN	1.8824	NaN	0.9835	NaN	1.8962	NaN	0.9816	NaN	1.8052	NaN	0.9885	NaN	1.7873	NaN	0.9783	NaN	1.8395	NaN	0.9781	NaN	2.062	NaN
78507	IWA4355	wsnp_Ex_c58091_59534826	0.9963	NaN	1.3545	NaN	0.9962	NaN	1.3565	NaN	0.9963	NaN	1.2884	NaN	0.8018	0.997	1.4055	1.2453	0.8111	0.9949	1.4541	1.2863	0.9953	NaN	1.2878	NaN
40192	IWB40193	Ku_c9852_60	0.9903	NaN	1.6426	NaN	0.9904	NaN	1.6101	NaN	0.9899	NaN	1.5543	NaN	0.6217	0.9908	1.9604	1.5191	0.99	NaN	1.5199	NaN	0.992	NaN	1.6188	NaN
46762	IWB46763	Kukri_c58791_906	0.9931	NaN	1.5214	NaN	0.9932	NaN	1.5187	NaN	0.9924	NaN	1.4963	NaN	0.993	NaN	1.564	NaN	0.9905	NaN	1.5485	NaN	0.6414	0.992	2.0385	1.6049
18819	IWB18820	D_GCE8AKX01CYMPS_302	0.9868	NaN	1.2721	NaN	0.9869	NaN	1.2654	NaN	0.9868	NaN	1.2553	NaN	0.6893	0.9877	1.4466	1.2161	0.9881	NaN	1.1987	NaN	0.9889	NaN	1.2132	NaN
66511	IWB66511	Tdurum_contig10414_428	0.983	NaN	0.617	NaN	0.9831	NaN	0.6061	NaN	0.9874	NaN	0.6415	NaN	0.7022	0.9827	0.6049	0.5852	0.9804	NaN	0.6434	NaN	0.9779	NaN	0.5786	NaN
79401	IWA5486	wsnp_Ex_rep_c68023_66768770	0.9926	NaN	0.9432	NaN	0.9925	NaN	0.9491	NaN	0.9945	NaN	0.9184	NaN	0.7535	0.994	0.9447	0.8884	0.9915	NaN	0.9202	NaN	0.7796	0.9922	0.9736	0.956
73499	IWB73499	Tdurum_contig81373_116	0.9923	NaN	1.5594	NaN	0.9924	NaN	1.5508	NaN	0.9922	NaN	1.5531	NaN	0.712	0.9902	1.5683	1.3505	0.9892	NaN	1.5009	NaN	0.9907	NaN	1.5643	NaN
12367	IWB12367	BS00108497_51	0.9945	NaN	1.195	NaN	0.9946	NaN	1.2298	NaN	0.9958	NaN	1.1783	NaN	0.5957	0.9965	1.5095	1.2166	0.9956	NaN	1.1906	NaN	0.9962	NaN	1.2734	NaN
64757	IWB64757	RFL_Contig4653_1217	0.9899	NaN	1.3191	NaN	0.99	NaN	1.3413	NaN	0.9909	NaN	1.2563	NaN	0.8053	0.9914	0.0435	1.1767	0.992	NaN	1.3093	NaN	0.9898	NaN	1.4145	NaN
81578	IWA8614	wsnp_RFL_Contig4687_5577012	0.9912	NaN	1.3056	NaN	0.9913	NaN	1.4098	NaN	0.9896	NaN	1.3607	NaN	0.7387	0.9911	1.8053	1.388	0.9866	NaN	1.385	NaN	0.9889	NaN	1.5315	NaN
15132	IWB15133	D_contig00409_325	0.989	NaN	0.9495	NaN	0.9891	NaN	0.9299	NaN	0.9907	NaN	0.9632	NaN	0.434	0.9887	1.2569	0.8459	0.9845	NaN	0.9855	NaN	0.9837	NaN	0.9443	NaN
79929	IWA6250	wsnp_JD_rep_c48914_33168544	0.9938	NaN	1.2304	NaN	0.9937	NaN	1.2797	NaN	0.9946	NaN	1.2164	NaN	0.9926	NaN	1.1197	NaN	0.9909	NaN	1.2076	NaN	0.6306	0.9955	1.3418	1.2299
37489	IWB37490	JD_c4614_444	0.9928	NaN	1.0654	NaN	0.9927	NaN	1.0606	NaN	0.9935	NaN	1.099	NaN	0.6148	0.9935	1.2787	1.176	0.9893	NaN	1.0936	NaN	0.9895	NaN	1.1072	NaN
71664	IWB71664	Tdurum_contig46030_580	0.9808	NaN	1.6333	NaN	0.9807	NaN	1.7828	NaN	0.9765	NaN	1.7014	NaN	0.6805	0.9788	2.0289	1.6478	0.9717	NaN	1.7674	NaN	0.7069	0.976	2.4813	2.0223
71412	IWB71412	Tdurum_contig43335_1521	0.9882	NaN	0.8248	NaN	0.9881	NaN	0.8307	NaN	0.9895	NaN	0.7895	NaN	0.529	0.9916	0.9924	0.8552	0.988	NaN	0.8589	NaN	0.987	NaN	0.8169	NaN
73165	IWB73165	Tdurum_contig70123_354	0.9894	NaN	1.5201	NaN	0.9893	NaN	1.615	NaN	0.9894	NaN	1.5172	NaN	0.7522	0.9924	1.6527	1.4396	0.9874	NaN	1.5254	NaN	0.9872	NaN	1.6953	NaN
40666	IWB40667	Kukri_c1171_714	0.9756	NaN	1.7801	NaN	0.9755	NaN	1.7844	NaN	0.9727	NaN	1.6616	NaN	0.9714	NaN	1.8778	NaN	0.9735	NaN	1.7428	NaN	0.4883	0.9788	2.6181	1.8636
2016	IWB2016	BobWhite_c26540_273	0.9709	NaN	0.3256	NaN	0.9708	NaN	0.3313	NaN	0.9789	NaN	0.3675	NaN	0.9789	NaN	0.3251	NaN	0.9668	NaN	0.3419	NaN	0.0531	0.9593	0.2261	0.2802
1851	IWB1851	BobWhite_c24774_186	0.994	NaN	1.2081	NaN	0.9941	NaN	1.2005	NaN	0.5185	0.9771	1.3337	1.2027	0.995	NaN	1.2116	NaN	0.9917	NaN	1.1661	NaN	0.9917	NaN	1.2727	NaN
36652	IWB36653	Jagger_c5708_59	0.8425	NaN	0.8153	NaN	0.8426	NaN	0.8024	NaN	0.0449	0.7717	0.8397	0.8036	0.8174	NaN	0.8147	NaN	0.7834	NaN	0.8955	NaN	0.7773	NaN	0.8156	NaN
32031	IWB32032	GENE-0678_327	0.9943	NaN	1.2953	NaN	0.9944	NaN	1.2623	NaN	0.7462	0.9863	1.3795	1.2532	0.7169	0.9948	1.4447	1.292	0.9909	NaN	1.1878	NaN	0.7526	0.9921	1.3845	1.2717
66811	IWB66811	Tdurum_contig10910_1662	0.3948	NaN	1.4776	NaN	0.3947	NaN	1.4937	NaN	0.0803	0.3739	1.2612	1.4603	0.4001	NaN	1.6401	NaN	0.0514	0.3886	1.2151	1.4489	0.0503	NaN	1.26	NaN
36421	IWB36422	Jagger_c10732_88	0.9905	NaN	0.85	NaN	0.9906	NaN	0.8431	NaN	0.9912	NaN	0.941	NaN	0.6329	0.9915	1.1196	1.0066	0.6306	0.9896	0.9134	0.9069	0.6979	0.9934	0.9104	0.9162
42836	IWB42837	Kukri_c23592_370	0.9752	NaN	0.9502	NaN	0.9753	NaN	0.9773	NaN	0.5491	0.9547	1.2539	0.9642	0.9799	NaN	0.9674	NaN	0.5655	0.965	1.231	1.0049	0.5486	0.9686	1.331	1.0457
75701	IWA533	wsnp_BG263521A_Ta_2_1	0.9941	NaN	1.7176	NaN	0.9942	NaN	1.7167	NaN	0.5524	NaN	2.1019	NaN	0.9927	NaN	1.6222	NaN	0.551	0.9896	2.1617	1.6976	0.5494	0.9941	2.3785	1.8533
35372	IWB35373	IAAV7678	0.9852	NaN	1.0069	NaN	0.9851	NaN	1.0033	NaN	0.4635	NaN	1.0375	NaN	0.9886	NaN	0.8849	NaN	0.4839	0.9784	0.9551	0.9439	0.4732	0.9855	0.9172	0.9832
44856	IWB44857	Kukri_c38884_85	0.982	NaN	1.131	NaN	0.9821	NaN	1.1703	NaN	0.4627	0.9429	1.4763	1.1456	0.9853	NaN	1.1525	NaN	0.464	0.9805	1.5826	1.1826	0.475	0.9818	1.6832	1.2193
32927	IWB32928	GENE-2422_487	0.9866	NaN	1.2427	NaN	0.9865	NaN	1.238	NaN	0.7112	NaN	1.4618	NaN	0.7094	0.9904	1.3839	1.1219	0.7143	0.9879	1.4936	1.242	0.6899	NaN	1.4534	NaN
32157	IWB32158	GENE-0941_229	0.6786	NaN	1.2695	NaN	0.6787	NaN	1.2779	NaN	0.0946	0.6565	0.9648	1.2422	0.6844	NaN	1.2624	NaN	0.0301	0.6777	0.9351	1.2387	0.0298	NaN	0.9065	NaN
53925	IWB53925	RAC875_c14420_100	0.1671	NaN	1.8801	NaN	0.167	NaN	1.8092	NaN	0.2156	0.4392	1.8613	1.99	0.167	0.4808	1.7122	1.9487	0.1876	NaN	1.7851	NaN	0.1986	0.4749	1.8526	2.0518
8176	IWB8176	BS00039492_51	0.9901	NaN	1.4688	NaN	0.9902	NaN	1.4275	NaN	0.6191	NaN	1.7869	NaN	0.6577	0.991	1.5976	1.2086	0.6359	0.9924	1.7671	1.4014	0.6475	0.9935	1.7489	1.4137
80592	IWA7168	wsnp_Ku_c5502_9765942	0.5472	NaN	1.827	NaN	0.5471	NaN	1.8343	NaN	0.0837	0.5081	1.4602	1.7356	0.0286	0.5063	1.5173	1.9273	0.0451	NaN	1.3825	NaN	0.0401	NaN	1.5761	NaN
62788	IWB62788	RAC875_rep_c71463_98	0.5252	NaN	1.5604	NaN	0.5251	NaN	1.5515	NaN	0.5099	NaN	1.5846	NaN	0.5457	0.9853	1.5426	1.1996	0.5315	NaN	1.4516	NaN	0.5219	NaN	1.4158	NaN
6649	IWB6649	BS00018028_51	0.992	NaN	0.8081	NaN	0.9921	NaN	0.8346	NaN	0.9941	NaN	0.8025	NaN	0.9939	NaN	0.7044	NaN	0.9941	NaN	0.7953	NaN	0.9946	NaN	0.7947	NaN
7312	IWB7312	BS00022899_51	0.9851	NaN	0.8731	NaN	0.9852	NaN	0.8866	NaN	0.9865	NaN	0.9066	NaN	0.9828	NaN	0.9224	NaN	0.9659	NaN	0.8993	NaN	0.9786	NaN	0.9074	NaN
10612	IWB10612	BS00072387_51	0.9765	NaN	0.495	NaN	0.9766	NaN	0.43	NaN	0.9739	NaN	0.3963	NaN	0.9906	NaN	0.6944	NaN	0.9776	NaN	0.5015	NaN	0.9797	NaN	0.5811	NaN
11191	IWB11191	BS00081475_51	0.9919	NaN	1.5039	NaN	0.992	NaN	1.6201	NaN	0.9914	NaN	1.5238	NaN	0.9937	NaN	1.4955	NaN	0.9899	NaN	1.4814	NaN	0.9917	NaN	1.5792	NaN
12458	IWB12458	BS00110015_51	0.9835	NaN	1.5335	NaN	0.9836	NaN	1.5534	NaN	0.982	NaN	1.4961	NaN	0.9835	NaN	1.471	NaN	0.9752	NaN	1.5191	NaN	0.9804	NaN	1.5975	NaN
35537	IWB35538	IAAV8784	0.9929	NaN	1.1061	NaN	0.9928	NaN	1.1205	NaN	0.9943	NaN	1.1059	NaN	0.9934	NaN	0.9329	NaN	0.9958	NaN	1.1127	NaN	0.9966	NaN	1.031	NaN
41913	IWB41914	Kukri_c1818_2671	0.9956	NaN	1.2812	NaN	0.9957	NaN	1.2569	NaN	0.9962	NaN	1.268	NaN	0.9964	NaN	1.1382	NaN	0.9969	NaN	1.2171	NaN	0.9972	NaN	1.1255	NaN
47065	IWB47065	Kukri_c63361_97	0.9897	NaN	1.0391	NaN	0.9896	NaN	1.0147	NaN	0.9903	NaN	1.0528	NaN	0.9901	NaN	1.0977	NaN	0.986	NaN	1.0305	NaN	0.9875	NaN	1.0134	NaN
65800	IWB65800	TA004185-0427	0.99	NaN	1.3406	NaN	0.9899	NaN	1.3432	NaN	0.9907	NaN	1.3073	NaN	0.9897	NaN	1.2704	NaN	0.9864	NaN	1.3002	NaN	0.9884	NaN	1.3968	NaN
73703	IWB73703	Tdurum_contig8608_553	0.9119	NaN	1.0879	NaN	0.912	NaN	1.0694	NaN	0.9025	NaN	1.0705	NaN	0.8255	NaN	1.2965	NaN	0.8622	NaN	1.1604	NaN	0.8386	NaN	1.2362	NaN
73769	IWB73769	Tdurum_contig9164_672	0.9942	NaN	1.223	NaN	0.9943	NaN	1.2258	NaN	0.9948	NaN	1.182	NaN	0.9943	NaN	1.1879	NaN	0.9921	NaN	1.2319	NaN	0.994	NaN	1.2626	NaN
75363	IWA46	wsnp_BE404341A_Ta_2_3	0.9815	NaN	0.9017	NaN	0.9816	NaN	0.889	NaN	0.984	NaN	0.8722	NaN	0.9785	NaN	0.9149	NaN	0.9821	NaN	0.8435	NaN	0.9827	NaN	0.8234	NaN
75679	IWA500	wsnp_BF482960B_Ta_1_4	0.9889	NaN	0.7207	NaN	0.989	NaN	0.7324	NaN	0.9908	NaN	0.7614	NaN	0.9899	NaN	0.7942	NaN	0.9879	NaN	0.7236	NaN	0.9889	NaN	0.7003	NaN
76509	IWA1745	wsnp_Ex_c13217_20858600	0.8974	NaN	0.3331	NaN	0.8973	NaN	0.3482	NaN	0.9075	NaN	0.3467	NaN	0.9228	NaN	0.2968	NaN	0.9027	NaN	0.373	NaN	0.8885	NaN	0.3347	NaN
9637	IWB9637	BS00065818_51	0.9805	NaN	0.94	NaN	0.9806	NaN	0.9467	NaN	0.9819	NaN	0.9684	NaN	0.0821	0.9853	0.8351	0.953	0.0976	0.9617	0.7986	0.9359	0.9755	NaN	0.964	NaN
35612	IWB35613	IAAV98	0.9848	NaN	0.6177	NaN	0.9847	NaN	0.5952	NaN	0.7681	0.9816	0.5925	0.646	0.9893	NaN	0.6554	NaN	0.7511	0.9839	0.5169	0.5957	0.7668	NaN	0.4051	NaN
53081	IWB53081	RAC875_c10488_388	0.2775	NaN	1.7733	NaN	0.2776	NaN	1.7263	NaN	0.2806	NaN	1.7186	NaN	0.0057	0.2985	1.3149	1.8094	0.2792	NaN	1.645	NaN	0.273	NaN	1.6016	NaN
12704	IWB12704	CAP11_c159_96	0.7822	NaN	1.3335	NaN	0.7821	NaN	1.2731	NaN	0.682	0.7815	1.0418	1.3075	0.8166	NaN	1.2931	NaN	0.6701	0.7901	0.9878	1.3015	0.6671	NaN	0.8704	NaN
35089	IWB35090	IAAV5802	0.9842	NaN	1.0827	NaN	0.9841	NaN	0.9341	NaN	0.9848	NaN	0.9354	NaN	0.9865	NaN	1.0295	NaN	0.9798	NaN	1.0236	NaN	0.9819	NaN	0.9343	NaN
61347	IWB61347	RAC875_rep_c102893_780	0.9862	NaN	1.3557	NaN	0.9861	NaN	1.3964	NaN	0.9851	NaN	1.3094	NaN	0.9896	NaN	1.285	NaN	0.8388	0.986	1.3314	1.3262	0.987	NaN	1.3552	NaN
79123	IWA5136	wsnp_Ex_rep_c105299_89769553	0.9962	NaN	1.195	NaN	0.9963	NaN	1.1441	NaN	0.644	NaN	1.3363	NaN	0.9964	NaN	1.2288	NaN	0.9966	NaN	1.0147	NaN	0.6774	0.9969	1.2245	0.9797
17648	IWB17649	D_F5XZDLF02HLZJ2_116	0.9827	NaN	1.0391	NaN	0.9826	NaN	1.0496	NaN	0.9811	NaN	1.0236	NaN	0.9812	NaN	1.0696	NaN	0.9783	NaN	1.0933	NaN	0.9173	0.9821	1.1923	1.11
75629	IWA428	wsnp_BF202329A_Ta_2_2	0.9918	NaN	0.9879	NaN	0.9919	NaN	0.9967	NaN	0.9924	NaN	1.0179	NaN	0.9933	NaN	0.9472	NaN	0.992	NaN	0.9533	NaN	0.8907	0.993	0.9207	0.9268
16796	IWB16797	D_contig44013_141	0.9935	NaN	0.9155	NaN	0.9936	NaN	0.8897	NaN	0.996	NaN	0.9224	NaN	0.9944	0.9953	0.6619	0.8729	0.9947	NaN	0.9469	NaN	0.9916	0.9951	0.6249	0.8826
74017	IWB74017	Tdurum_contig97887_268	0.9341	NaN	0.6894	NaN	0.934	NaN	0.6825	NaN	0.949	NaN	0.7464	NaN	0.948	NaN	0.6275	NaN	0.9343	NaN	0.7371	NaN	0.7724	0.9328	0.5679	0.636
32635	IWB32636	GENE-1743_858	0.9943	NaN	0.717	NaN	0.9942	NaN	0.6772	NaN	0.9952	NaN	0.6389	NaN	0.6894	0.9964	0.8588	0.7582	0.9941	NaN	0.7387	NaN	0.993	NaN	0.6864	NaN
15128	IWB15129	D_contig00382_343	0.9854	NaN	1.736	NaN	0.9855	NaN	1.7068	NaN	0.9829	NaN	1.6969	NaN	0.8538	0.9826	2.0779	1.8006	0.9854	NaN	1.7697	NaN	0.9852	NaN	1.9737	NaN
64576	IWB64576	RFL_Contig4059_310	0.988	NaN	0.8638	NaN	0.9881	NaN	0.8347	NaN	0.9892	NaN	0.9084	NaN	0.9905	NaN	0.857	NaN	0.9916	NaN	0.8107	NaN	0.8935	0.9915	0.8456	0.7646
9141	IWB9141	BS00063847_51	0.9738	NaN	0.3591	NaN	0.9739	NaN	0.3382	NaN	0.9811	NaN	0.3859	NaN	0.9881	NaN	0.4546	NaN	0.3254	0.9699	0.2661	0.3414	0.4475	0.9708	0.2377	0.374
7201	IWB7201	BS00022665_51	0.9901	NaN	0.9016	NaN	0.9902	NaN	0.9186	NaN	0.9919	NaN	0.9279	NaN	0.991	NaN	0.7442	NaN	0.9944	NaN	0.9426	NaN	0.7488	0.9943	0.9862	0.8565
5828	IWB5828	BS00003455_51	0.986	NaN	1.2695	NaN	0.9861	NaN	1.1735	NaN	0.8637	0.98	1.1835	1.1028	0.9868	NaN	1.0884	NaN	0.9823	NaN	1.1046	NaN	0.983	NaN	1.1175	NaN
13143	IWB13143	CAP11_rep_c8461_235	0.8008	NaN	1.8751	NaN	0.8009	NaN	1.8543	NaN	0.6828	0.7931	1.9641	1.8424	0.7301	0.7728	2.0252	1.9085	0.7994	NaN	1.8823	NaN	0.8286	NaN	1.9327	NaN
57669	IWB57669	RAC875_c41057_202	0.1213	NaN	1.9664	NaN	0.1214	NaN	2.0171	NaN	0.0435	0.1154	1.9067	1.8893	0.0341	0.1574	1.7678	1.7853	0.1342	NaN	1.9617	NaN	0.112	NaN	2.0528	NaN
31570	IWB31571	Excalibur_s114755_67	0.2579	NaN	1.9812	NaN	0.258	NaN	1.9676	NaN	0.1519	0.2437	1.8195	1.9066	0.1526	0.2607	1.7955	1.9094	0.2477	NaN	2.0065	NaN	0.1354	0.2356	1.9522	2.0675
70670	IWB70670	Tdurum_contig41899_1144	0.3966	NaN	2.0843	NaN	0.3965	NaN	2.0939	NaN	0.2278	0.3787	1.9804	2.0058	0.42	NaN	2.1025	NaN	0.2267	0.4111	1.9118	1.9802	0.231	NaN	1.9881	NaN
22649	IWB22650	Excalibur_c15589_1590	0.9775	NaN	0.3722	NaN	0.9776	NaN	0.3557	NaN	0.8192	0.9766	0.5273	0.4402	0.8	0.9903	0.6184	0.4936	0.9716	NaN	0.3891	NaN	0.8145	0.9702	0.415	0.3439
60731	IWB60731	RAC875_c8300_136	0.8799	NaN	1.5971	NaN	0.8798	NaN	1.6228	NaN	0.8715	0.97	1.5076	1.4882	0.891	NaN	1.5132	NaN	0.8626	0.9675	1.593	1.5452	0.97	NaN	1.6189	NaN
60510	IWB60510	RAC875_c78248_154	0.9909	NaN	1.2015	NaN	0.9908	NaN	1.0199	NaN	0.6388	0.7464	1.276	1.4435	0.9919	NaN	1.059	NaN	0.9903	NaN	1.0903	NaN	0.9915	NaN	1.3204	NaN
8739	IWB8739	BS00058554_51	0.6948	NaN	1.852	NaN	0.6949	NaN	1.9119	NaN	0.368	0.6656	1.9619	1.8216	0.3768	0.7041	1.9456	1.8114	0.3685	0.6982	1.969	1.814	0.383	0.7232	2.135	1.9747
35543	IWB35544	IAAV8824	0.9784	NaN	0.7938	NaN	0.9785	NaN	0.6417	NaN	0.9803	NaN	0.664	NaN	0.9815	NaN	0.7104	NaN	0.9647	NaN	0.7001	NaN	0.9588	NaN	0.6393	NaN
60266	IWB60266	RAC875_c701_800	0.9922	NaN	1.5118	NaN	0.9921	NaN	1.4837	NaN	0.9918	NaN	1.4558	NaN	0.9918	NaN	1.4169	NaN	0.9909	NaN	1.5073	NaN	0.9926	NaN	1.507	NaN
9252	IWB9252	BS00064336_51	0.9967	NaN	1.4103	NaN	0.9968	NaN	1.4404	NaN	0.9975	NaN	1.3995	NaN	0.9964	NaN	1.5045	NaN	0.9985	NaN	1.4203	NaN	0.7532	0.9987	1.773	1.4683
54767	IWB54767	RAC875_c19042_443	0.9865	NaN	1.2853	NaN	0.9866	NaN	1.2865	NaN	0.8243	0.9814	1.4493	1.2673	0.9892	NaN	1.2455	NaN	0.9822	NaN	1.1603	NaN	0.8152	0.983	1.479	1.2795
63554	IWB63554	RFL_Contig1075_947	0.9888	NaN	0.8273	NaN	0.9889	NaN	0.7975	NaN	0.9903	NaN	0.9071	NaN	0.993	NaN	0.9884	NaN	0.9866	NaN	0.8243	NaN	0.8453	0.9838	0.7022	0.7331
4978	IWB4978	BobWhite_rep_c51917_234	0.9495	NaN	1.2611	NaN	0.9496	NaN	1.2454	NaN	0.9469	NaN	1.2158	NaN	0.9519	NaN	1.1801	NaN	0.9406	NaN	1.3252	NaN	0.7546	0.9424	1.6733	1.4069
56954	IWB56954	RAC875_c34509_124	0.9899	NaN	1.0438	NaN	0.99	NaN	1.0073	NaN	0.8491	0.9842	1.0419	1.0379	0.9924	NaN	0.975	NaN	0.8458	0.9865	0.9859	1.0086	0.8646	0.989	0.8993	0.9575
48533	IWB48533	Kukri_c9898_328	0.9923	NaN	1.0347	NaN	0.9924	NaN	1.0718	NaN	0.8029	0.9851	1.3726	1.0924	0.8159	0.9916	1.3052	1.1589	0.9896	NaN	1.0765	NaN	0.7962	0.9945	1.6116	1.2359
25895	IWB25896	Excalibur_c37943_399	0.9953	NaN	1.1681	NaN	0.9954	NaN	1.1772	NaN	0.9948	NaN	1.2005	NaN	0.7766	0.9959	1.1639	1.1217	0.7499	0.9955	1.2312	1.1513	0.7543	0.9967	1.1667	1.1124
80144	IWA6576	wsnp_Ku_c16022_24798741	0.9901	NaN	1.388	NaN	0.9902	NaN	1.3544	NaN	0.7413	NaN	1.5976	NaN	0.7833	0.9882	1.8349	1.609	0.7632	NaN	1.6264	NaN	0.7966	NaN	1.7722	NaN
9792	IWB9792	BS00066393_51	0.9756	NaN	0.483	NaN	0.9755	NaN	0.4113	NaN	0.9773	NaN	0.4092	NaN	0.9674	NaN	0.525	NaN	0.961	NaN	0.5043	NaN	0.9595	NaN	0.4478	NaN
61684	IWB61684	RAC875_rep_c107312_796	0.6037	NaN	1.4642	NaN	0.6038	NaN	1.506	NaN	0.6138	NaN	1.4005	NaN	0.5801	NaN	1.4726	NaN	0.6098	NaN	1.4104	NaN	0.6125	NaN	1.4654	NaN
79510	IWA5632	wsnp_Ex_rep_c69752_68711460	0.0342	NaN	1.4094	NaN	0.0343	NaN	1.3859	NaN	0.0345	NaN	1.3531	NaN	0.0247	NaN	1.0806	NaN	0.0368	0.4245	1.2375	1.5786	0.0374	NaN	1.3811	NaN
42373	IWB42374	Kukri_c20801_424	0.0387	NaN	1.5247	NaN	0.0386	NaN	1.5394	NaN	0.0666	0.2991	1.4819	1.868	0.0434	0.3139	1.3489	1.832	0.0463	NaN	1.505	NaN	0.0467	0.3101	1.4484	1.9799
19797	IWB19798	Ex_c13363_930	0.034	NaN	0.629	NaN	0.0341	NaN	0.6897	NaN	0.053	0.3989	0.7625	0.9686	0.0201	NaN	0.7944	NaN	0.0375	0.4327	0.6861	0.8839	0.0355	NaN	0.6185	NaN
26231	IWB26232	Excalibur_c41459_69	0.0569	NaN	0.7883	NaN	0.0568	NaN	0.6844	NaN	0.0825	0.4579	0.8323	1.0019	0.0469	0.4808	0.8474	1.0278	0.0656	NaN	0.7668	NaN	0.0594	NaN	0.6712	NaN
35969	IWB35970	IACX4711	0.0388	NaN	0.424	NaN	0.0389	NaN	0.4045	NaN	0.0323	NaN	0.4646	NaN	0.0237	NaN	0.5168	NaN	0.0577	NaN	0.404	NaN	0.0782	0.8361	0.2996	0.0439
45355	IWB45356	Kukri_c4352_318	0.0403	NaN	1.6797	NaN	0.0404	NaN	1.6208	NaN	0.0465	0.0478	0.9991	1.3812	0.0553	NaN	1.3727	NaN	0.0528	NaN	1.6157	NaN	0.0431	NaN	1.6756	NaN
6175	IWB6175	BS00010131_51	0.0194	NaN	1.558	NaN	0.0195	NaN	1.5768	NaN	0.0201	NaN	1.5554	NaN	0.0189	NaN	1.4511	NaN	0.0245	0.372	1.5263	1.9307	0.0216	0.3631	1.6484	2.1153
72176	IWB72176	Tdurum_contig51355_456	0.0183	NaN	1.3099	NaN	0.0184	NaN	1.3336	NaN	0.0448	0.5006	1.3373	1.6076	0.0152	NaN	1.2601	NaN	0.03	0.552	1.2711	1.5399	0.0266	NaN	1.2942	NaN
10737	IWB10737	BS00074429_51	0.0291	NaN	0.9717	NaN	0.0292	NaN	1.0683	NaN	0.03	NaN	1.057	NaN	0.0229	NaN	0.9475	NaN	0.0287	NaN	0.982	NaN	0.0294	NaN	1.0077	NaN
73553	IWB73553	Tdurum_contig82214_152	0.0104	NaN	1.1305	NaN	0.0103	NaN	1.1437	NaN	0.0097	NaN	1.1557	NaN	0.0064	NaN	1.1058	NaN	0.0162	0.2842	1.1868	1.3809	0.0158	0.2913	1.2024	1.3758
77159	IWA2588	wsnp_Ex_c21198_30327016	0.0188	NaN	1.0146	NaN	0.0187	NaN	0.9693	NaN	0.0429	0.3406	1.0738	1.2863	0.0161	0.3443	1.1221	1.3644	0.031	0.3607	0.9755	1.1987	0.0233	0.3507	0.987	1.2078
35463	IWB35464	IAAV8368	0.025	NaN	1.1408	NaN	0.0251	NaN	1.1223	NaN	0.0268	NaN	1.189	NaN	0.0247	NaN	1.3267	NaN	0.0431	0.3915	1.1105	1.3624	0.0384	NaN	1.0343	NaN
58676	IWB58676	RAC875_c50732_257	0.019	NaN	0.4302	NaN	0.0191	NaN	0.4353	NaN	0.0377	0.5558	0.4889	0.604	0.0042	NaN	0.4773	NaN	0.0244	0.5422	0.4901	0.6371	0.5492	NaN	0.5229	NaN
19438	IWB19439	D_GDS7LZN02HR5RP_229	0.0196	NaN	1.7379	NaN	0.0197	NaN	1.7487	NaN	0.0244	NaN	1.6432	NaN	0.0277	0.2773	1.5124	1.6014	0.0267	NaN	1.7472	NaN	0.0239	NaN	1.7258	NaN
37238	IWB37239	JD_c24392_570	0.0176	NaN	0.958	NaN	0.0177	NaN	0.9654	NaN	0.0159	NaN	0.9317	NaN	0.0129	NaN	1.0264	NaN	0.032	NaN	0.8968	NaN	0.0263	0.3267	0.8837	0.9421
6362	IWB6362	BS00011173_51	0.0287	NaN	0.6213	NaN	0.0286	NaN	0.6365	NaN	0.0447	0.3537	0.6867	0.7096	0.0154	0.3608	0.8189	0.8768	0.3803	NaN	0.6207	NaN	0.0453	0.3953	0.5143	0.529
19795	IWB19796	Ex_c1334_867	0.0098	NaN	1.2477	NaN	0.0097	NaN	1.3414	NaN	0.0369	0.3344	1.3356	1.6537	0.007	NaN	1.4552	NaN	0.0163	0.3426	1.2883	1.6441	0.0128	NaN	1.3233	NaN
63236	IWB63236	RAC875_rep_c85788_282	0.0094	NaN	1.4757	NaN	0.0095	NaN	1.4665	NaN	0.0084	NaN	1.4736	NaN	0.0092	NaN	1.3355	NaN	0.014	NaN	1.4544	NaN	0.0155	0.3368	1.4806	1.6397
44389	IWB44390	Kukri_c34968_112	0.0262	NaN	1.6829	NaN	0.0261	NaN	1.6631	NaN	0.0579	0.3395	1.61	1.9127	0.0287	0.3756	1.6545	2.0469	0.0265	NaN	1.601	NaN	0.0264	0.3674	1.6747	2.0062
80645	IWA7244	wsnp_Ku_c6765_11767282	0.0229	NaN	1.5104	NaN	0.0228	NaN	1.5044	NaN	0.0246	NaN	1.5235	NaN	0.027	NaN	1.3596	NaN	0.0258	NaN	1.4218	NaN	0.0213	0.3792	1.4633	1.5621
8609	IWB8609	BS00052043_51	0.0126	NaN	0.7764	NaN	0.0127	NaN	0.7726	NaN	0.0229	0.3709	0.8817	0.9614	0.005	NaN	0.9794	NaN	0.0137	0.4106	0.8061	0.8848	0.3713	NaN	0.8569	NaN
75409	IWA117	wsnp_BE443010B_Ta_2_2	0.0138	NaN	1.0467	NaN	0.0137	NaN	0.9525	NaN	0.0381	0.398	1.1191	1.3339	0.0075	0.3949	1.2208	1.5017	0.0184	NaN	1.0269	NaN	0.0196	NaN	0.9396	NaN
24142	IWB24143	Excalibur_c24366_245	0.01	NaN	1.1585	NaN	0.0099	NaN	1.1704	NaN	0.0101	NaN	1.1332	NaN	0.0069	NaN	1.0201	NaN	0.0118	NaN	1.0939	NaN	0.0115	0.3909	1.0384	1.2323
77557	IWA3146	wsnp_Ex_c28149_37293173	0.0161	NaN	1.1002	NaN	0.0162	NaN	0.9995	NaN	0.3889	NaN	1.4174	NaN	0.0132	0.4047	1.1565	1.3465	0.0264	0.3952	1.0182	1.2849	0.0216	0.4304	0.9713	1.207
52791	IWB52791	Ra_c9061_2115	0.0092	NaN	0.9313	NaN	0.0093	NaN	0.9095	NaN	0.0076	NaN	0.9156	NaN	0.0041	0.4012	1.0564	1.2612	0.0193	NaN	0.91	NaN	0.0191	NaN	0.8511	NaN
46152	IWB46153	Kukri_c51309_198	0.0281	NaN	1.5554	NaN	0.028	NaN	1.7081	NaN	0.0318	NaN	1.5401	NaN	0.0277	0.4252	1.3316	1.4661	0.0457	0.4207	1.5981	1.7503	0.0401	NaN	1.6366	NaN
54559	IWB54559	RAC875_c1785_366	0.0124	NaN	1.3314	NaN	0.0123	NaN	1.2772	NaN	0.0443	0.4125	1.3669	1.637	0.0133	NaN	1.3157	NaN	0.0192	NaN	1.2513	NaN	0.0134	NaN	1.2959	NaN
76695	IWA1984	wsnp_Ex_c15100_23284662	0.0075	NaN	1.3461	NaN	0.0074	NaN	1.3665	NaN	0.007	NaN	1.2726	NaN	0.0063	0.4155	1.2994	1.5667	0.0076	0.3985	1.3209	1.5864	0.0051	NaN	1.3174	NaN
32120	IWB32121	GENE-0865_180	0.0205	NaN	0.6455	NaN	0.0204	NaN	0.6251	NaN	0.0453	0.4234	0.7425	0.8922	0.0073	NaN	0.7944	NaN	0.0356	NaN	0.6448	NaN	0.0341	0.4319	0.6133	0.745
19316	IWB19317	D_GDS7LZN01D6S9W_260	0.0058	NaN	1.429	NaN	0.0057	NaN	1.4485	NaN	0.0062	NaN	1.4396	NaN	0.0062	0.4233	1.4103	1.7359	0.0114	NaN	1.4476	NaN	0.0098	NaN	1.4495	NaN
36530	IWB36531	Jagger_c3236_86	0.0107	NaN	1.4993	NaN	0.0106	NaN	1.484	NaN	0.0375	0.4193	1.4605	1.7468	0.0109	0.4644	1.3702	1.7082	0.0195	0.4569	1.4366	1.7385	0.014	NaN	1.4753	NaN
76938	IWA2296	wsnp_Ex_c18271_27089779	0.0167	NaN	1.1221	NaN	0.0168	NaN	1.135	NaN	0.0475	0.4664	1.1357	1.4246	0.0126	NaN	1.0141	NaN	0.0354	0.5069	1.0839	1.4093	0.518	NaN	1.4315	NaN
32719	IWB32720	GENE-1908_97	0.0282	NaN	1.0024	NaN	0.0283	NaN	0.9961	NaN	0.0306	NaN	1.0043	NaN	0.0196	NaN	1.049	NaN	0.0358	NaN	0.9294	NaN	0.0383	0.5155	0.8646	1.1217
34536	IWB34537	IAAV2337	0.0114	NaN	0.874	NaN	0.0115	NaN	0.8595	NaN	0.0353	0.5043	0.8547	1.0592	0.0026	NaN	0.8163	NaN	0.0146	0.5247	0.8032	0.9985	0.5264	NaN	0.9829	NaN
69050	IWB69050	Tdurum_contig25380_205	0.0236	NaN	1.5847	NaN	0.0235	NaN	1.5298	NaN	0.0252	NaN	1.4724	NaN	0.0262	0.5358	1.5205	1.7732	0.0302	NaN	1.4831	NaN	0.0269	NaN	1.4668	NaN
77906	IWA3584	wsnp_Ex_c36701_44603531	0.0208	NaN	1.6312	NaN	0.0207	NaN	1.628	NaN	0.0831	0.5719	1.5772	1.8106	0.0198	NaN	1.5641	NaN	0.0258	NaN	1.5677	NaN	0.0269	0.5826	1.6432	1.9423
11823	IWB11823	BS00093755_51	0.0217	NaN	0.9184	NaN	0.0218	NaN	0.9947	NaN	0.0233	NaN	0.9299	NaN	0.0189	NaN	0.9266	NaN	0.0232	0.6402	0.9734	1.102	0.0199	0.6366	1.0347	1.1194
54238	IWB54238	RAC875_c1619_120	0.0259	NaN	0.9303	NaN	0.0258	NaN	0.9669	NaN	0.0259	NaN	0.9433	NaN	0.0151	NaN	0.9027	NaN	0.0224	NaN	0.9072	NaN	0.0221	0.8795	0.9186	1.1626
75999	IWA1006	wsnp_CAP12_rep_c4278_1949802	0.0135	NaN	0.8508	NaN	0.0134	NaN	0.8575	NaN	0.0524	0.9134	0.9078	0.8721	0.0188	NaN	0.8367	NaN	0.0258	NaN	0.8653	NaN	0.01	0.9452	0.8481	0.8327
38892	IWB38893	Ku_c24345_571	0.0129	NaN	0.6855	NaN	0.0128	NaN	0.6637	NaN	0.0095	NaN	0.681	NaN	0.003	NaN	0.6527	NaN	0.0204	NaN	0.668	NaN	0.0202	0.9493	0.6364	0.2899
71751	IWB71751	Tdurum_contig47071_1322	0.0135	NaN	0.8247	NaN	0.0134	NaN	0.8652	NaN	0.0115	NaN	0.8951	NaN	0.0209	0.989	0.8871	0.8357	0.0343	0.9848	0.8919	0.8501	0.0098	0.9874	0.8507	0.807
12071	IWB12071	BS00099497_51	0.0265	NaN	0.4219	NaN	0.0266	NaN	0.4015	NaN	0.0232	NaN	0.4127	NaN	0.0062	NaN	0.5006	NaN	0.0533	NaN	0.4235	NaN	0.0527	NaN	0.3714	NaN
12541	IWB12541	BS00110452_51	0.0293	NaN	1.0135	NaN	0.0294	NaN	0.9354	NaN	0.0308	NaN	0.9656	NaN	0.0356	NaN	0.9313	NaN	0.0404	NaN	1.1002	NaN	0.0411	NaN	0.9647	NaN
47154	IWB47154	Kukri_c644_305	0.0126	NaN	0.8069	NaN	0.0127	NaN	0.7999	NaN	0.0105	NaN	0.8866	NaN	0.0043	NaN	0.9137	NaN	0.0154	NaN	0.8348	NaN	0.0149	NaN	0.7526	NaN
78158	IWA3904	wsnp_Ex_c447_876091	0.0078	NaN	1.6336	NaN	0.0077	NaN	1.6472	NaN	0.0081	NaN	1.5517	NaN	0.0159	NaN	1.4307	NaN	0.0134	NaN	1.4721	NaN	0.0131	NaN	1.5515	NaN
78814	IWA4745	wsnp_Ex_c7907_13427724	0.0132	NaN	1.8928	NaN	0.0133	NaN	1.8377	NaN	0.0132	NaN	1.7664	NaN	0.0085	NaN	1.6888	NaN	0.0138	NaN	1.8034	NaN	0.0155	NaN	1.9127	NaN
31898	IWB31899	GENE-0459_370	0.0155	NaN	1.0143	NaN	0.0156	NaN	1.0564	NaN	0.0146	NaN	1.045	NaN	0.0104	NaN	1.0786	NaN	0.0174	NaN	1.0239	NaN	0.018	0.3917	0.9674	1.5261
10124	IWB10124	BS00067698_51	0.0156	NaN	1.0299	NaN	0.0155	NaN	1.0477	NaN	0.0154	NaN	1.0157	NaN	0.0097	0.993	0.9925	1.0132	0.0174	NaN	0.987	NaN	0.0164	NaN	1.0571	NaN
13481	IWB13481	CAP12_c6115_344	0.016	NaN	1.3647	NaN	0.0159	NaN	1.322	NaN	0.017	NaN	1.3935	NaN	0.0141	0.1391	1.2727	1.4644	0.0225	NaN	1.3727	NaN	0.0192	0.1117	1.4417	1.6269
76325	IWA1518	wsnp_Ex_c1159_2225557	0.0247	NaN	0.7854	NaN	0.0248	NaN	0.7029	NaN	0.0206	0.1847	0.7316	0.0854	0.0186	NaN	0.6883	NaN	0.0236	NaN	0.6995	NaN	0.0242	NaN	0.6368	NaN
48402	IWB48402	Kukri_c95103_97	0.0084	NaN	1.8035	NaN	0.0083	NaN	1.7942	NaN	0.0315	0.2273	1.6866	1.9677	0.031	0.3714	1.4326	1.5378	0.0137	0.3682	1.7667	1.8451	0.237	0.3709	2.1891	1.8024
18217	IWB18218	D_GBB4FNX01DK45D_304	0.0168	NaN	0.3096	NaN	0.0169	NaN	0.3212	NaN	0.0088	NaN	0.3511	NaN	0.002	0.5023	0.3351	0.1171	0.0059	NaN	0.3993	NaN	0.0066	NaN	0.3236	NaN
8962	IWB8962	BS00062963_51	0.0082	NaN	1.2601	NaN	0.0083	NaN	1.1107	NaN	0.0068	NaN	1.2604	NaN	0.0039	NaN	1.0238	NaN	0.0112	NaN	1.0869	NaN	0.0115	NaN	0.9959	NaN
32906	IWB32907	GENE-2380_97	0.0117	NaN	1.5922	NaN	0.0118	NaN	1.615	NaN	0.0372	0.2098	1.5388	1.8319	0.011	NaN	1.5872	NaN	0.0124	NaN	1.5242	NaN	0.0117	0.2143	1.6297	1.9687
51970	IWB51970	Ra_c3796_1741	0.0146	NaN	2.2689	NaN	0.0147	NaN	2.2282	NaN	0.0252	0.1199	2.136	2.3194	0.0187	NaN	2.1375	NaN	0.0163	NaN	2.1833	NaN	0.0154	0.1112	2.2586	2.4836
21594	IWB21595	Excalibur_c10285_850	0.0259	NaN	1.3526	NaN	0.0258	NaN	1.3628	NaN	0.0288	NaN	1.2267	NaN	0.0217	0.1736	1.0644	1.0243	0.0241	NaN	1.4319	NaN	0.0223	NaN	1.3969	NaN
20668	IWB20669	Ex_c41037_2185	0.031	NaN	0.8836	NaN	0.0311	NaN	0.8819	NaN	0.0308	NaN	0.9116	NaN	0.0227	NaN	0.8896	NaN	0.0385	NaN	0.865	NaN	0.0361	0.2171	0.8054	0.7839
13403	IWB13403	CAP12_c449_277	0.017	NaN	1.8822	NaN	0.0171	NaN	1.8009	NaN	0.0343	0.2225	1.7048	2.0568	0.0151	0.2275	1.7189	2.0657	0.0167	NaN	1.722	NaN	0.0161	0.2004	1.9205	2.3247
11462	IWB11462	BS00086680_51	0.0194	NaN	1.5824	NaN	0.0195	NaN	1.5935	NaN	0.033	0.2044	1.6564	1.9238	0.0212	0.229	1.5009	1.8103	0.0232	NaN	1.6241	NaN	0.019	0.2419	1.5553	1.8566
3341	IWB3341	BobWhite_c43981_90	0.0127	NaN	0.9171	NaN	0.0126	NaN	0.9677	NaN	0.0246	0.222	1.1115	1.2274	0.0095	NaN	1.3333	NaN	0.0097	NaN	1.0789	NaN	0.0092	0.2388	1.0649	1.2077
10629	IWB10629	BS00072945_51	0.0079	NaN	1.8275	NaN	0.008	NaN	1.7612	NaN	0.0406	0.2917	1.6765	1.9218	0.0083	NaN	1.9305	NaN	0.0143	0.2706	1.7511	2.0489	0.0111	0.2482	1.8509	2.1135
19712	IWB19713	Ex_c12000_887	0.0092	NaN	1.0889	NaN	0.0091	NaN	1.0623	NaN	0.0264	0.286	1.094	1.253	0.0081	0.3044	1.0794	1.2088	0.0133	0.2982	1.0799	1.2611	0.0093	0.2932	1.0516	1.2583
6026	IWB6026	BS00008865_51	0.0155	NaN	2.1963	NaN	0.0154	NaN	2.2558	NaN	0.0173	NaN	2.0336	NaN	0.0165	NaN	2.1476	NaN	0.0166	NaN	2.2102	NaN	0.0147	NaN	2.3402	NaN
9766	IWB9766	BS00066288_51	0.0198	NaN	2.3212	NaN	0.0199	NaN	2.2513	NaN	0.0202	NaN	1.9896	NaN	0.0259	NaN	2.2111	NaN	0.0221	NaN	2.2725	NaN	0.0189	NaN	2.5725	NaN
9480	IWB9480	BS00065210_51	0.0038	NaN	1.5079	NaN	0.0037	NaN	1.5732	NaN	0.0029	0.0037	1.4751	1.0896	0.0029	NaN	1.5742	NaN	0.0043	NaN	1.653	NaN	0.0036	NaN	1.8137	NaN
37375	IWB37376	JD_c36206_742	0.0031	NaN	1.8168	NaN	0.003	NaN	1.8232	NaN	0.0029	NaN	1.7348	NaN	0.0021	0.3147	1.5623	1.8763	0.0072	0.2841	1.7392	1.9908	0.0059	NaN	1.8677	NaN
1271	IWB1271	BobWhite_c19327_478	0.0003	NaN	1.5466	NaN	0.0004	NaN	1.5019	NaN	0.0002	NaN	1.4637	NaN	0.0002	NaN	1.3574	NaN	0.0004	NaN	1.511	NaN	0.0002	NaN	1.5881	NaN
44854	IWB44855	Kukri_c3888_1478	0.0008	NaN	2.2669	NaN	0.0007	NaN	2.2629	NaN	0.0275	0.2788	2.142	2.4739	0.0008	NaN	1.9885	NaN	0.0018	0.2937	2.114	2.557	0.0005	NaN	2.5206	NaN
24968	IWB24969	Excalibur_c30489_227	0.0051	NaN	1.3761	NaN	0.005	NaN	1.4095	NaN	0.0048	NaN	1.3569	NaN	0.0031	0.4402	1.1721	1.4673	0.005	0.4128	1.3159	1.6371	0.0036	0.4184	1.3879	1.7061
28848	IWB28849	Excalibur_c7755_1057	0.0063	NaN	0.9064	NaN	0.0062	NaN	0.9006	NaN	0.0393	0.5173	0.9481	1.1763	0.0013	NaN	0.9373	NaN	0.0128	NaN	0.904	NaN	0.0097	NaN	0.9529	NaN
53303	IWB53303	RAC875_c11289_71	0.0026	NaN	1.7071	NaN	0.0027	NaN	1.7072	NaN	0.0021	NaN	1.6517	NaN	0.0017	0.198	1.8021	2.1241	0.0034	NaN	1.7233	NaN	0.002	NaN	1.9094	NaN
67979	IWB67979	Tdurum_contig13431_127	0.0044	NaN	1.1213	NaN	0.0043	NaN	1.1375	NaN	0.0033	NaN	1.0986	NaN	0.0015	0.3395	1.1391	1.4154	0.0023	NaN	1.1218	NaN	0.0023	NaN	1.1099	NaN
72695	IWB72695	Tdurum_contig59909_698	0.0064	NaN	1.3841	NaN	0.0063	NaN	1.2992	NaN	0.0323	0.3575	1.3089	1.5573	0.0067	NaN	1.1445	NaN	0.0139	NaN	1.3057	NaN	0.0075	NaN	1.4395	NaN
11434	IWB11434	BS00086046_51	0.0049	NaN	1.317	NaN	0.0048	NaN	1.3037	NaN	0.0431	0.452	1.3791	1.5044	0.0021	NaN	1.3766	NaN	0.0084	0.5009	1.2186	1.3645	0.0063	0.5402	1.2162	1.2681
80105	IWA6522	wsnp_Ku_c14275_22535576	0.0046	NaN	1.1585	NaN	0.0045	NaN	1.1271	NaN	0.0551	0.9361	1.1802	0.9853	0.0015	0.9887	0.9497	0.7753	0.0052	0.9836	1.0449	0.8536	0.0019	0.9874	1.0157	0.8323
11412	IWB11412	BS00085546_51	0.0063	NaN	1.4642	NaN	0.0064	NaN	1.5214	NaN	0.0058	NaN	1.4787	NaN	0.0051	NaN	1.5139	NaN	0.0071	NaN	1.5158	NaN	0.0063	NaN	1.5391	NaN
36870	IWB36871	JD_c107_16	0.006	NaN	0.9147	NaN	0.0061	NaN	0.9011	NaN	0.0034	NaN	1.0057	NaN	0.0015	NaN	1.2459	NaN	0.0053	NaN	1.0761	NaN	0.0049	NaN	1.0934	NaN
43744	IWB43745	Kukri_c29599_87	0.0075	NaN	1.9017	NaN	0.0076	NaN	1.823	NaN	0.0073	NaN	1.8411	NaN	0.0077	NaN	1.7307	NaN	0.0104	NaN	1.7911	NaN	0.0095	0.1807	1.8371	1.9516
61949	IWB61949	RAC875_rep_c110227_133	0.0059	NaN	1.2333	NaN	0.006	NaN	1.2621	NaN	0.0136	0.1721	1.1841	1.3633	0.0035	NaN	1.2365	NaN	0.0089	0.188	1.2133	1.3934	0.1718	NaN	1.508	NaN
49401	IWB49401	Kukri_rep_c109463_264	0.011	NaN	1.1122	NaN	0.0111	NaN	1.0315	NaN	0.0381	0.4313	1.1254	1.3963	0.0042	NaN	1.1093	NaN	0.0238	NaN	1.0249	NaN	0.0218	NaN	1.0289	NaN
27617	IWB27618	Excalibur_c560_180	0.0148	NaN	0.7385	NaN	0.0147	NaN	0.7542	NaN	0.0113	NaN	0.797	NaN	0.0058	0.4444	0.7811	0.9574	0.0181	0.4503	0.715	0.8882	0.0165	0.4643	0.6196	0.7714
8075	IWB8075	BS00036942_51	0.0104	NaN	1.5807	NaN	0.0105	NaN	1.5475	NaN	0.011	NaN	1.5276	NaN	0.0085	NaN	1.4721	NaN	0.0102	NaN	1.519	NaN	0.0096	NaN	1.6521	NaN
9655	IWB9655	BS00065870_51	0.0151	NaN	0.7171	NaN	0.015	NaN	0.7131	NaN	0.013	NaN	0.6936	NaN	0.0078	NaN	0.635	NaN	0.017	NaN	0.6765	NaN	0.0166	NaN	0.6339	NaN
36005	IWB36006	IACX5723	0.011	NaN	1.2878	NaN	0.0111	NaN	1.3144	NaN	0.2785	NaN	1.3442	NaN	0.0079	NaN	1.1843	NaN	0.0247	0.2951	1.2472	1.3721	0.2677	NaN	1.3405	NaN
71801	IWB71801	Tdurum_contig47456_430	0.009	NaN	1.7879	NaN	0.0091	NaN	1.7573	NaN	0.0105	NaN	1.6746	NaN	0.006	0.387	1.544	1.8082	0.0061	NaN	1.6337	NaN	0.0073	NaN	1.7129	NaN
67067	IWB67067	Tdurum_contig11399_221	0.0099	NaN	0.9752	NaN	0.0098	NaN	1.0565	NaN	0.0096	NaN	1.0652	NaN	0.0073	0.5496	1.0149	1.1507	0.0237	NaN	1.0619	NaN	0.0191	NaN	1.089	NaN
75488	IWA223	wsnp_be490219D_Ta_1_1	0.0093	NaN	0.8141	NaN	0.0094	NaN	0.7797	NaN	0.0055	NaN	0.9056	NaN	0.0018	0.7109	0.9735	1.2013	0.0122	NaN	0.8029	NaN	0.0112	NaN	0.7802	NaN
34677	IWB34678	IAAV3176	0.0096	NaN	1.1985	NaN	0.0097	NaN	1.1669	NaN	0.0075	NaN	1.1502	NaN	0.006	NaN	1.2059	NaN	0.0187	NaN	1.1729	NaN	0.0184	NaN	1.1015	NaN
38828	IWB38829	Ku_c22709_313	0.0148	NaN	1.2812	NaN	0.0147	NaN	1.2804	NaN	0.0163	NaN	1.2667	NaN	0.0119	NaN	1.3307	NaN	0.0164	NaN	1.3001	NaN	0.0138	NaN	1.3131	NaN
41307	IWB41308	Kukri_c14999_350	0.013	NaN	2.032	NaN	0.0131	NaN	2.0413	NaN	0.0141	NaN	1.9311	NaN	0.0112	NaN	1.8513	NaN	0.0216	NaN	1.9032	NaN	0.0207	NaN	2.0678	NaN
79189	IWA5213	wsnp_Ex_rep_c66357_64540428	0.0266	NaN	0.6568	NaN	0.0267	NaN	0.6768	NaN	0.0412	0.114	0.7586	0.7828	0.0084	0.1116	0.6967	0.8751	0.1219	NaN	0.7155	NaN	0.0491	0.0703	0.6167	0.629
71705	IWB71705	Tdurum_contig46670_1132	0.0858	NaN	0.9273	NaN	0.0857	NaN	0.9798	NaN	0.0969	0.399	0.9234	0.998	0.0807	0.4043	0.9367	0.9567	0.0781	0.4083	0.9021	0.9642	0.0713	0.4484	0.8501	0.9154
66204	IWB66204	Tdurum_contig100413_237	0.0336	NaN	0.8388	NaN	0.0337	NaN	0.8609	NaN	0.107	0.6043	0.9089	1.3425	0.0274	NaN	0.8846	NaN	0.0476	NaN	0.8914	NaN	0.0403	NaN	0.8551	NaN
8375	IWB8375	BS00044720_51	0.0361	NaN	0.7644	NaN	0.036	NaN	0.7859	NaN	0.0377	NaN	0.7103	NaN	0.0266	NaN	0.6835	NaN	0.0389	0.685	0.6941	0.8384	0.0379	0.677	0.6992	0.773
8077	IWB8077	BS00037002_51	0.0437	NaN	0.7768	NaN	0.0436	NaN	0.7705	NaN	0.0465	NaN	0.7863	NaN	0.0245	0.8356	0.7957	0.9787	0.0612	NaN	0.7408	NaN	0.0563	NaN	0.8068	NaN
10576	IWB10576	BS00071788_51	0.0233	NaN	1.546	NaN	0.0232	NaN	1.4971	NaN	0.107	0.9383	1.4639	1.3073	0.0208	NaN	1.2059	NaN	0.0339	NaN	1.3764	NaN	0.0309	NaN	1.4406	NaN
10726	IWB10726	BS00074299_51	0.0459	NaN	0.3858	NaN	0.0458	NaN	0.4093	NaN	0.0442	NaN	0.4487	NaN	0.034	0.9817	0.2948	0.502	0.0589	0.9801	0.4003	0.6747	0.0542	0.9802	0.3653	0.6075
71825	IWB71825	Tdurum_contig47576_291	0.0158	NaN	1.501	NaN	0.0157	NaN	1.5329	NaN	0.0185	NaN	1.3964	NaN	0.0167	0.9603	1.3661	1.2655	0.0232	NaN	1.4622	NaN	0.0218	NaN	1.5707	NaN
36803	IWB36804	Jagger_c9129_252	0.0197	NaN	1.6618	NaN	0.0198	NaN	1.7114	NaN	0.0239	NaN	1.4764	NaN	0.0223	NaN	1.4746	NaN	0.0265	NaN	1.643	NaN	0.0249	NaN	1.7959	NaN
30197	IWB30198	Excalibur_rep_c106362_961	0.1191	NaN	2.1628	NaN	0.119	NaN	2.1502	NaN	0.1193	NaN	2.0217	NaN	0.0546	0.1272	1.7931	1.9255	0.1235	NaN	2.1383	NaN	0.1112	NaN	2.2979	NaN
30997	IWB30998	Excalibur_rep_c68850_592	0.0233	NaN	1.6402	NaN	0.0232	NaN	1.6489	NaN	0.0288	0.0996	1.5386	1.6762	0.0251	NaN	1.5181	NaN	0.0434	0.1193	1.5354	1.6805	0.0403	NaN	1.5274	NaN
53268	IWB53268	RAC875_c11152_68	0.0192	NaN	0.6405	NaN	0.0193	NaN	0.6021	NaN	0.0446	0.5316	0.6254	0.7683	0.0114	NaN	0.6784	NaN	0.0228	0.394	0.6133	0.8933	0.5661	NaN	0.5436	NaN
21153	IWB21154	Ex_c6846_757	0.0538	NaN	1.1616	NaN	0.0537	NaN	1.175	NaN	0.1925	NaN	1.2974	NaN	0.0457	NaN	1.1728	NaN	0.0663	0.2042	1.2401	1.3957	0.055	0.1921	1.2441	1.2575
57122	IWB57122	RAC875_c35846_671	0.0169	NaN	1.4541	NaN	0.017	NaN	1.4316	NaN	0.03	0.1986	1.2738	1.4606	0.0197	0.1984	1.5206	1.7723	0.0146	0.1547	1.4579	1.6218	0.0134	0.1747	1.498	1.71
78665	IWA4563	wsnp_Ex_c6664_11531767	0.0378	NaN	2.3746	NaN	0.0379	NaN	2.4115	NaN	0.0616	0.2205	2.2039	2.4413	0.0468	NaN	2.1314	NaN	0.0438	NaN	2.2753	NaN	0.0384	NaN	2.6376	NaN
9796	IWB9796	BS00066404_51	0.0987	NaN	0.4773	NaN	0.0986	NaN	0.5299	NaN	0.0968	NaN	0.5087	NaN	0.0497	NaN	0.4381	NaN	0.0955	NaN	0.5028	NaN	0.1163	NaN	0.5434	NaN
46511	IWB46512	Kukri_c55411_253	0.1314	NaN	1.2539	NaN	0.1315	NaN	1.2937	NaN	0.1392	NaN	1.2191	NaN	0.1878	NaN	1.2445	NaN	0.1745	NaN	1.2929	NaN	0.1448	NaN	1.3619	NaN
77622	IWA3227	wsnp_Ex_c29350_38393488	0.465	NaN	1.475	NaN	0.4649	NaN	1.5145	NaN	0.0479	0.4132	1.2352	1.4676	0.4218	NaN	1.5361	NaN	0.0248	0.4468	1.1872	1.4618	0.0186	0.4728	1.1557	1.4528
67367	IWB67367	Tdurum_contig11967_234	0.4927	NaN	0.8178	NaN	0.4926	NaN	0.8022	NaN	0.5105	NaN	0.8951	NaN	0.4631	NaN	0.905	NaN	0.4961	NaN	0.8405	NaN	0.5181	NaN	0.7488	NaN
58945	IWB58945	RAC875_c53438_272	0.3748	NaN	1.0948	NaN	0.3747	NaN	1.0465	NaN	0.0724	0.3586	0.789	1.0903	0.3695	NaN	1.0894	NaN	0.3503	0.4932	1.1527	1.3431	0.3434	NaN	0.9547	NaN
55345	IWB55345	RAC875_c22463_416	0.5812	NaN	0.7243	NaN	0.5811	NaN	0.7383	NaN	0.1262	0.5982	0.5827	0.7418	0.0457	0.5942	0.5292	0.6451	0.6254	NaN	0.7799	NaN	0.6118	NaN	0.6693	NaN
32728	IWB32729	GENE-1925_118	0.9874	NaN	0.4943	NaN	0.9873	NaN	0.4916	NaN	0.9904	NaN	0.5186	NaN	0.9932	NaN	0.5848	NaN	0.982	NaN	0.5704	NaN	0.982	NaN	0.5541	NaN
2336	IWB2336	BobWhite_c30109_240	0.6225	NaN	1.3403	NaN	0.6224	NaN	1.3455	NaN	0.7898	NaN	1.08	NaN	0.5555	0.781	1.3688	1.0873	0.5454	0.7499	1.3703	1.0893	0.5887	0.7757	1.2708	1.0382
28173	IWB28174	Excalibur_c63125_334	0.9834	NaN	0.4888	NaN	0.9833	NaN	0.4817	NaN	0.9859	NaN	0.4466	NaN	0.9876	NaN	0.4425	NaN	0.9798	NaN	0.4774	NaN	0.9803	NaN	0.5029	NaN
8834	IWB8834	BS00061268_51	0.9864	NaN	0.8198	NaN	0.9863	NaN	0.7277	NaN	0.7356	0.9819	0.5961	0.8201	0.7276	0.9907	0.7084	0.9161	0.9907	NaN	0.8289	NaN	0.9914	NaN	0.7565	NaN
22393	IWB22394	Excalibur_c14268_175	0.9843	NaN	0.8064	NaN	0.9844	NaN	0.7975	NaN	0.9873	NaN	0.8198	NaN	0.9866	NaN	0.7631	NaN	0.9832	NaN	0.8069	NaN	0.9795	NaN	0.7075	NaN
80728	IWA7355	wsnp_Ku_c9433_15811664	0.9876	NaN	1.2652	NaN	0.9878	NaN	1.2588	NaN	0.987	NaN	1.2406	NaN	0.9883	NaN	1.2302	NaN	0.664	0.9845	1.4665	1.2154	0.9858	NaN	1.2884	NaN
34494	IWB34495	IAAV2067	0.9867	NaN	1.5402	NaN	0.9865	NaN	1.5538	NaN	0.6437	0.9667	1.8626	1.5074	0.989	NaN	1.4548	NaN	0.6308	0.9825	1.8399	1.46	0.6338	0.9871	1.9508	1.5737
60525	IWB60525	RAC875_c78619_523	0.9838	NaN	1.5427	NaN	0.984	NaN	1.5127	NaN	0.9801	NaN	1.4663	NaN	0.9809	NaN	1.6111	NaN	0.5666	0.9736	1.6974	1.5876	0.9778	NaN	1.6738	NaN
36086	IWB36087	IACX5994	0.9703	NaN	1.3102	NaN	0.9705	NaN	1.3259	NaN	0.5541	0.9462	1.8577	1.4489	0.9796	NaN	1.4026	NaN	0.9725	NaN	1.3863	NaN	0.9754	NaN	1.4071	NaN
21139	IWB21140	Ex_c68194_1994	0.9866	NaN	1.5114	NaN	0.9868	NaN	1.5147	NaN	0.9855	NaN	1.4506	NaN	0.5765	0.9843	2.0291	1.5527	0.5972	0.9845	1.7119	1.3877	0.6137	0.9895	1.7679	1.4314
3615	IWB3615	BobWhite_c4773_85	0.9858	NaN	1.3757	NaN	0.986	NaN	1.296	NaN	0.3495	0.9353	1.6892	1.3005	0.3496	0.9772	1.7953	1.3195	0.3442	0.9761	1.7386	1.2875	0.3279	NaN	1.8077	NaN
7293	IWB7293	BS00022855_51	0.9918	NaN	1.1285	NaN	0.9916	NaN	1.1549	NaN	0.9925	NaN	1.109	NaN	0.9927	NaN	1.1086	NaN	0.9909	NaN	1.1343	NaN	0.9918	NaN	1.1028	NaN
7807	IWB7807	BS00030991_51	0.9909	NaN	1.3998	NaN	0.9907	NaN	1.4165	NaN	0.9915	NaN	1.3377	NaN	0.9927	NaN	1.3109	NaN	0.9913	NaN	1.3756	NaN	0.9902	NaN	1.5153	NaN
8265	IWB8265	BS00041200_51	0.9859	NaN	0.7015	NaN	0.9857	NaN	0.6543	NaN	0.9881	NaN	0.6963	NaN	0.9907	NaN	0.7866	NaN	0.9824	NaN	0.7343	NaN	0.9815	NaN	0.6734	NaN
10481	IWB10481	BS00070624_51	0.9912	NaN	1.4427	NaN	0.9914	NaN	1.4732	NaN	0.9904	NaN	1.4253	NaN	0.989	NaN	1.4969	NaN	0.9884	NaN	1.4686	NaN	0.9899	NaN	1.5527	NaN
12177	IWB12177	BS00101437_51	0.9798	NaN	1.4269	NaN	0.9796	NaN	1.4571	NaN	0.9747	NaN	1.3994	NaN	0.9753	NaN	1.4332	NaN	0.9717	NaN	1.4531	NaN	0.9769	NaN	1.5522	NaN
54647	IWB54647	RAC875_c18309_605	0.9951	NaN	1.1862	NaN	0.9953	NaN	1.1318	NaN	0.9964	NaN	1.1301	NaN	0.9954	NaN	1.1466	NaN	0.9962	NaN	1.1157	NaN	0.4269	0.9956	1.5488	1.0682
81546	IWA8560	wsnp_RFL_Contig4090_4610117	0.9901	NaN	1.2485	NaN	0.9899	NaN	1.2643	NaN	0.9915	NaN	1.2228	NaN	0.6884	0.9909	1.4778	1.2536	0.9906	NaN	1.2025	NaN	0.9922	NaN	1.2476	NaN
78341	IWA4138	wsnp_Ex_c52423_56025523	0.9941	NaN	1.1995	NaN	0.9939	NaN	1.2129	NaN	0.993	NaN	1.2088	NaN	0.6871	0.9942	1.3652	1.1716	0.6887	0.9941	1.3246	1.1649	0.9952	NaN	1.1356	NaN
73161	IWB73161	Tdurum_contig70056_242	0.9942	NaN	0.9803	NaN	0.994	NaN	1.0037	NaN	0.9949	NaN	1.0713	NaN	0.9948	NaN	1.133	NaN	0.6465	0.992	1.0426	1.026	0.6507	0.9939	0.9946	1.0214
16481	IWB16482	D_contig31478_205	0.9943	NaN	1.1735	NaN	0.9941	NaN	1.1855	NaN	0.9951	NaN	1.2259	NaN	0.6054	0.9955	1.5009	1.1788	0.9935	NaN	1.179	NaN	0.9939	NaN	1.1934	NaN
65965	IWB65965	TA005366-0788	0.9865	NaN	1.5101	NaN	0.9867	NaN	1.5232	NaN	0.9869	NaN	1.4481	NaN	0.9889	NaN	1.4809	NaN	0.9847	NaN	1.477	NaN	0.7072	0.9849	1.8017	1.5455
50824	IWB50824	Ra_c106775_711	0.9868	NaN	1.5698	NaN	0.987	NaN	1.5723	NaN	0.9858	NaN	1.5167	NaN	0.9881	NaN	1.4476	NaN	0.9859	NaN	1.4545	NaN	0.7015	0.9884	1.8558	1.5378
59446	IWB59446	RAC875_c5965_317	0.9918	NaN	1.1291	NaN	0.992	NaN	1.1	NaN	0.7068	0.9847	1.2134	1.1049	0.6665	0.9933	1.1017	0.9631	0.9947	NaN	1.0169	NaN	0.9939	NaN	0.9393	NaN
73654	IWB73654	Tdurum_contig83933_258	0.988	NaN	1.467	NaN	0.9882	NaN	1.5193	NaN	0.9873	NaN	1.4689	NaN	0.0781	0.9902	1.6084	1.3741	0.9834	NaN	1.4797	NaN	0.9842	NaN	1.5623	NaN
31630	IWB31631	GENE-0037_625	0.9948	NaN	1.0705	NaN	0.995	NaN	1.0784	NaN	0.7233	0.982	1.2879	1.123	0.9947	NaN	1.1796	NaN	0.9906	NaN	1.072	NaN	0.9928	NaN	1.0713	NaN
77288	IWA2772	wsnp_Ex_c23001_32223579	0.9919	NaN	1.1365	NaN	0.9921	NaN	1.1072	NaN	0.7019	0.9791	1.2896	1.1356	0.9955	NaN	1.1336	NaN	0.9901	NaN	1.1086	NaN	0.9908	NaN	1.0898	NaN
31727	IWB31728	GENE-0181_658	0.9843	NaN	0.7093	NaN	0.9841	NaN	0.7114	NaN	0.9886	NaN	0.757	NaN	0.9889	NaN	0.8251	NaN	0.9689	NaN	0.6946	NaN	0.7132	0.9701	0.7014	0.6924
43102	IWB43103	Kukri_c25260_291	0.8649	NaN	2.0442	NaN	0.8651	NaN	2.0379	NaN	0.5786	0.8339	2.3927	1.9653	0.8561	NaN	1.9459	NaN	0.8433	NaN	2.1751	NaN	0.8457	NaN	2.3106	NaN
47917	IWB47917	Kukri_c82220_112	0.4627	NaN	1.3871	NaN	0.4629	NaN	1.3659	NaN	0.1502	0.4611	1.1886	1.3248	0.1638	0.5262	1.0607	1.1348	0.4767	NaN	1.3619	NaN	0.4498	NaN	1.3397	NaN
35993	IWB35994	IACX5481	0.8235	NaN	0.6483	NaN	0.8233	NaN	0.6181	NaN	0.807	NaN	0.7387	NaN	0.0142	0.7697	0.6633	0.825	0.7829	NaN	0.6579	NaN	0.8118	NaN	0.5528	NaN
81352	IWA8221	wsnp_RFL_Contig1074_103556	0.9815	NaN	1.1456	NaN	0.9817	NaN	1.0066	NaN	0.6862	0.9696	1.3094	1.1213	0.6981	0.9743	1.2617	0.9657	0.9793	NaN	1.1182	NaN	0.6727	0.9787	1.3858	1.1204
40695	IWB40696	Kukri_c11903_1401	0.9912	NaN	0.9987	NaN	0.9914	NaN	0.9816	NaN	0.6887	0.9777	1.1535	1.0268	0.688	0.9951	1.1244	1.0002	0.9886	NaN	0.9607	NaN	0.6728	NaN	1.0702	NaN
52947	IWB52947	RAC875_c102123_159	0.9779	NaN	1.0852	NaN	0.9781	NaN	1.0823	NaN	0.4093	0.9645	1.0165	1.1095	0.9717	NaN	0.971	NaN	0.3902	0.9735	0.9506	1.0674	0.49	NaN	1.0365	NaN
18403	IWB18404	D_GBF1XID01DRVMH_206	0.983	NaN	0.7272	NaN	0.9828	NaN	0.6715	NaN	0.6233	0.9698	0.7877	0.7257	0.5496	0.9839	0.7173	0.7185	0.5898	0.9753	0.7357	0.6979	0.6269	0.9738	0.6319	0.6082
45714	IWB45715	Kukri_c46939_83	0.9912	NaN	1.1866	NaN	0.9914	NaN	1.1843	NaN	0.533	0.9701	1.3751	1.2036	0.5455	0.9863	1.1878	1.058	0.5228	0.9886	1.3031	1.1368	0.4803	NaN	1.3644	NaN
35505	IWB35506	IAAV8629	0.3966	NaN	0.6938	NaN	0.3968	NaN	0.6723	NaN	0.9933	NaN	0.7713	NaN	0.569	0.9949	1.0022	0.9245	0.4771	NaN	0.7022	NaN	0.5163	NaN	0.7398	NaN
60691	IWB60691	RAC875_c8245_272	0.9825	NaN	1.4137	NaN	0.9827	NaN	1.4468	NaN	0.4107	0.9484	1.9536	1.3776	0.4388	0.9843	1.825	1.2281	0.4106	0.9793	2.0932	1.4294	0.3875	0.9837	2.2236	1.5227
5937	IWB5937	BS00003971_51	0.9896	NaN	1.0463	NaN	0.9898	NaN	1.0568	NaN	0.9894	NaN	1.0383	NaN	0.99	NaN	1.0306	NaN	0.9879	NaN	0.9942	NaN	0.9883	NaN	1.0059	NaN
34124	IWB34125	GENE-4717_482	0.9911	NaN	0.7268	NaN	0.9913	NaN	0.7201	NaN	0.9948	NaN	0.7941	NaN	0.9939	NaN	0.7703	NaN	0.9808	NaN	0.7157	NaN	0.9823	NaN	0.6897	NaN
35455	IWB35456	IAAV8275	0.994	NaN	1.094	NaN	0.9942	NaN	1.0869	NaN	0.9943	NaN	1.1612	NaN	0.995	NaN	1.2543	NaN	0.9961	NaN	1.0252	NaN	0.9968	NaN	1.1706	NaN
36345	IWB36346	IACX9070	0.9703	NaN	1.3978	NaN	0.9705	NaN	1.4551	NaN	0.9711	NaN	1.4526	NaN	0.9881	NaN	1.378	NaN	0.9691	NaN	1.53	NaN	0.9747	NaN	1.6385	NaN
38458	IWB38459	Ku_c14548_718	0.9948	NaN	1.1723	NaN	0.9946	NaN	1.1615	NaN	0.9959	NaN	1.1473	NaN	0.9959	NaN	0.9979	NaN	0.996	NaN	1.1064	NaN	0.9966	NaN	1.0922	NaN
49060	IWB49060	Kukri_rep_c104982_217	0.7974	NaN	0.4483	NaN	0.7972	NaN	0.446	NaN	0.8129	NaN	0.4877	NaN	0.7742	NaN	0.4165	NaN	0.8172	NaN	0.5237	NaN	0.8338	NaN	0.4301	NaN
52256	IWB52256	Ra_c5515_2396	0.9907	NaN	0.8438	NaN	0.9909	NaN	0.8553	NaN	0.9931	NaN	0.8553	NaN	0.9891	NaN	0.7525	NaN	0.9877	NaN	0.8278	NaN	0.9906	NaN	0.7935	NaN
74624	IWB74624	tplb0037d04_2122	0.3704	NaN	0.8588	NaN	0.3706	NaN	0.883	NaN	0.3695	NaN	0.8617	NaN	0.3531	NaN	0.818	NaN	0.3724	NaN	0.8855	NaN	0.3688	NaN	0.7785	NaN
79387	IWA5462	wsnp_Ex_rep_c67848_66550913	0.9869	NaN	1.3018	NaN	0.9871	NaN	1.282	NaN	0.9878	NaN	1.2189	NaN	0.9851	NaN	1.2872	NaN	0.9896	NaN	1.2694	NaN	0.9899	NaN	1.3445	NaN
34014	IWB34015	GENE-4568_70	0.3414	NaN	0.6165	NaN	0.3412	NaN	0.6168	NaN	0.3272	NaN	0.718	NaN	0.0006	0.3316	0.6652	0.7613	0.3293	NaN	0.6234	NaN	0.3033	NaN	0.5637	NaN
54379	IWB54379	RAC875_c1692_1602	0.9956	NaN	1.0053	NaN	0.9958	NaN	1.0529	NaN	0.9974	NaN	1.0139	NaN	0.9958	NaN	0.9913	NaN	0.9906	0.9965	0.5018	1.0707	0.9974	NaN	1.152	NaN
54167	IWB54167	RAC875_c15854_211	0.4503	NaN	1.9817	NaN	0.4501	NaN	2.0096	NaN	0.4432	NaN	1.9878	NaN	0.0289	0.4831	1.1666	1.8962	0.4504	NaN	1.916	NaN	0.4786	NaN	1.9085	NaN
71235	IWB71235	Tdurum_contig42516_500	0.2671	NaN	1.9347	NaN	0.2673	NaN	1.9391	NaN	0.2961	NaN	1.8757	NaN	0.327	0.4661	1.9099	1.6534	0.2598	NaN	1.8896	NaN	0.2849	NaN	1.9849	NaN
67876	IWB67876	Tdurum_contig13136_762	0.9908	NaN	1.0446	NaN	0.9906	NaN	1.0332	NaN	0.9923	NaN	1.0902	NaN	0.8763	0.9913	0.8372	0.932	0.9918	NaN	1.0854	NaN	0.9931	NaN	1.0243	NaN
20998	IWB20999	Ex_c6134_531	0.99	NaN	1.5892	NaN	0.9902	NaN	1.5762	NaN	0.9258	0.9849	1.6402	1.5483	0.9874	NaN	1.5979	NaN	0.9875	NaN	1.5635	NaN	0.925	0.9905	1.7168	1.6246
71631	IWB71631	Tdurum_contig4567_312	0.9917	NaN	1.3189	NaN	0.9915	NaN	1.327	NaN	0.9919	NaN	1.2912	NaN	0.8095	0.9927	1.5693	1.3053	0.9916	NaN	1.3469	NaN	0.9931	NaN	1.4033	NaN
77534	IWA3111	wsnp_Ex_c27317_36522052	0.9916	NaN	1.1846	NaN	0.9918	NaN	1.1382	NaN	0.7806	0.9838	1.2796	1.1733	0.776	0.9931	1.1099	1.0154	0.9897	NaN	1.0841	NaN	0.9898	NaN	1.0298	NaN
1573	IWB1573	BobWhite_c22277_596	0.9823	NaN	1.2306	NaN	0.9821	NaN	1.2642	NaN	0.8655	0.9805	1.234	1.1628	0.9775	NaN	0.9967	NaN	0.984	NaN	1.1738	NaN	0.9885	NaN	1.1649	NaN
33704	IWB33705	GENE-3980_654	0.9925	NaN	1.1209	NaN	0.9927	NaN	1.1177	NaN	0.8271	0.9862	1.196	1.099	0.994	NaN	1.1592	NaN	0.8001	0.9942	1.1559	1.0488	0.9957	NaN	1.1339	NaN
39156	IWB39157	Ku_c31646_1182	0.985	NaN	0.7389	NaN	0.9848	NaN	0.7189	NaN	0.8844	0.9817	0.6618	0.7426	0.987	NaN	0.6677	NaN	0.9836	NaN	0.6841	NaN	0.9797	NaN	0.5683	NaN
45050	IWB45051	Kukri_c40656_276	0.9827	NaN	0.6363	NaN	0.9825	NaN	0.5212	NaN	0.9844	NaN	0.5651	NaN	0.9843	NaN	0.4601	NaN	0.9878	NaN	0.7218	NaN	0.6995	0.9862	0.4581	0.5737
43198	IWB43199	Kukri_c25880_238	0.9821	NaN	1.5464	NaN	0.9819	NaN	1.4903	NaN	0.9823	NaN	1.3835	NaN	0.9196	0.9848	1.7633	1.5852	0.9316	NaN	1.5452	NaN	0.9815	NaN	1.6576	NaN
72331	IWB72331	Tdurum_contig53901_177	0.9821	NaN	0.4977	NaN	0.9823	NaN	0.4678	NaN	0.8407	0.983	0.4379	0.5119	0.7999	0.9827	0.485	0.5768	0.9832	NaN	0.4789	NaN	0.9765	NaN	0.3966	NaN
49712	IWB49712	Kukri_rep_c116323_79	0.981	NaN	0.9788	NaN	0.9812	NaN	0.9895	NaN	0.7304	0.9727	1.0295	0.9815	0.9789	NaN	1.1086	NaN	0.7326	0.9786	1.0343	0.9692	0.9809	NaN	0.9398	NaN
75375	IWA64	wsnp_BE405834B_Ta_2_3	0.986	NaN	0.6695	NaN	0.9862	NaN	0.6818	NaN	0.9905	NaN	0.7213	NaN	0.9844	NaN	0.7037	NaN	0.613	0.9806	0.0507	0.6673	0.5771	0.98	0.0455	0.6481
77463	IWA3015	wsnp_Ex_c2598_4832869	0.9819	NaN	0.696	NaN	0.9817	NaN	0.6725	NaN	0.9841	NaN	0.665	NaN	0.8571	0.9874	0.5774	0.7053	0.9572	0.9761	0.5642	0.7235	0.8656	0.9731	0.5004	0.6259
8809	IWB8809	BS00060541_51	0.9425	NaN	0.2106	NaN	0.9427	NaN	0.1962	NaN	0.9636	NaN	0.2253	NaN	0.7935	0.947	0.4124	0.1449	0.9261	NaN	0.2796	NaN	0.9011	NaN	0.1879	NaN
3425	IWB3425	BobWhite_c45029_145	0.7352	NaN	1.9703	NaN	0.735	NaN	1.9863	NaN	0.7243	NaN	1.9097	NaN	0.7633	NaN	2.0152	NaN	0.4919	0.7489	1.997	1.9646	0.4965	NaN	2.1248	NaN
53578	IWB53578	RAC875_c12733_398	0.8544	NaN	1.3458	NaN	0.8546	NaN	1.4293	NaN	0.8771	0.983	1.3266	1.2987	0.8551	NaN	1.4256	NaN	0.8499	NaN	1.4307	NaN	0.8561	NaN	1.4808	NaN
30670	IWB30671	Excalibur_rep_c114451_411	0.8447	NaN	1.4261	NaN	0.8445	NaN	1.4817	NaN	0.838	NaN	1.4144	NaN	0.8239	0.9886	1.4298	1.2605	0.8239	NaN	1.4798	NaN	0.8494	NaN	1.4813	NaN
24553	IWB24554	Excalibur_c27174_243	0.5841	NaN	1.038	NaN	0.5839	NaN	0.9683	NaN	0.5699	NaN	1.041	NaN	0.608	NaN	1.1219	NaN	0.6118	NaN	1.0296	NaN	0.6278	0.7789	0.8988	1.2248
70134	IWB70134	Tdurum_contig30942_179	0.8087	NaN	0.915	NaN	0.8085	NaN	0.9282	NaN	0.7918	0.9783	0.9618	0.9118	0.7544	NaN	1.0187	NaN	0.7703	NaN	0.9809	NaN	0.7977	0.9891	0.9539	0.9327
23960	IWB23961	Excalibur_c23410_92	0.3204	NaN	1.4254	NaN	0.3206	NaN	1.4173	NaN	0.3415	0.5805	1.4072	1.0791	0.3522	NaN	1.5824	NaN	0.3424	NaN	1.4222	NaN	0.3214	0.6414	1.3718	0.9206
68680	IWB68680	Tdurum_contig17712_200	0.9864	NaN	0.9677	NaN	0.9866	NaN	0.9113	NaN	0.5077	0.9725	0.9742	0.9371	0.4945	0.9882	0.7894	0.7098	0.4697	0.9812	1.0464	1.0005	0.4722	0.9849	0.9554	0.979
6529	IWB6529	BS00012093_51	0.5153	NaN	0.7134	NaN	0.5155	NaN	0.6396	NaN	0.5372	NaN	0.7761	NaN	0.5389	NaN	0.903	NaN	0.5235	NaN	0.7079	NaN	0.4824	NaN	0.5337	NaN
13325	IWB13325	CAP12_c2701_221	0.2426	NaN	1.2415	NaN	0.2428	NaN	1.2136	NaN	0.2915	NaN	1.269	NaN	0.3417	NaN	1.2245	NaN	0.3129	NaN	1.2223	NaN	0.2786	NaN	1.0356	NaN
38327	IWB38328	Ku_c12585_729	0.9789	NaN	0.3987	NaN	0.9791	NaN	0.4248	NaN	0.7279	NaN	0.3734	NaN	0.987	NaN	0.4138	NaN	0.9644	NaN	0.4769	NaN	0.963	NaN	0.4353	NaN
81312	IWA8162	wsnp_Ra_rep_c69692_67234463	0.972	NaN	1.5493	NaN	0.9722	NaN	1.5214	NaN	0.9703	NaN	1.4858	NaN	0.9774	NaN	1.5567	NaN	0.9735	NaN	1.481	NaN	0.8159	0.9716	1.7174	1.5314
25390	IWB25391	Excalibur_c33881_618	0.9895	NaN	1.213	NaN	0.9897	NaN	1.1913	NaN	0.9905	NaN	1.1967	NaN	0.9837	0.9896	0.8812	1.1131	0.9915	NaN	1.1684	NaN	0.992	0.9935	1.1782	0.9959
17501	IWB17502	D_F5XZDLF01AWO38_233	0.98	NaN	1.2278	NaN	0.9798	NaN	1.3463	NaN	0.9765	NaN	1.3732	NaN	0.9813	NaN	1.313	NaN	0.8223	0.9752	1.3757	1.3068	0.9762	NaN	1.3697	NaN
72311	IWB72311	Tdurum_contig53332_743	0.9788	NaN	0.4157	NaN	0.979	NaN	0.3905	NaN	0.9841	NaN	0.4593	NaN	0.7086	0.9833	0.4373	0.4479	0.9811	NaN	0.4568	NaN	0.9794	NaN	0.4163	NaN
939	IWB939	BobWhite_c16623_68	0.987	NaN	1.3172	NaN	0.9868	NaN	1.298	NaN	0.9863	NaN	1.3454	NaN	0.9882	NaN	1.2613	NaN	0.9876	NaN	1.2834	NaN	0.7089	0.991	1.5195	1.2787
47864	IWB47864	Kukri_c80869_122	0.9861	NaN	1.727	NaN	0.9863	NaN	1.7772	NaN	0.8322	0.9734	1.918	1.7205	0.8413	0.9842	2.0667	1.7864	0.8267	NaN	2.0154	NaN	0.8469	0.9796	2.0172	1.7985
79467	IWA5577	wsnp_Ex_rep_c69024_67924125	0.8063	NaN	0.8792	NaN	0.8061	NaN	0.8912	NaN	0.8062	0.9862	0.9758	0.9337	0.7939	0.9951	1.0098	0.927	0.7888	0.9936	0.9317	0.8913	0.8073	0.993	0.7964	0.8218
5874	IWB5874	BS00003723_51	0.9907	NaN	1.1539	NaN	0.9905	NaN	1.09	NaN	0.9904	NaN	1.2028	NaN	0.9916	NaN	1.1607	NaN	0.9865	NaN	1.1076	NaN	0.9883	NaN	1.0983	NaN
5936	IWB5936	BS00003964_51	0.9898	NaN	0.8349	NaN	0.9896	NaN	0.8439	NaN	0.991	NaN	0.8691	NaN	0.9891	NaN	0.7508	NaN	0.9867	NaN	0.8272	NaN	0.9863	NaN	0.8128	NaN
7176	IWB7176	BS00022607_51	0.9879	NaN	0.7898	NaN	0.9881	NaN	0.7913	NaN	0.9906	NaN	0.7977	NaN	0.986	NaN	0.7713	NaN	0.9872	NaN	0.7872	NaN	0.987	NaN	0.7415	NaN
11864	IWB11864	BS00094336_51	0.992	NaN	1.2266	NaN	0.9922	NaN	1.1971	NaN	0.9934	NaN	1.2765	NaN	0.9941	NaN	1.2797	NaN	0.9891	NaN	1.2632	NaN	0.989	NaN	1.2169	NaN
38622	IWB38623	Ku_c17806_735	0.9895	NaN	0.9043	NaN	0.9897	NaN	0.9217	NaN	0.9911	NaN	0.942	NaN	0.9893	NaN	1.0008	NaN	0.9823	NaN	0.9466	NaN	0.9821	NaN	0.9394	NaN
45156	IWB45157	Kukri_c41618_362	0.757	NaN	0.5479	NaN	0.7568	NaN	0.5615	NaN	0.9765	NaN	0.6121	NaN	0.7503	NaN	0.6619	NaN	0.7641	NaN	0.611	NaN	0.7785	NaN	0.5686	NaN
60697	IWB60697	RAC875_c8254_1491	0.9879	NaN	1.188	NaN	0.9881	NaN	1.0854	NaN	0.9902	NaN	1.1171	NaN	0.9889	NaN	1.0061	NaN	0.9902	NaN	1.2156	NaN	0.9907	NaN	1.1256	NaN
80189	IWA6645	wsnp_Ku_c1818_3557849	0.9902	NaN	0.8514	NaN	0.99	NaN	0.8297	NaN	0.9913	NaN	0.8747	NaN	0.9918	NaN	0.8525	NaN	0.9854	NaN	0.8105	NaN	0.9863	NaN	0.7928	NaN
80163	IWA6602	wsnp_Ku_c1661_3262505	0.0846	NaN	0.2153	NaN	0.0844	NaN	0.2181	NaN	0.0702	NaN	0.236	NaN	0.046	NaN	0.2541	NaN	0.173	NaN	0.2406	NaN	0.1941	0.9407	0.2185	0.3447
19480	IWB19481	D_GDS7LZN02JDHSQ_89	0.027	NaN	0.9901	NaN	0.0272	NaN	1.0314	NaN	0.0271	0.0319	1.0297	0.4949	0.0126	0.0182	0.4175	1.1084	0.0349	NaN	1.0793	NaN	0.0342	0.0701	1.102	0.3482
43416	IWB43417	Kukri_c27313_62	0.026	NaN	1.1255	NaN	0.0258	NaN	1.1412	NaN	0.0272	NaN	1.1046	NaN	0.0223	0.0353	1.0283	0.6193	0.0279	NaN	1.1575	NaN	0.0261	NaN	1.177	NaN
26950	IWB26951	Excalibur_c48387_58	0.0177	NaN	1.2185	NaN	0.0175	NaN	1.1866	NaN	0.0506	0.4711	1.1952	1.4837	0.0167	NaN	1.1816	NaN	0.0199	0.4919	1.1334	1.4131	0.0163	0.5206	1.1774	1.4144
20201	IWB20202	Ex_c23445_1176	0.02	NaN	1.5699	NaN	0.0202	NaN	1.5408	NaN	0.0205	NaN	1.452	NaN	0.0155	0.9826	1.2212	1.3552	0.0202	NaN	1.3976	NaN	0.0227	0.9774	1.5359	1.5613
65781	IWB65781	TA004081-0677	0.0124	NaN	1.1771	NaN	0.0122	NaN	1.1822	NaN	0.0113	NaN	1.0955	NaN	0.0122	NaN	0.9395	NaN	0.0198	NaN	1.0942	NaN	0.0128	NaN	1.1853	NaN
80522	IWA7078	wsnp_Ku_c45334_52390277	0.0137	NaN	0.917	NaN	0.0139	NaN	0.884	NaN	0.0135	NaN	0.941	NaN	0.0081	NaN	0.8811	NaN	0.0159	NaN	0.8763	NaN	0.0147	NaN	0.8389	NaN
19457	IWB19458	D_GDS7LZN02IJHW2_442	0.0178	NaN	1.5059	NaN	0.018	NaN	1.4475	NaN	0.0184	0.0225	1.4242	0.6473	0.02	0.0181	1.4928	0.8819	0.0204	0.3536	1.4771	0.0573	0.0166	0.0224	1.4477	1.006
10733	IWB10733	BS00074366_51	0.0186	NaN	0.9461	NaN	0.0184	NaN	1.0308	NaN	0.0167	NaN	1.0128	NaN	0.0125	NaN	0.8917	NaN	0.0191	0.0242	1.5927	0.9068	0.0231	NaN	0.9905	NaN
62395	IWB62395	RAC875_rep_c117027_137	0.0182	NaN	1.6757	NaN	0.0184	NaN	1.6732	NaN	0.018	NaN	1.5173	NaN	0.0172	NaN	1.4938	NaN	0.0204	NaN	1.5925	NaN	0.0202	0.2393	1.7724	1.9901
33483	IWB33484	GENE-3588_573	0.013	NaN	1.3984	NaN	0.0128	NaN	1.3988	NaN	0.0151	NaN	1.3362	NaN	0.0091	NaN	1.3357	NaN	0.0236	NaN	1.4606	NaN	0.0207	0.2851	1.48	1.7611
23822	IWB23823	Excalibur_c22602_349	0.0375	NaN	0.6787	NaN	0.0373	NaN	0.6725	NaN	0.0393	NaN	0.6258	NaN	0.0257	0.7535	0.6054	0.7395	0.0419	NaN	0.604	NaN	0.0407	NaN	0.545	NaN
10667	IWB10667	BS00073411_51	0.0358	NaN	0.6384	NaN	0.0356	NaN	0.6123	NaN	0.0615	0.9177	0.6754	0.5748	0.0281	NaN	0.7272	NaN	0.0769	0.9561	0.637	0.5986	0.0668	0.9728	0.5291	0.7552
26844	IWB26845	Excalibur_c47209_87	0.0372	NaN	0.5803	NaN	0.037	NaN	0.6036	NaN	0.089	0.936	0.598	0.581	0.0468	0.9769	0.557	0.5157	0.0685	NaN	0.5765	NaN	0.0638	0.9671	0.6064	0.6046
78217	IWA3981	wsnp_Ex_c469_928349	0.0199	NaN	1.4293	NaN	0.0201	NaN	1.3804	NaN	0.021	NaN	1.3734	NaN	0.0188	NaN	1.1828	NaN	0.0211	0.2184	1.3526	1.4551	0.0214	0.1935	1.3922	1.4577
54077	IWB54077	RAC875_c15245_431	0.0105	NaN	2.002	NaN	0.0107	NaN	1.9681	NaN	0.3368	NaN	2.2557	NaN	0.0101	NaN	1.762	NaN	0.0172	0.3366	1.8904	2.2427	0.0146	0.3351	2.0504	2.4446
77122	IWA2538	wsnp_Ex_c20457_29526260	0.0286	NaN	1.2287	NaN	0.0288	NaN	1.2442	NaN	0.0303	NaN	1.2835	NaN	0.0291	0.3546	1.5408	1.8406	0.0443	NaN	1.357	NaN	0.037	NaN	1.4967	NaN
77286	IWA2770	wsnp_Ex_c22967_32186741	0.0244	NaN	1.1868	NaN	0.0246	NaN	1.1864	NaN	0.0469	0.3934	1.2005	1.3377	0.0207	NaN	1.2172	NaN	0.0373	NaN	1.1899	NaN	0.0335	NaN	1.2521	NaN
61381	IWB61381	RAC875_rep_c104791_336	0.0267	NaN	1.3617	NaN	0.0269	NaN	1.32	NaN	0.0297	NaN	1.3434	NaN	0.0255	0.4079	1.3092	1.634	0.0271	0.3825	1.2476	1.565	0.0292	NaN	1.2959	NaN
4680	IWB4680	BobWhite_c9931_915	0.0292	NaN	1.6959	NaN	0.0294	NaN	1.6451	NaN	0.0345	NaN	1.6107	NaN	0.0327	0.4138	1.6086	1.9448	0.0435	NaN	1.6014	NaN	0.0396	NaN	1.753	NaN
38165	IWB38166	Ku_c10756_200	0.0142	NaN	1.5103	NaN	0.0144	NaN	1.5151	NaN	0.0189	NaN	1.4623	NaN	0.0153	0.385	1.3839	1.7464	0.0203	0.4155	1.3957	1.7076	0.0148	NaN	1.4639	NaN
80479	IWA7023	wsnp_Ku_c40309_48558476	0.0165	NaN	1.3222	NaN	0.0167	NaN	1.3423	NaN	0.0174	NaN	1.333	NaN	0.0145	0.4199	1.36	1.6858	0.0172	NaN	1.2535	NaN	0.0157	NaN	1.2795	NaN
77042	IWA2434	wsnp_Ex_c19556_28530243	0.0094	NaN	1.3207	NaN	0.0096	NaN	1.3443	NaN	0.0087	NaN	1.315	NaN	0.0053	0.4383	1.0415	1.2637	0.0107	NaN	1.2744	NaN	0.011	NaN	1.2857	NaN
79426	IWA5519	wsnp_Ex_rep_c68243_67030425	0.0266	NaN	0.7313	NaN	0.0264	NaN	0.7012	NaN	0.0258	NaN	0.7941	NaN	0.0236	NaN	0.8542	NaN	0.0397	NaN	0.7498	NaN	0.0331	0.4613	0.6413	0.6901
60367	IWB60367	RAC875_c75075_313	0.0264	NaN	0.6543	NaN	0.0266	NaN	0.6637	NaN	0.0237	NaN	0.6479	NaN	0.0173	0.4518	0.605	0.6221	0.0421	0.4972	0.7023	0.7094	0.0364	0.4921	0.6041	0.5855
78847	IWA4784	wsnp_Ex_c829_1620518	0.028	NaN	1.0051	NaN	0.0282	NaN	1.025	NaN	0.0563	0.502	1.1082	1.3633	0.0351	0.5092	1.0559	1.3166	0.0334	NaN	1.0383	NaN	0.0317	NaN	1.0782	NaN
9334	IWB9334	BS00064632_51	0.0305	NaN	0.6748	NaN	0.0303	NaN	0.6947	NaN	0.0754	0.6371	0.7868	0.8851	0.0181	NaN	0.8431	NaN	0.0321	0.5586	0.822	0.9378	0.0284	0.5454	0.7634	0.8511
59410	IWB59410	RAC875_c58868_397	0.0352	NaN	0.8864	NaN	0.035	NaN	0.8616	NaN	0.084	0.6349	0.9211	1.1071	0.0218	0.6444	0.9818	1.2272	0.0779	NaN	0.9781	NaN	0.0778	0.6036	0.9599	1.135
34856	IWB34857	IAAV4275	0.0279	NaN	0.9216	NaN	0.0281	NaN	0.9359	NaN	0.0264	NaN	0.959	NaN	0.0309	NaN	0.8307	NaN	0.0292	NaN	0.9758	NaN	0.0303	0.7784	0.9377	1.1726
71795	IWB71795	Tdurum_contig4742_140	0.0145	NaN	0.6136	NaN	0.0147	NaN	0.543	NaN	0.0104	NaN	0.6138	NaN	0.0039	0.905	0.5337	0.6391	0.0129	NaN	0.7471	NaN	0.0139	NaN	0.6644	NaN
306	IWB306	BobWhite_c12128_187	0.0407	NaN	0.5841	NaN	0.0409	NaN	0.6025	NaN	0.0392	NaN	0.7074	NaN	0.0325	NaN	0.6495	NaN	0.0483	NaN	0.6724	NaN	0.0507	0.9541	0.5557	0.6708
80978	IWA7696	wsnp_Ra_c19079_28210937	0.0241	NaN	1.2934	NaN	0.0239	NaN	1.3055	NaN	0.0656	0.9088	1.2198	0.9692	0.0178	NaN	1.0435	NaN	0.0256	NaN	1.1076	NaN	0.0262	0.9787	1.225	0.923
19509	IWB19510	D_wsnpbe498678_Contig1_1	0.0557	NaN	0.2827	NaN	0.0559	NaN	0.3107	NaN	0.0445	NaN	0.3089	NaN	0.025	0.9839	0.3875	0.509	0.0889	NaN	0.2775	NaN	0.0858	NaN	0.2734	NaN
11981	IWB11981	BS00096942_51	0.0119	NaN	1.1859	NaN	0.0121	NaN	1.2187	NaN	0.0121	NaN	1.1437	NaN	0.0099	NaN	1.1153	NaN	0.0174	NaN	1.1476	NaN	0.0152	NaN	1.2887	NaN
34603	IWB34604	IAAV2725	0.019	NaN	0.348	NaN	0.0192	NaN	0.3388	NaN	0.0136	NaN	0.3823	NaN	0.0021	NaN	0.391	NaN	0.0117	NaN	0.3472	NaN	0.0139	NaN	0.2946	NaN
3277	IWB3277	BobWhite_c4303_524	0.0151	NaN	1.357	NaN	0.0153	NaN	1.3113	NaN	0.0252	0.1538	1.3511	1.55	0.0121	0.1544	1.4124	1.7299	0.0294	NaN	1.3542	NaN	0.0236	NaN	1.4767	NaN
62397	IWB62397	RAC875_rep_c117027_577	0.0217	NaN	2.2949	NaN	0.0219	NaN	2.5281	NaN	0.0243	NaN	2.1477	NaN	0.0232	NaN	2.1495	NaN	0.0219	NaN	2.3995	NaN	0.0243	0.3348	2.6162	3.2555
41136	IWB41137	Kukri_c14007_501	0.016	NaN	1.5343	NaN	0.0162	NaN	1.5057	NaN	0.0167	NaN	1.4626	NaN	0.0166	NaN	1.5435	NaN	0.0182	NaN	1.3213	NaN	0.0185	0.2108	1.3145	1.2835
27255	IWB27256	Excalibur_c51808_764	0.0194	NaN	1.4592	NaN	0.0196	NaN	1.4867	NaN	0.0284	0.1566	1.4075	1.4089	0.0228	NaN	1.3846	NaN	0.0279	NaN	1.5474	NaN	0.0186	NaN	1.5745	NaN
34558	IWB34559	IAAV2448	0.0217	NaN	1.5289	NaN	0.0219	NaN	1.5345	NaN	0.0456	0.2632	1.4955	1.7268	0.027	NaN	1.5291	NaN	0.0237	NaN	1.4362	NaN	0.023	NaN	1.3699	NaN
940	IWB940	BobWhite_c16635_331	0.0218	NaN	1.5979	NaN	0.022	NaN	1.6416	NaN	0.0238	NaN	1.5692	NaN	0.0218	NaN	1.5553	NaN	0.0303	NaN	1.5217	NaN	0.028	NaN	1.607	NaN
27811	IWB27812	Excalibur_c58410_729	0.0136	NaN	0.9511	NaN	0.0134	NaN	0.9494	NaN	0.0118	NaN	0.9753	NaN	0.007	NaN	1.0128	NaN	0.0215	NaN	0.9805	NaN	0.0188	NaN	0.8915	NaN
15045	IWB15046	CAP8_rep_c5783_430	0.0072	NaN	1.2712	NaN	0.007	NaN	1.2261	NaN	0.0054	NaN	1.2135	NaN	0.0036	NaN	1.2411	NaN	0.0108	NaN	1.1975	NaN	0.0108	0.568	1.1783	1.5056
7601	IWB7601	BS00025994_51	0.0065	NaN	0.6245	NaN	0.0063	NaN	0.6553	NaN	0.0004	0.0035	0.9589	0.6852	0.0006	0.4771	0.6248	0.8107	0.0124	0.3802	0.6296	0.8577	0.0022	0.0118	1.0996	0.805
18724	IWB18725	D_GBUVHFX02I3WPS_97	0.0059	NaN	1.4486	NaN	0.0057	NaN	1.4012	NaN	0.006	NaN	1.4284	NaN	0.0043	0.49	1.5375	1.9228	0.0106	NaN	1.3754	NaN	0.0091	NaN	1.4491	NaN
30630	IWB30631	Excalibur_rep_c113405_283	0.0041	NaN	1.6704	NaN	0.0043	NaN	1.6858	NaN	0.004	NaN	1.577	NaN	0.003	NaN	1.5575	NaN	0.0025	NaN	1.6126	NaN	0.0025	NaN	1.7743	NaN
79525	IWA5651	wsnp_Ex_rep_c69864_68824319	0.0022	NaN	1.7718	NaN	0.0024	NaN	1.7789	NaN	0.0023	NaN	1.6358	NaN	0.0017	NaN	1.7802	NaN	0.0078	NaN	1.7485	NaN	0.0079	NaN	1.6985	NaN
80601	IWA7180	wsnp_Ku_c5623_9966516	0.0028	NaN	1.2141	NaN	0.0026	NaN	1.1768	NaN	0.0314	0.4754	1.1518	1.4422	0.001	NaN	0.9713	NaN	0.0058	0.5075	1.1111	1.4207	0.0042	NaN	1.07	NaN
387	IWB387	BobWhite_c1265_607	0.0051	NaN	0.9508	NaN	0.0049	NaN	0.907	NaN	0.003	NaN	0.995	NaN	0.0008	0.3197	1.166	1.4063	0.022	NaN	0.9107	NaN	0.02	NaN	0.8869	NaN
38681	IWB38682	Ku_c19091_1803	0.0077	NaN	1.8955	NaN	0.0079	NaN	1.8948	NaN	0.031	0.3209	1.757	2.0881	0.0079	NaN	1.7263	NaN	0.0087	0.3332	1.8201	2.1442	0.3142	NaN	2.4223	NaN
8025	IWB8025	BS00035738_51	0.0112	NaN	1.5834	NaN	0.0114	NaN	1.3847	NaN	0.0107	NaN	1.6119	NaN	0.008	NaN	1.5785	NaN	0.0132	NaN	1.5501	NaN	0.015	NaN	1.5072	NaN
39889	IWB39890	Ku_c70321_66	0.009	NaN	1.4378	NaN	0.0092	NaN	1.4987	NaN	0.0261	0.2958	1.4625	1.6394	0.0049	NaN	1.4478	NaN	0.0068	0.2878	1.5679	1.7368	0.3125	NaN	1.783	NaN
7887	IWB7887	BS00032381_51	0.0092	NaN	1.1972	NaN	0.0094	NaN	1.2319	NaN	0.0085	NaN	1.2054	NaN	0.0051	NaN	1.2959	NaN	0.0082	NaN	1.29	NaN	0.0084	0.2958	1.3546	1.5532
78647	IWA4540	wsnp_Ex_c6576_11396672	0.0105	NaN	1.3216	NaN	0.0103	NaN	1.3405	NaN	0.0109	NaN	1.3295	NaN	0.0084	NaN	1.3234	NaN	0.0216	NaN	1.3008	NaN	0.0185	0.3543	1.2688	1.4801
59634	IWB59634	RAC875_c61887_194	0.0151	NaN	0.7628	NaN	0.0149	NaN	0.8038	NaN	0.0134	NaN	0.8335	NaN	0.0111	0.3758	0.7737	0.0148	0.0177	NaN	0.7351	NaN	0.0155	NaN	0.765	NaN
78285	IWA4070	wsnp_Ex_c50195_54565006	0.0112	NaN	1.0583	NaN	0.011	NaN	1.0282	NaN	0.0309	0.3781	0.9685	1.176	0.0062	0.423	1.289	1.243	0.4068	NaN	1.0983	NaN	0.3782	NaN	1.128	NaN
31815	IWB31816	GENE-0336_224	0.0072	NaN	1.1878	NaN	0.0074	NaN	1.2072	NaN	0.0059	NaN	1.0871	NaN	0.0039	NaN	1.0564	NaN	0.0111	NaN	1.0565	NaN	0.0092	0.3888	1.1679	1.3153
14901	IWB14902	CAP8_c7048_139	0.012	NaN	1.2461	NaN	0.0122	NaN	1.2363	NaN	0.0462	0.5091	1.2866	1.4394	0.0113	0.4993	1.3039	1.5296	0.0221	0.5381	1.1731	1.3551	0.0198	NaN	1.129	NaN
2457	IWB2457	BobWhite_c31500_144	0.0141	NaN	1.2967	NaN	0.0143	NaN	1.3075	NaN	0.0134	NaN	1.2825	NaN	0.0192	NaN	1.1821	NaN	0.0206	NaN	1.2585	NaN	0.014	0.7063	1.2908	1.3713
49069	IWB49069	Kukri_rep_c105119_190	0.0132	NaN	0.7719	NaN	0.013	NaN	0.7692	NaN	0.0099	NaN	0.8343	NaN	0.0062	NaN	0.8414	NaN	0.0488	NaN	0.7886	NaN	0.0445	0.7806	0.7341	0.8543
6885	IWB6885	BS00022059_51	0.0108	NaN	1.0194	NaN	0.0106	NaN	1.1115	NaN	0.0098	NaN	1.0937	NaN	0.01	NaN	1.1277	NaN	0.0201	NaN	1.0419	NaN	0.0147	NaN	1.164	NaN
11237	IWB11237	BS00082104_51	0.0138	NaN	0.7155	NaN	0.0136	NaN	0.7392	NaN	0.0127	NaN	0.706	NaN	0.0067	NaN	0.7029	NaN	0.0158	NaN	0.728	NaN	0.0116	NaN	0.6706	NaN
20560	IWB20561	Ex_c35645_407	0.0095	NaN	1.2144	NaN	0.0097	NaN	1.2201	NaN	0.0109	NaN	1.1247	NaN	0.0133	0.0181	1.0224	0.3136	0.0165	NaN	1.0981	NaN	0.0087	NaN	1.1237	NaN
12067	IWB12067	BS00099407_51	0.0086	NaN	1.2012	NaN	0.0084	NaN	1.3371	NaN	0.0083	NaN	1.1715	NaN	0.0053	NaN	1.0954	NaN	0.0105	NaN	1.3844	NaN	0.0107	NaN	1.3311	NaN
32002	IWB32003	GENE-0638_732	0.0143	NaN	0.9057	NaN	0.0145	NaN	0.7736	NaN	0.011	NaN	0.9229	NaN	0.0066	NaN	0.8719	NaN	0.021	NaN	0.9385	NaN	0.0209	0.2864	0.8687	0.9537
21026	IWB21027	Ex_c6320_330	0.0103	NaN	1.9109	NaN	0.0105	NaN	1.9471	NaN	0.0115	NaN	1.8018	NaN	0.0125	NaN	1.7029	NaN	0.0124	NaN	1.9085	NaN	0.0096	0.32	2.073	2.4935
6066	IWB6066	BS00009477_51	0.0088	NaN	1.106	NaN	0.0086	NaN	1.103	NaN	0.0068	NaN	1.1391	NaN	0.0056	NaN	1.2095	NaN	0.0069	NaN	1.1041	NaN	0.0075	NaN	1.0053	NaN
12212	IWB12212	BS00103842_51	0.009	NaN	1.8429	NaN	0.0092	NaN	1.8336	NaN	0.0096	NaN	1.6517	NaN	0.008	NaN	1.5995	NaN	0.0136	NaN	1.7002	NaN	0.0133	NaN	1.6048	NaN
27604	IWB27605	Excalibur_c5584_137	0.0052	NaN	1.349	NaN	0.0054	NaN	1.3884	NaN	0.0043	NaN	1.3725	NaN	0.0024	NaN	1.2559	NaN	0.0034	NaN	1.2648	NaN	0.0042	NaN	1.3096	NaN
76622	IWA1887	wsnp_Ex_c14340_22315611	0.0273	NaN	0.8869	NaN	0.0271	NaN	0.8413	NaN	0.0255	NaN	0.9368	NaN	0.0218	0.5412	0.9457	1.1627	0.0367	0.5735	0.8476	1.0526	0.0351	NaN	0.8259	NaN
7531	IWB7531	BS00024274_51	0.0274	NaN	0.8845	NaN	0.0272	NaN	0.9348	NaN	0.0257	NaN	0.9256	NaN	0.0255	NaN	1.0181	NaN	0.0318	0.1058	0.8993	0.1998	0.0304	NaN	0.9053	NaN
35413	IWB35414	IAAV798	0.0249	NaN	0.7667	NaN	0.0251	NaN	0.7347	NaN	0.5185	NaN	1.4813	NaN	0.0165	NaN	0.8779	NaN	0.0239	0.0295	1.2845	0.8103	0.0264	0.4918	0.8352	1.5034
54453	IWB54453	RAC875_c17347_341	0.0301	NaN	1.0727	NaN	0.0303	NaN	1.1364	NaN	0.0299	NaN	1.1157	NaN	0.0271	NaN	1.1315	NaN	0.046	NaN	1.1019	NaN	0.0419	0.3134	1.1724	1.3632
78719	IWA4628	wsnp_Ex_c7154_12290649	0.0209	NaN	1.1843	NaN	0.0211	NaN	1.1651	NaN	0.0348	0.3248	1.2652	1.3909	0.0208	NaN	1.2161	NaN	0.0383	0.3666	1.245	1.3748	0.3889	NaN	1.3199	NaN
74895	IWB74895	tplb0047k12_1370	0.0232	NaN	1.291	NaN	0.0234	NaN	1.2164	NaN	0.054	0.3516	1.3461	1.5849	0.0198	NaN	1.2509	NaN	0.0324	0.359	1.18	1.4677	0.0284	0.3708	1.1635	1.3652
81264	IWA8087	wsnp_Ra_c8715_14697086	0.0209	NaN	1.8308	NaN	0.0211	NaN	1.8266	NaN	0.0523	0.3929	1.739	1.9655	0.0262	NaN	1.6978	NaN	0.0299	0.4306	1.7538	1.9596	0.0268	NaN	1.8424	NaN
22183	IWB22184	Excalibur_c12980_2621	0.0251	NaN	0.6664	NaN	0.0249	NaN	0.599	NaN	0.0233	NaN	0.7036	NaN	0.0087	0.5069	0.7871	0.9485	0.0324	0.5929	0.7801	0.9629	0.0252	0.582	0.7647	0.9766
59482	IWB59482	RAC875_c60007_199	0.0169	NaN	1.1309	NaN	0.0171	NaN	1.0846	NaN	0.0154	NaN	1.1133	NaN	0.0127	0.9844	0.8995	0.9216	0.0221	NaN	1.0218	NaN	0.0203	NaN	1.0464	NaN
15008	IWB15009	CAP8_rep_c3697_118	0.0217	NaN	0.6413	NaN	0.0215	NaN	0.6501	NaN	0.0208	NaN	0.6598	NaN	0.009	0.9895	0.6207	0.6951	0.0175	NaN	0.6701	NaN	0.022	NaN	0.5685	NaN
10472	IWB10472	BS00070550_51	0.0202	NaN	0.5379	NaN	0.0204	NaN	0.5608	NaN	0.0195	NaN	0.5947	NaN	0.0159	NaN	0.507	NaN	0.0251	NaN	0.6177	NaN	0.0226	NaN	0.4906	NaN
27434	IWB27435	Excalibur_c539_567	0.0262	NaN	1.8276	NaN	0.026	NaN	1.8415	NaN	0.027	NaN	1.7197	NaN	0.026	NaN	1.6766	NaN	0.0383	NaN	1.7183	NaN	0.0349	NaN	1.846	NaN
41010	IWB41011	Kukri_c13275_302	0.0202	NaN	1.8037	NaN	0.0204	NaN	1.7755	NaN	0.0219	NaN	1.7488	NaN	0.0183	NaN	1.6424	NaN	0.0198	NaN	1.733	NaN	0.0209	NaN	1.7131	NaN
59075	IWB59075	RAC875_c54868_77	0.0203	NaN	0.8984	NaN	0.0205	NaN	0.9226	NaN	0.0205	0.1202	0.8967	0.1042	0.0117	NaN	0.8597	NaN	0.0179	NaN	0.8863	NaN	0.0175	NaN	0.9241	NaN
5914	IWB5914	BS00003878_51	0.0221	NaN	1.5318	NaN	0.0219	NaN	1.5806	NaN	0.0537	0.3774	1.5361	1.7902	0.0197	NaN	1.5439	NaN	0.0277	0.3972	1.5264	1.8468	0.4133	NaN	1.7866	NaN
20893	IWB20894	Ex_c5419_602	0.0285	NaN	1.4514	NaN	0.0283	NaN	1.4393	NaN	0.0276	NaN	1.3939	NaN	0.0277	0.0309	0.8612	1.349	0.0341	NaN	1.3557	NaN	0.0293	NaN	1.3994	NaN
28533	IWB28534	Excalibur_c6937_146	0.0159	NaN	1.5605	NaN	0.0157	NaN	1.6786	NaN	0.0299	0.2428	1.5608	1.7044	0.0127	0.2624	1.5097	1.6927	0.0418	NaN	1.6086	NaN	0.0359	0.2739	1.8584	1.936
30652	IWB30653	Excalibur_rep_c114119_354	0.204	NaN	1.882	NaN	0.2042	NaN	1.8337	NaN	0.2131	NaN	1.8313	NaN	0.2438	NaN	1.584	NaN	0.2214	0.4724	1.7462	1.1458	0.2076	NaN	1.8027	NaN
31636	IWB31637	GENE-0043_46	0.0314	NaN	1.5199	NaN	0.0316	NaN	1.513	NaN	0.0305	NaN	1.3866	NaN	0.0268	NaN	1.4219	NaN	0.026	NaN	1.3768	NaN	0.032	0.3226	1.5207	1.6457
8186	IWB8186	BS00039734_51	0.1319	NaN	0.1247	NaN	0.1321	NaN	0.1296	NaN	0.2009	0.9582	0.1322	0.2563	0.0562	NaN	0.1318	NaN	0.222	NaN	0.1401	NaN	0.2187	NaN	0.1215	NaN
8569	IWB8569	BS00049911_51	0.0798	NaN	0.4776	NaN	0.08	NaN	0.5103	NaN	0.0854	NaN	0.5107	NaN	0.0525	NaN	0.4773	NaN	0.0769	NaN	0.4811	NaN	0.0846	NaN	0.4839	NaN
45542	IWB45543	Kukri_c4559_278	0.0685	NaN	0.2416	NaN	0.0683	NaN	0.2339	NaN	0.0623	NaN	0.2487	NaN	0.0232	0.0822	0.2501	0.0503	0.0767	NaN	0.2695	NaN	0.0734	NaN	0.2361	NaN
77197	IWA2643	wsnp_Ex_c2171_4073472	0.2254	NaN	1.8031	NaN	0.2256	NaN	1.7496	NaN	0.4102	NaN	2.0203	NaN	0.2558	0.4376	1.7022	1.9404	0.2244	0.4144	1.7467	1.9641	0.4339	NaN	1.9626	NaN
9613	IWB9613	BS00065694_51	0.0321	NaN	0.6167	NaN	0.0323	NaN	0.5683	NaN	0.0557	0.4434	0.6535	0.7459	0.0481	NaN	0.7967	NaN	0.084	NaN	0.5796	NaN	0.04	NaN	0.5001	NaN
63605	IWB63605	RFL_Contig1319_507	0.2248	NaN	1.5659	NaN	0.2246	NaN	1.567	NaN	0.0204	0.2041	1.4853	1.5587	0.2391	NaN	1.3974	NaN	0.2287	NaN	1.5581	NaN	0.2073	NaN	1.541	NaN
12294	IWB12294	BS00106695_51	0.0425	NaN	1.0427	NaN	0.0423	NaN	1.0752	NaN	0.0519	0.2506	1.1458	1.2017	0.0401	0.2254	0.8852	1.0473	0.044	NaN	1.1078	NaN	0.0492	NaN	0.9528	NaN
73004	IWB73004	Tdurum_contig64811_273	0.0888	NaN	2.8267	NaN	0.0886	NaN	2.7921	NaN	0.0861	NaN	2.4908	NaN	0.1017	NaN	2.449	NaN	0.0855	NaN	2.5345	NaN	0.0856	0.3041	2.8733	3.154
79285	IWA5331	wsnp_Ex_rep_c66903_65319487	0.2962	NaN	2.2137	NaN	0.296	NaN	2.2497	NaN	0.3006	NaN	2.0666	NaN	0.0169	0.338	1.7927	2.1479	0.3015	NaN	2.1265	NaN	0.0178	0.2902	2.0349	2.3524
55404	IWB55404	RAC875_c22760_258	0.4373	NaN	0.0258	NaN	0.4371	NaN	0.0225	NaN	0.9898	NaN	0.8868	NaN	0.1294	0.9893	0.02	0.8488	0.5949	0.9897	0.0302	0.8804	0.4418	0.9897	0.0257	0.9147
3142	IWB3142	BobWhite_c4089_73	0.3047	NaN	1.4425	NaN	0.3045	NaN	1.464	NaN	0.0435	0.2976	1.285	1.4412	0.0129	0.3275	1.2813	1.4841	0.3149	NaN	1.5093	NaN	0.0278	0.2851	1.3407	1.4384
33360	IWB33361	GENE-3372_120	0.9934	NaN	1.287	NaN	0.9936	NaN	1.3059	NaN	0.9946	NaN	1.2728	NaN	0.4971	0.9954	2.089	1.2533	0.9954	NaN	1.2466	NaN	0.9964	NaN	1.3393	NaN
9189	IWB9189	BS00064077_51	0.9824	NaN	0.5483	NaN	0.9822	NaN	0.5667	NaN	0.9862	NaN	0.5959	NaN	0.4893	0.9841	0.8972	0.4957	0.9856	NaN	0.5496	NaN	0.9839	NaN	0.4912	NaN
67338	IWB67338	Tdurum_contig11877_785	0.9755	NaN	0.3702	NaN	0.9753	NaN	0.3526	NaN	0.9822	NaN	0.3555	NaN	0.037	0.9763	0.3495	0.2512	0.9777	NaN	0.4007	NaN	0.9727	NaN	0.3247	NaN
39029	IWB39030	Ku_c2781_1095	0.9895	NaN	0.6337	NaN	0.9893	NaN	0.6312	NaN	0.9916	NaN	0.6374	NaN	0.031	0.9885	0.7369	0.5862	0.9904	NaN	0.5855	NaN	0.9896	NaN	0.4968	NaN
67291	IWB67291	Tdurum_contig11774_1894	0.9924	NaN	1.2313	NaN	0.9926	NaN	1.2875	NaN	0.9935	NaN	1.2253	NaN	0.6038	0.9941	1.6329	1.2328	0.9909	NaN	1.2255	NaN	0.9927	NaN	1.2779	NaN
35015	IWB35016	IAAV5370	0.9913	NaN	1.2119	NaN	0.9915	NaN	1.2381	NaN	0.9902	NaN	1.2336	NaN	0.9918	NaN	1.2343	NaN	0.9828	NaN	1.1381	NaN	0.6522	0.984	1.3375	1.1186
32718	IWB32719	GENE-1908_884	0.9763	NaN	1.2512	NaN	0.9765	NaN	1.2273	NaN	0.9734	NaN	1.2794	NaN	0.9727	NaN	1.372	NaN	0.972	NaN	1.3186	NaN	0.7568	0.9805	1.3131	1.2038
78278	IWA4059	wsnp_Ex_c4954_8813973	0.9893	NaN	0.9752	NaN	0.9895	NaN	0.9623	NaN	0.7108	0.9772	1.0582	0.9908	0.9916	NaN	0.931	NaN	0.7172	0.9843	1.0438	0.9876	0.729	0.9874	0.989	0.9505
75934	IWA864	wsnp_CAP11_rep_c4303_2031651	0.9894	NaN	1.6955	NaN	0.9896	NaN	1.713	NaN	0.6194	0.968	2.0965	1.6629	0.9894	NaN	1.6927	NaN	0.6126	0.9777	2.125	1.696	0.6168	NaN	2.3284	NaN
8463	IWB8463	BS00047344_51	0.9842	NaN	0.4915	NaN	0.9844	NaN	0.4773	NaN	0.9913	NaN	0.5863	NaN	0.9904	NaN	0.5719	NaN	0.9841	NaN	0.5346	NaN	0.9815	NaN	0.4328	NaN
28293	IWB28294	Excalibur_c64435_389	0.9943	NaN	1.4825	NaN	0.9945	NaN	1.5004	NaN	0.994	NaN	1.4353	NaN	0.996	NaN	1.3678	NaN	0.9935	NaN	1.413	NaN	0.9944	NaN	1.614	NaN
31441	IWB31442	Excalibur_rep_c95926_365	0.9914	NaN	1.2426	NaN	0.9916	NaN	1.2638	NaN	0.9915	NaN	1.2258	NaN	0.9917	NaN	1.247	NaN	0.9914	NaN	1.2495	NaN	0.9924	NaN	1.2842	NaN
45165	IWB45166	Kukri_c41684_362	0.9854	NaN	0.9099	NaN	0.9852	NaN	0.9283	NaN	0.987	NaN	0.8923	NaN	0.9841	NaN	1.0184	NaN	0.9803	NaN	0.8564	NaN	0.9165	0.9816	1.262	0.8257
66471	IWB66471	Tdurum_contig10352_373	0.9934	NaN	0.8354	NaN	0.9936	NaN	0.857	NaN	0.9952	NaN	1.0691	NaN	0.55	0.9948	0.011	0.8444	0.8147	0.9924	0.0454	0.8592	0.7145	0.9935	0.0333	0.7955
18971	IWB18972	D_GDEEGVY01BICC3_361	0.9793	NaN	0.5916	NaN	0.9795	NaN	0.5036	NaN	0.9825	NaN	0.5939	NaN	0.8279	0.9852	0.6719	0.5347	0.9809	NaN	0.5256	NaN	0.9821	NaN	0.5171	NaN
5901	IWB5901	BS00003818_51	0.9935	NaN	0.7885	NaN	0.9933	NaN	0.7788	NaN	0.7467	NaN	0.7664	NaN	0.9953	NaN	0.8734	NaN	0.9912	NaN	0.746	NaN	0.9912	NaN	0.7168	NaN
6664	IWB6664	BS00019225_51	0.9923	NaN	1.216	NaN	0.9925	NaN	1.2144	NaN	0.9929	NaN	1.2085	NaN	0.9948	NaN	1.2665	NaN	0.9922	NaN	1.1323	NaN	0.8031	0.9925	1.0754	1.1664
56335	IWB56335	RAC875_c29431_1849	0.9916	NaN	1.3935	NaN	0.9914	NaN	1.425	NaN	0.9916	NaN	1.3923	NaN	0.7286	0.9933	1.6884	1.429	0.9903	NaN	1.3834	NaN	0.9923	NaN	1.455	NaN
34818	IWB34819	IAAV4068	0.9644	NaN	1.4235	NaN	0.9642	NaN	1.423	NaN	0.9659	NaN	1.44	NaN	0.9885	0.9897	1.5789	1.7965	0.9605	NaN	1.3637	NaN	0.7267	0.9672	1.6947	1.4728
26224	IWB26225	Excalibur_c41402_137	0.9885	NaN	0.8379	NaN	0.9883	NaN	0.7352	NaN	0.7886	0.9817	0.804	0.7506	0.8511	0.9895	0.7347	0.6798	0.9919	NaN	0.8262	NaN	0.825	0.9916	0.901	0.835
12012	IWB12012	BS00097694_51	0.9835	NaN	0.8747	NaN	0.9833	NaN	0.8546	NaN	0.7899	0.9775	0.8698	0.8383	0.9783	NaN	0.621	NaN	0.7523	0.9728	0.9549	0.9116	0.7729	NaN	0.8883	NaN
10157	IWB10157	BS00067814_51	0.9905	NaN	1.5175	NaN	0.9903	NaN	1.6941	NaN	0.9882	NaN	1.5991	NaN	0.9885	NaN	1.5225	NaN	0.9841	NaN	1.5868	NaN	0.9891	NaN	1.8339	NaN
33246	IWB33247	GENE-3132_471	0.9958	NaN	0.9882	NaN	0.9961	NaN	0.9756	NaN	0.9972	NaN	0.992	NaN	0.6832	0.9958	1.1614	0.9941	0.9961	NaN	1.0187	NaN	0.996	NaN	1.0612	NaN
73551	IWB73551	Tdurum_contig82189_87	0.9862	NaN	1.0677	NaN	0.9859	NaN	1.0912	NaN	0.9861	NaN	1.1011	NaN	0.7763	0.9858	1.3309	1.1472	0.9822	NaN	1.0853	NaN	0.983	NaN	1.1021	NaN
3442	IWB3442	BobWhite_c45183_144	0.9946	NaN	1.6164	NaN	0.9949	NaN	1.6986	NaN	0.9945	NaN	1.6765	NaN	0.9962	NaN	1.7102	NaN	0.9937	NaN	1.7037	NaN	0.719	0.9932	2.2491	1.8034
4244	IWB4244	BobWhite_c6820_199	0.9827	NaN	0.7201	NaN	0.9824	NaN	0.7366	NaN	0.9812	NaN	0.754	NaN	0.0505	0.9848	1.2666	0.7888	0.9812	NaN	0.7147	NaN	0.9791	NaN	0.7045	NaN
70415	IWB70415	Tdurum_contig33192_76	0.6118	NaN	1.9505	NaN	0.6115	NaN	1.9444	NaN	0.6	NaN	1.895	NaN	0.64	NaN	1.8567	NaN	0.6172	NaN	1.8824	NaN	0.6269	0.9905	1.9833	1.54
43580	IWB43581	Kukri_c28555_114	0.9878	NaN	1.3187	NaN	0.9881	NaN	1.2979	NaN	0.9887	NaN	1.295	NaN	0.9923	NaN	1.2157	NaN	0.99	NaN	1.2846	NaN	0.9893	NaN	1.307	NaN
10818	IWB10818	BS00075615_51	0.9848	NaN	1.2657	NaN	0.9851	NaN	1.3943	NaN	0.5012	0.9465	1.9609	1.2704	0.9797	NaN	1.2998	NaN	0.9801	NaN	1.3973	NaN	0.9845	NaN	1.4097	NaN
73225	IWB73225	Tdurum_contig74717_436	0.9677	NaN	0.7034	NaN	0.968	NaN	0.7543	NaN	0.9668	NaN	0.7414	NaN	0.0298	0.9668	0.8682	0.711	0.967	NaN	0.7757	NaN	0.9667	NaN	0.7936	NaN
16167	IWB16168	D_contig24181_338	0.9941	NaN	1.4233	NaN	0.9944	NaN	1.4328	NaN	0.9954	NaN	1.3578	NaN	0.6397	0.9946	1.5814	1.3159	0.9944	NaN	1.389	NaN	0.9957	NaN	1.4354	NaN
31543	IWB31544	Excalibur_s112465_213	0.9927	NaN	1.4987	NaN	0.993	NaN	1.5165	NaN	0.6492	0.9789	1.8374	1.5125	0.6499	0.9931	1.8346	1.4792	0.9857	NaN	1.4509	NaN	0.9868	NaN	1.4832	NaN
52955	IWB52955	RAC875_c1022_3059	0.9939	NaN	1.1213	NaN	0.9942	NaN	1.1189	NaN	0.9946	NaN	1.1318	NaN	0.9953	NaN	1.0946	NaN	0.3554	0.9934	1.5205	1.1554	0.3695	0.9953	1.5905	1.1704
64673	IWB64673	RFL_Contig4421_1490	0.9959	NaN	1.5824	NaN	0.9962	NaN	1.5758	NaN	0.9952	NaN	1.5516	NaN	0.6455	0.9962	1.6386	1.3452	0.9958	NaN	1.4948	NaN	0.9962	NaN	1.6149	NaN
80646	IWA7245	wsnp_Ku_c6772_11776285	0.994	NaN	1.5472	NaN	0.9937	NaN	1.544	NaN	0.9942	NaN	1.4682	NaN	0.4653	0.9945	1.8936	1.4308	0.4512	0.9925	1.9418	1.4559	0.995	NaN	1.5503	NaN
29181	IWB29182	Excalibur_c8675_1638	0.991	NaN	1.0681	NaN	0.9913	NaN	1.1005	NaN	0.9923	NaN	1.057	NaN	0.9932	NaN	1.1214	NaN	0.6679	0.9894	1.2306	1.058	0.685	0.9908	1.236	1.0663
76043	IWA1083	wsnp_CAP7_c3635_1688824	0.9917	NaN	0.7333	NaN	0.992	NaN	0.7722	NaN	0.9931	NaN	0.7071	NaN	0.5632	0.9947	0.8619	0.745	0.9863	NaN	0.7364	NaN	0.5789	0.986	0.7568	0.6836
28883	IWB28884	Excalibur_c78751_578	0.9897	NaN	1.2034	NaN	0.99	NaN	1.0841	NaN	0.9913	NaN	1.1589	NaN	0.7137	0.9908	1.0367	1.0986	0.9869	NaN	1.2231	NaN	0.6775	0.9887	1.2281	1.0536
34433	IWB34434	IAAV173	0.9882	NaN	1.3079	NaN	0.9879	NaN	1.325	NaN	0.9883	NaN	1.3298	NaN	0.7115	0.9901	1.631	1.378	0.9906	NaN	1.3049	NaN	0.9886	NaN	1.3605	NaN
72978	IWB72978	Tdurum_contig64337_243	0.9917	NaN	0.8102	NaN	0.992	NaN	0.8412	NaN	0.9943	NaN	0.7942	NaN	0.3002	0.9937	0.8078	0.7373	0.9911	NaN	0.801	NaN	0.9898	NaN	0.7007	NaN
42352	IWB42353	Kukri_c20646_2937	0.9899	NaN	1.2327	NaN	0.9896	NaN	1.2188	NaN	0.9899	NaN	1.2456	NaN	0.99	NaN	1.2633	NaN	0.984	NaN	1.2432	NaN	0.7719	0.9869	1.4771	1.3082
37467	IWB37468	JD_c4438_831	0.9777	NaN	0.5611	NaN	0.978	NaN	0.5637	NaN	0.9809	NaN	0.5835	NaN	0.98	NaN	0.5483	NaN	0.9746	NaN	0.6111	NaN	0.7225	0.9747	0.7894	0.5969
55728	IWB55728	RAC875_c25006_490	0.978	NaN	1.5498	NaN	0.9777	NaN	1.5633	NaN	0.978	NaN	1.4862	NaN	0.9836	NaN	1.4566	NaN	0.9758	NaN	1.5327	NaN	0.4482	0.9744	2.4662	1.7001
16627	IWB16628	D_contig35023_659	0.991	NaN	0.8548	NaN	0.9913	NaN	0.86	NaN	0.9919	NaN	0.8868	NaN	0.6467	0.9946	1.5495	1.0083	0.9897	NaN	0.8816	NaN	0.991	NaN	0.9373	NaN
60085	IWB60085	RAC875_c67326_214	0.9849	NaN	0.8005	NaN	0.9852	NaN	0.7809	NaN	0.9872	NaN	0.8394	NaN	0.0221	0.9892	0.534	0.7713	0.9865	NaN	0.7936	NaN	0.9856	NaN	0.765	NaN
77686	IWA3305	wsnp_Ex_c3096_5709257	0.9833	NaN	0.842	NaN	0.983	NaN	0.8757	NaN	0.9816	NaN	0.8738	NaN	0.1625	0.9838	1.133	0.9702	0.9759	NaN	0.8729	NaN	0.9783	NaN	0.8379	NaN
31655	IWB31656	GENE-0074_455	0.9837	NaN	1.4787	NaN	0.984	NaN	1.4952	NaN	0.9813	NaN	1.4236	NaN	0.9822	NaN	1.4503	NaN	0.9719	NaN	1.4962	NaN	0.603	0.9775	2.1362	1.6465
34420	IWB34421	IAAV1655	0.9926	NaN	1.2251	NaN	0.9929	NaN	1.2483	NaN	0.8699	0.9863	1.5244	1.2467	0.9947	NaN	1.2801	NaN	0.9948	NaN	1.1222	NaN	0.9956	NaN	1.1863	NaN
47559	IWB47559	Kukri_c7339_113	0.9615	NaN	1.2994	NaN	0.9612	NaN	1.3104	NaN	0.6066	0.9386	1.5624	1.2975	0.9669	NaN	1.399	NaN	0.6285	0.9612	1.5266	1.284	0.9584	NaN	1.3311	NaN
50844	IWB50844	Ra_c10762_1137	0.9133	NaN	0.1518	NaN	0.913	NaN	0.1465	NaN	0.9325	NaN	0.1509	NaN	0.3753	0.9488	0.0179	0.1782	0.8639	NaN	0.1896	NaN	0.6965	0.8482	0.0966	0.1695
11392	IWB11392	BS00084907_51	0.9876	NaN	1.2563	NaN	0.9879	NaN	1.2671	NaN	0.607	0.9735	1.4206	1.2623	0.9907	NaN	1.2414	NaN	0.9874	NaN	1.2624	NaN	0.9882	NaN	1.3092	NaN
77307	IWA2800	wsnp_Ex_c2330_4366134	0.9868	NaN	0.9409	NaN	0.9871	NaN	0.9574	NaN	0.5955	0.9728	1.1277	0.9523	0.9887	NaN	0.9217	NaN	0.9877	NaN	0.9514	NaN	0.9881	NaN	0.9475	NaN
78897	IWA4847	wsnp_Ex_c8825_14757625	0.9819	NaN	0.7798	NaN	0.9816	NaN	0.7706	NaN	0.5012	0.966	0.8137	0.7782	0.9823	NaN	0.6788	NaN	0.9798	NaN	0.7771	NaN	0.9798	NaN	0.7262	NaN
45417	IWB45418	Kukri_c44248_99	0.9699	NaN	1.5011	NaN	0.9702	NaN	1.6323	NaN	0.6427	0.9489	1.9487	1.5526	0.9716	NaN	1.6248	NaN	0.9634	NaN	1.5907	NaN	0.9635	NaN	1.6516	NaN
56688	IWB56688	RAC875_c32053_291	0.9674	NaN	1.6083	NaN	0.9677	NaN	1.6096	NaN	0.5779	0.9405	1.998	1.5963	0.9657	NaN	1.631	NaN	0.9554	NaN	1.5702	NaN	0.9608	NaN	1.6589	NaN
45466	IWB45467	Kukri_c44592_283	0.988	NaN	1.5114	NaN	0.9883	NaN	1.5219	NaN	0.7936	0.974	1.7037	1.4924	0.7467	0.9912	1.7745	1.4981	0.988	NaN	1.5019	NaN	0.7693	0.9872	1.9449	1.6973
62674	IWB62674	RAC875_rep_c70332_961	0.9869	NaN	0.7963	NaN	0.9872	NaN	0.7655	NaN	0.752	0.9802	0.8745	0.812	0.7069	0.9916	0.8963	0.8286	0.9835	NaN	0.7473	NaN	0.7663	0.9834	0.7245	0.6991
13559	IWB13559	CAP12_c8369_99	0.9848	NaN	1.4952	NaN	0.9851	NaN	1.5142	NaN	0.9814	NaN	1.4979	NaN	0.6913	0.9864	1.7997	1.4923	0.6908	0.9823	1.7201	1.4657	0.7244	0.9848	1.7049	1.4786
77225	IWA2679	wsnp_Ex_c22040_31218280	0.9847	NaN	1.2074	NaN	0.985	NaN	1.1999	NaN	0.986	NaN	1.205	NaN	0.4985	0.682	1.0177	1.2781	0.9841	NaN	1.2116	NaN	0.6391	0.981	1.3595	1.199
53764	IWB53764	RAC875_c13696_226	0.9694	NaN	1.5044	NaN	0.9697	NaN	1.5436	NaN	0.6305	0.9444	1.7891	1.4922	0.6147	0.974	1.9004	1.5244	0.9693	NaN	1.4952	NaN	0.6438	0.9652	1.8925	1.5724
35642	IWB35643	IACX10973	0.9922	NaN	1.5621	NaN	0.9919	NaN	1.5631	NaN	0.6181	0.9631	2.1246	1.512	0.6316	0.9899	2.2178	1.4721	0.6124	0.986	2.1938	1.5042	0.9905	NaN	1.7117	NaN
33390	IWB33391	GENE-3437_68	0.9927	NaN	1.4332	NaN	0.993	NaN	1.4461	NaN	0.9932	NaN	1.3814	NaN	0.622	0.9925	1.636	1.2956	0.5793	0.9868	1.7173	1.4255	0.5891	0.988	1.7208	1.4471
59112	IWB59112	RAC875_c55351_223	0.7811	NaN	1.7045	NaN	0.7808	NaN	1.7348	NaN	0.9954	NaN	1.481	NaN	0.7827	NaN	1.7336	NaN	0.8044	0.993	1.7925	1.4567	0.7733	0.9964	1.877	1.6327
35165	IWB35166	IAAV621	0.9929	NaN	1.3731	NaN	0.9932	NaN	1.3703	NaN	0.5248	NaN	1.7391	NaN	0.9952	NaN	1.3235	NaN	0.5555	0.989	1.6939	1.3131	0.5619	0.9915	1.7593	1.3411
63161	IWB63161	RAC875_rep_c80358_120	0.7187	NaN	0.881	NaN	0.7184	NaN	0.8794	NaN	0.7235	NaN	0.8671	NaN	0.7597	0.9854	0.9043	0.6113	0.7397	NaN	0.9277	NaN	0.7477	NaN	0.9476	NaN
76001	IWA1008	wsnp_CAP12_rep_c4379_1995966	0.6945	NaN	1.742	NaN	0.6942	NaN	1.7379	NaN	0.715	0.9713	1.5712	1.3614	0.7239	NaN	1.5845	NaN	0.698	0.9733	1.6782	1.4198	0.9896	NaN	1.447	NaN
57066	IWB57066	RAC875_c35355_952	0.9888	NaN	1.064	NaN	0.9885	NaN	1.0542	NaN	0.7103	0.9766	1.2153	1.055	0.7121	0.988	1.1464	0.9657	0.7027	0.9845	1.254	1.0724	0.7115	0.9914	1.1858	1.0367
43688	IWB43689	Kukri_c29319_102	0.701	NaN	1.7407	NaN	0.7007	NaN	1.7099	NaN	0.7064	0.9723	1.6275	1.3732	0.7298	0.9909	1.6175	1.3444	0.7045	NaN	1.6396	NaN	0.7207	NaN	1.614	NaN
41569	IWB41570	Kukri_c16404_100	0.9925	NaN	0.8951	NaN	0.9928	NaN	0.867	NaN	0.634	NaN	1.124	NaN	0.6597	0.9955	1.1461	0.9207	0.6692	NaN	1.1181	NaN	0.6801	NaN	1.0166	NaN
51320	IWB51320	Ra_c18658_1048	0.9819	NaN	0.4798	NaN	0.9816	NaN	0.4919	NaN	0.2976	0.9663	0.5029	0.4884	0.2806	0.9913	0.5142	0.5906	0.3121	0.9797	0.5128	0.4977	0.9832	NaN	0.4962	NaN
7824	IWB7824	BS00031141_51	0.9704	NaN	0.2334	NaN	0.9707	NaN	0.2166	NaN	0.1767	0.9694	0.1579	0.2577	0.0569	0.9898	0.1982	0.2959	0.1474	0.9723	0.1392	0.2195	0.9677	NaN	0.1815	NaN
12871	IWB12871	CAP11_c3942_361	0.4784	NaN	1.9669	NaN	0.4781	NaN	1.9922	NaN	0.4769	NaN	1.8948	NaN	0.5286	NaN	1.9071	NaN	0.5052	0.9805	1.9801	1.4412	0.5139	0.9842	2.1505	1.5589
57981	IWB57981	RAC875_c43831_91	0.9801	NaN	0.486	NaN	0.9798	NaN	0.4632	NaN	0.1052	0.9585	0.4901	0.5462	0.0253	0.9798	0.2676	0.3471	0.1153	0.9806	0.5608	0.5748	0.0886	0.9783	0.4775	0.4809
14457	IWB14457	CAP7_rep_c7543_346	0.9949	NaN	1.3416	NaN	0.9952	NaN	1.349	NaN	0.9953	NaN	1.2263	NaN	0.9948	NaN	1.2654	NaN	0.992	NaN	1.3252	NaN	0.9925	NaN	1.4411	NaN
36324	IWB36325	IACX882	0.9469	NaN	0.861	NaN	0.9466	NaN	0.8259	NaN	0.9531	NaN	0.868	NaN	0.9896	NaN	0.8035	NaN	0.9404	NaN	0.841	NaN	0.9455	NaN	0.8639	NaN
77521	IWA3093	wsnp_Ex_c27150_36365659	0.9919	NaN	1.1376	NaN	0.9922	NaN	1.1255	NaN	0.9926	NaN	1.155	NaN	0.9933	NaN	1.1469	NaN	0.9874	NaN	1.0832	NaN	0.9881	NaN	1.0241	NaN
78575	IWA4443	wsnp_Ex_c61895_61760112	0.7542	NaN	1.2278	NaN	0.7545	NaN	1.1802	NaN	0.7415	NaN	1.2549	NaN	0.7356	NaN	1.1025	NaN	0.7647	NaN	1.1585	NaN	0.7858	NaN	1.0465	NaN
78604	IWA4490	wsnp_Ex_c6381_11093111	0.9737	NaN	1.5175	NaN	0.974	NaN	1.5178	NaN	0.6395	NaN	1.73	NaN	0.9764	NaN	1.4803	NaN	0.9771	NaN	1.4472	NaN	0.9805	NaN	1.561	NaN
53886	IWB53886	RAC875_c14187_406	0.2816	NaN	2.0259	NaN	0.2819	NaN	2.0751	NaN	0.2849	NaN	1.9697	NaN	0.0121	0.29	1.5832	2.0003	0.3021	NaN	1.9641	NaN	0.2854	NaN	2.278	NaN
50646	IWB50646	Kukri_s112859_104	0.6732	NaN	1.2942	NaN	0.6729	NaN	1.3246	NaN	0.6855	NaN	1.2267	NaN	0.526	0.6961	1.0749	1.2804	0.6743	NaN	1.2793	NaN	0.6703	NaN	1.3229	NaN
64573	IWB64573	RFL_Contig4050_467	0.7436	NaN	1.3668	NaN	0.7439	NaN	1.3582	NaN	0.7502	0.8568	1.3284	1.2578	0.7898	0.8467	1.3663	1.4716	0.7547	NaN	1.4708	NaN	0.7841	NaN	1.4621	NaN
45869	IWB45870	Kukri_c48410_604	0.5364	NaN	2.68	NaN	0.5367	NaN	2.7344	NaN	0.5445	NaN	2.4947	NaN	0.608	0.9934	2.3968	1.6621	0.5597	NaN	2.552	NaN	0.5595	NaN	2.9167	NaN
6957	IWB6957	BS00022186_51	0.9958	NaN	1.2286	NaN	0.9961	NaN	1.2358	NaN	0.9969	NaN	1.1723	NaN	0.9951	NaN	1.2582	NaN	0.9872	NaN	1.2359	NaN	0.9879	NaN	1.2991	NaN
35976	IWB35977	IACX4952	0.9876	NaN	0.9148	NaN	0.9879	NaN	0.9396	NaN	0.9879	NaN	0.9578	NaN	0.9909	NaN	1.0785	NaN	0.9898	NaN	0.9848	NaN	0.859	0.9875	1.0041	1.0439
47675	IWB47675	Kukri_c76307_259	0.9737	NaN	1.0416	NaN	0.9734	NaN	1.1152	NaN	0.9784	NaN	1.0491	NaN	0.9789	0.9866	1.0525	0.8256	0.9677	0.9719	0.7018	1.1052	0.9698	0.9704	1.1567	0.6574
17006	IWB17007	D_contig65531_235	0.9868	NaN	0.8245	NaN	0.9871	NaN	0.8274	NaN	0.9882	NaN	0.8264	NaN	0.989	NaN	0.8441	NaN	0.9854	NaN	0.7866	NaN	0.9199	0.985	0.8253	0.7837
25499	IWB25500	Excalibur_c34769_285	0.9899	NaN	0.909	NaN	0.9902	NaN	0.9069	NaN	0.9925	NaN	0.9218	NaN	0.9918	NaN	0.8767	NaN	0.9157	0.9932	0.7895	0.8909	0.9908	NaN	0.7942	NaN
31986	IWB31987	GENE-0592_127	0.9857	NaN	0.6401	NaN	0.986	NaN	0.5956	NaN	0.9796	0.9888	0.3119	0.6202	0.9906	NaN	0.6886	NaN	0.9837	NaN	0.6289	NaN	0.986	NaN	0.6373	NaN
4183	IWB4183	BobWhite_c6546_423	0.9876	NaN	0.8376	NaN	0.9879	NaN	0.855	NaN	0.9897	NaN	0.9162	NaN	0.9904	NaN	0.7406	NaN	0.3483	0.9839	0.8723	0.8722	0.9864	NaN	0.8294	NaN
31684	IWB31685	GENE-0121_354	0.9901	NaN	0.8019	NaN	0.9898	NaN	0.7784	NaN	0.9921	NaN	0.8904	NaN	0.9917	NaN	0.8307	NaN	0.9841	NaN	0.7915	NaN	0.8886	0.9858	0.7262	0.8375
74910	IWB74910	tplb0048g05_866	0.9817	NaN	1.9111	NaN	0.982	NaN	1.9245	NaN	0.9771	NaN	1.891	NaN	0.9834	NaN	1.7695	NaN	0.8148	0.9752	2.3994	2.0348	0.9761	NaN	2.1195	NaN
76018	IWA1046	wsnp_CAP7_c1735_859744	0.975	NaN	0.8652	NaN	0.9747	NaN	0.7227	NaN	0.9772	NaN	0.9347	NaN	0.8415	0.9789	1.0699	0.8907	0.9644	NaN	0.916	NaN	0.9637	NaN	0.8225	NaN
28973	IWB28974	Excalibur_c80941_188	0.6764	NaN	2.4674	NaN	0.6761	NaN	2.2793	NaN	0.5649	0.6479	2.4456	2.2985	0.6887	NaN	2.2706	NaN	0.6734	NaN	2.5285	NaN	0.7106	NaN	2.6894	NaN
69985	IWB69985	Tdurum_contig30246_264	0.9465	NaN	1.4773	NaN	0.9468	NaN	1.4705	NaN	0.9419	NaN	1.4785	NaN	0.9377	0.995	1.5559	1.48	0.94	NaN	1.4711	NaN	0.9482	NaN	1.4845	NaN
62910	IWB62910	RAC875_rep_c72879_435	0.9887	NaN	0.6694	NaN	0.989	NaN	0.6168	NaN	0.993	NaN	0.7334	NaN	0.8033	0.993	0.7507	0.7427	0.8269	0.9893	0.644	0.6774	0.8339	0.986	0.5127	0.5638
44447	IWB44448	Kukri_c35451_437	0.8234	NaN	1.7888	NaN	0.8231	NaN	1.7487	NaN	0.8198	0.9507	1.6702	1.495	0.8342	0.9463	1.8184	1.5782	0.8107	NaN	1.7357	NaN	0.8577	0.9677	1.8275	1.6176
78141	IWA3881	wsnp_Ex_c44034_50189833	0.9867	NaN	0.9074	NaN	0.987	NaN	0.9065	NaN	0.8183	0.981	0.9692	0.9481	0.8103	NaN	0.8891	NaN	0.8093	0.9898	0.9435	0.9151	0.8111	0.9892	0.9189	0.8982
21839	IWB21840	Excalibur_c113078_320	0.7553	NaN	2.0354	NaN	0.755	NaN	1.9576	NaN	0.7551	NaN	1.9843	NaN	0.788	0.9844	1.9629	1.4587	0.7711	0.9483	2.0279	1.7295	0.7381	NaN	2.0348	NaN
76791	IWA2099	wsnp_Ex_c16100_24532224	0.9922	NaN	1.4454	NaN	0.9919	NaN	1.4387	NaN	0.9915	NaN	1.4529	NaN	0.7601	0.9926	1.6415	1.4687	0.776	0.9915	1.5029	1.389	0.992	NaN	1.41	NaN
2175	IWB2175	BobWhite_c28133_87	0.9947	NaN	1.2783	NaN	0.995	NaN	1.2701	NaN	0.9954	NaN	1.2357	NaN	0.8465	0.996	1.3439	1.2208	0.8312	0.9941	1.3778	1.2796	0.9945	NaN	1.344	NaN
54172	IWB54172	RAC875_c15872_141	0.9838	NaN	1.4213	NaN	0.9835	NaN	1.4221	NaN	0.8589	0.9785	1.4668	1.3438	0.9832	NaN	1.2655	NaN	0.9819	NaN	1.3995	NaN	0.8632	0.9842	1.5892	1.4759
26160	IWB26161	Excalibur_c40710_223	0.9778	NaN	1.1955	NaN	0.9781	NaN	1.23	NaN	0.9777	NaN	1.2104	NaN	0.9845	NaN	1.2381	NaN	0.7557	0.9791	1.4126	1.2283	0.9776	NaN	1.2863	NaN
6616	IWB6616	BS00015354_51	0.9854	NaN	1.188	NaN	0.9857	NaN	1.1804	NaN	0.9847	NaN	1.213	NaN	0.7212	0.9823	1.1719	1.1333	0.9823	NaN	1.1493	NaN	0.9834	NaN	1.1238	NaN
7782	IWB7782	BS00030534_51	0.9857	NaN	1.2691	NaN	0.986	NaN	1.2857	NaN	0.6979	0.9706	1.5521	1.3108	0.7145	0.9882	1.5958	1.3364	0.9812	NaN	1.2862	NaN	0.9818	NaN	1.351	NaN
80086	IWA6499	wsnp_Ku_c136_271700	0.9905	NaN	1.0924	NaN	0.9908	NaN	1.0353	NaN	0.9919	NaN	0.985	NaN	0.8527	0.9892	1.3738	1.18	0.9919	NaN	1.0554	NaN	0.9934	NaN	1.1814	NaN
7901	IWB7901	BS00032692_51	0.9927	NaN	1.2634	NaN	0.993	NaN	1.269	NaN	0.9921	NaN	1.2311	NaN	0.7083	0.9941	1.4207	1.1908	0.9906	NaN	1.216	NaN	0.9915	NaN	1.243	NaN
6461	IWB6461	BS00011740_51	0.9815	NaN	1.4319	NaN	0.9818	NaN	1.4387	NaN	0.9816	NaN	1.4074	NaN	0.9876	NaN	1.4666	NaN	0.7525	0.9797	1.5473	1.3846	0.762	0.9781	1.6289	1.4803
40073	IWB40074	Ku_c8316_366	0.9916	NaN	1.0758	NaN	0.9919	NaN	1.0474	NaN	0.823	0.9857	1.1452	1.1264	0.9951	NaN	1.164	NaN	0.9875	NaN	1.0216	NaN	0.989	NaN	1.0279	NaN
9698	IWB9698	BS00066037_51	0.9664	NaN	1.2873	NaN	0.9667	NaN	1.2318	NaN	0.9612	0.9688	0.9567	1.1447	0.9606	NaN	1.1305	NaN	0.9445	NaN	1.2696	NaN	0.9333	NaN	1.1473	NaN
55386	IWB55386	RAC875_c22627_315	0.9928	NaN	1.7621	NaN	0.9931	NaN	1.738	NaN	0.814	0.9832	1.9096	1.6936	0.8343	0.9942	1.9336	1.713	0.8163	0.9853	1.9641	1.7137	0.9893	NaN	1.8816	NaN
4310	IWB4310	BobWhite_c7235_365	0.9512	NaN	1.2765	NaN	0.9515	NaN	1.2735	NaN	0.7597	0.9354	1.3854	1.3	0.7784	0.9619	1.3375	1.2367	0.7662	NaN	1.3413	NaN	0.7752	0.9498	1.3607	1.2821
5757	IWB5757	BS00000590_51	0.99	NaN	1.8435	NaN	0.9903	NaN	1.794	NaN	0.9903	NaN	1.6906	NaN	0.9913	NaN	1.4943	NaN	0.9889	NaN	1.8214	NaN	0.9882	NaN	1.9932	NaN
7190	IWB7190	BS00022641_51	0.9855	NaN	1.3667	NaN	0.9858	NaN	1.4783	NaN	0.9852	NaN	1.3577	NaN	0.9825	NaN	1.4591	NaN	0.9765	NaN	1.42	NaN	0.9813	NaN	1.5481	NaN
47711	IWB47711	Kukri_c77188_798	0.9856	NaN	1.0756	NaN	0.9859	NaN	1.1029	NaN	0.9852	NaN	1.1032	NaN	0.9888	NaN	1.1241	NaN	0.9871	NaN	1.0968	NaN	0.9861	NaN	1.1029	NaN
61125	IWB61125	RAC875_c95364_59	0.9936	NaN	1.5435	NaN	0.9939	NaN	1.5157	NaN	0.9937	NaN	1.4769	NaN	0.9938	NaN	1.5332	NaN	0.9904	NaN	1.4628	NaN	0.992	NaN	1.6401	NaN
67816	IWB67816	Tdurum_contig13011_241	0.991	NaN	0.8577	NaN	0.9907	NaN	0.8653	NaN	0.9918	NaN	0.9107	NaN	0.9926	NaN	1.0584	NaN	0.9875	NaN	0.906	NaN	0.9883	NaN	0.8728	NaN
7813	IWB7813	BS00031056_51	0.2788	NaN	1.6102	NaN	0.2785	NaN	1.6578	NaN	0.3195	NaN	1.5815	NaN	0.3107	NaN	1.79	NaN	0.0619	0.3015	1.2615	1.6408	0.0577	0.2841	1.231	1.6102
36555	IWB36556	Jagger_c3677_91	0.2788	NaN	2.4975	NaN	0.2785	NaN	2.5369	NaN	0.2796	NaN	2.2747	NaN	0.3209	NaN	2.2624	NaN	0.1335	0.3016	1.9082	2.3423	0.1151	0.2887	2.1321	2.5156
36675	IWB36676	Jagger_c6200_80	0.329	NaN	1.5937	NaN	0.3293	NaN	1.6358	NaN	0.3212	NaN	1.6454	NaN	0.3486	NaN	1.5207	NaN	0.3309	0.5212	1.5801	1.2502	0.3339	NaN	1.4914	NaN
19997	IWB19998	Ex_c17707_1119	0.0616	NaN	1.7561	NaN	0.0619	NaN	1.7416	NaN	0.0701	NaN	1.4892	NaN	0.0664	NaN	1.3245	NaN	0.0794	0.4186	1.6656	2.0012	0.0739	NaN	1.578	NaN
81292	IWA8131	wsnp_Ra_rep_c107017_90667618	0.0394	NaN	1.2959	NaN	0.0391	NaN	1.3027	NaN	0.0648	0.3612	1.3275	1.5884	0.0336	0.3984	1.331	1.663	0.0601	0.4157	1.213	1.5073	0.0558	NaN	1.1432	NaN
79252	IWA5288	wsnp_Ex_rep_c66689_65011117	0.0326	NaN	1.7322	NaN	0.0323	NaN	1.729	NaN	0.0349	NaN	1.6255	NaN	0.0365	0.4547	1.7544	2.1267	0.041	0.4163	1.6806	2.0443	0.0362	0.4736	1.7634	2.1315
16427	IWB16428	D_contig29832_275	0.0321	NaN	1.0214	NaN	0.0318	NaN	1.0595	NaN	0.0324	NaN	1.1165	NaN	0.0336	0.9859	0.989	1.0853	0.05	NaN	1.0616	NaN	0.0489	NaN	1.0025	NaN
10522	IWB10522	BS00071042_51	0.044	NaN	0.4875	NaN	0.0437	NaN	0.4711	NaN	0.0376	NaN	0.4881	NaN	0.031	NaN	0.4289	NaN	0.0622	NaN	0.4856	NaN	0.0689	NaN	0.3929	NaN
66060	IWB66060	TA006136-0595	0.0345	NaN	0.4618	NaN	0.0348	NaN	0.417	NaN	0.0289	NaN	0.5048	NaN	0.0161	NaN	0.5613	NaN	0.0559	NaN	0.4626	NaN	0.0552	NaN	0.3983	NaN
66518	IWB66518	Tdurum_contig10431_679	0.1383	NaN	1.3486	NaN	0.1386	NaN	1.4087	NaN	0.1443	NaN	1.3426	NaN	0.0417	0.1793	1.0019	1.1594	0.171	NaN	1.3402	NaN	0.1442	NaN	1.269	NaN
22750	IWB22751	Excalibur_c16197_748	0.2399	NaN	2.1878	NaN	0.2402	NaN	2.1194	NaN	0.2748	0.3478	2.0679	1.789	0.3101	0.3454	2.1529	1.9766	0.2802	NaN	2.1144	NaN	0.2626	NaN	2.1025	NaN
73628	IWB73628	Tdurum_contig83333_238	0.2399	NaN	1.0513	NaN	0.2402	NaN	1.0189	NaN	0.2648	NaN	1.1694	NaN	0.0126	0.2967	0.729	0.8186	0.2692	NaN	1.1233	NaN	0.2625	NaN	0.8788	NaN
56423	IWB56423	RAC875_c30070_117	0.125	NaN	1.2178	NaN	0.1247	NaN	1.1891	NaN	0.1347	NaN	1.1268	NaN	0.1419	0.534	1.0496	0.4522	0.1504	NaN	1.133	NaN	0.1248	NaN	1.0594	NaN
18265	IWB18266	D_GBB4FNX02GRVRE_278	0.1076	NaN	0.3295	NaN	0.1079	NaN	0.3184	NaN	0.0955	NaN	0.3501	NaN	0.0909	0.7796	0.2907	0.0519	0.1315	NaN	0.3484	NaN	0.1362	0.8019	0.2799	0.0711
65748	IWB65748	TA003848-0787	0.0328	NaN	1.8876	NaN	0.0331	NaN	1.7435	NaN	0.0388	NaN	1.8403	NaN	0.0369	0.2414	1.7652	2.0375	0.0456	NaN	1.7145	NaN	0.0422	NaN	1.6811	NaN
27710	IWB27711	Excalibur_c57257_366	0.2084	NaN	0.6836	NaN	0.2081	NaN	0.699	NaN	0.0275	0.1888	0.726	0.6633	0.0147	NaN	0.7477	NaN	0.0296	NaN	0.6937	NaN	0.0202	NaN	0.6492	NaN
69965	IWB69965	Tdurum_contig30163_105	0.1979	NaN	1.5451	NaN	0.1982	NaN	1.5877	NaN	0.218	NaN	1.4586	NaN	0.2346	NaN	1.5886	NaN	0.2067	NaN	1.6264	NaN	0.1912	NaN	1.6772	NaN
79447	IWA5549	wsnp_Ex_rep_c68599_67447880	0.0292	NaN	1.2856	NaN	0.0295	NaN	1.2357	NaN	0.0504	0.3837	1.3738	1.5243	0.0234	NaN	1.3135	NaN	0.0503	0.4384	1.2529	1.3937	0.4332	NaN	1.3737	NaN
10429	IWB10429	BS00069989_51	0.0168	NaN	0.7239	NaN	0.0165	NaN	0.7169	NaN	0.0433	0.5401	0.7615	0.9879	0.0077	0.5574	0.7406	0.9426	0.5364	NaN	1.0346	NaN	0.5119	NaN	0.8573	NaN
73554	IWB73554	Tdurum_contig82214_79	0.0257	NaN	1.8395	NaN	0.026	NaN	1.8419	NaN	0.0283	NaN	1.8047	NaN	0.0322	NaN	1.8297	NaN	0.0361	0.2808	1.8578	2.1223	0.0335	0.2992	1.8362	2.1477
77986	IWA3683	wsnp_Ex_c39592_46849607	0.0179	NaN	0.9421	NaN	0.0176	NaN	0.9624	NaN	0.0385	0.4338	0.937	1.024	0.0097	0.3885	0.7054	0.8405	0.0235	NaN	0.9674	NaN	0.0222	0.3989	0.959	1.1002
36660	IWB36661	Jagger_c5859_114	0.0164	NaN	2.2898	NaN	0.0167	NaN	2.28	NaN	0.019	NaN	2.0774	NaN	0.0163	NaN	1.7754	NaN	0.0196	0.4121	2.2111	2.4811	0.017	NaN	2.3804	NaN
34874	IWB34875	IAAV4464	0.0238	NaN	0.8045	NaN	0.0241	NaN	0.77	NaN	0.989	NaN	0.6456	NaN	0.0179	NaN	0.7425	NaN	0.0273	0.987	0.7062	0.5651	0.9903	NaN	0.5424	NaN
79342	IWA5406	wsnp_Ex_rep_c67481_66083943	0.0296	NaN	2.0515	NaN	0.0299	NaN	2.0891	NaN	0.0488	0.2723	1.8794	2.1061	0.0273	NaN	1.7235	NaN	0.0287	0.2788	1.8955	2.1213	0.2728	NaN	2.2723	NaN
47513	IWB47513	Kukri_c7146_870	0.0224	NaN	1.2415	NaN	0.0221	NaN	1.2593	NaN	0.0229	NaN	1.3149	NaN	0.0184	0.3185	1.0963	1.2066	0.0296	NaN	1.3776	NaN	0.0269	NaN	1.3373	NaN
65872	IWB65872	TA004690-1102	0.02	NaN	1.5558	NaN	0.0203	NaN	1.5443	NaN	0.0465	0.3224	1.539	1.8559	0.0201	0.3595	1.4435	1.7549	0.0274	NaN	1.4663	NaN	0.0252	NaN	1.605	NaN
11390	IWB11390	BS00084895_51	0.0212	NaN	0.8978	NaN	0.0215	NaN	0.8957	NaN	0.0444	0.4801	0.9224	1.0883	0.0132	0.5148	0.8772	1.0619	0.526	NaN	1.0247	NaN	0.0231	0.533	0.8677	1.0508
70715	IWB70715	Tdurum_contig41998_1213	0.0162	NaN	0.6462	NaN	0.0159	NaN	0.6335	NaN	0.0593	0.6435	0.6368	0.912	0.0058	0.5536	0.925	1.1799	0.0182	NaN	0.6417	NaN	0.0135	NaN	0.6411	NaN
28782	IWB28783	Excalibur_c7613_789	0.0194	NaN	1.3799	NaN	0.0197	NaN	1.4159	NaN	0.021	NaN	1.372	NaN	0.0161	NaN	1.3244	NaN	0.0299	NaN	1.324	NaN	0.0277	NaN	1.457	NaN
39575	IWB39576	Ku_c52593_97	0.0176	NaN	1.8349	NaN	0.0179	NaN	1.7321	NaN	0.0209	NaN	1.8391	NaN	0.0201	NaN	1.7067	NaN	0.0184	NaN	1.7679	NaN	0.0195	NaN	1.7388	NaN
80669	IWA7276	wsnp_Ku_c7266_12551048	0.0188	NaN	1.1182	NaN	0.0191	NaN	1.0528	NaN	0.0514	0.4556	1.1174	1.2847	0.0176	0.3425	1.2315	1.4341	0.0353	0.4623	1.0826	1.2741	0.0271	0.4674	1.1503	1.3043
55430	IWB55430	RAC875_c2296_872	0.0296	NaN	1.202	NaN	0.0299	NaN	1.2789	NaN	0.0305	NaN	1.194	NaN	0.0232	NaN	1.1159	NaN	0.0401	NaN	1.1256	NaN	0.0376	NaN	1.2297	NaN
403	IWB403	BobWhite_c12767_148	0.0308	NaN	1.9421	NaN	0.0311	NaN	2.0299	NaN	0.0597	0.2855	1.9072	2.1226	0.0251	NaN	1.7093	NaN	0.0327	NaN	1.8031	NaN	0.0355	0.2766	2.004	2.3347
8431	IWB8431	BS00046613_51	0.0279	NaN	0.493	NaN	0.0282	NaN	0.4796	NaN	0.0461	0.4239	0.4216	0.5106	0.0169	0.4185	0.7038	0.5503	0.4523	NaN	0.5454	NaN	0.3864	NaN	0.4918	NaN
11692	IWB11692	BS00091099_51	0.0109	NaN	1.4025	NaN	0.0106	NaN	1.383	NaN	0.0108	NaN	1.2885	NaN	0.0081	NaN	1.2922	NaN	0.0178	NaN	1.3643	NaN	0.0155	NaN	1.4264	NaN
67869	IWB67869	Tdurum_contig13136_1089	0.0059	NaN	1.323	NaN	0.0062	NaN	1.3409	NaN	0.0061	NaN	1.3379	NaN	0.0031	0.2944	1.2448	1.3822	0.0119	NaN	1.3991	NaN	0.01	NaN	1.4267	NaN
51104	IWB51104	Ra_c14316_850	0.0121	NaN	0.6697	NaN	0.0124	NaN	0.6559	NaN	0.0084	NaN	0.6736	NaN	0.0036	NaN	0.6487	NaN	0.0158	NaN	0.6827	NaN	0.0148	0.3883	0.6448	0.6889
32489	IWB32490	GENE-1455_332	0.0135	NaN	0.4539	NaN	0.0132	NaN	0.4716	NaN	0.0277	0.3037	0.5332	0.6886	0.0015	NaN	0.6399	NaN	0.0152	NaN	0.5004	NaN	0.0145	NaN	0.4503	NaN
34381	IWB34382	IAAV1451	0.0099	NaN	1.4269	NaN	0.0102	NaN	1.4349	NaN	0.034	0.3143	1.4186	1.641	0.0065	NaN	1.3727	NaN	0.0117	NaN	1.4169	NaN	0.0129	0.3447	1.4752	1.751
77141	IWA2564	wsnp_Ex_c20999_30122041	0.0011	NaN	1.9651	NaN	0.0014	NaN	1.9282	NaN	0.025	0.2997	1.8866	2.203	0.0014	0.3714	1.6225	2.0623	0.0027	0.3292	1.9257	2.2493	0.0003	NaN	2.0693	NaN
59235	IWB59235	RAC875_c56878_518	0.015	NaN	1.9222	NaN	0.0153	NaN	1.9187	NaN	0.0446	0.3089	2.0358	2.3529	0.0216	0.3879	1.9092	2.3623	0.0159	NaN	1.8218	NaN	0.0151	NaN	1.9566	NaN
21011	IWB21012	Ex_c62078_1118	0.0098	NaN	2.0772	NaN	0.0101	NaN	2.0658	NaN	0.0363	0.3524	1.8612	2.0734	0.0119	NaN	1.8229	NaN	0.015	0.3675	1.9312	2.2047	0.0095	0.3569	2.1094	2.4122
61931	IWB61931	RAC875_rep_c110037_401	0.0117	NaN	1.4885	NaN	0.012	NaN	1.4434	NaN	0.0132	NaN	1.4237	NaN	0.0094	0.3591	1.3621	1.7052	0.0128	NaN	1.4299	NaN	0.0122	NaN	1.4275	NaN
2538	IWB2538	BobWhite_c32336_504	0.0137	NaN	1.3754	NaN	0.0134	NaN	1.3679	NaN	0.0478	0.3594	1.2841	1.5131	0.0117	NaN	1.2112	NaN	0.025	NaN	1.2645	NaN	0.0208	0.3901	1.2915	1.5189
80216	IWA6680	wsnp_Ku_c19943_29512612	0.0039	NaN	1.3148	NaN	0.0042	NaN	1.4186	NaN	0.0027	NaN	1.3784	NaN	0.0025	NaN	1.1854	NaN	0.0076	NaN	1.3157	NaN	0.0067	0.3864	1.3338	1.6058
9482	IWB9482	BS00065217_51	0.0111	NaN	0.5696	NaN	0.0108	NaN	0.5267	NaN	0.0068	NaN	0.5395	NaN	0.0015	NaN	0.674	NaN	0.0073	NaN	0.6276	NaN	0.0073	0.4015	0.463	0.5887
80632	IWA7225	wsnp_Ku_c6430_11257008	0.0138	NaN	1.3329	NaN	0.0135	NaN	1.3413	NaN	0.0431	0.4177	1.3752	1.659	0.016	NaN	1.3498	NaN	0.0255	0.4624	1.2579	1.5229	0.0149	0.4691	1.1636	1.4195
75385	IWA80	wsnp_BE424100D_Ta_1_1	0.0097	NaN	0.8062	NaN	0.0094	NaN	0.8033	NaN	0.009	NaN	0.8484	NaN	0.0064	0.4632	0.8766	1.1494	0.0089	0.4948	0.8226	1.0866	0.0069	0.4804	0.7773	1.0147
12457	IWB12457	BS00110010_51	0.0043	NaN	1.1062	NaN	0.0046	NaN	1.0985	NaN	0.5668	NaN	1.2756	NaN	0.002	NaN	1.1199	NaN	0.0054	0.5814	1.029	1.2081	0.0032	NaN	1.0769	NaN
38911	IWB38912	Ku_c248_240	0.009	NaN	1.4905	NaN	0.0087	NaN	1.4716	NaN	0.0099	NaN	1.4866	NaN	0.0092	NaN	1.4914	NaN	0.0181	NaN	1.4608	NaN	0.0153	0.769	1.471	1.7595
14138	IWB14138	CAP7_c4833_55	0.0083	NaN	0.7477	NaN	0.0086	NaN	0.7174	NaN	0.0545	0.904	0.7218	0.8901	0.0016	0.8133	0.9175	1.0078	0.0129	0.8954	0.7147	0.9161	0.0082	0.8608	0.7281	0.9327
35494	IWB35495	IAAV855	0.0063	NaN	1.7928	NaN	0.0066	NaN	1.685	NaN	0.0077	NaN	1.7103	NaN	0.0074	NaN	1.615	NaN	0.0072	NaN	1.6114	NaN	0.0053	NaN	1.7255	NaN
51121	IWB51121	Ra_c14657_678	0.0118	NaN	1.7918	NaN	0.0121	NaN	1.7874	NaN	0.0143	NaN	1.7831	NaN	0.0152	NaN	1.7167	NaN	0.0125	NaN	1.7116	NaN	0.0127	NaN	1.7466	NaN
58882	IWB58882	RAC875_c52933_818	0.0088	NaN	1.9061	NaN	0.0091	NaN	1.9185	NaN	0.01	NaN	1.7654	NaN	0.0068	NaN	1.6346	NaN	0.0199	NaN	1.7673	NaN	0.0188	NaN	1.9911	NaN
65338	IWB65338	TA001092-0715	0.01	NaN	2.1412	NaN	0.0103	NaN	2.1841	NaN	0.0102	NaN	2.0118	NaN	0.0084	NaN	1.8322	NaN	0.0093	NaN	2.0314	NaN	0.0109	NaN	2.3689	NaN
57161	IWB57161	RAC875_c36104_356	0.0109	NaN	2.3328	NaN	0.0106	NaN	2.3204	NaN	0.0137	NaN	2.1176	NaN	0.0162	0.0497	2.3125	2.4126	0.0183	0.0537	2.4065	2.4623	0.0165	0.049	2.5441	2.6444
36726	IWB36727	Jagger_c7206_101	0.0087	NaN	1.268	NaN	0.009	NaN	1.2667	NaN	0.0085	NaN	1.409	NaN	0.0098	0.1204	1.5807	1.8078	0.0162	NaN	1.3005	NaN	0.0094	NaN	1.2457	NaN
35313	IWB35314	IAAV724	0.003	NaN	2.3937	NaN	0.0027	NaN	2.4447	NaN	0.0034	NaN	2.1396	NaN	0.0033	0.1813	2.0893	2.423	0.003	NaN	2.3253	NaN	0.006	NaN	2.4102	NaN
40363	IWB40364	Kukri_c10511_94	0.0097	NaN	1.1618	NaN	0.0094	NaN	1.1831	NaN	0.0081	NaN	1.1451	NaN	0.0044	0.2678	1.1595	1.3005	0.0098	NaN	1.1261	NaN	0.009	NaN	1.1985	NaN
80503	IWA7054	wsnp_Ku_c4319_7847988	0.0153	NaN	1.2242	NaN	0.0156	NaN	1.2193	NaN	0.015	NaN	1.195	NaN	0.022	NaN	1.301	NaN	0.0316	NaN	1.2587	NaN	0.0196	0.2958	1.2223	1.4127
71902	IWB71902	Tdurum_contig48523_1365	0.0136	NaN	1.389	NaN	0.0139	NaN	1.3685	NaN	0.0148	NaN	1.2462	NaN	0.0135	0.3276	1.1181	0.9803	0.0168	NaN	1.2341	NaN	0.0147	NaN	1.3438	NaN
33485	IWB33486	GENE-3593_37	0.0141	NaN	0.7606	NaN	0.0138	NaN	0.7467	NaN	0.0186	0.1177	0.7456	0.8345	0.004	NaN	0.7813	NaN	0.0222	NaN	0.7378	NaN	0.0198	NaN	0.7095	NaN
10135	IWB10135	BS00067744_51	0.0121	NaN	1.2204	NaN	0.0118	NaN	1.2309	NaN	0.0335	0.3401	1.2484	1.4381	0.0071	NaN	1.1786	NaN	0.0137	NaN	1.1688	NaN	0.0145	NaN	1.161	NaN
34578	IWB34579	IAAV2596	0.0016	NaN	1.7417	NaN	0.0013	NaN	1.7257	NaN	0.0007	NaN	1.6461	NaN	0.0005	NaN	1.5894	NaN	0.0016	NaN	1.678	NaN	0.0007	0.3214	1.8709	2.0126
78905	IWA4856	wsnp_Ex_c8962_14947544	0.0012	NaN	1.7334	NaN	0.0015	NaN	1.6834	NaN	0.0012	NaN	1.6143	NaN	0.0009	0.2005	1.5161	1.7473	0.0023	0.1921	1.6861	1.8094	0.0011	NaN	1.8889	NaN
62673	IWB62673	RAC875_rep_c70325_76	0.0068	NaN	1.6921	NaN	0.0071	NaN	1.7007	NaN	0.007	NaN	1.4489	NaN	0.0064	0.3346	1.5396	1.9031	0.0119	NaN	1.6184	NaN	0.009	NaN	1.8853	NaN
76256	IWA1431	wsnp_Ex_c11055_17928283	0.0076	NaN	2.349	NaN	0.0079	NaN	2.3675	NaN	0.0381	0.2608	2.0916	2.4231	0.0085	0.309	2.0332	2.4685	0.0104	NaN	2.1455	NaN	0.0095	NaN	2.3308	NaN
35616	IWB35617	IACX1	0.0061	NaN	0.8904	NaN	0.0058	NaN	0.863	NaN	0.0041	NaN	0.9458	NaN	0.0017	0.3506	0.9779	1.1562	0.004	0.3308	0.9593	1.1317	0.0024	0.3214	0.8646	1.0078
69422	IWB69422	Tdurum_contig28070_213	0.0217	NaN	0.8191	NaN	0.0214	NaN	0.8119	NaN	0.0231	NaN	0.8652	NaN	0.0139	NaN	0.9228	NaN	0.0253	0.5438	0.7969	1.1278	0.0245	NaN	0.7266	NaN
69148	IWB69148	Tdurum_contig25624_227	0.0194	NaN	1.276	NaN	0.0191	NaN	1.2802	NaN	0.0203	NaN	1.3575	NaN	0.0131	NaN	1.37	NaN	0.0244	NaN	1.2535	NaN	0.0281	NaN	1.3096	NaN
78184	IWA3938	wsnp_Ex_c45468_51254978	0.0167	NaN	0.8696	NaN	0.017	NaN	0.8306	NaN	0.0161	NaN	0.9836	NaN	0.0085	NaN	0.9126	NaN	0.0176	NaN	0.9175	NaN	0.0156	NaN	0.9345	NaN
64716	IWB64716	RFL_Contig4542_1281	0.018	NaN	2.0299	NaN	0.0183	NaN	2.0998	NaN	0.0479	0.2952	1.9613	2.2854	0.0197	0.3292	1.8238	2.1845	0.0174	NaN	1.8684	NaN	0.0181	NaN	2.0666	NaN
34771	IWB34772	IAAV3791	0.032	NaN	1.4362	NaN	0.0317	NaN	1.35	NaN	0.0516	0.3574	1.4173	1.5751	0.0344	0.4085	1.3818	1.6035	0.0349	NaN	1.3264	NaN	0.0316	0.3885	1.3685	1.4907
44493	IWB44494	Kukri_c35925_295	0.0223	NaN	1.4422	NaN	0.022	NaN	1.1919	NaN	0.0553	0.5743	1.2962	1.3631	0.0265	NaN	1.2826	NaN	0.0315	NaN	1.1946	NaN	0.027	NaN	1.3274	NaN
73530	IWB73530	Tdurum_contig81753_70	0.0342	NaN	1.0259	NaN	0.0345	NaN	1.0197	NaN	0.0357	NaN	1.0485	NaN	0.0275	0.0373	1.0029	0.454	0.0447	NaN	1.124	NaN	0.0461	NaN	1.0821	NaN
31895	IWB31896	GENE-0456_190	0.0279	NaN	1.8222	NaN	0.0276	NaN	1.8164	NaN	0.0276	NaN	1.6895	NaN	0.0297	NaN	1.5869	NaN	0.0307	NaN	1.9537	NaN	0.0265	0.2984	2.0063	2.4651
77397	IWA2933	wsnp_Ex_c24927_34181611	0.0299	NaN	1.8109	NaN	0.0302	NaN	1.7471	NaN	0.0494	0.2989	1.7586	1.945	0.0247	NaN	1.5929	NaN	0.0347	0.3367	1.6679	1.8603	0.0379	NaN	1.772	NaN
40436	IWB40437	Kukri_c10783_576	0.0243	NaN	1.2743	NaN	0.0246	NaN	1.2986	NaN	0.0251	NaN	1.2573	NaN	0.0208	NaN	1.2415	NaN	0.0228	NaN	1.3225	NaN	0.0226	0.3096	1.3098	1.5067
75650	IWA455	wsnp_BF293620A_Ta_2_3	0.0209	NaN	0.7372	NaN	0.0212	NaN	0.7283	NaN	0.02	NaN	0.7442	NaN	0.011	0.2907	0.8591	0.8824	0.034	0.3136	0.7062	0.7182	0.0322	0.3087	0.6358	0.6342
31767	IWB31768	GENE-0255_196	0.0281	NaN	1.8632	NaN	0.0278	NaN	1.8735	NaN	0.0283	NaN	1.7461	NaN	0.0302	NaN	1.7219	NaN	0.0299	NaN	1.711	NaN	0.0279	0.3296	1.896	2.1551
52266	IWB52266	Ra_c56010_289	0.0196	NaN	1.0294	NaN	0.0199	NaN	0.994	NaN	0.0202	NaN	1.0125	NaN	0.0149	0.4365	1.0319	1.249	0.0264	NaN	0.9378	NaN	0.0243	NaN	0.8912	NaN
68549	IWB68549	Tdurum_contig16482_252	0.0443	NaN	0.6199	NaN	0.044	NaN	0.6237	NaN	0.0708	0.5022	0.6689	0.7905	0.0316	NaN	0.6066	NaN	0.0552	NaN	0.6331	NaN	0.055	NaN	0.5946	NaN
46924	IWB46925	Kukri_c61284_165	0.0237	NaN	0.8053	NaN	0.024	NaN	0.7898	NaN	0.0621	0.5093	0.8946	1.1027	0.5103	NaN	1.1813	NaN	0.0289	0.5409	0.7906	0.9988	0.0243	NaN	0.7266	NaN
62566	IWB62566	RAC875_rep_c69388_134	0.0259	NaN	0.851	NaN	0.0262	NaN	0.8136	NaN	0.0258	NaN	0.8518	NaN	0.0177	NaN	0.9447	NaN	0.036	NaN	0.7921	NaN	0.0335	0.5541	0.7467	0.9572
3270	IWB3270	BobWhite_c42875_115	0.0295	NaN	1.4937	NaN	0.0298	NaN	1.5181	NaN	0.0671	0.5803	1.4868	1.6898	0.0339	NaN	1.5622	NaN	0.0344	0.5825	1.4725	1.6963	0.6297	NaN	1.743	NaN
80791	IWA7438	wsnp_Ku_rep_c68351_67302372	0.0209	NaN	0.6679	NaN	0.0212	NaN	0.6541	NaN	0.071	0.6321	0.7467	0.9269	0.0058	NaN	0.7658	NaN	0.0369	0.6627	0.6397	0.8439	0.0355	0.6867	0.5831	0.7215
81016	IWA7752	wsnp_Ra_c22026_31453420	0.0258	NaN	1.3517	NaN	0.0261	NaN	1.3446	NaN	0.081	0.6879	1.4147	1.4877	0.0235	0.6756	1.394	1.5485	0.0327	NaN	1.2956	NaN	0.0337	0.7209	1.3665	1.4918
20682	IWB20683	Ex_c41873_341	0.0368	NaN	0.8928	NaN	0.0371	NaN	0.9146	NaN	0.0408	NaN	0.9951	NaN	0.0241	NaN	0.9798	NaN	0.0423	NaN	0.9874	NaN	0.0443	0.9018	1.0021	1.0886
13915	IWB13915	CAP7_c239_267	0.0325	NaN	0.5918	NaN	0.0322	NaN	0.5913	NaN	0.1076	0.9557	0.651	0.9374	0.0147	NaN	0.6127	NaN	0.0442	0.9797	0.5465	0.8712	0.9819	NaN	0.8747	NaN
68047	IWB68047	Tdurum_contig13671_297	0.0354	NaN	0.9394	NaN	0.0357	NaN	0.9572	NaN	0.0359	NaN	1.0013	NaN	0.0524	0.9925	1.0467	1.0464	0.0459	NaN	0.9474	NaN	0.0431	NaN	0.9832	NaN
8057	IWB8057	BS00036521_51	0.0589	NaN	0.3672	NaN	0.0586	NaN	0.3495	NaN	0.0493	NaN	0.4163	NaN	0.0215	NaN	0.542	NaN	0.0624	NaN	0.3835	NaN	0.068	NaN	0.3257	NaN
55969	IWB55969	RAC875_c26713_785	0.0163	NaN	1.3971	NaN	0.0166	NaN	1.4029	NaN	0.0157	NaN	1.3296	NaN	0.0121	NaN	1.1508	NaN	0.0175	NaN	1.3079	NaN	0.0175	NaN	1.2736	NaN
70707	IWB70707	Tdurum_contig41980_1727	0.0301	NaN	0.3766	NaN	0.0304	NaN	0.3806	NaN	0.0217	NaN	0.4437	NaN	0.0081	NaN	0.4817	NaN	0.0457	NaN	0.3899	NaN	0.0487	NaN	0.3311	NaN
39197	IWB39198	Ku_c33217_323	0.0473	NaN	0.5393	NaN	0.0476	NaN	0.5508	NaN	0.0472	NaN	0.5354	NaN	0.0322	0.4341	0.5338	0.016	0.0623	NaN	0.5355	NaN	0.0607	NaN	0.5069	NaN
12365	IWB12365	BS00108451_51	0.0262	NaN	0.9855	NaN	0.0259	NaN	0.9751	NaN	0.0266	NaN	0.9636	NaN	0.0253	NaN	1.0745	NaN	0.0571	NaN	0.9576	NaN	0.0522	NaN	0.9233	NaN
38803	IWB38804	Ku_c21976_971	0.0195	NaN	1.2487	NaN	0.0198	NaN	1.1988	NaN	0.0215	NaN	1.1786	NaN	0.0198	0.0201	0.8539	1.0901	0.0266	NaN	1.1854	NaN	0.0231	NaN	1.1843	NaN
67150	IWB67150	Tdurum_contig11559_722	0.0429	NaN	0.7354	NaN	0.0426	NaN	0.6722	NaN	0.0795	NaN	0.3319	NaN	0.0279	0.0688	0.5519	0.3346	0.0693	0.1354	0.6369	0.3451	0.066	0.1097	0.5807	0.3301
12024	IWB12024	BS00098103_51	0.0284	NaN	1.4829	NaN	0.0281	NaN	1.4262	NaN	0.0294	NaN	1.3738	NaN	0.0269	0.0361	1.3871	1.0905	0.0339	0.0432	1.4407	1.2485	0.0329	0.0359	1.3512	1.2302
38640	IWB38641	Ku_c1812_1702	0.03	NaN	1.12	NaN	0.0303	NaN	1.1073	NaN	0.031	NaN	1.1509	NaN	0.0237	0.0209	1.5249	1.3033	0.0366	NaN	1.1372	NaN	0.0389	0.2193	1.1895	1.3749
44453	IWB44454	Kukri_c35516_93	0.028	NaN	1.7569	NaN	0.0277	NaN	1.7535	NaN	0.0285	NaN	1.688	NaN	0.0264	NaN	1.4192	NaN	0.0365	0.1768	1.7149	1.8789	0.0269	0.1576	1.8827	1.9749
34629	IWB34630	IAAV2883	0.0753	NaN	0.5722	NaN	0.075	NaN	0.5772	NaN	0.1231	0.929	0.6111	0.5757	0.0461	0.9738	0.6698	0.6015	0.0992	NaN	0.5753	NaN	0.109	NaN	0.5199	NaN
34699	IWB34700	IAAV3315	0.4418	NaN	1.0765	NaN	0.4415	NaN	1.0881	NaN	0.0874	0.4184	0.9176	1.0994	0.4695	NaN	1.1189	NaN	0.0897	0.4497	0.8918	1.0582	0.0908	0.4455	0.8369	0.9857
44777	IWB44778	Kukri_c3827_337	0.3762	NaN	2.6498	NaN	0.3765	NaN	2.7035	NaN	0.3786	NaN	2.4774	NaN	0.4128	0.6583	2.4312	2.0332	0.3949	NaN	2.5907	NaN	0.3909	NaN	2.9971	NaN
7459	IWB7459	BS00023173_51	0.432	NaN	1.3864	NaN	0.4323	NaN	1.4399	NaN	0.4423	NaN	1.3651	NaN	0.466	0.9682	0.9788	0.9244	0.4475	NaN	1.3967	NaN	0.4698	NaN	1.4026	NaN
57971	IWB57971	RAC875_c43762_349	0.3099	NaN	3.0289	NaN	0.3096	NaN	3.0083	NaN	0.3144	NaN	2.7532	NaN	0.0521	0.3585	2.1451	2.7937	0.3268	NaN	2.8295	NaN	0.326	NaN	3.1214	NaN
52409	IWB52409	Ra_c6693_1297	0.4244	NaN	1.0321	NaN	0.4247	NaN	1.0054	NaN	0.4055	NaN	1.1518	NaN	0.3993	NaN	1.107	NaN	0.4344	0.7206	0.9608	0.074	0.4514	0.7188	0.8272	0.0773
24750	IWB24751	Excalibur_c28728_313	0.3332	NaN	1.6841	NaN	0.3329	NaN	1.6126	NaN	0.0608	0.2924	1.5334	1.6444	0.0487	0.3258	1.3754	1.4474	0.3417	NaN	1.6083	NaN	0.0631	0.3135	1.5639	1.5997
53427	IWB53427	RAC875_c118477_79	0.3512	NaN	1.845	NaN	0.3509	NaN	1.8493	NaN	0.3519	NaN	1.8056	NaN	0.3876	NaN	1.6823	NaN	0.3647	0.5527	1.7096	1.4477	0.3667	NaN	1.809	NaN
81044	IWA7790	wsnp_Ra_c25656_35227058	0.9791	NaN	1.2757	NaN	0.9794	NaN	1.3921	NaN	0.9759	NaN	1.2753	NaN	0.4516	0.9753	2.2255	1.2997	0.9771	NaN	1.292	NaN	0.9807	NaN	1.3074	NaN
11558	IWB11558	BS00088350_51	0.9953	NaN	1.273	NaN	0.9956	NaN	1.2633	NaN	0.5563	0.9736	1.5258	1.2607	0.9954	NaN	1.1765	NaN	0.9967	NaN	1.1911	NaN	0.5539	0.9972	1.4479	1.2055
56495	IWB56495	RAC875_c3057_412	0.9821	NaN	1.1546	NaN	0.9824	NaN	1.1836	NaN	0.9821	NaN	1.1336	NaN	0.9843	NaN	1.2718	NaN	0.9838	NaN	1.1168	NaN	0.6619	0.9837	1.493	1.1774
80108	IWA6527	wsnp_Ku_c14373_22670517	0.9863	NaN	0.7951	NaN	0.9866	NaN	0.809	NaN	0.9871	NaN	0.8372	NaN	0.989	NaN	0.925	NaN	0.984	NaN	0.787	NaN	0.7004	0.9843	0.7249	0.7444
9130	IWB9130	BS00063793_51	0.9862	NaN	1.3499	NaN	0.9865	NaN	1.3681	NaN	0.9864	NaN	1.3227	NaN	0.9883	NaN	1.2631	NaN	0.984	NaN	1.3353	NaN	0.0392	0.9841	1.498	1.4936
17332	IWB17333	D_F1BEJMU02FUXI9_169	0.9842	NaN	0.9005	NaN	0.9845	NaN	0.9212	NaN	0.9849	NaN	0.9474	NaN	0.7525	0.988	0.932	0.9077	0.704	0.9824	0.9621	0.9152	0.9812	NaN	0.8711	NaN
8411	IWB8411	BS00045740_51	0.9947	NaN	1.2994	NaN	0.9944	NaN	1.2966	NaN	0.9956	NaN	1.2658	NaN	0.9947	NaN	1.1707	NaN	0.9963	NaN	1.2262	NaN	0.7191	0.9973	1.5095	1.2598
49313	IWB49313	Kukri_rep_c108067_229	0.9937	NaN	0.9092	NaN	0.9934	NaN	0.8639	NaN	0.7575	0.9876	0.9775	0.9191	0.9959	NaN	0.8931	NaN	0.7637	0.9937	1.0093	0.9257	0.995	NaN	0.8083	NaN
7231	IWB7231	BS00022733_51	0.9743	NaN	1.2412	NaN	0.974	NaN	1.2679	NaN	0.9738	NaN	1.2292	NaN	0.6684	0.9773	1.4646	1.2581	0.9776	NaN	1.1769	NaN	0.9786	NaN	1.1875	NaN
38272	IWB38273	Ku_c11827_457	0.9883	NaN	1.1203	NaN	0.9886	NaN	1.1101	NaN	0.9891	NaN	1.1225	NaN	0.9908	NaN	1.0814	NaN	0.4788	0.9841	1.3136	1.1198	0.4594	0.9863	1.3527	1.1503
72048	IWB72048	Tdurum_contig5017_1015	0.9892	NaN	0.5313	NaN	0.9895	NaN	0.5116	NaN	0.9874	NaN	0.5486	NaN	0.0241	0.983	0.557	0.6172	0.9868	NaN	0.5419	NaN	0.9839	NaN	0.5129	NaN
73466	IWB73466	Tdurum_contig8028_870	0.9771	NaN	0.5498	NaN	0.9774	NaN	0.5407	NaN	0.9826	NaN	0.6248	NaN	0.6363	0.983	0.4873	0.5916	0.9729	NaN	0.57	NaN	0.9674	NaN	0.4786	NaN
52558	IWB52558	Ra_c71973_691	0.9559	NaN	0.2383	NaN	0.9562	NaN	0.2194	NaN	0.9698	NaN	0.2605	NaN	0.9658	NaN	0.1862	NaN	0.4053	0.9713	0.4159	0.3546	0.4099	0.9616	0.332	0.2718
41804	IWB41805	Kukri_c17714_161	0.9947	NaN	1.7295	NaN	0.9944	NaN	1.8134	NaN	0.4939	0.9546	2.4239	1.7983	0.996	NaN	1.6863	NaN	0.9962	NaN	1.7669	NaN	0.4599	0.9964	2.6701	1.9363
80399	IWA6919	wsnp_Ku_c33335_42844594	0.9872	NaN	1.2419	NaN	0.9875	NaN	1.3017	NaN	0.4508	0.9541	1.7119	1.2695	0.5085	0.9849	1.6584	1.2251	0.9831	NaN	1.2688	NaN	0.4681	0.985	1.7436	1.2604
41590	IWB41591	Kukri_c16480_370	0.6234	NaN	0.9351	NaN	0.6237	NaN	0.8833	NaN	0.6307	NaN	1.0399	NaN	0.6409	0.9928	1.0289	0.8533	0.6391	NaN	0.9338	NaN	0.6239	NaN	0.7738	NaN
48279	IWB48279	Kukri_c920_1379	0.5527	NaN	1.7648	NaN	0.553	NaN	1.7757	NaN	0.5707	NaN	1.6415	NaN	0.5816	0.9458	1.6055	1.2916	0.5446	0.9212	1.7758	1.4209	0.5316	0.9215	1.914	1.5476
75702	IWA534	wsnp_BG263521A_Ta_2_2	0.9803	NaN	1.0737	NaN	0.9806	NaN	1.1045	NaN	0.1406	NaN	1.1792	NaN	0.9844	NaN	0.9845	NaN	0.1553	0.9772	1.284	1.0873	0.1442	0.9772	1.3484	1.1887
7799	IWB7799	BS00030842_51	0.9831	NaN	1.0164	NaN	0.9834	NaN	1.0167	NaN	0.9842	NaN	1.0216	NaN	0.9855	NaN	0.9784	NaN	0.9744	NaN	1.0213	NaN	0.976	NaN	1.088	NaN
77720	IWA3342	wsnp_Ex_c3147_5817088	0.9861	NaN	1.2056	NaN	0.9864	NaN	1.2281	NaN	0.9878	NaN	1.2309	NaN	0.9909	NaN	1.2127	NaN	0.9834	NaN	1.2133	NaN	0.9817	NaN	1.2068	NaN
12312	IWB12312	BS00107263_51	0.9923	NaN	0.9295	NaN	0.9926	NaN	0.914	NaN	0.9939	NaN	0.9132	NaN	0.9937	NaN	0.8671	NaN	0.9901	NaN	0.8552	NaN	0.9912	NaN	0.8877	NaN
51260	IWB51260	Ra_c17211_876	0.9785	NaN	0.772	NaN	0.9782	NaN	0.7844	NaN	0.9613	0.9806	0.4943	0.7655	0.9477	0.9743	0.4919	0.8003	0.9217	0.9554	0.5121	0.822	0.9655	NaN	0.7959	NaN
25458	IWB25459	Excalibur_c34426_723	0.7424	NaN	1.2248	NaN	0.7427	NaN	1.2604	NaN	0.7328	NaN	1.2573	NaN	0.6973	0.9771	1.2023	0.9303	0.7327	NaN	1.2701	NaN	0.7153	NaN	1.2553	NaN
6322	IWB6322	BS00010967_51	0.9852	NaN	1.5463	NaN	0.9855	NaN	1.5784	NaN	0.9857	NaN	1.4697	NaN	0.9892	NaN	1.5059	NaN	0.9842	NaN	1.4909	NaN	0.9844	NaN	1.6324	NaN
61614	IWB61614	RAC875_rep_c106589_650	0.9925	NaN	1.0393	NaN	0.9922	NaN	1.0078	NaN	0.9941	NaN	1.0766	NaN	0.8277	0.9939	1.1677	1.0861	0.8626	0.9901	1.1304	1.0943	0.9926	NaN	1.1075	NaN
71963	IWB71963	Tdurum_contig4937_206	0.9924	NaN	1.2915	NaN	0.9927	NaN	1.2811	NaN	0.9936	NaN	1.2591	NaN	0.8943	0.9928	1.566	1.4217	0.9877	NaN	1.2793	NaN	0.9899	NaN	1.3474	NaN
825	IWB825	BobWhite_c15647_606	0.9841	NaN	1.6884	NaN	0.9844	NaN	1.7053	NaN	0.9823	NaN	1.6608	NaN	0.8046	0.9897	2.0207	1.6414	0.9841	NaN	1.6866	NaN	0.9831	NaN	1.8026	NaN
72611	IWB72611	Tdurum_contig58110_441	0.9852	NaN	1.7077	NaN	0.9855	NaN	1.7098	NaN	0.7994	0.977	1.7635	1.6568	0.9809	NaN	1.5785	NaN	0.9829	NaN	1.7315	NaN	0.9868	NaN	1.8531	NaN
57168	IWB57168	RAC875_c3620_735	0.843	NaN	1.5038	NaN	0.8433	NaN	1.4889	NaN	0.8087	NaN	1.4819	NaN	0.7948	NaN	1.4736	NaN	0.7885	NaN	1.5494	NaN	0.5213	0.8193	1.7933	1.6095
48835	IWB48835	Kukri_rep_c103039_607	0.8594	NaN	0.7252	NaN	0.8591	NaN	0.7164	NaN	0.8105	NaN	0.7533	NaN	0.757	0.8268	1.0299	0.856	0.845	NaN	0.7093	NaN	0.88	NaN	0.6184	NaN
78892	IWA4839	wsnp_Ex_c871_1693682	0.8108	NaN	1.0357	NaN	0.8111	NaN	0.9669	NaN	0.8031	NaN	1.028	NaN	0.7966	NaN	1.0372	NaN	0.7946	NaN	1.0246	NaN	0.8277	0.9714	0.9409	0.8784
68420	IWB68420	Tdurum_contig15512_429	0.7543	NaN	0.8786	NaN	0.7546	NaN	0.8618	NaN	0.7329	NaN	0.8105	NaN	0.7357	0.9619	0.9572	0.781	0.7639	NaN	0.7913	NaN	0.7784	NaN	0.6654	NaN
38875	IWB38876	Ku_c2392_1692	0.9866	NaN	0.8568	NaN	0.9863	NaN	0.7014	NaN	0.0912	0.9642	0.7764	0.8721	0.0067	0.9902	0.6567	0.762	0.9765	NaN	0.781	NaN	0.0404	0.9805	0.6312	0.903
43406	IWB43407	Kukri_c2726_61	0.9935	NaN	1.4379	NaN	0.9932	NaN	1.4906	NaN	0.9927	NaN	1.4794	NaN	0.9944	NaN	1.3429	NaN	0.9927	NaN	1.4292	NaN	0.827	0.9933	1.7423	1.5342
52601	IWB52601	Ra_c7318_685	0.9804	NaN	0.5055	NaN	0.9801	NaN	0.481	NaN	0.9853	NaN	0.5247	NaN	0.9852	NaN	0.54	NaN	0.9831	NaN	0.469	NaN	0.8539	0.9835	0.4008	0.4278
9817	IWB9817	BS00066475_51	0.9913	NaN	0.8517	NaN	0.9916	NaN	0.8474	NaN	0.9938	NaN	0.861	NaN	0.7319	0.9952	0.8834	0.8462	0.7738	NaN	0.841	NaN	0.9922	NaN	0.8154	NaN
54786	IWB54786	RAC875_c1918_101	0.9914	NaN	1.858	NaN	0.9917	NaN	1.7272	NaN	0.9923	NaN	1.7467	NaN	0.9885	NaN	1.8236	NaN	0.9915	NaN	1.9709	NaN	0.9928	NaN	1.8526	NaN
81138	IWA7915	wsnp_Ra_c40111_47657589	0.7654	NaN	1.8947	NaN	0.7657	NaN	1.8624	NaN	0.7587	NaN	1.8341	NaN	0.7797	NaN	1.9146	NaN	0.7814	NaN	1.8047	NaN	0.7985	NaN	1.8314	NaN
57020	IWB57020	RAC875_c34981_294	0.9913	NaN	1.4107	NaN	0.9909	NaN	1.3061	NaN	0.991	NaN	1.1117	NaN	0.2523	0.4103	1.8129	1.9806	0.2566	0.3863	1.8439	2.0551	0.2711	0.9885	2.1233	1.397
10206	IWB10206	BS00068012_51	0.9846	NaN	0.8933	NaN	0.985	NaN	0.8742	NaN	0.9879	NaN	0.9231	NaN	0.9885	NaN	0.8111	NaN	0.985	NaN	0.8891	NaN	0.9817	NaN	0.7851	NaN
12015	IWB12015	BS00097866_51	0.9898	NaN	0.9089	NaN	0.9902	NaN	0.9127	NaN	0.9911	NaN	0.9062	NaN	0.9918	NaN	0.9229	NaN	0.9898	NaN	0.9132	NaN	0.9909	NaN	0.8548	NaN
58050	IWB58050	RAC875_c44575_396	0.9768	NaN	1.3404	NaN	0.9772	NaN	1.34	NaN	0.976	NaN	1.3094	NaN	0.9833	NaN	1.3715	NaN	0.9785	NaN	1.3515	NaN	0.9775	NaN	1.4391	NaN
67588	IWB67588	Tdurum_contig12404_620	0.9899	NaN	1.4063	NaN	0.9895	NaN	1.3396	NaN	0.9892	NaN	1.313	NaN	0.4558	0.9897	1.6395	1.2789	0.9855	NaN	1.2962	NaN	0.9872	NaN	1.4084	NaN
21702	IWB21703	Excalibur_c10669_1741	0.9932	NaN	1.0544	NaN	0.9928	NaN	1.0213	NaN	0.9935	NaN	1.0581	NaN	0.9939	NaN	0.97	NaN	0.9897	NaN	0.9771	NaN	0.2079	0.9903	0.5315	0.9704
81109	IWA7876	wsnp_Ra_c3378_6318431	0.9776	NaN	1.4843	NaN	0.978	NaN	1.5231	NaN	0.9764	NaN	1.47	NaN	0.9795	NaN	1.5303	NaN	0.5883	0.9626	1.8101	1.5205	0.967	NaN	1.6343	NaN
78685	IWA4586	wsnp_Ex_c6920_11929171	0.9879	NaN	1.2434	NaN	0.9883	NaN	1.2309	NaN	0.264	0.9423	1.7341	1.2746	0.3593	0.9905	1.5068	1.176	0.2816	0.9817	1.6483	1.2333	0.2635	0.9896	1.7076	1.2515
3468	IWB3468	BobWhite_c45534_535	0.9915	NaN	1.2542	NaN	0.9919	NaN	1.2657	NaN	0.9917	NaN	1.2703	NaN	0.993	NaN	1.2029	NaN	0.9895	NaN	1.2302	NaN	0.6691	0.9911	1.472	1.2781
39518	IWB39519	Ku_c48337_2091	0.9938	NaN	1.3986	NaN	0.9942	NaN	1.4405	NaN	0.9938	NaN	1.3708	NaN	0.9947	NaN	1.337	NaN	0.6741	0.9919	1.5324	1.3562	0.9931	NaN	1.4385	NaN
79432	IWA5526	wsnp_Ex_rep_c68405_67220227	0.9676	NaN	0.5749	NaN	0.968	NaN	0.5916	NaN	0.9736	NaN	0.6489	NaN	0.9789	NaN	0.637	NaN	0.7562	0.9717	0.6171	0.6007	0.7595	0.9684	0.5345	0.534
65912	IWB65912	TA004987-0866	0.9947	NaN	1.6445	NaN	0.9951	NaN	1.6296	NaN	0.9946	NaN	1.5502	NaN	0.9959	NaN	1.507	NaN	0.9907	NaN	1.5585	NaN	0.4916	0.9917	2.4861	1.7243
34794	IWB34795	IAAV3899	0.7272	NaN	0.7485	NaN	0.7268	NaN	0.7849	NaN	0.0754	0.6989	0.6209	0.8051	0.6658	NaN	0.8081	NaN	0.7077	NaN	0.7819	NaN	0.6972	NaN	0.7677	NaN
73562	IWB73562	Tdurum_contig82366_354	0.9925	NaN	1.2805	NaN	0.9929	NaN	1.2887	NaN	0.9933	NaN	1.2342	NaN	0.5398	0.989	1.2913	1.1582	0.9905	NaN	1.2374	NaN	0.9929	NaN	1.2573	NaN
72939	IWB72939	Tdurum_contig63207_82	0.9757	NaN	0.4775	NaN	0.9761	NaN	0.5018	NaN	0.9824	NaN	0.5181	NaN	0.0212	0.9771	0.3206	0.3888	0.9653	NaN	0.4999	NaN	0.97	NaN	0.515	NaN
34987	IWB34988	IAAV5220	0.9846	NaN	0.9264	NaN	0.985	NaN	0.9429	NaN	0.9866	NaN	0.9247	NaN	0.9851	NaN	0.9492	NaN	0.3942	0.9798	0.8113	0.8602	0.9855	NaN	0.9134	NaN
73815	IWB73815	Tdurum_contig92805_226	0.9806	NaN	0.475	NaN	0.981	NaN	0.4763	NaN	0.9866	NaN	0.508	NaN	0.6792	0.9857	0.4511	0.4459	0.9772	NaN	0.5177	NaN	0.9704	NaN	0.4285	NaN
80605	IWA7184	wsnp_Ku_c5693_10079278	0.9919	NaN	1.6055	NaN	0.9923	NaN	1.6187	NaN	0.7216	0.9784	1.7998	1.5813	0.9923	NaN	1.4802	NaN	0.9873	NaN	1.5299	NaN	0.9896	NaN	1.6691	NaN
77221	IWA2672	wsnp_Ex_c22016_31191407	0.9918	NaN	1.1096	NaN	0.9922	NaN	1.0947	NaN	0.5236	0.9755	1.1867	1.1055	0.9939	NaN	1.1306	NaN	0.9864	NaN	1.0727	NaN	0.9885	NaN	1.1647	NaN
45321	IWB45322	Kukri_c43242_401	0.9697	NaN	0.5946	NaN	0.9693	NaN	0.6013	NaN	0.0965	0.939	0.6628	0.6406	0.9723	NaN	0.5338	NaN	0.9686	NaN	0.5715	NaN	0.9661	NaN	0.5702	NaN
27959	IWB27960	Excalibur_c60382_77	0.5762	NaN	0.9824	NaN	0.5766	NaN	0.9887	NaN	0.5572	NaN	1.0256	NaN	0.5379	NaN	0.9785	NaN	0.5635	NaN	0.9807	NaN	0.5062	0.5909	0.6555	0.8933
65168	IWB65168	RFL_Contig5917_3182	0.9848	NaN	1.0364	NaN	0.9852	NaN	1.0047	NaN	0.9857	NaN	1.0018	NaN	0.8676	0.9852	1.2519	1.016	0.6443	0.9813	1.2433	1.0366	0.6894	0.9836	1.2727	1.0881
69799	IWB69799	Tdurum_contig29467_99	0.9895	NaN	1.149	NaN	0.9899	NaN	1.1343	NaN	0.7444	0.9799	1.3153	1.1581	0.7728	0.9905	1.4937	1.2856	0.7692	0.9873	1.2824	1.0997	0.9899	NaN	1.124	NaN
53595	IWB53595	RAC875_c12803_916	0.994	NaN	1.0334	NaN	0.9944	NaN	0.9978	NaN	0.9948	NaN	1.0073	NaN	0.7365	0.9956	1.0297	0.9226	0.7462	0.9883	1.0688	0.9832	0.7666	0.988	1.0121	0.9517
47298	IWB47298	Kukri_c66357_357	0.9854	NaN	1.2661	NaN	0.9858	NaN	1.2352	NaN	0.7052	0.9718	1.5241	1.2886	0.7379	0.9851	1.567	1.1862	0.9847	NaN	1.2901	NaN	0.7071	0.9865	1.5548	1.3296
79262	IWA5302	wsnp_Ex_rep_c66800_65171198	0.9906	NaN	1.4314	NaN	0.991	NaN	1.4136	NaN	0.6492	0.9762	1.7571	1.4196	0.9919	NaN	1.4565	NaN	0.6123	0.987	1.71	1.3841	0.6252	NaN	1.9656	NaN
17509	IWB17510	D_F5XZDLF01BEJOY_150	0.7641	NaN	0.6807	NaN	0.7637	NaN	0.643	NaN	0.7245	NaN	0.8236	NaN	0.0048	0.5403	0.7998	0.9509	0.649	NaN	0.7299	NaN	0.6844	NaN	0.5658	NaN
75764	IWA608	wsnp_BM140364B_Ta_2_3	0.9904	NaN	1.0215	NaN	0.99	NaN	0.8517	NaN	0.6026	0.9767	1.1527	1.0424	0.5772	0.9919	1.2093	1.0216	0.9929	NaN	0.9773	NaN	0.61	0.992	0.9322	0.9148
79515	IWA5638	wsnp_Ex_rep_c69783_68742690	0.9909	NaN	1.751	NaN	0.9913	NaN	1.768	NaN	0.9894	NaN	1.6882	NaN	0.5438	0.9916	2.136	1.6391	0.5249	0.9855	2.1404	1.6668	0.5146	0.9874	2.3018	1.7384
37541	IWB37542	JD_c49734_143	0.9835	NaN	1.0362	NaN	0.9839	NaN	1.0314	NaN	0.688	0.9745	1.0993	1.0228	0.6884	0.9873	0.9866	0.9368	0.6924	0.9819	1.0486	0.9826	0.7173	0.9834	1.039	0.9981
79770	IWA6011	wsnp_JD_c33645_25575463	0.8925	NaN	1.8829	NaN	0.8921	NaN	1.9022	NaN	0.5753	0.8716	2.1387	1.8311	0.6139	0.9146	2.2145	1.8445	0.5757	NaN	2.1586	NaN	0.5787	NaN	2.3082	NaN
46945	IWB46946	Kukri_c61593_370	0.6037	NaN	2.5458	NaN	0.6041	NaN	2.5269	NaN	0.6339	0.9592	2.313	1.8706	0.6634	0.988	2.3342	1.8307	0.6156	NaN	2.4168	NaN	0.6013	0.9876	2.7975	2.0844
8975	IWB8975	BS00062996_51	0.5869	NaN	2.1274	NaN	0.5865	NaN	2.1773	NaN	0.5809	NaN	2.1329	NaN	0.6829	0.979	1.8976	1.5203	0.6097	NaN	2.1877	NaN	0.6359	NaN	2.2769	NaN
53253	IWB53253	RAC875_c111148_324	0.5849	NaN	1.329	NaN	0.5845	NaN	1.3815	NaN	0.5923	NaN	1.3225	NaN	0.6125	NaN	1.3079	NaN	0.6129	0.9939	1.3066	1.0518	0.5967	NaN	1.313	NaN
73091	IWB73091	Tdurum_contig68217_361	0.9777	NaN	0.7815	NaN	0.9781	NaN	0.7737	NaN	0.1616	0.9589	0.6069	0.7897	0.0462	0.9845	0.6401	0.8793	0.0821	0.9729	0.5216	0.7405	0.9759	NaN	0.6636	NaN
26314	IWB26315	Excalibur_c42255_425	0.5233	NaN	2.1811	NaN	0.5229	NaN	2.2266	NaN	0.5154	0.9329	2.0079	1.2667	0.5901	0.9676	2.1416	1.3438	0.5381	0.9616	2.1525	1.332	0.9648	NaN	1.5508	NaN
75819	IWA685	wsnp_CAP11_c1724_940246	0.5258	NaN	2.0382	NaN	0.5262	NaN	2.0413	NaN	0.5238	NaN	1.9173	NaN	0.5733	0.9762	1.8587	1.408	0.536	NaN	1.9585	NaN	0.5227	NaN	2.1145	NaN
30343	IWB30344	Excalibur_rep_c108406_88	0.4064	NaN	1.4843	NaN	0.406	NaN	1.4633	NaN	0.441	0.9317	1.3722	1.0059	0.4366	NaN	1.2685	NaN	0.4325	0.9493	1.4793	1.0589	0.4256	NaN	1.4157	NaN
1656	IWB1656	BobWhite_c22981_218	0.9795	NaN	0.694	NaN	0.9799	NaN	0.621	NaN	0.9812	NaN	0.7041	NaN	0.9793	NaN	0.5728	NaN	0.9805	NaN	0.7033	NaN	0.9766	NaN	0.5814	NaN
6408	IWB6408	BS00011462_51	0.99	NaN	1.6112	NaN	0.9896	NaN	1.6086	NaN	0.9894	NaN	1.5321	NaN	0.991	NaN	1.5368	NaN	0.9893	NaN	1.5822	NaN	0.9905	NaN	1.7715	NaN
11737	IWB11737	BS00091872_51	0.995	NaN	1.0476	NaN	0.9954	NaN	1.099	NaN	0.9957	NaN	1.0961	NaN	0.997	NaN	1.0554	NaN	0.9969	NaN	1.1501	NaN	0.9958	NaN	1.0948	NaN
12188	IWB12188	BS00102481_51	0.9738	NaN	0.5242	NaN	0.9742	NaN	0.5058	NaN	0.9785	NaN	0.5662	NaN	0.9807	NaN	0.5019	NaN	0.9589	NaN	0.4844	NaN	0.9624	NaN	0.4677	NaN
39741	IWB39742	Ku_c6253_453	0.9836	NaN	0.9578	NaN	0.984	NaN	0.9539	NaN	0.9866	NaN	0.9492	NaN	0.9898	NaN	0.9696	NaN	0.9851	NaN	0.9595	NaN	0.9858	NaN	0.9239	NaN
73674	IWB73674	Tdurum_contig84791_198	0.9836	NaN	0.5931	NaN	0.984	NaN	0.5863	NaN	0.9862	NaN	0.6128	NaN	0.9861	NaN	0.477	NaN	0.9907	NaN	0.5954	NaN	0.9887	NaN	0.5184	NaN
73768	IWB73768	Tdurum_contig9164_233	0.9855	NaN	1.4171	NaN	0.9859	NaN	1.4132	NaN	0.9837	NaN	1.3948	NaN	0.9866	NaN	1.4627	NaN	0.9848	NaN	1.3937	NaN	0.9868	NaN	1.4661	NaN
77006	IWA2387	wsnp_Ex_c1924_3630519	0.9697	NaN	0.3641	NaN	0.9693	NaN	0.3361	NaN	0.9749	NaN	0.4112	NaN	0.9784	NaN	0.4093	NaN	0.4904	0.9738	0.0216	0.3334	0.4015	0.972	0.0197	0.242
80266	IWA6745	wsnp_Ku_c23598_33524490	0.9752	NaN	0.2965	NaN	0.9748	NaN	0.2931	NaN	0.8737	0.9858	0.0568	0.3478	0.0399	0.9824	0.2452	0.2979	0.069	0.9842	0.2499	0.313	0.0911	0.9828	0.1842	0.2531
52841	IWB52841	Ra_c965_2702	0.965	NaN	0.941	NaN	0.9646	NaN	0.9751	NaN	0.6418	0.9646	0.1807	0.9363	0.0198	0.9623	0.7632	0.8075	0.0346	0.9562	0.864	0.9065	0.0228	0.961	0.8492	0.8832
69857	IWB69857	Tdurum_contig29645_685	0.7935	NaN	1.945	NaN	0.7931	NaN	1.986	NaN	0.7146	0.7871	2.0513	1.9452	0.8146	NaN	2.0058	NaN	0.8122	NaN	1.9294	NaN	0.8259	NaN	1.9437	NaN
58889	IWB58889	RAC875_c52992_287	0.8889	NaN	2.1466	NaN	0.8893	NaN	2.1471	NaN	0.8882	NaN	2.0359	NaN	0.7557	0.8637	2.3424	2.1625	0.8725	NaN	2.1255	NaN	0.8973	NaN	2.2907	NaN
9152	IWB9152	BS00063906_51	0.623	NaN	1.1385	NaN	0.6234	NaN	1.1716	NaN	0.4486	0.6079	1.4856	1.2604	0.4751	0.6442	1.5845	1.3091	0.4529	0.6493	1.5436	1.2486	0.6574	NaN	1.2383	NaN
425	IWB425	BobWhite_c12889_926	0.5998	NaN	1.5783	NaN	0.6002	NaN	1.6245	NaN	0.5905	NaN	1.5345	NaN	0.6431	0.7212	1.4836	1.3561	0.6216	NaN	1.6621	NaN	0.6225	NaN	1.6001	NaN
42543	IWB42544	Kukri_c21718_661	0.7494	NaN	0.754	NaN	0.749	NaN	0.8103	NaN	0.7683	NaN	0.7786	NaN	0.7619	0.9823	0.8569	0.6807	0.7659	NaN	0.8617	NaN	0.7373	NaN	0.83	NaN
81566	IWA8593	wsnp_RFL_Contig4429_5204995	0.9938	NaN	0.9913	NaN	0.9942	NaN	0.98	NaN	0.877	0.9917	1.0024	1.007	0.8403	0.9956	0.9944	0.9769	0.9934	NaN	0.9362	NaN	0.9933	NaN	0.9106	NaN
76902	IWA2243	wsnp_Ex_c17650_26387826	0.9886	NaN	1.4228	NaN	0.989	NaN	1.4416	NaN	0.987	NaN	1.4578	NaN	0.9884	NaN	1.6346	NaN	0.8847	0.9857	1.6145	1.4959	0.9867	NaN	1.4559	NaN
1861	IWB1861	BobWhite_c24931_231	0.9901	NaN	1.1439	NaN	0.9897	NaN	1.1184	NaN	0.6672	NaN	1.3328	NaN	0.992	NaN	1.1289	NaN	0.9793	NaN	1.1236	NaN	0.7073	0.9814	1.2672	1.1628
9079	IWB9079	BS00063551_51	0.9825	NaN	1.5431	NaN	0.9829	NaN	1.5347	NaN	0.7608	0.9686	1.4832	1.1599	0.9802	NaN	1.5028	NaN	0.9794	NaN	1.3707	NaN	0.982	NaN	1.4611	NaN
17420	IWB17421	D_F5MV3MU01CA4YC_32	0.8878	NaN	1.4418	NaN	0.8882	NaN	1.3594	NaN	0.876	NaN	1.3467	NaN	0.8651	0.9909	1.3648	1.1988	0.8907	NaN	1.429	NaN	0.915	NaN	1.519	NaN
35688	IWB35689	IACX11320	0.7042	NaN	0.7222	NaN	0.7046	NaN	0.6971	NaN	0.6785	NaN	0.7294	NaN	0.6232	NaN	0.551	NaN	0.6823	0.8856	0.7827	0.6287	0.6358	NaN	0.7087	NaN
23772	IWB23773	Excalibur_c22217_160	0.5321	NaN	0.7483	NaN	0.5325	NaN	0.7864	NaN	0.5497	NaN	0.8321	NaN	0.4941	0.9934	0.7331	0.6764	0.5265	NaN	0.8436	NaN	0.991	NaN	0.7576	NaN
36733	IWB36734	Jagger_c7257_57	0.3172	NaN	1.1953	NaN	0.3168	NaN	1.2136	NaN	0.3358	NaN	1.2233	NaN	0.3646	NaN	1.3227	NaN	0.3429	NaN	1.1846	NaN	0.2984	NaN	1.1535	NaN
25846	IWB25847	Excalibur_c37649_125	0.991	NaN	1.4721	NaN	0.9914	NaN	1.4732	NaN	0.9178	0.9876	1.4677	1.3902	0.9284	0.9924	1.4659	1.3603	0.9904	NaN	1.5267	NaN	0.993	NaN	1.5309	NaN
9121	IWB9121	BS00063748_51	0.9875	NaN	1.2914	NaN	0.9879	NaN	1.2862	NaN	0.9873	NaN	1.3056	NaN	0.9857	NaN	1.2258	NaN	0.735	0.9833	1.4536	1.2757	0.7506	0.9863	1.5044	1.3284
56612	IWB56612	RAC875_c31419_80	0.9908	NaN	1.0119	NaN	0.9912	NaN	1.0323	NaN	0.9911	NaN	1.079	NaN	0.7097	0.9914	1.3328	1.1344	0.9871	NaN	1.0809	NaN	0.9848	NaN	0.985	NaN
14528	IWB14528	CAP8_c1393_327	0.9739	NaN	1.7777	NaN	0.9735	NaN	1.7632	NaN	0.9724	NaN	1.6918	NaN	0.978	NaN	1.7267	NaN	0.9759	NaN	1.6828	NaN	0.7776	0.9766	2.1426	1.8323
12844	IWB12844	CAP11_c3250_248	0.9915	NaN	1.5613	NaN	0.9919	NaN	1.5523	NaN	0.8212	0.9841	1.6861	1.4929	0.8645	0.9845	1.7917	1.5743	0.992	NaN	1.5389	NaN	0.992	NaN	1.6517	NaN
10075	IWB10075	BS00067551_51	0.9221	NaN	0.5028	NaN	0.9225	NaN	0.4709	NaN	0.921	NaN	0.4747	NaN	0.6908	0.8815	0.474	0.4359	0.8972	NaN	0.5384	NaN	0.815	0.9125	0.4359	0.4316
1960	IWB1960	BobWhite_c26002_72	0.6824	NaN	1.4005	NaN	0.682	NaN	1.4385	NaN	0.6791	NaN	1.4085	NaN	0.6985	NaN	1.3717	NaN	0.6953	NaN	1.3779	NaN	0.5339	0.7012	1.1106	1.3888
34768	IWB34769	IAAV3763	0.9905	NaN	1.0135	NaN	0.9909	NaN	1.0147	NaN	0.7724	0.9844	1.0753	1.0055	0.7464	0.9919	1.0958	1.0196	0.7681	0.9902	1.0675	1.0217	0.9912	NaN	1.0038	NaN
63764	IWB63764	RFL_Contig1899_2863	0.1748	NaN	1.1535	NaN	0.1752	NaN	1.1707	NaN	0.1764	NaN	1.2252	NaN	0.1898	0.7722	1.3653	1.3378	0.1874	0.7481	1.1978	1.218	0.7573	NaN	1.2219	NaN
6001	IWB6001	BS00005265_51	0.2358	NaN	0.45	NaN	0.2362	NaN	0.4411	NaN	0.2856	0.9619	0.4758	0.5242	0.2626	NaN	0.4629	NaN	0.2937	NaN	0.4236	NaN	0.2688	NaN	0.3751	NaN
54140	IWB54140	RAC875_c15696_921	0.232	NaN	1.8333	NaN	0.2324	NaN	1.8624	NaN	0.2177	NaN	1.8089	NaN	0.0308	0.2423	1.4735	1.7233	0.0299	0.2151	1.6345	1.8147	0.2131	NaN	1.9504	NaN
24776	IWB24777	Excalibur_c28941_86	0.1794	NaN	1.9857	NaN	0.1798	NaN	2.0246	NaN	0.1891	NaN	1.8619	NaN	0.0228	0.2163	1.648	1.8167	0.2018	NaN	1.9494	NaN	0.1774	NaN	2.0588	NaN
13009	IWB13009	CAP11_c65_237	0.0168	NaN	0.966	NaN	0.0164	NaN	0.9306	NaN	0.0129	NaN	0.9843	NaN	0.0117	0.4759	1.0267	1.2235	0.034	NaN	0.9565	NaN	0.0331	NaN	0.9057	NaN
6370	IWB6370	BS00011231_51	0.0313	NaN	0.7011	NaN	0.0317	NaN	0.7271	NaN	0.0998	0.9387	0.8734	0.9567	0.0616	0.953	0.8647	0.9196	0.1304	NaN	0.7632	NaN	0.0535	NaN	0.6662	NaN
12279	IWB12279	BS00106306_51	0.0158	NaN	0.6666	NaN	0.0162	NaN	0.6299	NaN	0.0581	0.7323	0.7008	0.8201	0.0054	NaN	0.6085	NaN	0.0208	0.0722	0.6442	0.2312	0.0235	0.0301	0.5428	0.3613
72428	IWB72428	Tdurum_contig55193_296	0.0175	NaN	1.6087	NaN	0.0179	NaN	1.4797	NaN	0.0171	NaN	1.5064	NaN	0.0136	0.2954	1.4603	1.8027	0.0238	0.2541	1.631	1.9546	0.0211	0.249	1.7009	2.0172
28876	IWB28877	Excalibur_c7846_1203	0.0225	NaN	1.0519	NaN	0.0221	NaN	1.0206	NaN	0.0232	NaN	0.9616	NaN	0.0149	NaN	1.0605	NaN	0.0269	NaN	0.9893	NaN	0.0256	0.2958	0.9139	0.9612
76817	IWA2129	wsnp_Ex_c16423_24920805	0.0255	NaN	1.0359	NaN	0.0251	NaN	1.0078	NaN	0.0359	0.3159	1.0741	1.1655	0.0229	NaN	1.0365	NaN	0.0352	NaN	1.0892	NaN	0.0251	NaN	1.0412	NaN
77513	IWA3082	wsnp_Ex_c26923_36144147	0.0176	NaN	1.6254	NaN	0.018	NaN	1.6271	NaN	0.0178	NaN	1.4819	NaN	0.0169	NaN	1.5017	NaN	0.0209	0.3674	1.5814	1.8931	0.0187	0.3653	1.707	2.0317
40972	IWB40973	Kukri_c13121_2051	0.0202	NaN	1.2882	NaN	0.0198	NaN	1.2701	NaN	0.0437	0.3839	1.215	1.3887	0.0157	NaN	0.9989	NaN	0.0219	NaN	1.2247	NaN	0.0209	NaN	1.1471	NaN
76239	IWA1412	wsnp_Ex_c10959_17801482	0.0175	NaN	0.6841	NaN	0.0179	NaN	0.6227	NaN	0.0149	NaN	0.7517	NaN	0.0047	NaN	0.8415	NaN	0.0521	NaN	0.6794	NaN	0.0551	0.3996	0.5952	0.7089
38293	IWB38294	Ku_c12058_2246	0.0239	NaN	1.0496	NaN	0.0243	NaN	1.0592	NaN	0.0256	NaN	1.0361	NaN	0.0161	NaN	1.1188	NaN	0.037	0.4487	1.0552	1.3417	0.0324	NaN	1.174	NaN
76122	IWA1256	wsnp_CD453913A_Ta_2_1	0.0641	NaN	0.6561	NaN	0.0645	NaN	0.6534	NaN	0.0726	NaN	0.6805	NaN	0.0482	0.5637	0.8699	1.0955	0.0788	0.5904	0.6731	0.8777	0.0783	0.6002	0.6212	0.8012
35121	IWB35122	IAAV5969	0.0448	NaN	0.9611	NaN	0.0444	NaN	0.9599	NaN	0.0995	0.581	1.0423	1.38	0.0385	NaN	0.9758	NaN	0.0626	0.6023	0.9406	1.3183	0.0545	0.6227	0.9237	1.3143
75501	IWA242	wsnp_BE490763B_Ta_2_1	0.0371	NaN	0.3252	NaN	0.0375	NaN	0.3162	NaN	0.0694	0.6366	0.4183	0.6037	0.01	0.5663	0.4803	0.6854	0.0816	0.6621	0.3394	0.5043	0.0751	0.6602	0.2795	0.4041
32565	IWB32566	GENE-1624_198	0.022	NaN	0.308	NaN	0.0216	NaN	0.3104	NaN	0.0428	0.6331	0.3646	0.4593	0.002	NaN	0.3735	NaN	0.0219	NaN	0.3689	NaN	0.025	NaN	0.289	NaN
77605	IWA3206	wsnp_Ex_c29008_38081173	0.0353	NaN	0.4067	NaN	0.0349	NaN	0.4193	NaN	0.0297	NaN	0.4319	NaN	0.0154	NaN	0.4175	NaN	0.0424	NaN	0.5057	NaN	0.0422	0.706	0.4316	0.5344
76989	IWA2365	wsnp_Ex_c18941_27841286	0.0356	NaN	1.0388	NaN	0.0352	NaN	0.9348	NaN	0.0862	0.7537	0.8435	1.0277	0.0299	NaN	1.0866	NaN	0.0477	NaN	0.9408	NaN	0.0463	0.7163	0.7437	0.995
29385	IWB29386	Excalibur_c92249_102	0.03	NaN	0.4944	NaN	0.0296	NaN	0.5202	NaN	0.0698	0.7155	0.5826	0.8158	0.0146	0.7261	0.6354	0.8637	0.0342	NaN	0.5373	NaN	0.0328	0.7567	0.4811	0.7047
12678	IWB12678	CAP11_c1320_264	0.1144	NaN	0.7816	NaN	0.1148	NaN	0.824	NaN	0.1234	NaN	0.764	NaN	0.1446	NaN	0.8032	NaN	0.1787	0.8877	0.7634	0.0937	0.1633	0.9193	0.6766	0.1408
8382	IWB8382	BS00044942_51	0.0602	NaN	0.662	NaN	0.0598	NaN	0.7192	NaN	0.1083	0.928	0.7482	0.8836	0.0618	NaN	1.0242	NaN	0.0804	0.9559	0.9226	0.8539	0.0766	NaN	0.7577	NaN
7860	IWB7860	BS00031903_51	0.0261	NaN	0.7855	NaN	0.0265	NaN	0.7776	NaN	0.0274	NaN	0.7938	NaN	0.0258	NaN	0.7231	NaN	0.0321	NaN	0.7688	NaN	0.0297	NaN	0.6589	NaN
2725	IWB2725	BobWhite_c34770_148	0.0322	NaN	0.4902	NaN	0.0318	NaN	0.4516	NaN	0.9803	NaN	0.6409	NaN	0.018	NaN	0.4636	NaN	0.0554	NaN	0.4903	NaN	0.0575	0.9567	0.4484	0.615
58863	IWB58863	RAC875_c52725_218	0.0756	NaN	0.9653	NaN	0.0752	NaN	0.9689	NaN	0.089	0.1801	0.974	1.0307	0.0671	NaN	1.1155	NaN	0.0967	NaN	1.0396	NaN	0.08	NaN	1.0106	NaN
76449	IWA1679	wsnp_Ex_c1276_2445537	0.0192	NaN	1.0908	NaN	0.0188	NaN	1.0933	NaN	0.0329	0.2292	1.1112	1.2385	0.0181	NaN	1.001	NaN	0.02	0.2584	1.0807	1.2259	0.0173	NaN	1.0312	NaN
33239	IWB33240	GENE-3111_152	0.021	NaN	0.8912	NaN	0.0214	NaN	0.9253	NaN	0.0189	NaN	0.8941	NaN	0.0398	NaN	0.8799	NaN	0.0627	NaN	0.8888	NaN	0.0267	NaN	0.8672	NaN
4673	IWB4673	BobWhite_c9876_331	0.0593	NaN	1.5058	NaN	0.0589	NaN	1.5141	NaN	0.0638	NaN	1.4599	NaN	0.0544	0.2996	1.4413	1.7725	0.0641	0.3106	1.6511	1.8909	0.0612	0.2973	1.7423	1.9877
21416	IWB21417	Ex_c898_1319	0.017	NaN	1.346	NaN	0.0174	NaN	1.2511	NaN	0.0194	NaN	1.2196	NaN	0.016	0.2705	1.5681	1.8619	0.025	0.3527	1.3374	1.5729	0.0203	NaN	1.5664	NaN
802	IWB802	BobWhite_c15522_625	0.0222	NaN	1.7099	NaN	0.0226	NaN	1.6581	NaN	0.0243	NaN	1.5884	NaN	0.0195	NaN	1.6606	NaN	0.0339	NaN	1.6679	NaN	0.0311	0.3486	1.749	2.1087
27451	IWB27452	Excalibur_c54128_125	0.0267	NaN	1.635	NaN	0.0271	NaN	1.5644	NaN	0.0604	0.3613	1.5384	1.7322	0.0448	NaN	1.4931	NaN	0.036	NaN	1.4877	NaN	0.0341	0.3641	1.5547	1.7132
7777	IWB7777	BS00030455_51	0.0271	NaN	0.6978	NaN	0.0267	NaN	0.7101	NaN	0.0231	NaN	0.7788	NaN	0.0178	NaN	0.7221	NaN	0.0594	NaN	0.8319	NaN	0.051	NaN	0.8419	NaN
22509	IWB22510	Excalibur_c14911_976	0.0335	NaN	1.1653	NaN	0.0339	NaN	1.1769	NaN	0.0333	NaN	1.1978	NaN	0.0324	NaN	0.9675	NaN	0.0415	NaN	1.0785	NaN	0.0385	NaN	1.1067	NaN
4450	IWB4450	BobWhite_c828_329	0.0134	NaN	0.5969	NaN	0.0138	NaN	0.5943	NaN	0.0381	0.5339	0.6693	0.8182	0.0038	0.5491	0.6581	0.8965	0.0102	NaN	0.5447	NaN	0.0078	0.5577	0.5701	0.7188
76642	IWA1916	wsnp_Ex_c14622_22670594	0.0141	NaN	0.613	NaN	0.0137	NaN	0.6262	NaN	0.081	0.8981	0.6946	0.8711	0.0034	NaN	0.7172	NaN	0.0095	NaN	0.6432	NaN	0.0085	NaN	0.6303	NaN
22201	IWB22202	Excalibur_c1305_662	0.0135	NaN	1.2692	NaN	0.0131	NaN	1.3598	NaN	0.0519	0.4376	1.3732	1.6104	0.0102	NaN	1.2182	NaN	0.0132	NaN	1.2419	NaN	0.0139	0.4725	1.1221	1.4834
69628	IWB69628	Tdurum_contig28795_219	0.012	NaN	0.8292	NaN	0.0124	NaN	0.8051	NaN	0.0113	NaN	0.9798	NaN	0.0106	0.5408	0.7855	0.8922	0.0215	0.5304	0.7681	0.8617	0.0116	0.5201	0.8797	0.7732
59529	IWB59529	RAC875_c60522_1278	0.0126	NaN	1.2003	NaN	0.013	NaN	1.0431	NaN	0.0226	0.1952	1.0504	1.2008	0.0099	NaN	0.8925	NaN	0.0182	NaN	1.1606	NaN	0.0158	NaN	1.0236	NaN
74032	IWB74032	Tdurum_contig98188_239	0.0137	NaN	0.8586	NaN	0.0141	NaN	0.8697	NaN	0.0119	NaN	0.8959	NaN	0.007	0.2888	0.8611	0.9829	0.0161	NaN	0.8325	NaN	0.0152	NaN	0.7864	NaN
75463	IWA186	wsnp_BE446087B_Ta_2_1	0.0099	NaN	1.3177	NaN	0.0103	NaN	1.3244	NaN	0.0327	0.3535	1.252	1.4535	0.011	0.3769	1.1678	1.3864	0.0192	0.3764	1.2896	1.5212	0.0117	0.3688	1.3681	1.6274
73901	IWB73901	Tdurum_contig94033_487	0.0157	NaN	1.5693	NaN	0.0153	NaN	1.601	NaN	0.0163	NaN	1.5454	NaN	0.0131	0.4406	1.6832	2.0885	0.0205	NaN	1.5384	NaN	0.0198	NaN	1.6186	NaN
40181	IWB40182	Ku_c9679_453	0.0089	NaN	1.4456	NaN	0.0093	NaN	1.4345	NaN	0.0096	NaN	1.3409	NaN	0.0126	NaN	1.088	NaN	0.0129	0.4915	1.3563	1.635	0.0115	NaN	1.3724	NaN
2540	IWB2540	BobWhite_c32372_186	0.0105	NaN	1.0624	NaN	0.0109	NaN	1.0841	NaN	0.0997	0.9342	1.0687	1.0634	0.9851	NaN	0.8976	NaN	0.0367	NaN	0.947	NaN	0.0292	NaN	1.1087	NaN
10886	IWB10886	BS00076504_51	0.0147	NaN	0.7397	NaN	0.0143	NaN	0.6611	NaN	0.0121	NaN	0.7002	NaN	0.0049	NaN	0.6906	NaN	0.0125	NaN	0.6556	NaN	0.0131	NaN	0.6023	NaN
37714	IWB37715	JD_c64282_323	0.0148	NaN	1.795	NaN	0.0152	NaN	1.7306	NaN	0.017	NaN	1.6252	NaN	0.0179	NaN	1.6398	NaN	0.0292	NaN	1.6493	NaN	0.0217	NaN	1.703	NaN
73632	IWB73632	Tdurum_contig8345_1460	0.0087	NaN	1.4183	NaN	0.0083	NaN	1.3043	NaN	0.0089	NaN	1.2872	NaN	0.0055	NaN	1.261	NaN	0.0226	NaN	1.357	NaN	0.0195	NaN	1.4008	NaN
34098	IWB34099	GENE-4676_1656	0.0103	NaN	0.8105	NaN	0.0099	NaN	0.7762	NaN	0.0063	0.132	0.7669	0.099	0.0062	NaN	0.6874	NaN	0.0223	NaN	0.7395	NaN	0.0208	NaN	0.7009	NaN
37190	IWB37191	JD_c21565_159	0.01	NaN	1.3659	NaN	0.0104	NaN	1.3203	NaN	0.0102	NaN	1.3078	NaN	0.0083	0.539	1.3579	1.6925	0.0122	NaN	1.3046	NaN	0.0118	NaN	1.3112	NaN
16115	IWB16116	D_contig22919_290	0.0098	NaN	1.338	NaN	0.0094	NaN	1.3599	NaN	0.0083	NaN	1.3486	NaN	0.0089	NaN	1.3301	NaN	0.0104	NaN	1.4464	NaN	0.0101	0.1408	1.3816	1.7611
21886	IWB21887	Excalibur_c114419_141	0.0022	NaN	1.6889	NaN	0.0026	NaN	1.5096	NaN	0.0033	NaN	1.3804	NaN	0.0014	NaN	1.1808	NaN	0.003	NaN	1.3629	NaN	0.0016	NaN	1.7771	NaN
52768	IWB52768	Ra_c88203_455	0.0042	NaN	1.1994	NaN	0.0038	NaN	1.1968	NaN	0.0288	0.3512	1.1881	1.3927	0.0016	0.3888	1.0182	1.3348	0.0051	NaN	1.0468	NaN	0.0044	NaN	1.0296	NaN
58056	IWB58056	RAC875_c44613_84	0.0015	NaN	1.7997	NaN	0.0019	NaN	1.7403	NaN	0.0012	NaN	1.6709	NaN	0.0014	0.2043	1.5426	1.792	0.0069	0.1974	1.7603	1.8775	0.0053	NaN	1.9446	NaN
35044	IWB35045	IAAV5567	0.0015	NaN	1.6286	NaN	0.0011	NaN	1.6239	NaN	0.0262	0.3241	1.6096	1.8289	0.0002	0.3679	1.5298	1.9013	0.3529	NaN	1.8915	NaN	0.0005	NaN	1.7518	NaN
78319	IWA4111	wsnp_Ex_c51820_55631329	0.0043	NaN	1.7263	NaN	0.0047	NaN	1.7361	NaN	0.0245	0.2506	1.6295	1.7309	0.0017	0.2832	1.3299	1.4298	0.0044	NaN	1.6403	NaN	0.0044	NaN	1.8769	NaN
61210	IWB61210	RAC875_c9770_123	0.0054	NaN	1.3748	NaN	0.005	NaN	1.4654	NaN	0.0044	NaN	1.3564	NaN	0.0037	0.295	1.2861	1.4334	0.0087	NaN	1.4262	NaN	0.0087	NaN	1.49	NaN
81465	IWA8412	wsnp_RFL_Contig2978_2848362	0.0069	NaN	1.7109	NaN	0.0073	NaN	1.6827	NaN	0.0073	NaN	1.6089	NaN	0.0082	0.3021	1.7847	2.0073	0.0099	NaN	1.6787	NaN	0.0073	NaN	1.7538	NaN
65389	IWB65389	TA001376-1922	0.0046	NaN	1.0136	NaN	0.005	NaN	1.0043	NaN	0.0037	NaN	0.988	NaN	0.0012	NaN	0.9188	NaN	0.0069	NaN	1.0538	NaN	0.0066	0.2527	1.004	1.1996
21176	IWB21177	Ex_c69085_851	0.0062	NaN	1.6924	NaN	0.0058	NaN	1.6414	NaN	0.0327	0.3238	1.685	1.9691	0.0049	0.3505	1.6603	2.0156	0.0146	NaN	1.581	NaN	0.0114	NaN	1.6767	NaN
58073	IWB58073	RAC875_c4471_2378	0.0049	NaN	1.086	NaN	0.0045	NaN	1.0978	NaN	0.0037	0.047	1.0781	0.1975	0.0009	0.0149	1.078	0.1495	0.01	NaN	0.9968	NaN	0.0087	NaN	0.9597	NaN
52844	IWB52844	Ra_c9687_1038	0.0063	NaN	1.0729	NaN	0.0059	NaN	1.0866	NaN	0.0045	NaN	1.1023	NaN	0.0025	0.1909	0.9803	0.0129	0.01	0.4849	1.047	0.0442	0.0088	NaN	1.0665	NaN
66004	IWB66004	TA005685-0854	0.0076	NaN	2.5788	NaN	0.008	NaN	2.5685	NaN	0.0097	NaN	2.3831	NaN	0.0101	0.1413	2.42	2.7181	0.0128	NaN	2.5928	NaN	0.0117	NaN	2.786	NaN
8026	IWB8026	BS00035792_51	0.0074	NaN	1.019	NaN	0.007	NaN	1.0253	NaN	0.0066	NaN	0.9939	NaN	0.002	NaN	0.9159	NaN	0.0059	NaN	0.9612	NaN	0.005	NaN	0.9972	NaN
70706	IWB70706	Tdurum_contig41947_720	0.0069	NaN	1.2582	NaN	0.0065	NaN	1.1393	NaN	0.0035	NaN	1.1965	NaN	0.0018	NaN	1.2096	NaN	0.0074	NaN	1.1017	NaN	0.0065	NaN	0.9863	NaN
27966	IWB27967	Excalibur_c60460_304	0.0163	NaN	1.3714	NaN	0.0167	NaN	1.3541	NaN	0.0175	NaN	1.2944	NaN	0.0172	NaN	1.1937	NaN	0.0231	0.399	1.3116	1.6414	0.0162	NaN	1.2515	NaN
34726	IWB34727	IAAV3512	0.0285	NaN	0.6527	NaN	0.0281	NaN	0.6406	NaN	0.0242	NaN	0.7184	NaN	0.0145	NaN	0.7996	NaN	0.0326	NaN	0.6348	NaN	0.0329	0.4801	0.5129	0.7255
16452	IWB16453	D_contig30461_251	0.0084	NaN	0.8517	NaN	0.0088	NaN	0.8709	NaN	0.0063	NaN	0.8284	NaN	0.0034	0.6231	0.9252	1.2267	0.02	0.63	0.7978	1.0594	0.0167	NaN	0.7736	NaN
7578	IWB7578	BS00025521_51	0.0085	NaN	1.3036	NaN	0.0081	NaN	1.2193	NaN	0.0088	NaN	1.1118	NaN	0.0045	NaN	1.1673	NaN	0.0142	NaN	1.2078	NaN	0.0136	NaN	1.1481	NaN
8428	IWB8428	BS00046529_51	0.027	NaN	0.5341	NaN	0.0274	NaN	0.4906	NaN	0.0203	NaN	0.5566	NaN	0.0121	NaN	0.5225	NaN	0.0565	NaN	0.5176	NaN	0.0525	NaN	0.4747	NaN
45657	IWB45658	Kukri_c46433_139	0.0102	NaN	1.4365	NaN	0.0098	NaN	1.4551	NaN	0.0096	NaN	1.4467	NaN	0.0055	0.428	1.1889	1.4197	0.0135	NaN	1.4115	NaN	0.0113	NaN	1.4389	NaN
73175	IWB73175	Tdurum_contig70554_1006	0.0171	NaN	1.2531	NaN	0.0175	NaN	1.2187	NaN	0.02	NaN	1.1204	NaN	0.0179	0.7687	1.2705	1.4015	0.0257	NaN	1.18	NaN	0.0223	NaN	1.2192	NaN
51493	IWB51493	Ra_c22724_810	0.029	NaN	1.0196	NaN	0.0286	NaN	1.0456	NaN	0.9855	NaN	1.0059	NaN	0.0333	NaN	0.8376	NaN	0.0377	0.986	0.8972	0.9451	0.032	0.9885	0.9275	0.9866
76904	IWA2245	wsnp_Ex_c1767_3341220	0.0276	NaN	0.6965	NaN	0.028	NaN	0.7058	NaN	0.0279	NaN	0.7668	NaN	0.0186	0.9933	0.6673	0.847	0.0587	0.9791	0.7352	0.9105	0.9831	NaN	0.9146	NaN
77777	IWA3416	wsnp_Ex_c32905_41484359	0.0292	NaN	1.9279	NaN	0.0288	NaN	1.9189	NaN	0.0475	0.2245	1.8355	2.0322	0.0309	NaN	1.8764	NaN	0.0351	0.2352	1.932	2.1287	0.0334	0.2245	2.0801	2.2743
76602	IWA1863	wsnp_Ex_c14147_22077948	0.0161	NaN	1.5055	NaN	0.0165	NaN	1.5171	NaN	0.0175	NaN	1.4897	NaN	0.0132	0.2941	1.5168	1.8609	0.0184	0.2626	1.5116	1.8134	0.017	0.2696	1.5915	1.9387
34938	IWB34939	IAAV4866	0.018	NaN	2.1781	NaN	0.0184	NaN	2.2548	NaN	0.0458	0.3034	2.1296	2.3893	0.0201	0.3564	1.994	2.3494	0.0266	0.3356	2.1231	2.3607	0.0228	NaN	2.4798	NaN
66133	IWB66133	TA015657-0632	0.0192	NaN	1.7387	NaN	0.0196	NaN	1.7551	NaN	0.0218	NaN	1.6028	NaN	0.021	0.3382	1.6899	1.9869	0.0266	NaN	1.6886	NaN	0.0222	NaN	1.7893	NaN
66345	IWB66345	Tdurum_contig10205_807	0.0207	NaN	0.5257	NaN	0.0211	NaN	0.5284	NaN	0.0183	NaN	0.5677	NaN	0.0079	0.3626	0.5814	0.6631	0.0171	NaN	0.5316	NaN	0.0178	NaN	0.4615	NaN
58903	IWB58903	RAC875_c53185_802	0.0117	NaN	1.1944	NaN	0.0113	NaN	1.1973	NaN	0.0109	NaN	1.2444	NaN	0.0125	NaN	1.205	NaN	0.0176	0.3787	1.1783	1.4136	0.0153	0.3642	1.1654	1.3719
28989	IWB28990	Excalibur_c8134_1319	0.0302	NaN	0.8632	NaN	0.0298	NaN	0.8441	NaN	0.0516	0.4181	0.9026	0.9445	0.0199	0.429	0.8743	0.9273	0.0374	NaN	0.8433	NaN	0.0369	NaN	0.7834	NaN
77687	IWA3306	wsnp_Ex_c3096_5709369	0.0139	NaN	1.4563	NaN	0.0143	NaN	1.436	NaN	0.0169	NaN	1.3953	NaN	0.0116	0.4256	1.2983	1.5868	0.0132	NaN	1.3565	NaN	0.0129	NaN	1.3468	NaN
81082	IWA7840	wsnp_Ra_c3057_5773050	0.0137	NaN	0.9976	NaN	0.0133	NaN	0.9565	NaN	0.0134	NaN	0.916	NaN	0.0082	NaN	0.9952	NaN	0.0234	NaN	0.8667	NaN	0.0213	0.4353	0.8176	1.0168
35419	IWB35420	IAAV8023	0.0125	NaN	1.6135	NaN	0.0121	NaN	1.6426	NaN	0.0135	NaN	1.5702	NaN	0.0133	NaN	1.5525	NaN	0.0204	NaN	1.4695	NaN	0.0175	0.4378	1.5135	1.8683
42384	IWB42385	Kukri_c20850_142	0.022	NaN	1.4007	NaN	0.0224	NaN	1.3498	NaN	0.0239	NaN	1.314	NaN	0.02	NaN	1.3646	NaN	0.025	0.4671	1.3085	1.4055	0.023	NaN	1.337	NaN
45712	IWB45713	Kukri_c46932_155	0.0145	NaN	1.4986	NaN	0.0141	NaN	1.4868	NaN	0.0517	0.4577	1.4815	1.6437	0.0147	0.5045	1.425	1.6617	0.0211	0.51	1.4032	1.6145	0.5132	NaN	1.7958	NaN
34782	IWB34783	IAAV3828	0.019	NaN	1.3017	NaN	0.0194	NaN	1.2485	NaN	0.0192	NaN	1.193	NaN	0.0184	NaN	1.2682	NaN	0.0276	NaN	1.1332	NaN	0.0245	0.5485	1.0572	1.2627
12937	IWB12937	CAP11_c5318_72	0.0239	NaN	0.7153	NaN	0.0235	NaN	0.748	NaN	0.0531	0.5976	0.6631	0.7532	0.0243	0.6098	0.6197	0.7172	0.0359	NaN	0.7267	NaN	0.0317	NaN	0.6673	NaN
56002	IWB56002	RAC875_c26896_339	0.0233	NaN	2.0552	NaN	0.0229	NaN	2.0029	NaN	0.0248	NaN	1.7895	NaN	0.0276	NaN	1.5128	NaN	0.0345	0.6897	1.8889	2.0107	0.0275	0.7046	1.9605	2.0875
14554	IWB14554	CAP8_c1657_183	0.0131	NaN	0.7986	NaN	0.0127	NaN	0.7473	NaN	0.065	0.9015	0.7106	0.9172	0.004	NaN	0.911	NaN	0.0283	0.9085	0.7152	0.961	0.0163	NaN	0.8344	NaN
14681	IWB14681	CAP8_c3273_136	0.0219	NaN	0.8422	NaN	0.0223	NaN	0.8612	NaN	0.0622	0.9324	0.9314	0.8683	0.0268	NaN	0.8512	NaN	0.0443	NaN	0.8506	NaN	0.0249	0.9896	0.8145	0.8085
9991	IWB9991	BS00067216_51	0.0179	NaN	1.3532	NaN	0.0183	NaN	1.3568	NaN	0.0178	NaN	1.3749	NaN	0.0146	0.9745	1.2621	1.0275	0.024	NaN	1.3381	NaN	0.0227	NaN	1.3909	NaN
6936	IWB6936	BS00022159_51	0.014	NaN	0.7484	NaN	0.0136	NaN	0.7379	NaN	0.0111	NaN	0.7826	NaN	0.0059	NaN	0.7771	NaN	0.0268	NaN	0.7375	NaN	0.0239	NaN	0.7171	NaN
12799	IWB12799	CAP11_c2623_196	0.0171	NaN	1.7464	NaN	0.0167	NaN	1.7357	NaN	0.0202	NaN	1.6246	NaN	0.0228	NaN	1.6355	NaN	0.029	NaN	1.6786	NaN	0.0198	NaN	1.7787	NaN
35779	IWB35780	IACX1709	0.0194	NaN	1.7017	NaN	0.0198	NaN	1.6066	NaN	0.0199	NaN	1.4991	NaN	0.0194	NaN	1.2396	NaN	0.0203	NaN	1.5645	NaN	0.0206	NaN	1.5127	NaN
73947	IWB73947	Tdurum_contig9584_463	0.0229	NaN	0.9808	NaN	0.0225	NaN	1.0268	NaN	0.0215	NaN	1.0317	NaN	0.0181	NaN	0.7503	NaN	0.0302	NaN	0.9452	NaN	0.0261	NaN	0.9984	NaN
78706	IWA4613	wsnp_Ex_c7021_12096881	0.0226	NaN	1.7537	NaN	0.023	NaN	1.7574	NaN	0.0251	NaN	1.7179	NaN	0.0204	NaN	1.6264	NaN	0.0295	NaN	1.7305	NaN	0.0281	NaN	1.7018	NaN
9888	IWB9888	BS00066804_51	0.0139	NaN	1.0775	NaN	0.0143	NaN	1.107	NaN	0.0212	0.1255	1.2018	1.3652	0.0121	0.1116	1.5143	1.6029	0.0128	NaN	1.1714	NaN	0.0125	NaN	1.3465	NaN
63212	IWB63212	RAC875_rep_c83983_171	0.0099	NaN	1.1241	NaN	0.0095	NaN	1.0562	NaN	0.0158	0.2173	1.1834	1.2242	0.0044	NaN	1.1005	NaN	0.0149	0.2344	1.1104	1.1695	0.2082	NaN	0.9888	NaN
66627	IWB66627	Tdurum_contig10601_289	0.0294	NaN	2.1568	NaN	0.0298	NaN	2.3729	NaN	0.0451	0.2339	2.2509	2.1533	0.0389	0.2671	2.2727	2.2934	0.0334	0.2639	1.8964	2.1846	0.2429	NaN	2.5299	NaN
75479	IWA209	wsnp_BE488779D_Ta_1_2	0.011	NaN	1.4966	NaN	0.0114	NaN	1.4759	NaN	0.0107	NaN	1.4569	NaN	0.0095	NaN	1.4278	NaN	0.0137	0.3041	1.4514	1.7533	0.0127	0.3126	1.4803	1.7943
35290	IWB35291	IAAV7117	0.0156	NaN	0.444	NaN	0.016	NaN	0.395	NaN	0.0102	NaN	0.4758	NaN	0.0019	NaN	0.5578	NaN	0.0101	NaN	0.4121	NaN	0.0116	NaN	0.3436	NaN
16047	IWB16048	D_contig21415_408	0.0097	NaN	1.453	NaN	0.0093	NaN	1.6015	NaN	0.0103	NaN	1.4418	NaN	0.0096	0.0732	1.5875	1.6116	0.011	NaN	1.5759	NaN	0.011	NaN	1.4972	NaN
52967	IWB52967	RAC875_c10253_1478	0.0172	NaN	1.4009	NaN	0.0168	NaN	1.3984	NaN	0.2292	NaN	1.6095	NaN	0.024	NaN	1.4663	NaN	0.0307	0.227	1.4988	1.6638	0.023	0.2116	1.4021	1.6106
36240	IWB36241	IACX7789	0.0212	NaN	0.7902	NaN	0.0216	NaN	0.7984	NaN	0.0212	NaN	0.7801	NaN	0.014	NaN	0.8603	NaN	0.0365	NaN	0.7215	NaN	0.0322	0.2464	0.7433	0.9362
23521	IWB23522	Excalibur_c20599_411	0.0275	NaN	1.5925	NaN	0.0271	NaN	1.5203	NaN	0.0446	0.2663	1.5724	1.7279	0.0264	NaN	1.4475	NaN	0.0415	NaN	1.546	NaN	0.0381	0.2762	1.5571	1.7415
57307	IWB57307	RAC875_c3760_770	0.0217	NaN	1.707	NaN	0.0221	NaN	1.7352	NaN	0.0229	NaN	1.6596	NaN	0.0128	NaN	1.61	NaN	0.0275	NaN	1.6077	NaN	0.0304	NaN	1.7149	NaN
55942	IWB55942	RAC875_c26514_127	0.0512	NaN	0.7022	NaN	0.0508	NaN	0.6572	NaN	0.0485	NaN	0.7253	NaN	0.0395	NaN	0.7504	NaN	0.0897	NaN	0.6989	NaN	0.0767	0.0798	0.4241	0.6852
81532	IWA8531	wsnp_RFL_Contig3896_4291652	0.0336	NaN	1.0597	NaN	0.034	NaN	1.0642	NaN	0.0383	NaN	1.0035	NaN	0.0281	0.3398	0.9873	1.0805	0.042	NaN	0.9903	NaN	0.036	NaN	0.9371	NaN
34619	IWB34620	IAAV2844	0.0466	NaN	0.791	NaN	0.0462	NaN	0.7904	NaN	0.0878	0.4403	0.8258	1.3038	0.0329	0.4621	0.6239	1.1002	0.0481	0.4539	0.7714	1.2978	0.056	0.461	0.6517	1.1238
17815	IWB17816	D_GA8KES401EYUM8_190	0.0355	NaN	0.5463	NaN	0.0359	NaN	0.4975	NaN	0.0305	NaN	0.6386	NaN	0.0174	0.533	0.7208	0.9937	0.0549	NaN	0.5874	NaN	0.0615	NaN	0.5102	NaN
36940	IWB36941	JD_c12245_106	0.0369	NaN	0.4197	NaN	0.0365	NaN	0.4204	NaN	0.0311	NaN	0.4319	NaN	0.0146	NaN	0.5842	NaN	0.0397	NaN	0.4609	NaN	0.0352	0.6546	0.484	1.4091
839	IWB839	BobWhite_c15796_315	0.0483	NaN	1.8632	NaN	0.0479	NaN	1.8339	NaN	0.068	0.1803	1.7545	1.9094	0.0546	0.179	2.072	2.2226	0.0576	0.1941	1.8112	1.9639	0.0512	NaN	1.8876	NaN
32147	IWB32148	GENE-0922_408	0.4048	NaN	0.9863	NaN	0.4044	NaN	1.0173	NaN	0.0407	0.3635	0.9507	1.0648	0.3848	NaN	1.0265	NaN	0.0242	0.3585	0.9198	1.049	0.0198	NaN	0.8758	NaN
11492	IWB11492	BS00087278_51	0.3704	NaN	1.2167	NaN	0.3708	NaN	1.2538	NaN	0.4066	0.9479	1.2305	1.0635	0.3769	NaN	1.1703	NaN	0.3751	NaN	1.1797	NaN	0.3658	0.9779	1.2071	1.0712
52840	IWB52840	Ra_c965_2579	0.0797	NaN	0.6013	NaN	0.0801	NaN	0.6538	NaN	0.0861	0.532	0.609	0.0878	0.0703	NaN	0.5495	NaN	0.0815	NaN	0.623	NaN	0.0792	NaN	0.6527	NaN
9306	IWB9306	BS00064515_51	0.3377	NaN	1.7273	NaN	0.3381	NaN	1.7066	NaN	0.3234	NaN	1.7573	NaN	0.0094	0.3486	1.1994	1.7017	0.3268	NaN	1.6568	NaN	0.3242	NaN	1.6599	NaN
40618	IWB40619	Kukri_c115390_284	0.4387	NaN	0.932	NaN	0.4391	NaN	0.9087	NaN	0.4367	NaN	1.1008	NaN	0.4389	0.5459	1.0893	0.9231	0.4361	NaN	0.9306	NaN	0.4461	0.5333	0.7961	0.8262
4435	IWB4435	BobWhite_c8188_549	0.2562	NaN	0.7895	NaN	0.2566	NaN	0.7729	NaN	0.2797	NaN	0.7598	NaN	0.1418	NaN	0.8949	NaN	0.225	NaN	0.9471	NaN	0.2235	NaN	0.809	NaN
56138	IWB56138	RAC875_c27962_341	0.6289	NaN	2.1691	NaN	0.6285	NaN	2.182	NaN	0.5969	NaN	2.1012	NaN	0.6538	0.99	2.0566	1.6335	0.6133	NaN	2.107	NaN	0.6236	NaN	2.2112	NaN
7232	IWB7232	BS00022736_51	0.984	NaN	1.4457	NaN	0.9844	NaN	1.437	NaN	0.9831	NaN	1.4446	NaN	0.985	NaN	1.4744	NaN	0.9833	NaN	1.3999	NaN	0.6373	0.9855	1.7985	1.4558
7217	IWB7217	BS00022699_51	0.9892	NaN	1.4774	NaN	0.9896	NaN	1.4846	NaN	0.6299	0.9711	1.796	1.4629	0.9911	NaN	1.4972	NaN	0.9854	NaN	1.4253	NaN	0.9869	NaN	1.5225	NaN
59734	IWB59734	RAC875_c63018_441	0.9702	NaN	1.5495	NaN	0.9706	NaN	1.5799	NaN	0.372	0.915	2.4086	1.5834	0.9714	NaN	1.5844	NaN	0.9724	NaN	1.4865	NaN	0.9706	NaN	1.678	NaN
77107	IWA2520	wsnp_Ex_c2030_3807284	0.6343	NaN	1.0328	NaN	0.6347	NaN	1.0711	NaN	0.6281	0.9658	1.0958	1.0103	0.5784	NaN	1.0484	NaN	0.6027	0.9734	1.0209	0.9425	0.9789	NaN	0.923	NaN
78257	IWA4031	wsnp_Ex_c48677_53513032	0.9901	NaN	1.3289	NaN	0.9905	NaN	1.3408	NaN	0.6077	0.9751	1.6285	1.3143	0.6112	0.9921	1.6173	1.3136	0.5965	NaN	1.5445	NaN	0.5921	0.9883	1.5515	1.287
2291	IWB2291	BobWhite_c29659_339	0.9888	NaN	1.1665	NaN	0.9884	NaN	1.1979	NaN	0.9899	NaN	1.1877	NaN	0.99	NaN	1.1519	NaN	0.9862	NaN	1.1699	NaN	0.6186	0.9888	1.5055	1.2167
77493	IWA3055	wsnp_Ex_c26581_35828388	0.9932	NaN	1.2739	NaN	0.9936	NaN	1.2601	NaN	0.9937	NaN	1.27	NaN	0.9952	NaN	1.2595	NaN	0.9938	NaN	1.2275	NaN	0.4401	0.9934	1.4443	1.2719
42508	IWB42509	Kukri_c2145_4336	0.9871	NaN	2.0787	NaN	0.9875	NaN	2.0971	NaN	0.986	NaN	1.9772	NaN	0.8041	0.9886	2.2759	1.9474	0.7939	0.9855	2.3995	2.0538	0.9873	NaN	2.264	NaN
65972	IWB65972	TA005387-0575	0.9924	NaN	1.237	NaN	0.9928	NaN	1.2725	NaN	0.9931	NaN	1.201	NaN	0.7212	0.9949	1.389	1.237	0.991	NaN	1.2247	NaN	0.7228	0.9909	1.3961	1.2496
78331	IWA4127	wsnp_Ex_c5217_9237399	0.9902	NaN	1.518	NaN	0.9906	NaN	1.5077	NaN	0.9905	NaN	1.4748	NaN	0.9903	NaN	1.4544	NaN	0.9872	NaN	1.4687	NaN	0.6252	0.9887	1.9942	1.5659
11365	IWB11365	BS00084380_51	0.9937	NaN	1.3377	NaN	0.9933	NaN	1.4832	NaN	0.5714	NaN	1.7509	NaN	0.9945	NaN	1.4692	NaN	0.9944	NaN	1.4623	NaN	0.6377	0.9954	2.0294	1.5787
75753	IWA597	wsnp_BM136727B_Ta_2_6	0.9862	NaN	0.6404	NaN	0.9866	NaN	0.6291	NaN	0.5245	0.9772	0.7134	0.6741	0.9907	NaN	0.6334	NaN	0.4848	0.9872	0.659	0.6255	0.9874	NaN	0.5359	NaN
63243	IWB63243	RAC875_rep_c86466_183	0.9686	NaN	1.3081	NaN	0.9682	NaN	1.3129	NaN	0.9706	NaN	1.2292	NaN	0.9751	NaN	1.0996	NaN	0.9718	NaN	1.2557	NaN	0.6468	0.9739	1.5919	1.2953
58120	IWB58120	RAC875_c45135_184	0.9894	NaN	1.0844	NaN	0.9898	NaN	1.0912	NaN	0.6008	0.975	1.2094	1.0641	0.9888	NaN	0.9078	NaN	0.5803	0.9832	1.2135	1.0432	0.9903	NaN	1.0367	NaN
78431	IWA4256	wsnp_Ex_c54998_57670603	0.9933	NaN	0.9619	NaN	0.9937	NaN	0.8553	NaN	0.9944	NaN	0.9844	NaN	0.6618	0.9946	0.8212	0.7999	0.6624	0.9938	1.0393	0.9996	0.6615	0.9934	0.8357	0.8727
6333	IWB6333	BS00011045_51	0.5521	NaN	0.7047	NaN	0.5517	NaN	0.7101	NaN	0.0765	0.5679	0.6013	0.745	0.5692	NaN	0.8529	NaN	0.0717	0.5621	0.6305	0.7572	0.0597	NaN	0.5174	NaN
6223	IWB6223	BS00010438_51	0.6072	NaN	1.745	NaN	0.6076	NaN	1.763	NaN	0.5944	0.9537	1.7135	1.4454	0.6545	0.9753	1.6422	1.4237	0.5858	NaN	1.744	NaN	0.6078	NaN	1.8059	NaN
79683	IWA5881	wsnp_JD_c17128_16056425	0.9787	NaN	1.5668	NaN	0.9783	NaN	1.6129	NaN	0.512	0.947	2.0276	1.5177	0.581	0.9736	2.051	1.5036	0.5323	0.9696	2.1247	1.5205	0.5026	0.9782	2.2243	1.5509
12586	IWB12586	BS00110676_51	0.9905	NaN	0.9201	NaN	0.9901	NaN	0.8684	NaN	0.9918	NaN	0.826	NaN	0.9926	NaN	0.9305	NaN	0.9875	NaN	0.8324	NaN	0.9901	NaN	0.8583	NaN
34452	IWB34453	IAAV1808	0.9912	NaN	1.7232	NaN	0.9916	NaN	1.7166	NaN	0.991	NaN	1.6387	NaN	0.9914	NaN	1.5988	NaN	0.9887	NaN	1.6408	NaN	0.9907	NaN	1.8019	NaN
80447	IWA6981	wsnp_Ku_c38351_47009610	0.9703	NaN	0.68	NaN	0.9699	NaN	0.7123	NaN	0.9709	NaN	0.7122	NaN	0.9728	NaN	0.7827	NaN	0.9674	NaN	0.7102	NaN	0.9651	NaN	0.6507	NaN
16170	IWB16171	D_contig24276_94	0.9874	NaN	0.8345	NaN	0.987	NaN	0.8302	NaN	0.9643	0.9894	0.2103	0.8302	0.9853	0.9879	0.4895	0.6531	0.9902	NaN	0.8303	NaN	0.9876	0.9897	0.6236	0.8621
8853	IWB8853	BS00062059_51	0.9892	NaN	1.0942	NaN	0.9896	NaN	1.071	NaN	0.8083	0.9809	1.1262	1.1029	0.9908	NaN	1.2022	NaN	0.9876	NaN	1.0532	NaN	0.8543	0.9904	1.0353	1.0748
10053	IWB10053	BS00067452_51	0.9772	NaN	0.8576	NaN	0.9776	NaN	0.7975	NaN	0.9753	NaN	0.8003	NaN	0.8624	0.9741	0.6193	0.6835	0.8522	0.9654	0.9352	0.9113	0.9559	NaN	0.7089	NaN
61109	IWB61109	RAC875_c9494_651	0.9014	NaN	1.555	NaN	0.9018	NaN	1.5162	NaN	0.8963	0.9772	1.4522	1.3709	0.9005	0.9787	1.5424	1.452	0.8814	NaN	1.5266	NaN	0.8833	NaN	1.5013	NaN
40823	IWB40824	Kukri_c12443_343	0.9964	NaN	1.2856	NaN	0.9968	NaN	1.2613	NaN	0.9979	NaN	1.2604	NaN	0.8161	0.997	1.3408	1.2724	0.8051	0.9983	1.296	1.2467	0.8306	0.9991	1.3206	1.2818
45336	IWB45337	Kukri_c43403_346	0.8406	NaN	1.0361	NaN	0.8402	NaN	1.0239	NaN	0.4552	0.8067	1.2452	1.0877	0.4461	0.8255	1.2852	1.1089	0.4522	0.8321	1.1614	1.0208	0.8415	NaN	0.9675	NaN
4109	IWB4109	BobWhite_c6220_101	0.9765	NaN	0.9817	NaN	0.9761	NaN	1.0494	NaN	0.9763	NaN	0.9619	NaN	0.0252	0.4451	0.8747	1.3481	0.972	NaN	1.0742	NaN	0.9754	NaN	1.0697	NaN
5510	IWB5510	BobWhite_rep_c64913_315	0.9796	NaN	0.5842	NaN	0.9792	NaN	0.5913	NaN	0.9826	NaN	0.603	NaN	0.9878	NaN	0.7114	NaN	0.9771	NaN	0.598	NaN	0.9739	NaN	0.5148	NaN
7906	IWB7906	BS00032820_51	0.9903	NaN	0.9466	NaN	0.9907	NaN	0.9582	NaN	0.9916	NaN	0.9746	NaN	0.9894	NaN	1.0168	NaN	0.9761	NaN	0.9552	NaN	0.9829	NaN	0.9491	NaN
35662	IWB35663	IACX11116	0.9615	NaN	1.3235	NaN	0.9611	NaN	1.3143	NaN	0.9647	NaN	1.3324	NaN	0.9871	NaN	1.3107	NaN	0.9614	NaN	1.3369	NaN	0.762	0.9624	1.6726	1.263
51933	IWB51933	Ra_c364_50	0.9836	NaN	1.3715	NaN	0.9832	NaN	1.8491	NaN	0.9807	NaN	1.7869	NaN	0.984	NaN	1.8002	NaN	0.9771	0.9789	1.9188	1.3406	0.9823	0.9828	1.934	1.2767
4510	IWB4510	BobWhite_c872_587	0.935	NaN	1.1101	NaN	0.9346	NaN	1.0976	NaN	0.9352	NaN	1.1621	NaN	0.9267	NaN	1.0863	NaN	0.9078	NaN	1.1372	NaN	0.7053	0.9136	1.0276	0.9733
10446	IWB10446	BS00070169_51	0.8711	NaN	0.2477	NaN	0.8715	NaN	0.2575	NaN	0.496	0.8718	0.2351	0.2746	0.8248	NaN	0.2727	NaN	0.8421	NaN	0.3279	NaN	0.801	NaN	0.2695	NaN
58158	IWB58158	RAC875_c45597_97	0.8386	NaN	1.9424	NaN	0.8382	NaN	1.9584	NaN	0.815	NaN	1.9213	NaN	0.8157	0.9636	1.9014	1.6577	0.8103	NaN	1.9526	NaN	0.8446	NaN	2.04	NaN
66554	IWB66554	Tdurum_contig10495_439	0.7834	NaN	0.6128	NaN	0.7838	NaN	0.6088	NaN	0.7761	NaN	0.6506	NaN	0.7728	0.9901	0.657	0.5081	0.7884	NaN	0.6327	NaN	0.7891	NaN	0.5617	NaN
6643	IWB6643	BS00017267_51	0.9923	NaN	1.3022	NaN	0.9927	NaN	1.3113	NaN	0.9928	NaN	1.2673	NaN	0.994	NaN	1.208	NaN	0.9916	NaN	1.2556	NaN	0.9922	NaN	1.3231	NaN
32247	IWB32248	GENE-1123_531	0.9821	NaN	0.7356	NaN	0.9825	NaN	0.7212	NaN	0.9876	NaN	0.8115	NaN	0.9864	NaN	0.8737	NaN	0.9783	NaN	0.7554	NaN	0.9801	NaN	0.8077	NaN
23105	IWB23106	Excalibur_c18275_211	0.9815	NaN	0.7349	NaN	0.982	NaN	0.7375	NaN	0.1247	0.9636	0.5809	0.7437	0.9852	NaN	0.7626	NaN	0.0491	0.9798	0.5197	0.6982	0.0437	NaN	0.5003	NaN
6526	IWB6526	BS00012079_51	0.9937	NaN	0.9807	NaN	0.9942	NaN	0.9812	NaN	0.995	NaN	0.9933	NaN	0.9942	NaN	0.9636	NaN	0.9904	NaN	0.9119	NaN	0.9902	NaN	0.8878	NaN
43975	IWB43976	Kukri_c3145_418	0.9946	NaN	1.7267	NaN	0.9951	NaN	1.7191	NaN	0.9951	NaN	1.6641	NaN	0.9937	NaN	1.6841	NaN	0.992	NaN	1.6466	NaN	0.6641	0.9947	2.318	1.8044
7121	IWB7121	BS00022503_51	0.9888	NaN	1.0907	NaN	0.9893	NaN	1.0957	NaN	0.9889	NaN	1.0736	NaN	0.9829	NaN	1.0198	NaN	0.9844	NaN	1.0817	NaN	0.9828	0.9878	1.0709	1.243
34989	IWB34990	IAAV5232	0.9888	NaN	0.8723	NaN	0.9893	NaN	0.8532	NaN	0.9904	NaN	0.8981	NaN	0.9879	NaN	0.944	NaN	0.7106	0.9857	0.8504	0.8064	0.987	NaN	0.7675	NaN
80506	IWA7058	wsnp_Ku_c4342_7887834	0.9855	NaN	1.4949	NaN	0.986	NaN	1.525	NaN	0.9861	NaN	1.4183	NaN	0.5014	0.9828	1.8809	1.411	0.9778	NaN	1.4753	NaN	0.9877	NaN	1.622	NaN
80510	IWA7063	wsnp_Ku_c44079_51438574	0.9888	NaN	1.0544	NaN	0.9893	NaN	1.0523	NaN	0.7544	0.9788	1.1992	1.0717	0.7699	0.9902	1.1498	1.042	0.9869	NaN	1.012	NaN	0.9887	NaN	1.0246	NaN
61079	IWB61079	RAC875_c93365_200	0.9776	NaN	0.6754	NaN	0.9781	NaN	0.6935	NaN	0.9798	NaN	0.7414	NaN	0.5372	0.9831	0.7758	0.6873	0.9816	NaN	0.704	NaN	0.9802	NaN	0.6486	NaN
80270	IWA6749	wsnp_Ku_c23864_33808174	0.9646	NaN	0.2163	NaN	0.9651	NaN	0.1908	NaN	0.9814	NaN	0.2519	NaN	0.9828	NaN	0.2633	NaN	0.9731	NaN	0.2354	NaN	0.5204	0.9624	0.127	0.17
36158	IWB36159	IACX6482	0.9877	NaN	1.6238	NaN	0.9882	NaN	1.6157	NaN	0.5868	0.9679	2.1444	1.6149	0.9886	NaN	1.6224	NaN	0.9851	NaN	1.644	NaN	0.986	NaN	1.8421	NaN
56586	IWB56586	RAC875_c31252_138	0.9818	NaN	2.0022	NaN	0.9823	NaN	1.988	NaN	0.6862	0.9637	2.2242	1.8462	0.7257	0.978	2.258	1.8553	0.9769	NaN	1.92	NaN	0.7015	0.9834	2.5198	2.0143
79453	IWA5556	wsnp_Ex_rep_c68624_67475477	0.997	NaN	1.517	NaN	0.9965	NaN	1.4957	NaN	0.9975	NaN	1.5199	NaN	0.677	0.9963	1.722	1.4289	0.6804	0.9967	1.82	1.4869	0.7293	0.9974	1.7708	1.5024
50622	IWB50622	Kukri_s109823_59	0.3934	NaN	1.4435	NaN	0.3939	NaN	1.485	NaN	0.0433	0.3525	1.1916	1.4693	0.0092	0.3982	0.9872	1.2182	0.375	NaN	1.4452	NaN	0.0126	NaN	1.1253	NaN
34421	IWB34422	IAAV1673	0.9774	NaN	0.8492	NaN	0.9779	NaN	0.7464	NaN	0.6193	0.9695	1.0092	0.8893	0.9809	NaN	0.9013	NaN	0.5908	0.9659	1.0285	0.8919	0.5968	NaN	0.9198	NaN
52643	IWB52643	Ra_c7492_1229	0.9855	NaN	1.7189	NaN	0.986	NaN	1.7264	NaN	0.6039	0.9659	2.0752	1.676	0.9876	NaN	1.5766	NaN	0.6016	0.981	2.0902	1.6645	0.594	0.983	2.3458	1.83
42398	IWB42399	Kukri_c20938_270	0.9896	NaN	1.4655	NaN	0.9901	NaN	1.3828	NaN	0.9883	NaN	1.417	NaN	0.5731	0.9894	1.8516	1.448	0.5471	0.9854	1.7985	1.4193	0.5522	0.9879	1.9424	1.5165
80071	IWA6479	wsnp_Ku_c13043_20902807	0.9878	NaN	0.8401	NaN	0.9883	NaN	0.831	NaN	0.7161	0.978	0.9652	0.909	0.6825	0.9904	1.0633	0.9676	0.7163	0.9885	0.8641	0.8584	0.7316	0.9884	0.7578	0.711
44942	IWB44943	Kukri_c39698_278	0.6889	NaN	1.2868	NaN	0.6884	NaN	1.2965	NaN	0.6911	0.9578	1.2944	1.1429	0.6791	0.9784	1.259	1.1024	0.6627	0.967	1.2821	1.09	0.6866	0.9698	1.1819	1.0343
28344	IWB28345	Excalibur_c65104_163	0.9706	NaN	0.9777	NaN	0.9711	NaN	0.9834	NaN	0.5624	0.9491	1.3386	0.9988	0.5675	0.9752	1.374	0.9909	0.5457	NaN	1.3611	NaN	0.548	NaN	1.2712	NaN
10723	IWB10723	BS00074287_51	0.9848	NaN	1.9148	NaN	0.9853	NaN	1.9321	NaN	0.9828	NaN	1.8354	NaN	0.0707	0.9862	2.0042	1.6622	0.0713	0.9782	2.4519	1.9272	0.0645	0.9812	2.7705	2.0271
29010	IWB29011	Excalibur_c8188_693	0.9926	NaN	1.3199	NaN	0.9931	NaN	1.3242	NaN	0.4979	0.9687	1.6184	1.336	0.5292	0.9928	1.5357	1.212	0.5004	0.9923	1.5712	1.294	0.4976	0.9954	1.6804	1.3869
6045	IWB6045	BS00009335_51	0.9231	NaN	1.9298	NaN	0.9236	NaN	1.9248	NaN	0.9217	NaN	1.832	NaN	0.8431	NaN	1.9081	NaN	0.8855	NaN	1.981	NaN	NaN	NaN	NaN	NaN
30487	IWB30488	Excalibur_rep_c110609_281	0.9529	NaN	1.2902	NaN	0.9524	NaN	1.345	NaN	0.9424	NaN	1.3594	NaN	0.9579	NaN	1.3472	NaN	0.9551	NaN	1.3727	NaN	0.9516	NaN	1.4103	NaN
44378	IWB44379	Kukri_c34894_112	0.9806	NaN	1.3476	NaN	0.9811	NaN	1.3728	NaN	0.9787	NaN	1.3383	NaN	0.98	NaN	1.4541	NaN	0.978	NaN	1.4442	NaN	0.9778	NaN	1.4679	NaN
66448	IWB66448	Tdurum_contig10307_375	0.9862	NaN	0.973	NaN	0.9857	NaN	1.018	NaN	0.9861	NaN	1.0114	NaN	0.9895	NaN	1.0215	NaN	0.9884	NaN	1.0206	NaN	0.9853	NaN	1.0349	NaN
57955	IWB57955	RAC875_c43579_80	0.9788	NaN	0.4641	NaN	0.9793	NaN	0.4639	NaN	0.5076	0.9652	0.4913	0.4706	0.9888	NaN	0.5132	NaN	0.9846	NaN	0.4832	NaN	0.9813	NaN	0.4299	NaN
58786	IWB58786	RAC875_c51939_281	0.6904	NaN	1.3611	NaN	0.6909	NaN	1.3713	NaN	0.6865	NaN	1.4007	NaN	0.5947	0.6847	1.3098	1.4658	0.6968	NaN	1.3922	NaN	0.7144	NaN	1.3602	NaN
69688	IWB69688	Tdurum_contig29027_92	0.9604	NaN	1.0094	NaN	0.9609	NaN	1.0495	NaN	0.9786	NaN	1.0009	NaN	0.9716	0.9769	1.0425	0.6628	0.9624	NaN	1.092	NaN	0.9769	NaN	1.062	NaN
49121	IWB49121	Kukri_rep_c105860_278	0.5344	NaN	1.9726	NaN	0.5339	NaN	1.9967	NaN	0.5289	NaN	1.8772	NaN	0.5803	0.9914	1.7927	1.1775	0.5418	NaN	1.9123	NaN	0.5493	NaN	2.0991	NaN
5929	IWB5929	BS00003942_51	0.9928	NaN	1.0186	NaN	0.9933	NaN	0.9986	NaN	0.9945	NaN	0.9951	NaN	0.9938	NaN	0.8577	NaN	0.9937	NaN	1.0003	NaN	0.9945	NaN	1.0241	NaN
71353	IWB71353	Tdurum_contig42797_2922	0.9912	NaN	0.7829	NaN	0.9907	NaN	0.7736	NaN	0.9923	NaN	0.7683	NaN	0.7816	0.9906	0.8053	0.7323	0.9893	NaN	0.7936	NaN	0.9918	NaN	0.7812	NaN
4517	IWB4517	BobWhite_c877_1058	0.9795	NaN	0.6881	NaN	0.98	NaN	0.6833	NaN	0.7913	0.9759	0.7169	0.744	0.9698	NaN	0.4193	NaN	0.9792	NaN	0.7297	NaN	0.9745	NaN	0.5394	NaN
11051	IWB11051	BS00079036_51	0.9803	NaN	0.6109	NaN	0.9798	NaN	0.4913	NaN	0.9825	NaN	0.6066	NaN	0.7987	0.9755	0.4884	0.523	0.9623	NaN	0.5753	NaN	0.8424	0.9611	0.5181	0.5727
39577	IWB39578	Ku_c5277_323	0.9907	NaN	1.4295	NaN	0.9912	NaN	1.4675	NaN	0.8947	0.9862	1.4405	1.3617	0.991	NaN	1.4195	NaN	0.99	NaN	1.4273	NaN	0.9912	NaN	1.5406	NaN
9438	IWB9438	BS00065067_51	0.9675	NaN	1.3968	NaN	0.968	NaN	1.3399	NaN	0.9534	0.9678	0.8048	1.1938	0.9533	0.9666	0.9547	1.0862	0.9588	NaN	1.3399	NaN	0.9653	NaN	1.4428	NaN
6393	IWB6393	BS00011392_51	0.9344	NaN	1.4414	NaN	0.9349	NaN	1.4554	NaN	0.9259	NaN	1.465	NaN	0.941	NaN	1.512	NaN	0.7474	0.9396	1.5618	1.3979	0.7757	0.9372	1.5747	1.468
26868	IWB26869	Excalibur_c47452_183	0.9853	NaN	1.3352	NaN	0.9848	NaN	1.3641	NaN	0.6994	0.9725	1.6174	1.3779	0.7174	0.9874	1.6125	1.3585	0.7127	0.9811	1.5801	1.3267	0.9822	NaN	1.4359	NaN
62375	IWB62375	RAC875_rep_c116670_309	0.7175	NaN	1.2952	NaN	0.718	NaN	1.3473	NaN	0.6964	0.9643	1.2634	0.9379	0.7039	NaN	1.2901	NaN	0.7038	NaN	1.3659	NaN	0.7259	NaN	1.3535	NaN
76861	IWA2187	wsnp_Ex_c17089_25709028	0.5839	NaN	1.204	NaN	0.5834	NaN	1.2178	NaN	0.6036	0.9726	1.2819	1.1882	0.5986	NaN	1.2317	NaN	0.5797	0.9856	1.2278	1.1627	0.5886	0.9871	1.1473	1.1418
33134	IWB33135	GENE-2982_272	0.9925	NaN	1.2154	NaN	0.993	NaN	1.2394	NaN	0.9919	NaN	1.2142	NaN	0.751	0.9918	1.4795	1.2666	0.9879	NaN	1.2091	NaN	0.9899	NaN	1.3088	NaN
30109	IWB30110	Excalibur_rep_c105284_570	0.9814	NaN	0.8411	NaN	0.9819	NaN	0.8352	NaN	0.9837	NaN	0.8189	NaN	0.9832	NaN	0.8644	NaN	0.9792	NaN	0.8689	NaN	0.7458	0.9789	0.9082	0.8548
11945	IWB11945	BS00095819_51	0.9858	NaN	1.3749	NaN	0.9863	NaN	1.3729	NaN	0.7149	0.9747	1.6079	1.365	0.734	0.9869	1.5982	1.3858	0.7067	0.9794	1.6253	1.364	0.9848	NaN	1.3182	NaN
26485	IWB26486	Excalibur_c43780_140	0.9939	NaN	1.7233	NaN	0.9944	NaN	1.7153	NaN	0.9945	NaN	1.6864	NaN	0.994	NaN	1.6576	NaN	0.9933	NaN	1.6437	NaN	0.9964	NaN	1.7393	NaN
66122	IWB66122	TA014828-0481	0.9875	NaN	1.3104	NaN	0.988	NaN	1.3394	NaN	0.9879	NaN	1.243	NaN	0.9886	NaN	1.1956	NaN	0.988	NaN	1.374	NaN	0.9884	NaN	1.4047	NaN
3894	IWB3894	BobWhite_c555_1485	0.0425	NaN	0.6742	NaN	0.043	NaN	0.6556	NaN	0.047	NaN	0.714	NaN	0.0332	NaN	0.7979	NaN	0.0553	0.7813	0.7485	1.028	0.0521	NaN	0.6655	NaN
39852	IWB39853	Ku_c69476_1020	0.0181	NaN	1.9682	NaN	0.0186	NaN	1.9364	NaN	0.0382	0.2977	1.9059	2.2129	0.0223	NaN	1.7708	NaN	0.0267	0.3202	1.8934	2.2388	0.3031	NaN	2.4389	NaN
35947	IWB35948	IACX422	0.0187	NaN	1.0362	NaN	0.0192	NaN	0.8815	NaN	0.0182	NaN	0.9478	NaN	0.0171	NaN	1.0962	NaN	0.0235	NaN	1.0856	NaN	0.023	0.3082	0.9757	0.9382
76057	IWA1103	wsnp_CAP7_c7742_3467376	0.0186	NaN	0.9056	NaN	0.0181	NaN	0.9371	NaN	0.0459	0.4746	0.9271	1.1354	0.0168	NaN	0.9311	NaN	0.0371	0.5056	0.919	1.1576	0.4882	NaN	1.1702	NaN
80647	IWA7247	wsnp_Ku_c6825_11858665	0.0192	NaN	0.5406	NaN	0.0187	NaN	0.5408	NaN	0.0372	0.5072	0.6751	0.79	0.005	NaN	0.7234	NaN	0.0341	NaN	0.6221	NaN	0.0333	NaN	0.5584	NaN
8355	IWB8355	BS00043986_51	0.0192	NaN	0.8353	NaN	0.0187	NaN	0.8588	NaN	0.0751	0.9375	0.8517	0.9065	0.0183	NaN	0.7121	NaN	0.0256	NaN	0.8373	NaN	0.0205	NaN	0.8074	NaN
69668	IWB69668	Tdurum_contig28940_690	0.0113	NaN	0.7949	NaN	0.0108	NaN	0.7765	NaN	0.008	NaN	0.9317	NaN	0.0029	NaN	1.0094	NaN	0.0147	NaN	0.8211	NaN	0.0107	0.0222	0.8933	0.463
7286	IWB7286	BS00022842_51	0.0153	NaN	1.4137	NaN	0.0148	NaN	1.4417	NaN	0.0486	0.4241	1.456	1.6704	0.0124	NaN	1.4583	NaN	0.0184	NaN	1.3723	NaN	0.0186	NaN	1.3689	NaN
72730	IWB72730	Tdurum_contig604_356	0.0153	NaN	1.0793	NaN	0.0148	NaN	1.055	NaN	0.0393	0.526	1.0209	1.0693	0.011	0.583	1.1279	1.1528	0.0385	0.5547	1.0992	1.077	0.0362	0.5865	0.9955	0.9757
72737	IWB72737	Tdurum_contig60421_74	0.0142	NaN	1.4687	NaN	0.0147	NaN	1.5055	NaN	0.0147	NaN	1.4219	NaN	0.0149	0.1814	1.5477	1.7169	0.0189	NaN	1.47	NaN	0.0173	0.1615	1.4407	1.5951
15570	IWB15571	D_contig10442_151	0.0099	NaN	1.5972	NaN	0.0104	NaN	1.6175	NaN	0.0118	NaN	1.5714	NaN	0.0113	NaN	1.5462	NaN	0.0092	NaN	1.4423	NaN	0.0072	0.0074	1.0693	1.5634
7938	IWB7938	BS00033658_51	0.0152	NaN	1.6983	NaN	0.0157	NaN	1.6426	NaN	0.0161	NaN	1.6754	NaN	0.0235	0.1606	1.7343	1.9472	0.0212	NaN	1.6374	NaN	0.0179	NaN	1.5335	NaN
5962	IWB5962	BS00004282_51	0.0052	NaN	1.1845	NaN	0.0047	NaN	1.1661	NaN	0.0333	0.4588	1.2092	1.3979	0.0014	0.3363	1.2404	1.4575	0.0143	0.4867	1.1593	1.3706	0.0094	0.4783	1.1893	1.39
76745	IWA2046	wsnp_Ex_c15646_23969140	0.0081	NaN	1.188	NaN	0.0076	NaN	1.2173	NaN	0.0066	NaN	1.1935	NaN	0.0043	NaN	1.2832	NaN	0.0081	NaN	1.297	NaN	0.0083	0.2891	1.3622	1.6044
75942	IWA889	wsnp_CAP11_rep_c8489_3665230	0.0045	NaN	1.1616	NaN	0.004	NaN	1.1134	NaN	0.0023	NaN	1.1709	NaN	0.0008	NaN	1.2901	NaN	0.0044	NaN	1.1976	NaN	0.0035	NaN	1.195	NaN
34908	IWB34909	IAAV4677	0.0028	NaN	1.388	NaN	0.0023	NaN	1.4277	NaN	0.0019	NaN	1.3176	NaN	0.0014	NaN	1.243	NaN	0.0043	NaN	1.3621	NaN	0.0033	0.3578	1.5528	1.8775
45289	IWB45290	Kukri_c4284_447	0.0027	NaN	1.5238	NaN	0.0022	NaN	1.5505	NaN	0.0023	NaN	1.4245	NaN	0.0011	NaN	1.4663	NaN	0.0181	0.2806	1.5137	1.7344	0.0137	0.2669	1.6401	1.8948
65433	IWB65433	TA001664-1229	0.003	NaN	1.3851	NaN	0.0035	NaN	1.3517	NaN	0.0092	0.1281	1.4544	1.5899	0.0009	NaN	1.5579	NaN	0.1322	NaN	1.6171	NaN	0.0088	0.1319	1.522	1.6475
67218	IWB67218	Tdurum_contig11660_328	0.0133	NaN	0.7034	NaN	0.0138	NaN	0.718	NaN	0.0094	NaN	0.7408	NaN	0.0043	0.4375	0.785	1.0076	0.0283	NaN	0.6795	NaN	0.0244	NaN	0.6825	NaN
19827	IWB19828	Ex_c13983_496	0.0285	NaN	0.8328	NaN	0.029	NaN	0.8492	NaN	0.0288	NaN	0.8151	NaN	0.0206	NaN	0.8446	NaN	0.0322	NaN	0.8133	NaN	0.0307	0.486	0.7937	1.0493
18804	IWB18805	D_GCE8AKX01C8GZX_129	0.0248	NaN	0.8441	NaN	0.0243	NaN	0.7931	NaN	0.0235	NaN	0.8511	NaN	0.035	0.5294	0.9974	1.2029	0.0589	NaN	0.8342	NaN	0.0571	NaN	0.739	NaN
32178	IWB32179	GENE-1001_127	0.0161	NaN	1.4751	NaN	0.0156	NaN	1.4741	NaN	0.0194	NaN	1.4245	NaN	0.0145	NaN	1.3717	NaN	0.0205	NaN	1.409	NaN	0.0199	0.5263	1.3863	1.8969
17664	IWB17665	D_F5XZDLF02I35V1_104	0.0229	NaN	0.7485	NaN	0.0224	NaN	0.7975	NaN	0.0191	NaN	0.818	NaN	0.0225	0.5698	0.8575	1.1938	0.0365	NaN	0.78	NaN	0.0263	NaN	0.7922	NaN
6770	IWB6770	BS00021865_51	0.0197	NaN	0.6777	NaN	0.0202	NaN	0.6424	NaN	0.0664	0.711	0.7985	0.9678	0.0086	NaN	0.7882	NaN	0.043	0.7514	0.6382	0.7935	0.0453	0.7789	0.52	0.6676
80699	IWA7318	wsnp_Ku_c8270_14083963	0.0194	NaN	0.5337	NaN	0.0189	NaN	0.5262	NaN	0.0723	0.9555	0.6167	0.7025	0.0055	NaN	0.6107	NaN	0.0495	NaN	0.5486	NaN	0.0518	0.9575	0.493	0.5946
1398	IWB1398	BobWhite_c2053_182	0.0172	NaN	1.3779	NaN	0.0177	NaN	1.3737	NaN	0.018	NaN	1.2641	NaN	0.0155	NaN	1.2867	NaN	0.0283	NaN	1.2407	NaN	0.0244	NaN	1.3076	NaN
49056	IWB49056	Kukri_rep_c104963_458	0.4053	NaN	1.9968	NaN	0.4058	NaN	1.9388	NaN	0.3803	NaN	1.8897	NaN	0.4064	NaN	1.8365	NaN	0.3887	0.5421	1.8142	1.5974	0.4035	0.6118	1.8298	1.6856
48997	IWB48997	Kukri_rep_c104451_213	0.0253	NaN	1.0514	NaN	0.0258	NaN	0.9586	NaN	0.038	0.271	1.0051	1.1199	0.0213	NaN	1.009	NaN	0.0234	NaN	0.8883	NaN	0.0263	NaN	0.9354	NaN
63111	IWB63111	RAC875_rep_c77617_239	0.0224	NaN	2.02	NaN	0.0229	NaN	1.9277	NaN	0.0275	NaN	1.9467	NaN	0.0286	NaN	1.932	NaN	0.0255	NaN	1.9414	NaN	0.0229	0.3596	2.0818	2.4205
72560	IWB72560	Tdurum_contig57139_318	0.0319	NaN	1.4395	NaN	0.0324	NaN	1.4074	NaN	0.0331	NaN	1.3744	NaN	0.0221	NaN	1.1084	NaN	0.0344	0.4256	1.2439	1.6133	0.034	NaN	1.3658	NaN
76393	IWA1606	wsnp_Ex_c12288_19625413	0.0143	NaN	1.4785	NaN	0.0138	NaN	1.5093	NaN	0.0614	0.4083	1.4837	1.7118	0.0178	NaN	1.4591	NaN	0.0233	0.4356	1.5082	1.7627	0.016	0.4631	1.4043	1.6707
75255	IWB75255	tplb0060h04_139	0.0415	NaN	1.603	NaN	0.041	NaN	1.6091	NaN	0.5686	0.7058	1.7274	1.5698	0.0633	NaN	1.3734	NaN	0.054	NaN	1.4995	NaN	0.0463	0.5606	1.5873	1.8809
64841	IWB64841	RFL_Contig4956_2526	0.0123	NaN	1.1334	NaN	0.0128	NaN	1.1873	NaN	0.0226	0.2339	1.1851	1.1082	0.0064	0.2556	1.1841	1.1119	0.0204	0.2607	1.1796	1.0905	0.0208	0.2367	1.1497	1.0253
80160	IWA6599	wsnp_Ku_c16522_25425455	0.0237	NaN	0.4678	NaN	0.0232	NaN	0.4528	NaN	0.0298	0.2733	0.492	0.4922	0.0096	0.2661	0.4921	0.4722	0.0474	0.3401	0.4443	0.51	0.0451	NaN	0.3828	NaN
76413	IWA1633	wsnp_Ex_c12450_19850925	0.0178	NaN	1.5672	NaN	0.0183	NaN	1.549	NaN	0.0194	NaN	1.4675	NaN	0.0186	0.2812	1.2193	1.5161	0.0243	0.2639	1.6178	1.9199	0.0222	NaN	1.7634	NaN
33623	IWB33624	GENE-3852_1100	0.0223	NaN	0.6527	NaN	0.0218	NaN	0.6395	NaN	0.0314	0.2733	0.6833	0.6502	0.0143	NaN	0.7991	NaN	0.0286	0.3006	0.6929	0.656	0.0233	NaN	0.621	NaN
70740	IWB70740	Tdurum_contig42026_2552	0.017	NaN	0.9392	NaN	0.0175	NaN	0.9565	NaN	0.0154	NaN	0.9736	NaN	0.0098	0.3185	0.8659	1.0398	0.0162	NaN	0.8991	NaN	0.0177	NaN	0.7657	NaN
1356	IWB1356	BobWhite_c20163_456	0.0099	NaN	0.9978	NaN	0.0094	NaN	0.9773	NaN	0.0248	0.35	0.9835	1.1665	0.0034	0.2814	1.2344	1.4386	0.0234	0.3379	1.0491	1.2153	0.0186	NaN	1.0899	NaN
65576	IWB65576	TA002573-1047	0.0083	NaN	1.8367	NaN	0.0088	NaN	1.8028	NaN	0.0079	NaN	1.7264	NaN	0.0067	0.3413	1.5629	1.86	0.0125	0.3343	1.7322	2.0085	0.0111	NaN	1.9179	NaN
34667	IWB34668	IAAV3128	0.01	NaN	1.9242	NaN	0.0095	NaN	1.9171	NaN	0.0098	NaN	1.735	NaN	0.01	NaN	1.7358	NaN	0.0128	NaN	1.8391	NaN	0.0112	0.3415	2.0929	2.5706
34786	IWB34787	IAAV3846	0.0349	NaN	0.5452	NaN	0.0354	NaN	0.5492	NaN	0.0328	NaN	0.5874	NaN	0.013	0.3712	0.7269	0.8487	0.0278	NaN	0.5782	NaN	0.0309	NaN	0.5448	NaN
78346	IWA4147	wsnp_Ex_c52577_56128947	0.0272	NaN	0.4558	NaN	0.0277	NaN	0.4289	NaN	0.0428	0.3782	0.5	0.5751	0.0102	NaN	0.3992	NaN	0.0327	NaN	0.4694	NaN	0.0322	NaN	0.372	NaN
62970	IWB62970	RAC875_rep_c73697_663	0.0252	NaN	1.6726	NaN	0.0257	NaN	1.6603	NaN	0.0302	NaN	1.5741	NaN	0.0259	NaN	1.4171	NaN	0.0351	NaN	1.6009	NaN	0.0332	0.3808	1.5717	1.8856
76660	IWA1936	wsnp_Ex_c14760_22866280	0.0039	NaN	1.103	NaN	0.0044	NaN	1.128	NaN	0.0218	0.354	1.1098	1.2635	0.001	NaN	1.1644	NaN	0.0077	0.3773	1.129	1.2997	0.3782	NaN	1.2899	NaN
54724	IWB54724	RAC875_c18698_550	0.0337	NaN	0.9484	NaN	0.0342	NaN	0.8226	NaN	0.0629	0.3987	0.9862	1.1144	0.0357	NaN	0.9721	NaN	0.0439	NaN	0.9915	NaN	0.0363	NaN	0.9265	NaN
31571	IWB31572	Excalibur_s114820_108	0.0077	NaN	1.4137	NaN	0.0082	NaN	1.2461	NaN	0.373	NaN	1.4462	NaN	0.0076	NaN	1.04	NaN	0.0093	0.3777	1.1573	1.4072	0.0058	NaN	1.2344	NaN
74070	IWB74070	Tdurum_contig99640_243	0.0137	NaN	1.1954	NaN	0.0132	NaN	1.155	NaN	0.0138	NaN	1.1377	NaN	0.0097	NaN	1.1429	NaN	0.024	0.3981	1.1931	1.3866	0.0162	0.3769	1.267	1.428
46022	IWB46023	Kukri_c49784_86	0.0497	NaN	0.9972	NaN	0.0502	NaN	0.998	NaN	0.0776	0.4063	1.0178	1.2172	0.0557	0.4492	1.0813	1.3554	0.0671	0.4767	0.9842	1.2353	0.0622	0.4267	0.9381	1.1092
52767	IWB52767	Ra_c88203_1055	0.026	NaN	1.6913	NaN	0.0255	NaN	1.713	NaN	0.0657	0.3979	1.5856	1.7865	0.0395	0.4282	1.4914	1.7522	0.0333	NaN	1.6762	NaN	0.0242	NaN	1.7101	NaN
35608	IWB35609	IAAV960	0.0109	NaN	0.7238	NaN	0.0104	NaN	0.7331	NaN	0.0085	NaN	0.7619	NaN	0.0054	0.416	0.7842	0.9385	0.0168	0.4051	0.7235	0.8455	0.0127	0.3883	0.6724	0.7628
18300	IWB18301	D_GBB4FNX02IIIH2_126	0.015	NaN	1.1152	NaN	0.0155	NaN	1.0837	NaN	0.0148	NaN	1.1007	NaN	0.0111	0.4178	1.1576	1.3879	0.0245	NaN	1.0582	NaN	0.0223	NaN	1.0685	NaN
4966	IWB4966	BobWhite_rep_c51612_864	0.0083	NaN	1.5048	NaN	0.0078	NaN	1.5349	NaN	0.008	NaN	1.3948	NaN	0.0055	NaN	1.3307	NaN	0.0144	0.4295	1.4892	1.8634	0.0105	0.4218	1.597	2.0131
78825	IWA4756	wsnp_Ex_c7982_13546427	0.013	NaN	0.4913	NaN	0.0135	NaN	0.4723	NaN	0.0067	NaN	0.5679	NaN	0.0022	NaN	0.5298	NaN	0.0242	NaN	0.5492	NaN	0.0263	0.4575	0.4495	0.5315
5984	IWB5984	BS00004466_51	0.0182	NaN	1.3295	NaN	0.0187	NaN	1.3263	NaN	0.0527	0.4778	1.316	1.5622	0.0185	0.5151	1.0889	1.4604	0.0259	0.4741	1.2892	1.6043	0.0236	0.4826	1.2698	1.6739
75418	IWA129	wsnp_BE443396B_Ta_1_1	0.0125	NaN	1.1425	NaN	0.012	NaN	1.1578	NaN	0.0406	0.4621	1.1517	1.4926	0.0155	0.5102	1.037	1.3948	0.0312	NaN	1.098	NaN	0.0203	NaN	1.0714	NaN
42653	IWB42654	Kukri_c22457_742	0.039	NaN	1.6283	NaN	0.0385	NaN	1.6122	NaN	0.039	NaN	1.572	NaN	0.0434	0.5344	1.6089	1.9251	0.0433	NaN	1.4488	NaN	0.0436	NaN	1.5455	NaN
75761	IWA605	wsnp_BM140362A_Ta_2_2	0.0459	NaN	0.9274	NaN	0.0454	NaN	0.9627	NaN	0.0523	NaN	0.9373	NaN	0.0517	NaN	1.0929	NaN	0.0628	0.6001	0.964	0.9771	0.0588	NaN	0.8776	NaN
70007	IWB70007	Tdurum_contig30341_88	0.019	NaN	1.5939	NaN	0.0195	NaN	1.6019	NaN	0.0227	NaN	1.4956	NaN	0.022	0.5962	1.5925	1.9286	0.0181	NaN	1.5085	NaN	0.0196	NaN	1.6188	NaN
6687	IWB6687	BS00020982_51	0.0143	NaN	1.1346	NaN	0.0148	NaN	1.1133	NaN	0.0428	0.6033	1.0484	0.9834	0.013	NaN	1.1624	NaN	0.0213	NaN	1.1021	NaN	0.0188	NaN	1.2148	NaN
26271	IWB26272	Excalibur_c41766_112	0.074	NaN	0.2707	NaN	0.0735	NaN	0.2642	NaN	0.0592	NaN	0.3152	NaN	0.0421	0.6603	0.3294	0.6597	0.0976	NaN	0.3497	NaN	0.0928	NaN	0.2895	NaN
50829	IWB50829	Ra_c106922_334	0.0165	NaN	0.7515	NaN	0.016	NaN	0.7404	NaN	0.0144	NaN	0.7837	NaN	0.0079	0.5825	0.7999	1.0757	0.0198	NaN	0.6941	NaN	0.0221	0.629	0.605	0.8386
65361	IWB65361	TA001211-0664	0.0291	NaN	0.6952	NaN	0.0296	NaN	0.6786	NaN	0.0262	NaN	0.7775	NaN	0.0243	NaN	0.7735	NaN	0.0326	NaN	0.6003	NaN	0.0287	0.6378	0.5753	0.8566
31925	IWB31926	GENE-0496_408	0.0194	NaN	0.5948	NaN	0.0199	NaN	0.5845	NaN	0.0151	NaN	0.6376	NaN	0.01	NaN	0.6549	NaN	0.0208	NaN	0.5784	NaN	0.0204	0.6298	0.5438	1.2195
79725	IWA5945	wsnp_JD_c23511_20069005	0.0164	NaN	1.3444	NaN	0.0159	NaN	1.3659	NaN	0.0592	0.6092	1.355	1.3973	0.0165	0.6476	1.2978	1.3695	0.0188	0.6625	1.2443	1.3051	0.7081	NaN	1.2946	NaN
72139	IWB72139	Tdurum_contig5096_193	0.0055	NaN	0.8382	NaN	0.006	NaN	0.8366	NaN	0.0043	NaN	0.8638	NaN	0.0009	0.6685	0.8655	1.049	0.0069	NaN	0.8373	NaN	0.0087	NaN	0.7296	NaN
11986	IWB11986	BS00097126_51	0.0342	NaN	0.3765	NaN	0.0337	NaN	0.3676	NaN	0.0939	0.963	0.4314	0.5906	0.0107	0.9818	0.4178	0.5611	0.0543	NaN	0.3505	NaN	0.0552	NaN	0.2896	NaN
7035	IWB7035	BS00022336_51	0.0384	NaN	0.9946	NaN	0.0389	NaN	0.9821	NaN	0.0377	NaN	1.0106	NaN	0.0613	0.9929	0.9236	1.0285	0.063	0.9892	0.8797	0.9969	0.069	NaN	0.9155	NaN
34442	IWB34443	IAAV1771	0.012	NaN	0.8871	NaN	0.0125	NaN	0.9181	NaN	0.0128	NaN	0.7955	NaN	0.0137	NaN	0.7724	NaN	0.0169	NaN	0.8589	NaN	0.0147	0.9745	0.9474	0.9901
6546	IWB6546	BS00012297_51	0.0479	NaN	0.6347	NaN	0.0474	NaN	0.6443	NaN	0.0496	NaN	0.6178	NaN	0.0376	NaN	0.6475	NaN	0.0567	NaN	0.5941	NaN	0.0592	NaN	0.5458	NaN
9193	IWB9193	BS00064090_51	0.0303	NaN	1.0932	NaN	0.0308	NaN	1.2249	NaN	0.0336	NaN	1.1211	NaN	0.0245	NaN	1.2467	NaN	0.0463	NaN	1.1353	NaN	0.0432	NaN	1.1981	NaN
9494	IWB9494	BS00065259_51	0.0319	NaN	1.4962	NaN	0.0314	NaN	1.5557	NaN	0.0324	NaN	1.4561	NaN	0.0413	NaN	1.5561	NaN	0.0347	NaN	1.3453	NaN	0.0294	NaN	1.3622	NaN
12313	IWB12313	BS00107284_51	0.0177	NaN	0.5704	NaN	0.0172	NaN	0.5397	NaN	0.0139	NaN	0.5792	NaN	0.0027	NaN	0.8461	NaN	0.02	NaN	0.6549	NaN	0.0144	NaN	0.6843	NaN
32670	IWB32671	GENE-1805_65	0.0142	NaN	1.1426	NaN	0.0137	NaN	1.1392	NaN	0.0138	NaN	1.1288	NaN	0.0101	NaN	1.1414	NaN	0.0239	NaN	1.1051	NaN	0.0222	NaN	1.0694	NaN
48591	IWB48591	Kukri_rep_c101034_516	0.0178	NaN	0.8708	NaN	0.0183	NaN	0.8954	NaN	0.0158	NaN	0.8694	NaN	0.0094	NaN	0.7264	NaN	0.0174	NaN	0.8794	NaN	0.017	NaN	0.9412	NaN
[truncated: 80,478 more rows]
