# Supplementary material for: Characterization of polyploid wheat genomic diversity using a high-density 90 000 single nucleotide polymorphism array
Source: Plant Biotechnol J. 2014 Mar 20;12(6):787–96. doi: 10.1111/pbi.12183 (PMC4265271; doi:10.1111/pbi.12183)
Supplement: Table S14 — Hexaploid and tetraploid wheat accessions used to assess the distribution of the 90K SNPs across populations. [file pbi0012-0787-SD24.xlsx]

## Sheet: Table_S11
Supplementary Table S11. Hexaploid and tetraploid wheat accessions used to assess the distribution of the 90K SNPs across populations
#	Sample ID	Sample Name	Origin	Group	Ploidy	Status	Taxon
1	PI 192052	Kenya F.L.I. 158	Ethiopia	Africa	6x	cultivar	Triticum aestivum subsp. aestivum
2	PI 192171	Kenya	Ethiopia	Africa	6x	cultivar	Triticum aestivum subsp. aestivum
3	PI 410895	Vinkaflor	Morocco	Africa	6x	cultivar	Triticum aestivum subsp. aestivum
4	PI 410910	Nesma	Morocco	Africa	6x	cultivar	Triticum aestivum subsp. aestivum
5	PI 410895	Vinkaflor	Morocco	Africa	6x	cultivar	Triticum aestivum subsp. aestivum
6	PI 410910	Nesma	Morocco	Africa	6x	cultivar	Triticum aestivum subsp. aestivum
7	PI 149807	Tsing Hua No. 677	China	Asia	6x	cultivar	Triticum aestivum subsp. aestivum
8	PI 390920	Ts'ao Yuan 2	China	Asia	6x	cultivar	Triticum aestivum subsp. aestivum
9	PI 428366	Liao Chun No. 6	China	Asia	6x	cultivar	Triticum aestivum subsp. aestivum
10	PI 434725	Tsinan 2	China	Asia	6x	cultivar	Triticum aestivum subsp. aestivum
11	PI 447382	Ili Chun No. 2	China	Asia	6x	cultivar	Triticum aestivum subsp. aestivum
12	PI 462142	Nanjing 6935-8	China	Asia	6x	cultivar	Triticum aestivum subsp. aestivum
13	PI 462143	Nanjing 7317	China	Asia	6x	cultivar	Triticum aestivum subsp. aestivum
14	PI 462147	Nanjing Wheat No. 3	China	Asia	6x	cultivar	Triticum aestivum subsp. aestivum
15	PI 462148	Nanjing Wheat No. 4	China	Asia	6x	cultivar	Triticum aestivum subsp. aestivum
16	PI 531174	Qian Feng 1	China	Asia	6x	cultivar	Triticum aestivum subsp. aestivum
17	PI 531179	Bai Mian 3	China	Asia	6x	cultivar	Triticum aestivum subsp. aestivum
18	PI 611477	Mian Young No. 1	China	Asia	6x	cultivar	Triticum aestivum subsp. aestivum
19	PI 611603	Zhong Mai 2	China	Asia	6x	cultivar	Triticum aestivum subsp. aestivum
20	PI 615321	Bai Mong Mai	China	Asia	6x	cultivar	Triticum aestivum subsp. aestivum
21	PI 615323	Ker Yi 26	China	Asia	6x	cultivar	Triticum aestivum subsp. aestivum
22	PI 615327	Dong Shieh 1	China	Asia	6x	cultivar	Triticum aestivum subsp. aestivum
23	PI 149807	Tsing Hua No. 677	China	Asia	6x	cultivar	Triticum aestivum subsp. aestivum
24	PI 390920	Ts'ao Yuan 2	China	Asia	6x	cultivar	Triticum aestivum subsp. aestivum
25	PI 428366	Liao Chun No. 6	China	Asia	6x	cultivar	Triticum aestivum subsp. aestivum
26	PI 531179	Bai Mian 3	China	Asia	6x	cultivar	Triticum aestivum subsp. aestivum
27	PI 322238	NP 720	India	Asia	6x	cultivar	Triticum aestivum subsp. aestivum
28	PI 322250	NP 786	India	Asia	6x	cultivar	Triticum aestivum subsp. aestivum
29	PI 322264	NP 848	India	Asia	6x	cultivar	Triticum aestivum subsp. aestivum
30	PI 324073	NP 829	India	Asia	6x	cultivar	Triticum aestivum subsp. aestivum
31	PI 338418	NP 717	India	Asia	6x	cultivar	Triticum aestivum subsp. aestivum
32	PI 376840	Lal Bahadur	India	Asia	6x	cultivar	Triticum aestivum subsp. aestivum
33	PI 322264	NP 848	India	Asia	6x	cultivar	Triticum aestivum subsp. aestivum
34	PI 324073	NP 829	India	Asia	6x	cultivar	Triticum aestivum subsp. aestivum
35	PI 338418	NP 717	India	Asia	6x	cultivar	Triticum aestivum subsp. aestivum
36	PI 376840	Lal Bahadur	India	Asia	6x	cultivar	Triticum aestivum subsp. aestivum
37	PI 384028	Gilat	Israel	Asia	6x	cultivar	Triticum aestivum subsp. aestivum
38	PI 430160	VC 411	Israel	Asia	6x	cultivar	Triticum aestivum subsp. aestivum
39	PI 294970	Krasnaja Zvezda	Kazakhstan	Asia	6x	cultivar	Triticum aestivum subsp. aestivum
40	PI 639460	Vera	Kazakhstan	Asia	6x	cultivar	Triticum aestivum subsp. aestivum
41	PI 639487	Tselinnaya 26	Kazakhstan	Asia	6x	cultivar	Triticum aestivum subsp. aestivum
42	PI 519554	Pakistan 20	Pakistan	Asia	6x	cultivar	Triticum aestivum subsp. aestivum
43	PI 520333	Peshawar 9	Pakistan	Asia	6x	cultivar	Triticum aestivum subsp. aestivum
44	WSNP92K.023.02125	SUNVALE	Australia	Australia	6x	cultivar	Triticum aestivum subsp. aestivum
45	WSNP92K.023.02149	CASCADES	Australia	Australia	6x	cultivar	Triticum aestivum subsp. aestivum
46	WSNP92K.023.02173	BANKS	Australia	Australia	6x	cultivar	Triticum aestivum subsp. aestivum
47	WSNP92K.027.02509	SUNELG	Australia	Australia	6x	cultivar	Triticum aestivum subsp. aestivum
48	WSNP92K.029.02775	EGA BOUNTY	Australia	Australia	6x	cultivar	Triticum aestivum subsp. aestivum
49	WSNP92K.029.02783	SUNLIN	Australia	Australia	6x	cultivar	Triticum aestivum subsp. aestivum
50	WSNP92K.030.02833	TASMAN	Australia	Australia	6x	cultivar	Triticum aestivum subsp. aestivum
51	WSNP92K.031.02904	MITRE	Australia	Australia	6x	cultivar	Triticum aestivum subsp. aestivum
52	WSNP92K.031.02916	PETRIE	Australia	Australia	6x	cultivar	Triticum aestivum subsp. aestivum
53	WSNP92K.058.05473	CADOUX	Australia	Australia	6x	cultivar	Triticum aestivum subsp. aestivum
54	WSNP92K.058.05474	MAROMBI	Australia	Australia	6x	cultivar	Triticum aestivum subsp. aestivum
55	WSNP92K.058.05475	OXLEY	Australia	Australia	6x	cultivar	Triticum aestivum subsp. aestivum
56	WSNP92K.058.05476	BUMPER	Australia	Australia	6x	cultivar	Triticum aestivum subsp. aestivum
57	WSNP92K.058.05477	ARRINO	Australia	Australia	6x	cultivar	Triticum aestivum subsp. aestivum
58	WSNP92K.058.05479	BULLARING	Australia	Australia	6x	cultivar	Triticum aestivum subsp. aestivum
59	WSNP92K.058.05480	EGA WYLIE	Australia	Australia	6x	cultivar	Triticum aestivum subsp. aestivum
60	WSNP92K.058.05481	EGA BONNIE ROCK	Australia	Australia	6x	cultivar	Triticum aestivum subsp. aestivum
61	WSNP92K.058.05482	EGA CASTLE ROCK	Australia	Australia	6x	cultivar	Triticum aestivum subsp. aestivum
62	WSNP92K.058.05483	WEEBILL	Australia	Australia	6x	cultivar	Triticum aestivum subsp. aestivum
63	WSNP92K.058.05484	KLASIC	Australia	Australia	6x	cultivar	Triticum aestivum subsp. aestivum
64	WSNP92K.058.05485	BOLAC	Australia	Australia	6x	cultivar	Triticum aestivum subsp. aestivum
65	WSNP92K.058.05486	STRZLECKI	Australia	Australia	6x	cultivar	Triticum aestivum subsp. aestivum
66	WSNP92K.058.05487	MOLINEUX	Australia	Australia	6x	cultivar	Triticum aestivum subsp. aestivum
67	WSNP92K.058.05488	VENTURA	Australia	Australia	6x	cultivar	Triticum aestivum subsp. aestivum
68	WSNP92K.058.05489	ENDURE	Australia	Australia	6x	cultivar	Triticum aestivum subsp. aestivum
69	WSNP92K.058.05491	CARNAMAH	Australia	Australia	6x	cultivar	Triticum aestivum subsp. aestivum
70	WSNP92K.058.05492	BOWIE	Australia	Australia	6x	cultivar	Triticum aestivum subsp. aestivum
71	WSNP92K.058.05493	CRUSADER	Australia	Australia	6x	cultivar	Triticum aestivum subsp. aestivum
72	WSNP92K.058.05494	ELLISON	Australia	Australia	6x	cultivar	Triticum aestivum subsp. aestivum
73	WSNP92K.058.05495	ANGUS	Australia	Australia	6x	cultivar	Triticum aestivum subsp. aestivum
74	WSNP92K.058.05496	AC DOMAIN	Australia	Australia	6x	cultivar	Triticum aestivum subsp. aestivum
75	WSNP92K.058.05497	CORRELL	Australia	Australia	6x	cultivar	Triticum aestivum subsp. aestivum
76	WSNP92K.058.05499	ERADU	Australia	Australia	6x	cultivar	Triticum aestivum subsp. aestivum
77	WSNP92K.058.05500	ESPADA	Australia	Australia	6x	cultivar	Triticum aestivum subsp. aestivum
78	WSNP92K.058.05501	YENDA	Australia	Australia	6x	cultivar	Triticum aestivum subsp. aestivum
79	WSNP92K.058.05502	FORTUNE	Australia	Australia	6x	cultivar	Triticum aestivum subsp. aestivum
80	WSNP92K.058.05503	PELSART	Australia	Australia	6x	cultivar	Triticum aestivum subsp. aestivum
81	WSNP92K.058.05504	KRICHAUFF	Australia	Australia	6x	cultivar	Triticum aestivum subsp. aestivum
82	WSNP92K.058.05505	LANG	Australia	Australia	6x	cultivar	Triticum aestivum subsp. aestivum
83	WSNP92K.058.05506	EGA EAGLE ROCK	Australia	Australia	6x	cultivar	Triticum aestivum subsp. aestivum
84	WSNP92K.058.05507	MACE	Australia	Australia	6x	cultivar	Triticum aestivum subsp. aestivum
85	WSNP92K.058.05508	BORLAUG	Australia	Australia	6x	cultivar	Triticum aestivum subsp. aestivum
86	WSNP92K.058.05509	EGA STAMPEDE	Australia	Australia	6x	cultivar	Triticum aestivum subsp. aestivum
87	WSNP92K.058.05510	EGA BURKE	Australia	Australia	6x	cultivar	Triticum aestivum subsp. aestivum
88	WSNP92K.058.05511	VULCAN	Australia	Australia	6x	cultivar	Triticum aestivum subsp. aestivum
89	WSNP92K.058.05512	JANZ	Australia	Australia	6x	cultivar	Triticum aestivum subsp. aestivum
90	WSNP92K.058.05513	HYDEN	Australia	Australia	6x	cultivar	Triticum aestivum subsp. aestivum
91	WSNP92K.058.05514	ARNHEM	Australia	Australia	6x	cultivar	Triticum aestivum subsp. aestivum
92	WSNP92K.058.05515	TAMMARIN ROCK	Australia	Australia	6x	cultivar	Triticum aestivum subsp. aestivum
93	WSNP92K.058.05516	SUNSTATE	Australia	Australia	6x	cultivar	Triticum aestivum subsp. aestivum
94	WSNP92K.058.05517	TINCURRIN	Australia	Australia	6x	cultivar	Triticum aestivum subsp. aestivum
95	WSNP92K.058.05518	SUNLIN	Australia	Australia	6x	cultivar	Triticum aestivum subsp. aestivum
96	WSNP92K.058.05519	DIAMONDBIRD	Australia	Australia	6x	cultivar	Triticum aestivum subsp. aestivum
97	WSNP92K.058.05520	WORRAKATTA	Australia	Australia	6x	cultivar	Triticum aestivum subsp. aestivum
98	WSNP92K.058.05521	TAMMIN	Australia	Australia	6x	cultivar	Triticum aestivum subsp. aestivum
99	WSNP92K.058.05522	BARHAM	Australia	Australia	6x	cultivar	Triticum aestivum subsp. aestivum
100	WSNP92K.058.05523	YOUNG	Australia	Australia	6x	cultivar	Triticum aestivum subsp. aestivum
101	WSNP92K.058.05524	HARTOG	Australia	Australia	6x	cultivar	Triticum aestivum subsp. aestivum
102	WSNP92K.058.05525	BROOKTON	Australia	Australia	6x	cultivar	Triticum aestivum subsp. aestivum
103	WSNP92K.058.05527	SUNBRI	Australia	Australia	6x	cultivar	Triticum aestivum subsp. aestivum
104	WSNP92K.058.05528	SENTINEL	Australia	Australia	6x	cultivar	Triticum aestivum subsp. aestivum
105	WSNP92K.058.05529	WILGOYNE	Australia	Australia	6x	cultivar	Triticum aestivum subsp. aestivum
106	WSNP92K.058.05530	RUBRIC	Australia	Australia	6x	cultivar	Triticum aestivum subsp. aestivum
107	WSNP92K.058.05531	GOROKE	Australia	Australia	6x	cultivar	Triticum aestivum subsp. aestivum
108	WSNP92K.058.05532	COLUMBUS	Australia	Australia	6x	cultivar	Triticum aestivum subsp. aestivum
109	WSNP92K.058.05533	MACHETE	Australia	Australia	6x	cultivar	Triticum aestivum subsp. aestivum
110	WSNP92K.058.05534	GAMENYA	Australia	Australia	6x	cultivar	Triticum aestivum subsp. aestivum
111	WSNP92K.058.05535	GILES	Australia	Australia	6x	cultivar	Triticum aestivum subsp. aestivum
112	WSNP92K.058.05536	ROSELLA	Australia	Australia	6x	cultivar	Triticum aestivum subsp. aestivum
113	WSNP92K.058.05537	BATAVIA	Australia	Australia	6x	cultivar	Triticum aestivum subsp. aestivum
114	WSNP92K.058.05539	HALBERD	Australia	Australia	6x	cultivar	Triticum aestivum subsp. aestivum
115	WSNP92K.058.05540	CUNNINGHAM	Australia	Australia	6x	cultivar	Triticum aestivum subsp. aestivum
116	WSNP92K.058.05541	GBA SAPPHIRE	Australia	Australia	6x	cultivar	Triticum aestivum subsp. aestivum
117	WSNP92K.058.05542	CARINYA	Australia	Australia	6x	cultivar	Triticum aestivum subsp. aestivum
118	WSNP92K.058.05543	SUNECA	Australia	Australia	6x	cultivar	Triticum aestivum subsp. aestivum
119	WSNP92K.058.05544	GALA	Australia	Australia	6x	cultivar	Triticum aestivum subsp. aestivum
120	WSNP92K.058.05545	ANNUELLO	Australia	Australia	6x	cultivar	Triticum aestivum subsp. aestivum
121	WSNP92K.058.05546	EGA WILLS	Australia	Australia	6x	cultivar	Triticum aestivum subsp. aestivum
122	WSNP92K.058.05547	EGA KIDMAN	Australia	Australia	6x	cultivar	Triticum aestivum subsp. aestivum
123	WSNP92K.058.05548	SUNZELL	Australia	Australia	6x	cultivar	Triticum aestivum subsp. aestivum
124	WSNP92K.058.05551	AXE	Australia	Australia	6x	cultivar	Triticum aestivum subsp. aestivum
125	WSNP92K.058.05552	COOK	Australia	Australia	6x	cultivar	Triticum aestivum subsp. aestivum
126	WSNP92K.058.05553	GLENLEA	Australia	Australia	6x	cultivar	Triticum aestivum subsp. aestivum
127	WSNP92K.058.05554	LEICHHARDT	Australia	Australia	6x	cultivar	Triticum aestivum subsp. aestivum
128	WSNP92K.058.05555	SCHOMBURG	Australia	Australia	6x	cultivar	Triticum aestivum subsp. aestivum
129	WSNP92K.058.05556	GLUYAS EARLY	Australia	Australia	6x	cultivar	Triticum aestivum subsp. aestivum
130	WSNP92K.058.05557	SUNBROOK	Australia	Australia	6x	cultivar	Triticum aestivum subsp. aestivum
131	WSNP92K.058.05558	SERI 82	Australia	Australia	6x	cultivar	Triticum aestivum subsp. aestivum
132	WSNP92K.058.05559	EGA HUME	Australia	Australia	6x	cultivar	Triticum aestivum subsp. aestivum
133	WSNP92K.058.05560	REES	Australia	Australia	6x	cultivar	Triticum aestivum subsp. aestivum
134	WSNP92K.058.05563	CATALINA	Australia	Australia	6x	cultivar	Triticum aestivum subsp. aestivum
135	WSNP92K.058.05564	CALINGIRI	Australia	Australia	6x	cultivar	Triticum aestivum subsp. aestivum
136	WSNP92K.058.05565	STRZELECKI	Australia	Australia	6x	cultivar	Triticum aestivum subsp. aestivum
137	WSNP92K.058.05566	AC SNOWBIRD	Australia	Australia	6x	cultivar	Triticum aestivum subsp. aestivum
138	WSNP92K.058.05567	MCKENZIE	Australia	Australia	6x	cultivar	Triticum aestivum subsp. aestivum
139	WSNP92K.058.05568	NAVOJOA	Australia	Australia	6x	cultivar	Triticum aestivum subsp. aestivum
140	WSNP92K.066.06241	BURRION	Australia	Australia	6x	cultivar	Triticum aestivum subsp. aestivum
141	WSNP92K.066.06242	GLADIUS	Australia	Australia	6x	cultivar	Triticum aestivum subsp. aestivum
142	WSNP92K.066.06243	DRYSDALE	Australia	Australia	6x	cultivar	Triticum aestivum subsp. aestivum
143	WSNP92K.066.06244	EGA 2248	Australia	Australia	6x	cultivar	Triticum aestivum subsp. aestivum
144	WSNP92K.066.06245	KING ROCK	Australia	Australia	6x	cultivar	Triticum aestivum subsp. aestivum
145	WSNP92K.066.06246	KUNJIN	Australia	Australia	6x	cultivar	Triticum aestivum subsp. aestivum
146	WSNP92K.066.06247	REEVES	Australia	Australia	6x	cultivar	Triticum aestivum subsp. aestivum
147	WSNP92K.066.06248	WEDIN	Australia	Australia	6x	cultivar	Triticum aestivum subsp. aestivum
148	WSNP92K.066.06249	YANDANOOKA	Australia	Australia	6x	cultivar	Triticum aestivum subsp. aestivum
149	WSNP92K.066.06250	BEAUFORT	Australia	Australia	6x	cultivar	Triticum aestivum subsp. aestivum
150	WSNP92K.066.06251	BINNU	Australia	Australia	6x	cultivar	Triticum aestivum subsp. aestivum
151	WSNP92K.066.06252	DIRK	Australia	Australia	6x	cultivar	Triticum aestivum subsp. aestivum
152	WSNP92K.066.06253	EGA HUNTER	Australia	Australia	6x	cultivar	Triticum aestivum subsp. aestivum
153	WSNP92K.066.06254	FANG	Australia	Australia	6x	cultivar	Triticum aestivum subsp. aestivum
154	WSNP92K.066.06255	FRAME	Australia	Australia	6x	cultivar	Triticum aestivum subsp. aestivum
155	WSNP92K.066.06256	H46	Australia	Australia	6x	cultivar	Triticum aestivum subsp. aestivum
156	WSNP92K.066.06257	KELLALAC	Australia	Australia	6x	cultivar	Triticum aestivum subsp. aestivum
157	WSNP92K.066.06258	MERINDA	Australia	Australia	6x	cultivar	Triticum aestivum subsp. aestivum
158	WSNP92K.066.06259	OLYMPIC	Australia	Australia	6x	cultivar	Triticum aestivum subsp. aestivum
159	WSNP92K.066.06260	PUGSLEY	Australia	Australia	6x	cultivar	Triticum aestivum subsp. aestivum
160	WSNP92K.066.06261	STYLET	Australia	Australia	6x	cultivar	Triticum aestivum subsp. aestivum
161	WSNP92K.066.06262	WEDGETAIL	Australia	Australia	6x	cultivar	Triticum aestivum subsp. aestivum
162	WSNP92K.066.06263	BERKUT	Australia	Australia	6x	cultivar	Triticum aestivum subsp. aestivum
163	WSNP92K.066.06264	SOKOLL	Australia	Australia	6x	cultivar	Triticum aestivum subsp. aestivum
164	WSNP92K.066.06265	VOROBEY	Australia	Australia	6x	cultivar	Triticum aestivum subsp. aestivum
165	WSNP92K.066.06266	BIRCH	Australia	Australia	6x	cultivar	Triticum aestivum subsp. aestivum
166	WSNP92K.066.06267	CHEYENNE	Australia	Australia	6x	cultivar	Triticum aestivum subsp. aestivum
167	WSNP92K.066.06268	CLEOPATRA	Australia	Australia	6x	cultivar	Triticum aestivum subsp. aestivum
168	WSNP92K.066.06269	COURTOT	Australia	Australia	6x	cultivar	Triticum aestivum subsp. aestivum
169	WSNP92K.066.06270	CANBROOK	Australia	Australia	6x	cultivar	Triticum aestivum subsp. aestivum
170	WSNP92K.066.06271	EGRET	Australia	Australia	6x	cultivar	Triticum aestivum subsp. aestivum
171	WSNP92K.066.06272	GENARO	Australia	Australia	6x	cultivar	Triticum aestivum subsp. aestivum
172	WSNP92K.066.06273	GUTHA	Australia	Australia	6x	cultivar	Triticum aestivum subsp. aestivum
173	WSNP92K.066.06274	MULGARA	Australia	Australia	6x	cultivar	Triticum aestivum subsp. aestivum
174	WSNP92K.066.06275	SCOUT	Australia	Australia	6x	cultivar	Triticum aestivum subsp. aestivum
175	WSNP92K.066.06276	SKUA	Australia	Australia	6x	cultivar	Triticum aestivum subsp. aestivum
176	WSNP92K.066.06277	SPITFIRE	Australia	Australia	6x	cultivar	Triticum aestivum subsp. aestivum
177	WSNP92K.066.06278	TRIDENT	Australia	Australia	6x	cultivar	Triticum aestivum subsp. aestivum
178	WSNP92K.066.06279	VEERYS	Australia	Australia	6x	cultivar	Triticum aestivum subsp. aestivum
179	WSNP92K.066.06280	AGT SCYTHE	Australia	Australia	6x	cultivar	Triticum aestivum subsp. aestivum
180	WSNP92K.066.06281	AROONA	Australia	Australia	6x	cultivar	Triticum aestivum subsp. aestivum
181	WSNP92K.066.06282	BLADE	Australia	Australia	6x	cultivar	Triticum aestivum subsp. aestivum
182	WSNP92K.066.06283	CAMM	Australia	Australia	6x	cultivar	Triticum aestivum subsp. aestivum
183	WSNP92K.066.06284	CHAMPTAL	Australia	Australia	6x	cultivar	Triticum aestivum subsp. aestivum
184	WSNP92K.066.06285	CUNDERDIN	Australia	Australia	6x	cultivar	Triticum aestivum subsp. aestivum
185	WSNP92K.066.06286	DERRIMUT	Australia	Australia	6x	cultivar	Triticum aestivum subsp. aestivum
186	WSNP92K.066.06287	EGA BLANCO	Australia	Australia	6x	cultivar	Triticum aestivum subsp. aestivum
187	WSNP92K.066.06288	GBA RUBY	Australia	Australia	6x	cultivar	Triticum aestivum subsp. aestivum
188	WSNP92K.066.06289	KITE	Australia	Australia	6x	cultivar	Triticum aestivum subsp. aestivum
189	WSNP92K.066.06290	KULIN	Australia	Australia	6x	cultivar	Triticum aestivum subsp. aestivum
190	WSNP92K.066.06291	MILLEWA	Australia	Australia	6x	cultivar	Triticum aestivum subsp. aestivum
191	WSNP92K.066.06292	NYABING	Australia	Australia	6x	cultivar	Triticum aestivum subsp. aestivum
192	WSNP92K.066.06293	PERENJORI	Australia	Australia	6x	cultivar	Triticum aestivum subsp. aestivum
193	WSNP92K.066.06294	SPEAR	Australia	Australia	6x	cultivar	Triticum aestivum subsp. aestivum
194	WSNP92K.066.06295	STRETTON	Australia	Australia	6x	cultivar	Triticum aestivum subsp. aestivum
195	WSNP92K.066.06296	TENNANT	Australia	Australia	6x	cultivar	Triticum aestivum subsp. aestivum
196	WSNP92K.066.06297	THORNBILL	Australia	Australia	6x	cultivar	Triticum aestivum subsp. aestivum
197	WSNP92K.066.06298	CARAZINHO	Australia	Australia	6x	cultivar	Triticum aestivum subsp. aestivum
198	WSNP92K.066.06299	FRONTIERA	Australia	Australia	6x	cultivar	Triticum aestivum subsp. aestivum
199	WSNP92K.066.06300	CHUAN_MAI_18 (CM18)	Australia	Australia	6x	cultivar	Triticum aestivum subsp. aestivum
200	WSNP92K.066.06301	ERNIE	Australia	Australia	6x	cultivar	Triticum aestivum subsp. aestivum
201	WSNP92K.066.06302	KAUZ	Australia	Australia	6x	cultivar	Triticum aestivum subsp. aestivum
202	WSNP92K.066.06303	SUNDOR	Australia	Australia	6x	cultivar	Triticum aestivum subsp. aestivum
203	WSNP92K.066.06304	AVOCET	Australia	Australia	6x	cultivar	Triticum aestivum subsp. aestivum
204	WSNP92K.066.06305	DUCULA-4	Australia	Australia	6x	cultivar	Triticum aestivum subsp. aestivum
205	WSNP92K.066.06306	RAC655	Australia	Australia	6x	cultivar	Triticum aestivum subsp. aestivum
206	WSNP92K.066.06307	BRAEWOOD	Australia	Australia	6x	cultivar	Triticum aestivum subsp. aestivum
207	WSNP92K.066.06308	AMERY	Australia	Australia	6x	cultivar	Triticum aestivum subsp. aestivum
208	WSNP92K.066.06309	KALANNIE	Australia	Australia	6x	cultivar	Triticum aestivum subsp. aestivum
209	WSNP92K.066.06310	KENNEDY	Australia	Australia	6x	cultivar	Triticum aestivum subsp. aestivum
210	WSNP92K.066.06311	AC SUPERB	Australia	Australia	6x	cultivar	Triticum aestivum subsp. aestivum
211	WSNP92K.066.06312	WYALKATCHEM_HE	Australia	Australia	6x	cultivar	Triticum aestivum subsp. aestivum
212	WSNP92K.066.06313	RAC1262A	Australia	Australia	6x	cultivar	Triticum aestivum subsp. aestivum
213	WSNP92K.066.06314	EXCALIBUR	Australia	Australia	6x	cultivar	Triticum aestivum subsp. aestivum
214	WSNP92K.066.06315	H45	Australia	Australia	6x	cultivar	Triticum aestivum subsp. aestivum
215	WSNP92K.066.06316	THATCHER	Australia	Australia	6x	cultivar	Triticum aestivum subsp. aestivum
216	WSNP92K.066.06317	WYUNA	Australia	Australia	6x	cultivar	Triticum aestivum subsp. aestivum
217	WSNP92K.066.06318	ZEBU	Australia	Australia	6x	cultivar	Triticum aestivum subsp. aestivum
218	WSNP92K.066.06319	WYLAH	Australia	Australia	6x	cultivar	Triticum aestivum subsp. aestivum
219	WSNP92K.066.06321	EGA_WEDGETAIL	Australia	Australia	6x	cultivar	Triticum aestivum subsp. aestivum
220	WSNP92K.066.06322	EGA_EAGLEHAWK	Australia	Australia	6x	cultivar	Triticum aestivum subsp. aestivum
221	WSNP92K.066.06323	EGA_GREGORY	Australia	Australia	6x	cultivar	Triticum aestivum subsp. aestivum
222	WSNP92K.066.06324	GUARDIAN	Australia	Australia	6x	cultivar	Triticum aestivum subsp. aestivum
223	WSNP92K.066.06325	CURRAWONG	Australia	Australia	6x	cultivar	Triticum aestivum subsp. aestivum
224	WSNP92K.066.06326	EGA_JAEGER	Australia	Australia	6x	cultivar	Triticum aestivum subsp. aestivum
225	WSNP92K.066.06327	LINCOLN	Australia	Australia	6x	cultivar	Triticum aestivum subsp. aestivum
226	WSNP92K.066.06328	PEAKE	Australia	Australia	6x	cultivar	Triticum aestivum subsp. aestivum
227	PI 234182	Renown	Canada	Canada	6x	cultivar	Triticum aestivum subsp. aestivum
228	PI 349430	Huron	Canada	Canada	6x	cultivar	Triticum aestivum subsp. aestivum
229	CItr 8196	Larcombe's No. 3	Canada	Canada	6x	cultivar	Triticum aestivum subsp. aestivum
230	DP207	Astrodur	Austrian	Durum_cultivar	4x	cultivar	Triticum turgidum subsp. durum
231	DP210	Grandur	Austrian	Durum_cultivar	4x	cultivar	Triticum turgidum subsp. durum
232	DP214	Topdur	Austrian	Durum_cultivar	4x	cultivar	Triticum turgidum subsp. durum
233	DP025	Rascon/2*Tarro	CIMMYT	Durum_cultivar	4x	cultivar	Triticum turgidum subsp. durum
234	DP043	Jabato	CIMMYT	Durum_cultivar	4x	cultivar	Triticum turgidum subsp. durum
235	DP110	Roqueno	CIMMYT	Durum_cultivar	4x	cultivar	Triticum turgidum subsp. durum
236	Yavaros79	Yavaros79	CIMMYT-founder	Durum_cultivar	4x	cultivar	Triticum turgidum subsp. durum
237	Altar84	Altar84	CIMMYT-founder	Durum_cultivar	4x	cultivar	Triticum turgidum subsp. durum
238	DP103	Mexicali75	CIMMYT-founder	Durum_cultivar	4x	cultivar	Triticum turgidum subsp. durum
239	DP116	WestBred881	Desert-Durum	Durum_cultivar	4x	cultivar	Triticum turgidum subsp. durum
240	DP189	Kofa	Desert-Durum	Durum_cultivar	4x	cultivar	Triticum turgidum subsp. durum
241	DP104	Mohawk	Desert-Durum	Durum_cultivar	4x	cultivar	Triticum turgidum subsp. durum
242	DP109	Reva	Desert-Durum	Durum_cultivar	4x	cultivar	Triticum turgidum subsp. durum
243	DP100	Kronos	Desert-Durum	Durum_cultivar	4x	cultivar	Triticum turgidum subsp. durum
244	DP206	Neodur	French	Durum_cultivar	4x	cultivar	Triticum turgidum subsp. durum
245	DP194	Ardente	French	Durum_cultivar	4x	cultivar	Triticum turgidum subsp. durum
246	DP190	Acalou	french	Durum_cultivar	4x	cultivar	Triticum turgidum subsp. durum
247	DP200	Orjaune	French	Durum_cultivar	4x	cultivar	Triticum turgidum subsp. durum
248	DP205	Nefer	French	Durum_cultivar	4x	cultivar	Triticum turgidum subsp. durum
249	DP136	Cham1	ICARDA	Durum_cultivar	4x	cultivar	Triticum turgidum subsp. durum
250	DP075	Zeina	ICARDA	Durum_cultivar	4x	cultivar	Triticum turgidum subsp. durum
251	DP176	Quadalete	ICARDA	Durum_cultivar	4x	cultivar	Triticum turgidum subsp. durum
252	DP141	Gidara2	ICARDA	Durum_cultivar	4x	cultivar	Triticum turgidum subsp. durum
253	DP128	Azeghar2	ICARDA	Durum_cultivar	4x	cultivar	Triticum turgidum subsp. durum
254	DP071	Omrabi5	ICARDA	Durum_cultivar	4x	cultivar	Triticum turgidum subsp. durum
255	DP118	Aghrass	ICARDA	Durum_cultivar	4x	cultivar	Triticum turgidum subsp. durum
256	DP172	Ouaserl1	ICARDA	Durum_cultivar	4x	cultivar	Triticum turgidum subsp. durum
257	DP049	Morocco_1808=Amria	ICARDA	Durum_cultivar	4x	cultivar	Triticum turgidum subsp. durum
258	DP151	Kabir1	ICARDA	Durum_cultivar	4x	cultivar	Triticum turgidum subsp. durum
259	DP150	Jordan	ICARDA	Durum_cultivar	4x	cultivar	Triticum turgidum subsp. durum
260	DP111	Svevo	Italian	Durum_cultivar	4x	cultivar	Triticum turgidum subsp. durum
261	DP003	Claudio	Italian	Durum_cultivar	4x	cultivar	Triticum turgidum subsp. durum
262	Meridiano	Meridiano	Italian	Durum_cultivar	4x	cultivar	Triticum turgidum subsp. durum
263	DP087	Colosseo	Italian	Durum_cultivar	4x	cultivar	Triticum turgidum subsp. durum
264	Simeto	Simeto	Italian	Durum_cultivar	4x	cultivar	Triticum turgidum subsp. durum
265	Levante	Levante	Italian	Durum_cultivar	4x	cultivar	Triticum turgidum subsp. durum
266	Saragolla	Saragolla	Italian	Durum_cultivar	4x	cultivar	Triticum turgidum subsp. durum
267	DP097	Iride	Italian	Durum_cultivar	4x	cultivar	Triticum turgidum subsp. durum
268	DP112	Trinakria	Italian	Durum_cultivar	4x	cultivar	Triticum turgidum subsp. durum
269	DP083	Capeiti8	Italian-founder	Durum_cultivar	4x	cultivar	Triticum turgidum subsp. durum
270	DP089	Creso	Italian-founder	Durum_cultivar	4x	cultivar	Triticum turgidum subsp. durum
271	DP114	Valnova	Italian-founder	Durum_cultivar	4x	cultivar	Triticum turgidum subsp. durum
272	DP246	RusselloSG7	Italian-Landrace	Durum_cultivar	4x	cultivar	Triticum turgidum subsp. durum
273	Cappelli-01	Cappelli-01	North-African-Italian-founder	Durum_cultivar	4x	cultivar	Triticum turgidum subsp. durum
274	DP229	Lloyd	NorthAmerican	Durum_cultivar	4x	cultivar	Triticum turgidum subsp. durum
275	Strongfield	Strongfield	NorthAmerican	Durum_cultivar	4x	cultivar	Triticum turgidum subsp. durum
276	DP226	Ben	NorthAmerican	Durum_cultivar	4x	cultivar	Triticum turgidum subsp. durum
277	DP221	Kyle	NorthAmerican	Durum_cultivar	4x	cultivar	Triticum turgidum subsp. durum
278	DP234	Rugby	NorthAmerican	Durum_cultivar	4x	cultivar	Triticum turgidum subsp. durum
279	DP239	Vic	NorthAmerican	Durum_cultivar	4x	cultivar	Triticum turgidum subsp. durum
280	DP220	Hercules	NorthAmerican-founder	Durum_cultivar	4x	cultivar	Triticum turgidum subsp. durum
281	DP240	Mindum	NorthAmerican-founder	Durum_cultivar	4x	cultivar	Triticum turgidum subsp. durum
282	DP238	Edmore	NorthAmerican-founder	Durum_cultivar	4x	cultivar	Triticum turgidum subsp. durum
283	DP263	Langdon	NorthAmerican-founder	Durum_cultivar	4x	cultivar	Triticum turgidum subsp. durum
284	DP144	Haurani	West-Asian founder	Durum_cultivar	4x	cultivar	Triticum turgidum subsp. durum
285	PI 254825	Karntner Grannen	Austria	Europe	6x	cultivar	Triticum aestivum subsp. aestivum
286	PI 254835	Dr. Lassers Dickkopf	Austria	Europe	6x	cultivar	Triticum aestivum subsp. aestivum
287	PI 315837	Opal	Bavaria	Europe	6x	cultivar	Triticum aestivum subsp. aestivum
288	PI 181161	Alba	Belgium	Europe	6x	cultivar	Triticum aestivum subsp. aestivum
289	PI 221361	Leda	Belgium	Europe	6x	cultivar	Triticum aestivum subsp. aestivum
290	PI 184261	Osjecka Sisulja	Croatia	Europe	6x	cultivar	Triticum aestivum subsp. aestivum
291	PI 259881	U-14	Croatia	Europe	6x	cultivar	Triticum aestivum subsp. aestivum
292	PI 221352	Hanacka Belka	Czechoslovakia	Europe	6x	cultivar	Triticum aestivum subsp. aestivum
293	PI 286027	Dobrovicka B II	Czechoslovakia	Europe	6x	cultivar	Triticum aestivum subsp. aestivum
294	PI 458547	Istra	Czechoslovakia	Europe	6x	cultivar	Triticum aestivum subsp. aestivum
295	PI 584791	Simona	Czechoslovakia	Europe	6x	cultivar	Triticum aestivum subsp. aestivum
296	PI 221352	Hanacka Belka	Czechoslovakia	Europe	6x	cultivar	Triticum aestivum subsp. aestivum
297	PI 286027	Dobrovicka B II	Czechoslovakia	Europe	6x	cultivar	Triticum aestivum subsp. aestivum
298	PI 316424	Viking	Denmark	Europe	6x	cultivar	Triticum aestivum subsp. aestivum
299	PI 361845	Hunsballe R	Denmark	Europe	6x	cultivar	Triticum aestivum subsp. aestivum
300	PI 361847	Konge III	Denmark	Europe	6x	cultivar	Triticum aestivum subsp. aestivum
301	PI 361847	Konge III	Denmark	Europe	6x	cultivar	Triticum aestivum subsp. aestivum
302	PI 192580	Sukkula	Finland	Europe	6x	cultivar	Triticum aestivum subsp. aestivum
303	PI 203115	Olympia	Finland	Europe	6x	cultivar	Triticum aestivum subsp. aestivum
304	PI 295996	Olympia	Finland	Europe	6x	cultivar	Triticum aestivum subsp. aestivum
305	PI 192580	Sukkula	Finland	Europe	6x	cultivar	Triticum aestivum subsp. aestivum
306	PI 125091	Tresor	France	Europe	6x	cultivar	Triticum aestivum subsp. aestivum
307	PI 174595	Auchy Cambier	France	Europe	6x	cultivar	Triticum aestivum subsp. aestivum
308	PI 174596	Aurels Gaby	France	Europe	6x	cultivar	Triticum aestivum subsp. aestivum
309	PI 174652	Hybride de la Leur	France	Europe	6x	cultivar	Triticum aestivum subsp. aestivum
310	PI 174654	Hybride 40	France	Europe	6x	cultivar	Triticum aestivum subsp. aestivum
311	PI 174674	Moulin Neuf	France	Europe	6x	cultivar	Triticum aestivum subsp. aestivum
312	PI 349034	Tom Pouce Blanc	France	Europe	6x	cultivar	Triticum aestivum subsp. aestivum
313	PI 362217	Domino	France	Europe	6x	cultivar	Triticum aestivum subsp. aestivum
314	PI 452119	Camp Remy	France	Europe	6x	cultivar	Triticum aestivum subsp. aestivum
315	PI 564569	Renan	France	Europe	6x	cultivar	Triticum aestivum subsp. aestivum
316	PI 573744	Soissons	France	Europe	6x	cultivar	Triticum aestivum subsp. aestivum
317	PI 573750	Austerlitz	France	Europe	6x	cultivar	Triticum aestivum subsp. aestivum
318	PI 659592	Moulin	France	Europe	6x	cultivar	Triticum aestivum subsp. aestivum
319	PI 125091	Tresor	France	Europe	6x	cultivar	Triticum aestivum subsp. aestivum
320	PI 174596	Aurels Gaby	France	Europe	6x	cultivar	Triticum aestivum subsp. aestivum
321	PI 174652	Hybride de la Leur	France	Europe	6x	cultivar	Triticum aestivum subsp. aestivum
322	PI 174654	Hybride 40	France	Europe	6x	cultivar	Triticum aestivum subsp. aestivum
323	PI 174674	Moulin Neuf	France	Europe	6x	cultivar	Triticum aestivum subsp. aestivum
324	PI 349034	Tom Pouce Blanc	France	Europe	6x	cultivar	Triticum aestivum subsp. aestivum
325	PI 180579	Criewener 192	Germany	Europe	6x	cultivar	Triticum aestivum subsp. aestivum
326	PI 209797	Nos Nordgau	Germany	Europe	6x	cultivar	Triticum aestivum subsp. aestivum
327	PI 286046	Roter Schlaustedter	Germany	Europe	6x	cultivar	Triticum aestivum subsp. aestivum
328	PI 294996	Ackermanns Bayernkonig	Germany	Europe	6x	cultivar	Triticum aestivum subsp. aestivum
329	PI 351268	Graf Toerring II	Germany	Europe	6x	cultivar	Triticum aestivum subsp. aestivum
330	PI 351294	Wahrberger Ruf	Germany	Europe	6x	cultivar	Triticum aestivum subsp. aestivum
331	PI 351295	Erbachshofer Braun	Germany	Europe	6x	cultivar	Triticum aestivum subsp. aestivum
332	PI 351329	Darwin	Germany	Europe	6x	cultivar	Triticum aestivum subsp. aestivum
333	PI 351340	Alpenweizen	Germany	Europe	6x	cultivar	Triticum aestivum subsp. aestivum
334	PI 351503	Erli	Germany	Europe	6x	cultivar	Triticum aestivum subsp. aestivum
335	PI 351514	TD 18	Germany	Europe	6x	cultivar	Triticum aestivum subsp. aestivum
336	PI 180579	Criewener 192	Germany	Europe	6x	cultivar	Triticum aestivum subsp. aestivum
337	PI 209797	Nos Nordgau	Germany	Europe	6x	cultivar	Triticum aestivum subsp. aestivum
338	PI 351329	Darwin	Germany	Europe	6x	cultivar	Triticum aestivum subsp. aestivum
339	PI 351340	Alpenweizen	Germany	Europe	6x	cultivar	Triticum aestivum subsp. aestivum
340	PI 351514	TD 18	Germany	Europe	6x	cultivar	Triticum aestivum subsp. aestivum
341	PI 272438	Martonvarsari F.B. 118	Hungary	Europe	6x	cultivar	Triticum aestivum subsp. aestivum
342	PI 272438	Martonvarsari F.B. 118	Hungary	Europe	6x	cultivar	Triticum aestivum subsp. aestivum
343	PI 191085	Due Cento Dieci	Italy	Europe	6x	cultivar	Triticum aestivum subsp. aestivum
344	PI 236444	Pisa	Italy	Europe	6x	cultivar	Triticum aestivum subsp. aestivum
345	PI 266147	Leonardo	Italy	Europe	6x	cultivar	Triticum aestivum subsp. aestivum
346	PI 295617	Lama	Italy	Europe	6x	cultivar	Triticum aestivum subsp. aestivum
347	PI 351445	Gentil Rosso 4	Italy	Europe	6x	cultivar	Triticum aestivum subsp. aestivum
348	PI 351450	Inalletabile 3	Italy	Europe	6x	cultivar	Triticum aestivum subsp. aestivum
349	PI 351656	Rossi di Salmour	Italy	Europe	6x	cultivar	Triticum aestivum subsp. aestivum
350	PI 191085	Due Cento Dieci	Italy	Europe	6x	cultivar	Triticum aestivum subsp. aestivum
351	PI 236444	Pisa	Italy	Europe	6x	cultivar	Triticum aestivum subsp. aestivum
352	PI 256958	Academia 48	Romania	Europe	6x	cultivar	Triticum aestivum subsp. aestivum
353	PI 256959	Cluj 48-600	Romania	Europe	6x	cultivar	Triticum aestivum subsp. aestivum
354	PI 351735	Cluj 49-1626	Romania	Europe	6x	cultivar	Triticum aestivum subsp. aestivum
355	PI 422432	Kirac 66	Turkey	Europe	6x	cultivar	Triticum aestivum subsp. aestivum
356	PI 519399	Ron	Turkey	Europe	6x	cultivar	Triticum aestivum subsp. aestivum
357	PI 520166	Ulucak 75	Turkey	Europe	6x	cultivar	Triticum aestivum subsp. aestivum
358	PI 422432	Kirac 66	Turkey	Europe	6x	cultivar	Triticum aestivum subsp. aestivum
359	PI 185833	BH 1943	Brazil	South America	6x	cultivar	Triticum aestivum subsp. aestivum
360	PI 185836	BH 3145	Brazil	South America	6x	cultivar	Triticum aestivum subsp. aestivum
361	PI 185833	BH 1943	Brazil	South America	6x	cultivar	Triticum aestivum subsp. aestivum
362	PI 197072	Aros	Sweden	Sweden	6x	cultivar	Triticum aestivum subsp. aestivum
363	PI 263582	Svenno	Sweden	Sweden	6x	cultivar	Triticum aestivum subsp. aestivum
364	PI 351437	Pansar III	Sweden	Sweden	6x	cultivar	Triticum aestivum subsp. aestivum
365	CItr 9344	Sun II	Sweden	Sweden	6x	cultivar	Triticum aestivum subsp. aestivum
366	PI 260895	Atson	UK	UK	6x	cultivar	Triticum aestivum subsp. aestivum
367	PI 260901	Milfast	UK	UK	6x	cultivar	Triticum aestivum subsp. aestivum
368	PI 361737	Gartons Sixty	UK	UK	6x	cultivar	Triticum aestivum subsp. aestivum
369	PI 446910	Avalon	UK	UK	6x	cultivar	Triticum aestivum subsp. aestivum
370	PI 447047	Stuart	UK	UK	6x	cultivar	Triticum aestivum subsp. aestivum
371	PI 447427	Mardler	UK	UK	6x	cultivar	Triticum aestivum subsp. aestivum
372	PI 52319	Essex Conqueror	UK	UK	6x	cultivar	Triticum aestivum subsp. aestivum
373	PI 52500	Yeoman H	UK	UK	6x	cultivar	Triticum aestivum subsp. aestivum
374	PI 547264	Admiral	UK	UK	6x	cultivar	Triticum aestivum subsp. aestivum
375	PI 592110	Maris Pinion	UK	UK	6x	cultivar	Triticum aestivum subsp. aestivum
376	PI 592133	Kudu	UK	UK	6x	cultivar	Triticum aestivum subsp. aestivum
377	PI 592155	Craftsman	UK	UK	6x	cultivar	Triticum aestivum subsp. aestivum
378	PI 260895	Atson	UK	UK	6x	cultivar	Triticum aestivum subsp. aestivum
379	PI 260901	Milfast	UK	UK	6x	cultivar	Triticum aestivum subsp. aestivum
380	PI 52319	Essex Conqueror	UK	UK	6x	cultivar	Triticum aestivum subsp. aestivum
381	.	Bronze	MidWest	USA	6X	cultivar	Triticum aestivum subsp. aestivum
382	.	Nell	MidWest	USA	6X	cultivar	Triticum aestivum subsp. aestivum
383	.	Winoka	MidWest	USA	6X	cultivar	Triticum aestivum subsp. aestivum
384	.	Endurance	MidWest	USA	6X	cultivar	Triticum aestivum subsp. aestivum
385	.	Agate	MidWest	USA	6X	cultivar	Triticum aestivum subsp. aestivum
386	.	Centerfield	MidWest	USA	6X	cultivar	Triticum aestivum subsp. aestivum
387	.	Centurk78	MidWest	USA	6X	cultivar	Triticum aestivum subsp. aestivum
388	.	Colt	MidWest	USA	6X	cultivar	Triticum aestivum subsp. aestivum
389	.	Scout 66	MidWest	USA	6X	cultivar	Triticum aestivum subsp. aestivum
390	.	OK05303	MidWest	USA	6X	cultivar	Triticum aestivum subsp. aestivum
391	.	OK05312	MidWest	USA	6X	cultivar	Triticum aestivum subsp. aestivum
392	.	Centura	MidWest	USA	6X	cultivar	Triticum aestivum subsp. aestivum
393	.	NH03614	MidWest	USA	6X	cultivar	Triticum aestivum subsp. aestivum
394	.	OK05134	MidWest	USA	6X	cultivar	Triticum aestivum subsp. aestivum
395	.	OK05526	MidWest	USA	6X	cultivar	Triticum aestivum subsp. aestivum
396	.	OK05830	MidWest	USA	6X	cultivar	Triticum aestivum subsp. aestivum
397	.	OK04507	MidWest	USA	6X	cultivar	Triticum aestivum subsp. aestivum
398	.	Pronghorn	MidWest	USA	6X	cultivar	Triticum aestivum subsp. aestivum
399	.	Hallam	MidWest	USA	6X	cultivar	Triticum aestivum subsp. aestivum
400	.	SD05W012	MidWest	USA	6X	cultivar	Triticum aestivum subsp. aestivum
401	.	Rose	MidWest	USA	6X	cultivar	Triticum aestivum subsp. aestivum
402	.	Dawn	MidWest	USA	6X	cultivar	Triticum aestivum subsp. aestivum
403	.	OK05511	MidWest	USA	6X	cultivar	Triticum aestivum subsp. aestivum
404	.	Crimson	MidWest	USA	6X	cultivar	Triticum aestivum subsp. aestivum
405	.	Tandem	MidWest	USA	6X	cultivar	Triticum aestivum subsp. aestivum
406	.	Guymon	MidWest	USA	6X	cultivar	Triticum aestivum subsp. aestivum
407	.	Duster	MidWest	USA	6X	cultivar	Triticum aestivum subsp. aestivum
408	.	OK05711W	MidWest	USA	6X	cultivar	Triticum aestivum subsp. aestivum
409	.	OK02522W	MidWest	USA	6X	cultivar	Triticum aestivum subsp. aestivum
410	.	OK02405	MidWest	USA	6X	cultivar	Triticum aestivum subsp. aestivum
411	.	OK05212	MidWest	USA	6X	cultivar	Triticum aestivum subsp. aestivum
412	.	OK05723W	MidWest	USA	6X	cultivar	Triticum aestivum subsp. aestivum
413	.	OK05122	MidWest	USA	6X	cultivar	Triticum aestivum subsp. aestivum
414	.	SD05118	MidWest	USA	6X	cultivar	Triticum aestivum subsp. aestivum
415	.	SD05W018	MidWest	USA	6X	cultivar	Triticum aestivum subsp. aestivum
416	.	OK04505	MidWest	USA	6X	cultivar	Triticum aestivum subsp. aestivum
417	.	OK04525	MidWest	USA	6X	cultivar	Triticum aestivum subsp. aestivum
418	.	OK04415	MidWest	USA	6X	cultivar	Triticum aestivum subsp. aestivum
419	.	OK04111	MidWest	USA	6X	cultivar	Triticum aestivum subsp. aestivum
420	.	Turkey	MidWest	USA	6X	cultivar	Triticum aestivum subsp. aestivum
421	.	OK03305	MidWest	USA	6X	cultivar	Triticum aestivum subsp. aestivum
422	.	OK03522	MidWest	USA	6X	cultivar	Triticum aestivum subsp. aestivum
423	.	Century	MidWest	USA	6X	cultivar	Triticum aestivum subsp. aestivum
424	.	Custer	MidWest	USA	6X	cultivar	Triticum aestivum subsp. aestivum
425	.	Cheyenne	MidWest	USA	6X	cultivar	Triticum aestivum subsp. aestivum
426	.	Wendy	MidWest	USA	6X	cultivar	Triticum aestivum subsp. aestivum
427	.	Harding	MidWest	USA	6X	cultivar	Triticum aestivum subsp. aestivum
428	.	Triumph 64	MidWest	USA	6X	cultivar	Triticum aestivum subsp. aestivum
429	.	Chisholm	MidWest	USA	6X	cultivar	Triticum aestivum subsp. aestivum
430	.	OK06318	MidWest	USA	6X	cultivar	Triticum aestivum subsp. aestivum
431	.	OK06336	MidWest	USA	6X	cultivar	Triticum aestivum subsp. aestivum
432	.	Darrell	MidWest	USA	6X	cultivar	Triticum aestivum subsp. aestivum
433	.	Gent	MidWest	USA	6X	cultivar	Triticum aestivum subsp. aestivum
434	.	OK06210	MidWest	USA	6X	cultivar	Triticum aestivum subsp. aestivum
435	.	OK06319	MidWest	USA	6X	cultivar	Triticum aestivum subsp. aestivum
436	.	Kharkof	MidWest	USA	6X	cultivar	Triticum aestivum subsp. aestivum
437	.	Culver	MidWest	USA	6X	cultivar	Triticum aestivum subsp. aestivum
438	.	Antelope	MidWest	USA	6X	cultivar	Triticum aestivum subsp. aestivum
439	.	Arrowsmith	MidWest	USA	6X	cultivar	Triticum aestivum subsp. aestivum
440	.	Buckskin	MidWest	USA	6X	cultivar	Triticum aestivum subsp. aestivum
441	.	Niobrara	MidWest	USA	6X	cultivar	Triticum aestivum subsp. aestivum
442	.	Deliver	MidWest	USA	6X	cultivar	Triticum aestivum subsp. aestivum
443	.	OKBullet	MidWest	USA	6X	cultivar	Triticum aestivum subsp. aestivum
444	.	Intrada	MidWest	USA	6X	cultivar	Triticum aestivum subsp. aestivum
445	.	OK101	MidWest	USA	6X	cultivar	Triticum aestivum subsp. aestivum
446	.	Lancer	MidWest	USA	6X	cultivar	Triticum aestivum subsp. aestivum
447	.	Wichita	MidWest	USA	6X	cultivar	Triticum aestivum subsp. aestivum
448	.	NE01643	MidWest	USA	6X	cultivar	Triticum aestivum subsp. aestivum
449	.	Warrior	MidWest	USA	6X	cultivar	Triticum aestivum subsp. aestivum
450	.	MaceN02Y5117	MidWest	USA	6X	cultivar	Triticum aestivum subsp. aestivum
451	.	Harry	MidWest	USA	6X	cultivar	Triticum aestivum subsp. aestivum
452	.	Vista	MidWest	USA	6X	cultivar	Triticum aestivum subsp. aestivum
453	.	Jerry	MidWest	USA	6X	cultivar	Triticum aestivum subsp. aestivum
454	.	NE01604	MidWest	USA	6X	cultivar	Triticum aestivum subsp. aestivum
455	.	Goodstreak	MidWest	USA	6X	cultivar	Triticum aestivum subsp. aestivum
456	.	Arlin	MidWest	USA	6X	cultivar	Triticum aestivum subsp. aestivum
457	.	Tam107-R7	MidWest	USA	6X	cultivar	Triticum aestivum subsp. aestivum
458	.	Gage	MidWest	USA	6X	cultivar	Triticum aestivum subsp. aestivum
459	.	Windstar	MidWest	USA	6X	cultivar	Triticum aestivum subsp. aestivum
460	.	NE99495	MidWest	USA	6X	cultivar	Triticum aestivum subsp. aestivum
461	.	Rawhide	MidWest	USA	6X	cultivar	Triticum aestivum subsp. aestivum
462	.	TAM105	MidWest	USA	6X	cultivar	Triticum aestivum subsp. aestivum
463	.	Jagger	MidWest	USA	6X	cultivar	Triticum aestivum subsp. aestivum
464	.	Redland	MidWest	USA	6X	cultivar	Triticum aestivum subsp. aestivum
465	.	Bennett	MidWest	USA	6X	cultivar	Triticum aestivum subsp. aestivum
466	.	SD00111-9	MidWest	USA	6X	cultivar	Triticum aestivum subsp. aestivum
467	.	SD01058	MidWest	USA	6X	cultivar	Triticum aestivum subsp. aestivum
468	.	SD01237	MidWest	USA	6X	cultivar	Triticum aestivum subsp. aestivum
469	.	Wahoo	MidWest	USA	6X	cultivar	Triticum aestivum subsp. aestivum
470	.	Millenium	MidWest	USA	6X	cultivar	Triticum aestivum subsp. aestivum
471	.	Wesley	MidWest	USA	6X	cultivar	Triticum aestivum subsp. aestivum
472	.	Alice	MidWest	USA	6X	cultivar	Triticum aestivum subsp. aestivum
473	.	Arapahoe	MidWest	USA	6X	cultivar	Triticum aestivum subsp. aestivum
474	.	Nekota	MidWest	USA	6X	cultivar	Triticum aestivum subsp. aestivum
475	.	AntonNW98S097	MidWest	USA	6X	cultivar	Triticum aestivum subsp. aestivum
476	.	Homestead	MidWest	USA	6X	cultivar	Triticum aestivum subsp. aestivum
477	.	OK05204	MidWest	USA	6X	cultivar	Triticum aestivum subsp. aestivum
478	.	Infinity	MidWest	USA	6X	cultivar	Triticum aestivum subsp. aestivum
479	.	OK06114	MidWest	USA	6X	cultivar	Triticum aestivum subsp. aestivum
480	.	Siouxland	MidWest	USA	6X	cultivar	Triticum aestivum subsp. aestivum
481	CItr15017	Shanazi	Afghanistan	Wheat_Landraces	6x	Landraces	Triticum aestivum subsp. aestivum
482	CItr15020	Shanazi	Afghanistan	Wheat_Landraces	6x	Landraces	Triticum aestivum subsp. aestivum
483	CItr15025	Safidak	Afghanistan	Wheat_Landraces	6x	Landraces	Triticum aestivum subsp. aestivum
484	CItr15028	Sircha	Afghanistan	Wheat_Landraces	6x	Landraces	Triticum aestivum subsp. aestivum
485	CItr15039	26.443	Afghanistan	Wheat_Landraces	6x	Landraces	Triticum aestivum subsp. aestivum
486	CItr15048	26.518	Afghanistan	Wheat_Landraces	6x	Landraces	Triticum aestivum subsp. aestivum
487	CItr15062	Sircha	Afghanistan	Wheat_Landraces	6x	Landraces	Triticum aestivum subsp. aestivum
488	PI221500	Gandom-i-Garman	Afghanistan	Wheat_Landraces	6x	Landraces	Triticum aestivum subsp. aestivum
489	PI366946	1284	Afghanistan	Wheat_Landraces	6x	Landraces	Triticum aestivum subsp. aestivum
490	CItr15020	Shanazi	Afghanistan	Wheat_Landraces	6x	Landraces	Triticum aestivum subsp. aestivum
491	CItr15028	Sircha	Afghanistan	Wheat_Landraces	6x	Landraces	Triticum aestivum subsp. aestivum
492	CItr15062	Sircha	Afghanistan	Wheat_Landraces	6x	Landraces	Triticum aestivum subsp. aestivum
493	PI366946	1284	Afghanistan	Wheat_Landraces	6x	Landraces	Triticum aestivum subsp. aestivum
494	PI48592	Ali Ben Makhloul	Algeria	Wheat_Landraces	6x	Landraces	Triticum aestivum subsp. aestivum
495	PI45225	Barletta	Argentina	Wheat_Landraces	6x	Landraces	Triticum aestivum subsp. aestivum
496	PI94363	59BS	Armenia	Wheat_Landraces	6x	Landraces	Triticum aestivum subsp. aestivum
497	PI350728	69Z108.2	Austria	Wheat_Landraces	6x	Landraces	Triticum aestivum subsp. aestivum
498	PI350861	69Z108.156	Austria	Wheat_Landraces	6x	Landraces	Triticum aestivum subsp. aestivum
499	PI348350	69Z6.521	Belgium	Wheat_Landraces	6x	Landraces	Triticum aestivum subsp. spelta
500	PI615282	GBXTS-0051f	Belgium	Wheat_Landraces	6x	Landraces	Triticum aestivum subsp. spelta
501	PI348350	69Z6.521	Belgium	Wheat_Landraces	6x	Landraces	Triticum aestivum subsp. spelta
502	PI481709	26	Bhutan	Wheat_Landraces	6x	Landraces	Triticum aestivum subsp. aestivum
503	PI565197	Kara Huma	Bolivia	Wheat_Landraces	6x	Landraces	Triticum aestivum subsp. aestivum
504	PI591828	Mexico	Bolivia	Wheat_Landraces	6x	Landraces	Triticum aestivum subsp. aestivum
505	PI184141	Domaca	Bosnia and Herzegovina	Wheat_Landraces	6x	Landraces	Triticum aestivum subsp. aestivum
506	PI184195	Domaca	Bosnia and Herzegovina	Wheat_Landraces	6x	Landraces	Triticum aestivum subsp. aestivum
507	PI349965	553-III/5	Bosnia and Herzegovina	Wheat_Landraces	6x	Landraces	Triticum aestivum subsp. aestivum
508	PI374693	231/71	Bosnia and Herzegovina	Wheat_Landraces	6x	Landraces	Triticum aestivum subsp. aestivum
509	PI602428	VIII/30-X35	Bosnia and Herzegovina	Wheat_Landraces	6x	Landraces	Triticum aestivum subsp. aestivum
510	PI349965	553-III/5	Bosnia and Herzegovina	Wheat_Landraces	6x	Landraces	Triticum aestivum subsp. aestivum
511	PI436194	4	Chile	Wheat_Landraces	6x	Landraces	Triticum aestivum subsp. aestivum
512	PI436232	56	Chile	Wheat_Landraces	6x	Landraces	Triticum aestivum subsp. aestivum
513	PI436286	144	Chile	Wheat_Landraces	6x	Landraces	Triticum aestivum subsp. aestivum
514	PI436392	311	Chile	Wheat_Landraces	6x	Landraces	Triticum aestivum subsp. aestivum
515	PI436487	468	Chile	Wheat_Landraces	6x	Landraces	Triticum aestivum subsp. aestivum
516	PI436194	4	Chile	Wheat_Landraces	6x	Landraces	Triticum aestivum subsp. aestivum
517	PI436232	56	Chile	Wheat_Landraces	6x	Landraces	Triticum aestivum subsp. aestivum
518	PI436286	144	Chile	Wheat_Landraces	6x	Landraces	Triticum aestivum subsp. aestivum
519	PI436392	311	Chile	Wheat_Landraces	6x	Landraces	Triticum aestivum subsp. aestivum
520	CItr8347	2554	China	Wheat_Landraces	6x	Landraces	Triticum aestivum subsp. aestivum
521	PI57350	Kuang tu erh hsiao mai	China	Wheat_Landraces	6x	Landraces	Triticum aestivum subsp. aestivum
522	PI57358	Ta wan hsiao mai	China	Wheat_Landraces	6x	Landraces	Triticum aestivum subsp. aestivum
523	PI70606	8171	China	Wheat_Landraces	6x	Landraces	Triticum aestivum subsp. aestivum
524	PI57350	Kuang tu erh hsiao mai	China	Wheat_Landraces	6x	Landraces	Triticum aestivum subsp. aestivum
525	PI70606	8171	China	Wheat_Landraces	6x	Landraces	Triticum aestivum subsp. aestivum
526	PI264962	1004	Croatia	Wheat_Landraces	6x	Landraces	Triticum aestivum subsp. aestivum
527	PI57654	64	Egypt	Wheat_Landraces	6x	Landraces	Triticum aestivum subsp. aestivum
528	CItr14695	ELS 6404-94-1	Ethiopia	Wheat_Landraces	6x	Landraces	Triticum aestivum subsp. aestivum
529	CItr14748	ELS 6404-108-2	Ethiopia	Wheat_Landraces	6x	Landraces	Triticum aestivum subsp. aestivum
530	PI193640	8711	Ethiopia	Wheat_Landraces	6x	Landraces	Triticum aestivum subsp. aestivum
531	PI195694	9524	Ethiopia	Wheat_Landraces	6x	Landraces	Triticum aestivum subsp. aestivum
532	PI195712	9855	Ethiopia	Wheat_Landraces	6x	Landraces	Triticum aestivum subsp. aestivum
533	PI384089	6A-3	Ethiopia	Wheat_Landraces	6x	Landraces	Triticum aestivum subsp. aestivum
534	PI384207	28A-1	Ethiopia	Wheat_Landraces	6x	Landraces	Triticum aestivum subsp. aestivum
535	PI480152	MG 31281	Ethiopia	Wheat_Landraces	6x	Landraces	Triticum aestivum subsp. aestivum
536	PI193640	8711	Ethiopia	Wheat_Landraces	6x	Landraces	Triticum aestivum subsp. aestivum
537	PI195694	9524	Ethiopia	Wheat_Landraces	6x	Landraces	Triticum aestivum subsp. aestivum
538	PI48200	Ble Blanc de la Reole	France	Wheat_Landraces	6x	Landraces	Triticum aestivum subsp. aestivum
539	PI572656	A Tri 13355/83	Georgia	Wheat_Landraces	6x	Landraces	Triticum aestivum subsp. aestivum
540	PI572913	H Tri 13614/89	Georgia	Wheat_Landraces	6x	Landraces	Triticum aestivum subsp. macha
541	PI348063	69Z6.222	Germany	Wheat_Landraces	6x	Landraces	Triticum aestivum subsp. spelta
542	PI348129	69Z6.291	Germany	Wheat_Landraces	6x	Landraces	Triticum aestivum subsp. spelta
543	PI348265	69Z6.433	Germany	Wheat_Landraces	6x	Landraces	Triticum aestivum subsp. spelta
544	PI348063	69Z6.222	Germany	Wheat_Landraces	6x	Landraces	Triticum aestivum subsp. spelta
545	PI348265	69Z6.433	Germany	Wheat_Landraces	6x	Landraces	Triticum aestivum subsp. spelta
546	PI265018	45	Greece	Wheat_Landraces	6x	Landraces	Triticum aestivum subsp. aestivum
547	PI254410	.	Hungary	Wheat_Landraces	6x	Landraces	Triticum aestivum subsp. aestivum
548	PI615335	RCAT000120	Hungary	Wheat_Landraces	6x	Landraces	Triticum aestivum subsp. aestivum
549	PI164435	Kanak	India	Wheat_Landraces	6x	Landraces	Triticum aestivum subsp. aestivum
550	PI168471	9352a	India	Wheat_Landraces	6x	Landraces	Triticum aestivum subsp. aestivum
551	PI176210	9458a	India	Wheat_Landraces	6x	Landraces	Triticum aestivum subsp. aestivum
552	PI176212	9468a	India	Wheat_Landraces	6x	Landraces	Triticum aestivum subsp. aestivum
553	PI176266	9697a	India	Wheat_Landraces	6x	Landraces	Triticum aestivum subsp. aestivum
554	PI176319	10007	India	Wheat_Landraces	6x	Landraces	Triticum aestivum subsp. aestivum
555	PI176358	10316	India	Wheat_Landraces	6x	Landraces	Triticum aestivum subsp. aestivum
556	PI320249	627-6	India	Wheat_Landraces	6x	Landraces	Triticum aestivum subsp. aestivum
557	PI430034	W146	India	Wheat_Landraces	6x	Landraces	Triticum aestivum subsp. aestivum
558	PI9853	Piola Karte	India	Wheat_Landraces	6x	Landraces	Triticum aestivum subsp. aestivum
559	PI168471	9352a	India	Wheat_Landraces	6x	Landraces	Triticum aestivum subsp. aestivum
560	PI176212	9468a	India	Wheat_Landraces	6x	Landraces	Triticum aestivum subsp. aestivum
561	PI176266	9697a	India	Wheat_Landraces	6x	Landraces	Triticum aestivum subsp. aestivum
562	PI250043	K846	Iran	Wheat_Landraces	6x	Landraces	Triticum aestivum subsp. aestivum
563	PI382039	116	Iran	Wheat_Landraces	6x	Landraces	Triticum aestivum subsp. aestivum
564	PI39599	6	Iran	Wheat_Landraces	6x	Landraces	Triticum aestivum subsp. aestivum
565	PI429381	31b	Iran	Wheat_Landraces	6x	Landraces	Triticum aestivum subsp. aestivum
566	PI621899	IWA8609947	Iran	Wheat_Landraces	6x	Landraces	Triticum aestivum subsp. aestivum
567	PI622031	IWA8610391	Iran	Wheat_Landraces	6x	Landraces	Triticum aestivum subsp. aestivum
568	PI622045	IWA8610442	Iran	Wheat_Landraces	6x	Landraces	Triticum aestivum subsp. aestivum
569	PI622349	IWA8611221	Iran	Wheat_Landraces	6x	Landraces	Triticum aestivum subsp. aestivum
570	PI623041	IWA8614194	Iran	Wheat_Landraces	6x	Landraces	Triticum aestivum subsp. aestivum
571	PI623139	IWA8600462	Iran	Wheat_Landraces	6x	Landraces	Triticum aestivum subsp. aestivum
572	PI623259	IWA8602079	Iran	Wheat_Landraces	6x	Landraces	Triticum aestivum subsp. aestivum
573	PI623443	IWA8604728	Iran	Wheat_Landraces	6x	Landraces	Triticum aestivum subsp. aestivum
574	PI624221	IWA8607910	Iran	Wheat_Landraces	6x	Landraces	Triticum aestivum subsp. aestivum
575	PI429381	31b	Iran	Wheat_Landraces	6x	Landraces	Triticum aestivum subsp. aestivum
576	PI178212	Agyba	Iraq	Wheat_Landraces	6x	Landraces	Triticum aestivum subsp. aestivum
577	PI66087	Piccolo Russo Degli Alpi	Italy	Wheat_Landraces	6x	Landraces	Triticum aestivum subsp. aestivum
578	PI81046	277	Japan	Wheat_Landraces	6x	Landraces	Triticum aestivum subsp. aestivum
579	PI639289	K2003-8	Kazakhstan	Wheat_Landraces	6x	Landraces	Triticum aestivum subsp. aestivum
580	PI345304	303-VII/31	Macedonia	Wheat_Landraces	6x	Landraces	Triticum aestivum subsp. aestivum
581	PI374627	165/71	Macedonia	Wheat_Landraces	6x	Landraces	Triticum aestivum subsp. aestivum
582	PI378354	1628	Macedonia	Wheat_Landraces	6x	Landraces	Triticum aestivum subsp. aestivum
583	PI378360	1635	Macedonia	Wheat_Landraces	6x	Landraces	Triticum aestivum subsp. aestivum
584	PI378411	1686	Macedonia	Wheat_Landraces	6x	Landraces	Triticum aestivum subsp. aestivum
585	PI378460	1735	Macedonia	Wheat_Landraces	6x	Landraces	Triticum aestivum subsp. aestivum
586	PI378471	1746	Macedonia	Wheat_Landraces	6x	Landraces	Triticum aestivum subsp. aestivum
587	PI378460	1735	Macedonia	Wheat_Landraces	6x	Landraces	Triticum aestivum subsp. aestivum
588	CItr3035	Mexican 1	Mexico	Wheat_Landraces	6x	Landraces	Triticum aestivum subsp. aestivum
589	PI345386	385-I/38	Montenegro	Wheat_Landraces	6x	Landraces	Triticum aestivum subsp. aestivum
590	PI345425	424-VII/77	Montenegro	Wheat_Landraces	6x	Landraces	Triticum aestivum subsp. aestivum
591	PI362688	VIII/18-E	Montenegro	Wheat_Landraces	6x	Landraces	Triticum aestivum subsp. aestivum
592	PI362711	VIII/42-X36	Montenegro	Wheat_Landraces	6x	Landraces	Triticum aestivum subsp. aestivum
593	PI345425	424-VII/77	Montenegro	Wheat_Landraces	6x	Landraces	Triticum aestivum subsp. aestivum
594	PI362688	VIII/18-E	Montenegro	Wheat_Landraces	6x	Landraces	Triticum aestivum subsp. aestivum
595	PI362711	VIII/42-X36	Montenegro	Wheat_Landraces	6x	Landraces	Triticum aestivum subsp. aestivum
596	PI191403	Recio del Pais	Morocco	Wheat_Landraces	6x	Landraces	Triticum aestivum subsp. aestivum
597	PI183537	11455	Nepal	Wheat_Landraces	6x	Landraces	Triticum aestivum subsp. aestivum
598	PI429624	NW7A	Nepal	Wheat_Landraces	6x	Landraces	Triticum aestivum subsp. aestivum
599	PI429711	NW107A	Nepal	Wheat_Landraces	6x	Landraces	Triticum aestivum subsp. aestivum
600	PI183537	11455	Nepal	Wheat_Landraces	6x	Landraces	Triticum aestivum subsp. aestivum
601	PI429711	NW107A	Nepal	Wheat_Landraces	6x	Landraces	Triticum aestivum subsp. aestivum
602	PI201768	.	Nigeria	Wheat_Landraces	6x	Landraces	Triticum aestivum subsp. aestivum
603	PI201768	.	Nigeria	Wheat_Landraces	6x	Landraces	Triticum aestivum subsp. aestivum
604	CItr7741	239	Pakistan	Wheat_Landraces	6x	Landraces	Triticum aestivum subsp. aestivum
605	PI270003	562	Pakistan	Wheat_Landraces	6x	Landraces	Triticum aestivum subsp. aestivum
606	PI270050	1006	Pakistan	Wheat_Landraces	6x	Landraces	Triticum aestivum subsp. aestivum
607	PI289837	995b	Pakistan	Wheat_Landraces	6x	Landraces	Triticum aestivum subsp. aestivum
608	PI410563	W22C	Pakistan	Wheat_Landraces	6x	Landraces	Triticum aestivum subsp. aestivum
609	PI410619	W68	Pakistan	Wheat_Landraces	6x	Landraces	Triticum aestivum subsp. aestivum
610	PI478140	PNE 259-4	Pakistan	Wheat_Landraces	6x	Landraces	Triticum aestivum subsp. aestivum
611	PI491376	PK 15884	Pakistan	Wheat_Landraces	6x	Landraces	Triticum aestivum subsp. aestivum
612	PI572855	86PK1288-001.05	Pakistan	Wheat_Landraces	6x	Landraces	Triticum aestivum subsp. compactum
613	PI40942	Type No. 5	Pakistan	Wheat_Landraces	6x	Landraces	Triticum aestivum subsp. sphaerococcum
614	PI40942	Type No. 5	Pakistan	Wheat_Landraces	6x	Landraces	Triticum aestivum subsp. sphaerococcum
615	PI410563	W22C	Pakistan	Wheat_Landraces	6x	Landraces	Triticum aestivum subsp. aestivum
616	PI477866	Trigo	Peru	Wheat_Landraces	6x	Landraces	Triticum aestivum subsp. aestivum
617	PI477910	Trigo	Peru	Wheat_Landraces	6x	Landraces	Triticum aestivum subsp. aestivum
618	PI185337	Portugues	Portugal	Wheat_Landraces	6x	Landraces	Triticum aestivum subsp. aestivum
619	PI192601	Ruivo Precoce	Portugal	Wheat_Landraces	6x	Landraces	Triticum aestivum subsp. aestivum
620	PI192761	Mocho de Espiga Branca	Portugal	Wheat_Landraces	6x	Landraces	Triticum aestivum subsp. aestivum
621	PI192601	Ruivo Precoce	Portugal	Wheat_Landraces	6x	Landraces	Triticum aestivum subsp. aestivum
622	CItr2610	CI 2610	Romania	Wheat_Landraces	6x	Landraces	Triticum aestivum subsp. aestivum
623	CItr7710	Duchovskoe	Russian Federation	Wheat_Landraces	6x	Landraces	Triticum aestivum subsp. aestivum
624	PI58339	Zenkovka	Russian Federation	Wheat_Landraces	6x	Landraces	Triticum aestivum subsp. aestivum
625	PI184210	BR 20	Serbia	Wheat_Landraces	6x	Landraces	Triticum aestivum subsp. aestivum
626	PI345033	31-I/13-C	Serbia	Wheat_Landraces	6x	Landraces	Triticum aestivum subsp. aestivum
627	PI345157	156-V/4-C	Serbia	Wheat_Landraces	6x	Landraces	Triticum aestivum subsp. aestivum
628	PI362405	II/1-A	Serbia	Wheat_Landraces	6x	Landraces	Triticum aestivum subsp. aestivum
629	PI374467	5/71	Serbia	Wheat_Landraces	6x	Landraces	Triticum aestivum subsp. aestivum
630	PI374514	52/71	Serbia	Wheat_Landraces	6x	Landraces	Triticum aestivum subsp. aestivum
631	PI374548	86/71	Serbia	Wheat_Landraces	6x	Landraces	Triticum aestivum subsp. aestivum
632	PI374557	95/71	Serbia	Wheat_Landraces	6x	Landraces	Triticum aestivum subsp. aestivum
633	PI345033	31-I/13-C	Serbia	Wheat_Landraces	6x	Landraces	Triticum aestivum subsp. aestivum
634	PI374548	86/71	Serbia	Wheat_Landraces	6x	Landraces	Triticum aestivum subsp. aestivum
635	PI374557	95/71	Serbia	Wheat_Landraces	6x	Landraces	Triticum aestivum subsp. aestivum
636	PI191428	Rojo Sabando	Spain	Wheat_Landraces	6x	Landraces	Triticum aestivum subsp. aestivum
637	PI48147	Jarinegro	Spain	Wheat_Landraces	6x	Landraces	Triticum aestivum subsp. aestivum
638	PI348556	69Z6.735	Spain	Wheat_Landraces	6x	Landraces	Triticum aestivum subsp. spelta
639	PI348622	69Z6.804	Spain	Wheat_Landraces	6x	Landraces	Triticum aestivum subsp. spelta
640	PI348556	69Z6.735	Spain	Wheat_Landraces	6x	Landraces	Triticum aestivum subsp. spelta
641	CItr9353	Poddel	Sweden	Wheat_Landraces	6x	Landraces	Triticum aestivum subsp. aestivum
642	PI349541	381N	Switzerland	Wheat_Landraces	6x	Landraces	Triticum aestivum subsp. aestivum
643	PI350884	69Z2.10/1147K	Switzerland	Wheat_Landraces	6x	Landraces	Triticum aestivum subsp. aestivum
644	PI350958	69Z2.87/440IA	Switzerland	Wheat_Landraces	6x	Landraces	Triticum aestivum subsp. aestivum
645	PI347898	69Z6.50	Switzerland	Wheat_Landraces	6x	Landraces	Triticum aestivum subsp. spelta
646	PI347898	69Z6.50	Switzerland	Wheat_Landraces	6x	Landraces	Triticum aestivum subsp. spelta
647	PI350958	69Z2.87/440IA	Switzerland	Wheat_Landraces	6x	Landraces	Triticum aestivum subsp. aestivum
648	PI182695	Kuneitra	Syria	Wheat_Landraces	6x	Landraces	Triticum aestivum subsp. aestivum
649	PI639319	TJK03-20	Tajikistan	Wheat_Landraces	6x	Landraces	Triticum aestivum subsp. aestivum
650	PI654158	TJK04-78	Tajikistan	Wheat_Landraces	6x	Landraces	Triticum aestivum subsp. aestivum
651	PI654230	TJK2006:045	Tajikistan	Wheat_Landraces	6x	Landraces	Triticum aestivum subsp. aestivum
652	CItr15436	Hmira	Tunisia	Wheat_Landraces	6x	Landraces	Triticum aestivum subsp. aestivum
653	PI119350	2123	Turkey	Wheat_Landraces	6x	Landraces	Triticum aestivum subsp. aestivum
654	PI165208	Sert Bolvadin	Turkey	Wheat_Landraces	6x	Landraces	Triticum aestivum subsp. aestivum
655	PI166545	Ormece	Turkey	Wheat_Landraces	6x	Landraces	Triticum aestivum subsp. aestivum
656	PI171023	4066	Turkey	Wheat_Landraces	6x	Landraces	Triticum aestivum subsp. aestivum
657	PI172548	Floransa	Turkey	Wheat_Landraces	6x	Landraces	Triticum aestivum subsp. aestivum
658	PI173442	7890	Turkey	Wheat_Landraces	6x	Landraces	Triticum aestivum subsp. aestivum
659	PI177952	5721	Turkey	Wheat_Landraces	6x	Landraces	Triticum aestivum subsp. aestivum
660	PI470363	79TK049-1034	Turkey	Wheat_Landraces	6x	Landraces	Triticum aestivum subsp. aestivum
661	PI470599	79TK113-1080	Turkey	Wheat_Landraces	6x	Landraces	Triticum aestivum subsp. aestivum
662	PI560616	TU85-033-01-2	Turkey	Wheat_Landraces	6x	Landraces	Triticum aestivum subsp. aestivum
663	PI585035	84TK278-002.1	Turkey	Wheat_Landraces	6x	Landraces	Triticum aestivum subsp. aestivum
664	PI5641	Kharkof	Ukraine	Wheat_Landraces	6x	Landraces	Triticum aestivum subsp. aestivum
665	PI94530	210	Uzbekistan	Wheat_Landraces	6x	Landraces	Triticum aestivum subsp. aestivum
666	PI429325	Wisny	Yemen	Wheat_Landraces	6x	Landraces	Triticum aestivum subsp. aestivum
667	.	AC Barrie	Canada	Canada	6x	cultivar	Triticum aestivum subsp. aestivum
668	.	Marquis	Canada	Canada	6x	cultivar	Triticum aestivum subsp. aestivum
669	.	GP 069	Canada	Canada	6x	cultivar	Triticum aestivum subsp. aestivum
670	.	Laura	Canada	Canada	6x	cultivar	Triticum aestivum subsp. aestivum
671	.	Stettler	Canada	Canada	6x	cultivar	Triticum aestivum subsp. aestivum
672	.	8021-V2	Canada	Canada	6x	cultivar	Triticum aestivum subsp. aestivum
673	.	AC Domain	Canada	Canada	6x	cultivar	Triticum aestivum subsp. aestivum
674	.	AC Crystal	Canada	Canada	6x	cultivar	Triticum aestivum subsp. aestivum
675	.	Rescue	Canada	Canada	6x	cultivar	Triticum aestivum subsp. aestivum
676	.	HY355 (Genesis)	Canada	Canada	6x	cultivar	Triticum aestivum subsp. aestivum
677	.	Lillian	Canada	Canada	6x	cultivar	Triticum aestivum subsp. aestivum
678	.	AC Eatonia	Canada	Canada	6x	cultivar	Triticum aestivum subsp. aestivum
679	.	AC Karma	Canada	Canada	6x	cultivar	Triticum aestivum subsp. aestivum
680	.	5600HR (BW 238)	Canada	Canada	6x	cultivar	Triticum aestivum subsp. aestivum
681	.	5702PR	Canada	Canada	6x	cultivar	Triticum aestivum subsp. aestivum
682	.	5701PR	Canada	Canada	6x	cultivar	Triticum aestivum subsp. aestivum
683	.	AC Andrew	Canada	Canada	6x	cultivar	Triticum aestivum subsp. aestivum
684	.	Sadash	Canada	Canada	6x	cultivar	Triticum aestivum subsp. aestivum
685	.	Alikat	Canada	Canada	6x	cultivar	Triticum aestivum subsp. aestivum
686	.	BW 947	Canada	Canada	6x	cultivar	Triticum aestivum subsp. aestivum
687	.	Laser	Canada	Canada	6x	cultivar	Triticum aestivum subsp. aestivum
688	.	Park	Canada	Canada	6x	cultivar	Triticum aestivum subsp. aestivum
689	.	Cutler	Canada	Canada	6x	cultivar	Triticum aestivum subsp. aestivum
690	.	PT 765	Canada	Canada	6x	cultivar	Triticum aestivum subsp. aestivum
691	.	MacKenzie	Canada	Canada	6x	cultivar	Triticum aestivum subsp. aestivum
692	.	Garnet	Canada	Canada	6x	cultivar	Triticum aestivum subsp. aestivum
693	.	Selkirk	Canada	Canada	6x	cultivar	Triticum aestivum subsp. aestivum
694	.	CDC Alsask	Canada	Canada	6x	cultivar	Triticum aestivum subsp. aestivum
695	.	CDC GO	Canada	Canada	6x	cultivar	Triticum aestivum subsp. aestivum
696	.	CDC Kernen	Canada	Canada	6x	cultivar	Triticum aestivum subsp. aestivum
697	.	CDC Osler	Canada	Canada	6x	cultivar	Triticum aestivum subsp. aestivum
698	.	CDC Stanley	Canada	Canada	6x	cultivar	Triticum aestivum subsp. aestivum
699	.	CDC Teal	Canada	Canada	6x	cultivar	Triticum aestivum subsp. aestivum
700	.	CDC Utmost	Canada	Canada	6x	cultivar	Triticum aestivum subsp. aestivum
701	.	Glenlea	Canada	Canada	6x	cultivar	Triticum aestivum subsp. aestivum
702	.	RL 4137	Canada	Canada	6x	cultivar	Triticum aestivum subsp. aestivum
703	.	Neepawa	Canada	Canada	6x	cultivar	Triticum aestivum subsp. aestivum
704	.	Roblin	Canada	Canada	6x	cultivar	Triticum aestivum subsp. aestivum
705	.	AC Vista	Canada	Canada	6x	cultivar	Triticum aestivum subsp. aestivum
706	.	Carberry	Canada	Canada	6x	cultivar	Triticum aestivum subsp. aestivum
707	.	AC Cadillac	Canada	Canada	6x	cultivar	Triticum aestivum subsp. aestivum
708	.	BW430	Canada	Canada	6x	cultivar	Triticum aestivum subsp. aestivum
709	.	Harvest	Canada	Canada	6x	cultivar	Triticum aestivum subsp. aestivum
710	.	Kane	Canada	Canada	6x	cultivar	Triticum aestivum subsp. aestivum
711	.	Shaw	Canada	Canada	6x	cultivar	Triticum aestivum subsp. aestivum
712	.	Somerset	Canada	Canada	6x	cultivar	Triticum aestivum subsp. aestivum
713	.	Superb	Canada	Canada	6x	cultivar	Triticum aestivum subsp. aestivum
714	.	Unity	Canada	Canada	6x	cultivar	Triticum aestivum subsp. aestivum
715	.	Vesper	Canada	Canada	6x	cultivar	Triticum aestivum subsp. aestivum
716	.	Waskada	Canada	Canada	6x	cultivar	Triticum aestivum subsp. aestivum
717	.	RL4452	Canada	Canada	6x	cultivar	Triticum aestivum subsp. aestivum
718	.	AC Splendor	Canada	Canada	6x	cultivar	Triticum aestivum subsp. aestivum
719	.	CDN Bison	Canada	Canada	6x	cultivar	Triticum aestivum subsp. aestivum
720	.	Glencross	Canada	Canada	6x	cultivar	Triticum aestivum subsp. aestivum
721	.	HW021	Canada	Canada	6x	cultivar	Triticum aestivum subsp. aestivum
722	.	HW024	Canada	Canada	6x	cultivar	Triticum aestivum subsp. aestivum
723	.	Peace	Canada	Canada	6x	cultivar	Triticum aestivum subsp. aestivum
724	.	PT459	Canada	Canada	6x	cultivar	Triticum aestivum subsp. aestivum
725	.	Snowbird	Canada	Canada	6x	cultivar	Triticum aestivum subsp. aestivum
726	.	Snowstar	Canada	Canada	6x	cultivar	Triticum aestivum subsp. aestivum

## Sheet: Sheet1
Supplementary Table S14. Hexaploid and tetraploid wheat accessions used to assess the distribution of the 90K SNPs across populations
Accession names	Population	Ploidy
Cappelli.01	Tetraploid durum	4x
Capeiti8	Tetraploid durum	4x
RusselloSG7	Tetraploid durum	4x
Creso	Tetraploid durum	4x
Valnova	Tetraploid durum	4x
Svevo	Tetraploid durum	4x
Claudio	Tetraploid durum	4x
Meridiano	Tetraploid durum	4x
Colosseo	Tetraploid durum	4x
Simeto	Tetraploid durum	4x
Levante	Tetraploid durum	4x
Saragolla	Tetraploid durum	4x
Iride	Tetraploid durum	4x
Trinakria	Tetraploid durum	4x
Haurani	Tetraploid durum	4x
Cham1	Tetraploid durum	4x
Zeina	Tetraploid durum	4x
Quadalete	Tetraploid durum	4x
Gidara2	Tetraploid durum	4x
Azeghar2	Tetraploid durum	4x
Omrabi5	Tetraploid durum	4x
Aghrass	Tetraploid durum	4x
Ouaserl1	Tetraploid durum	4x
Morocco_1808.Amria	Tetraploid durum	4x
Kabir1	Tetraploid durum	4x
Jordan	Tetraploid durum	4x
WestBred881	Tetraploid durum	4x
Kofa	Tetraploid durum	4x
Mohawk	Tetraploid durum	4x
Reva	Tetraploid durum	4x
Kronos	Tetraploid durum	4x
Yavaros79	Tetraploid durum	4x
Altar84	Tetraploid durum	4x
Mexicali75	Tetraploid durum	4x
Rascon.2.Tarro	Tetraploid durum	4x
Jabato	Tetraploid durum	4x
Roqueno	Tetraploid durum	4x
Hercules	Tetraploid durum	4x
Mindum	Tetraploid durum	4x
Edmore	Tetraploid durum	4x
Langdon	Tetraploid durum	4x
Lloyd	Tetraploid durum	4x
Strongfield	Tetraploid durum	4x
Ben	Tetraploid durum	4x
Kyle	Tetraploid durum	4x
Rugby	Tetraploid durum	4x
Vic	Tetraploid durum	4x
Neodur	Tetraploid durum	4x
Ardente	Tetraploid durum	4x
Acalou	Tetraploid durum	4x
Orjaune	Tetraploid durum	4x
Nefer	Tetraploid durum	4x
Astrodur	Tetraploid durum	4x
Grandur	Tetraploid durum	4x
Topdur	Tetraploid durum	4x
PI181161	European wheat cultivars	6x
PI221361	European wheat cultivars	6x
PI272438	European wheat cultivars	6x
PI351503	European wheat cultivars	6x
PI184261	European wheat cultivars	6x
PI286027	European wheat cultivars	6x
PI351514	European wheat cultivars	6x
PI422432	European wheat cultivars	6x
PI52319	European wheat cultivars	6x
PI236444	European wheat cultivars	6x
PI286046	European wheat cultivars	6x
PI349034	European wheat cultivars	6x
PI351656	European wheat cultivars	6x
PI52500	European wheat cultivars	6x
PI254825	European wheat cultivars	6x
PI351735	European wheat cultivars	6x
PI519399	European wheat cultivars	6x
PI125091	European wheat cultivars	6x
PI191085	European wheat cultivars	6x
PI254835	European wheat cultivars	6x
PI294996	European wheat cultivars	6x
PI351268	European wheat cultivars	6x
PI361737	European wheat cultivars	6x
PI256958	European wheat cultivars	6x
PI295617	European wheat cultivars	6x
PI351294	European wheat cultivars	6x
PI361845	European wheat cultivars	6x
PI446910	European wheat cultivars	6x
PI520166	European wheat cultivars	6x
PI174595	European wheat cultivars	6x
PI256959	European wheat cultivars	6x
PI295996	European wheat cultivars	6x
PI351295	European wheat cultivars	6x
PI361847	European wheat cultivars	6x
PI447047	European wheat cultivars	6x
PI174596	European wheat cultivars	6x
PI192580	European wheat cultivars	6x
PI259881	European wheat cultivars	6x
PI315837	European wheat cultivars	6x
PI351329	European wheat cultivars	6x
PI362217	European wheat cultivars	6x
PI174652	European wheat cultivars	6x
PI197072	European wheat cultivars	6x
PI260895	European wheat cultivars	6x
PI316424	European wheat cultivars	6x
PI351340	European wheat cultivars	6x
PI447427	European wheat cultivars	6x
PI174654	European wheat cultivars	6x
PI203115	European wheat cultivars	6x
PI260901	European wheat cultivars	6x
PI351437	European wheat cultivars	6x
PI452119	European wheat cultivars	6x
PI547264	European wheat cultivars	6x
PI174674	European wheat cultivars	6x
PI209797	European wheat cultivars	6x
PI263582	European wheat cultivars	6x
PI351445	European wheat cultivars	6x
PI458547	European wheat cultivars	6x
PI564569	European wheat cultivars	6x
PI180579	European wheat cultivars	6x
PI221352	European wheat cultivars	6x
PI266147	European wheat cultivars	6x
PI351450	European wheat cultivars	6x
PI573744	European wheat cultivars	6x
PI573750	European wheat cultivars	6x
PI584791	European wheat cultivars	6x
PI659592	European wheat cultivars	6x
PI592110	European wheat cultivars	6x
PI592133	European wheat cultivars	6x
PI592155	European wheat cultivars	6x
CItr9344	European wheat cultivars	6x
PI48200	Wheat landraces	6x
PI48592	Wheat landraces	6x
PI94363	Wheat landraces	6x
PI168471	Wheat landraces	6x
PI5641	Wheat landraces	6x
PI94530	Wheat landraces	6x
PI171023	Wheat landraces	6x
PI182695	Wheat landraces	6x
PI192601	Wheat landraces	6x
PI57350	Wheat landraces	6x
PI172548	Wheat landraces	6x
PI192761	Wheat landraces	6x
PI9853	Wheat landraces	6x
PI57358	Wheat landraces	6x
PI173442	Wheat landraces	6x
PI183537	Wheat landraces	6x
PI57654	Wheat landraces	6x
PI176210	Wheat landraces	6x
PI184141	Wheat landraces	6x
PI193640	Wheat landraces	6x
PI176212	Wheat landraces	6x
PI184195	Wheat landraces	6x
PI195694	Wheat landraces	6x
PI119350	Wheat landraces	6x
PI176266	Wheat landraces	6x
PI184210	Wheat landraces	6x
PI195712	Wheat landraces	6x
PI39599	Wheat landraces	6x
PI58339	Wheat landraces	6x
PI176319	Wheat landraces	6x
PI185337	Wheat landraces	6x
PI201768	Wheat landraces	6x
PI40942	Wheat landraces	6x
PI66087	Wheat landraces	6x
PI164435	Wheat landraces	6x
PI176358	Wheat landraces	6x
PI45225	Wheat landraces	6x
PI70606	Wheat landraces	6x
PI165208	Wheat landraces	6x
PI177952	Wheat landraces	6x
PI191403	Wheat landraces	6x
PI48147	Wheat landraces	6x
PI81046	Wheat landraces	6x
PI166545	Wheat landraces	6x
PI178212	Wheat landraces	6x
PI191428	Wheat landraces	6x
PI221500	Wheat landraces	6x
PI345033	Wheat landraces	6x
PI362688	Wheat landraces	6x
PI378460	Wheat landraces	6x
PI429711	Wheat landraces	6x
PI477910	Wheat landraces	6x
PI585035	Wheat landraces	6x
PI250043	Wheat landraces	6x
PI345157	Wheat landraces	6x
PI348350	Wheat landraces	6x
PI362711	Wheat landraces	6x
PI378471	Wheat landraces	6x
PI430034	Wheat landraces	6x
PI478140	Wheat landraces	6x
PI591828	Wheat landraces	6x
PI345304	Wheat landraces	6x
PI348556	Wheat landraces	6x
PI366946	Wheat landraces	6x
PI382039	Wheat landraces	6x
PI436194	Wheat landraces	6x
PI480152	Wheat landraces	6x
PI254410	Wheat landraces	6x
PI348622	Wheat landraces	6x
PI374467	Wheat landraces	6x
PI384089	Wheat landraces	6x
PI436232	Wheat landraces	6x
PI481709	Wheat landraces	6x
PI264962	Wheat landraces	6x
PI349541	Wheat landraces	6x
PI374514	Wheat landraces	6x
PI384207	Wheat landraces	6x
PI491376	Wheat landraces	6x
PI615335	Wheat landraces	6x
PI345386	Wheat landraces	6x
PI349965	Wheat landraces	6x
PI374548	Wheat landraces	6x
PI410563	Wheat landraces	6x
PI436286	Wheat landraces	6x
PI560616	Wheat landraces	6x
PI621899	Wheat landraces	6x
PI345425	Wheat landraces	6x
PI374557	Wheat landraces	6x
PI410619	Wheat landraces	6x
PI436392	Wheat landraces	6x
PI565197	Wheat landraces	6x
PI265018	Wheat landraces	6x
PI350728	Wheat landraces	6x
PI374627	Wheat landraces	6x
PI436487	Wheat landraces	6x
PI350861	Wheat landraces	6x
PI374693	Wheat landraces	6x
PI470363	Wheat landraces	6x
PI572656	Wheat landraces	6x
PI622349	Wheat landraces	6x
PI270050	Wheat landraces	6x
PI347898	Wheat landraces	6x
PI350884	Wheat landraces	6x
PI378354	Wheat landraces	6x
PI429325	Wheat landraces	6x
PI470599	Wheat landraces	6x
PI572855	Wheat landraces	6x
PI289837	Wheat landraces	6x
PI348063	Wheat landraces	6x
PI350958	Wheat landraces	6x
PI378360	Wheat landraces	6x
PI429381	Wheat landraces	6x
PI348129	Wheat landraces	6x
PI362405	Wheat landraces	6x
PI378411	Wheat landraces	6x
PI429624	Wheat landraces	6x
PI477866	Wheat landraces	6x
PI572913	Wheat landraces	6x
PI623041	Wheat landraces	6x
PI623139	Wheat landraces	6x
PI623443	Wheat landraces	6x
PI639289	Wheat landraces	6x
PI639319	Wheat landraces	6x
PI654158	Wheat landraces	6x
PI622045	Wheat landraces	6x
PI654230	Wheat landraces	6x
PI348265	Wheat landraces	6x
Harvest	Canadian wheat cultivars	6x
Unity	Canadian wheat cultivars	6x
Somerset	Canadian wheat cultivars	6x
Snowbird	Canadian wheat cultivars	6x
ACCadillac	Canadian wheat cultivars	6x
ACSplendor	Canadian wheat cultivars	6x
Superb	Canadian wheat cultivars	6x
Waskada	Canadian wheat cultivars	6x
Snowstar	Canadian wheat cultivars	6x
Glencross	Canadian wheat cultivars	6x
Kane	Canadian wheat cultivars	6x
CDNBison	Canadian wheat cultivars	6x
Peace	Canadian wheat cultivars	6x
Garnet	Canadian wheat cultivars	6x
ACAndrew	Canadian wheat cultivars	6x
ACDomain	Canadian wheat cultivars	6x
ACVista	Canadian wheat cultivars	6x
Carberry	Canadian wheat cultivars	6x
ACKarma	Canadian wheat cultivars	6x
Roblin	Canadian wheat cultivars	6x
Selkirk	Canadian wheat cultivars	6x
X5702PR	Canadian wheat cultivars	6x
Alikat	Canadian wheat cultivars	6x
BW947	Canadian wheat cultivars	6x
Laser	Canadian wheat cultivars	6x
Park	Canadian wheat cultivars	6x
PT765	Canadian wheat cultivars	6x
Sadash	Canadian wheat cultivars	6x
CDCAlsask	Canadian wheat cultivars	6x
CDCKernen	Canadian wheat cultivars	6x
CDCOsler	Canadian wheat cultivars	6x
CDCStanley	Canadian wheat cultivars	6x
CDCTeal	Canadian wheat cultivars	6x
CDCUtmost	Canadian wheat cultivars	6x
Glenlea	Canadian wheat cultivars	6x
Neepawa	Canadian wheat cultivars	6x
RL4137	Canadian wheat cultivars	6x
ACBarrie	Canadian wheat cultivars	6x
ACCrystal	Canadian wheat cultivars	6x
ACEatonia	Canadian wheat cultivars	6x
GP069	Canadian wheat cultivars	6x
Laura	Canadian wheat cultivars	6x
Lillian	Canadian wheat cultivars	6x
Marquis	Canadian wheat cultivars	6x
Rescue	Canadian wheat cultivars	6x
Stettler	Canadian wheat cultivars	6x
PI324073	Asian wheat cultivars	6x
PI462143	Asian wheat cultivars	6x
PI338418	Asian wheat cultivars	6x
PI462147	Asian wheat cultivars	6x
PI428366	Asian wheat cultivars	6x
PI462148	Asian wheat cultivars	6x
PI294970	Asian wheat cultivars	6x
PI430160	Asian wheat cultivars	6x
PI434725	Asian wheat cultivars	6x
PI519554	Asian wheat cultivars	6x
PI149807	Asian wheat cultivars	6x
PI520333	Asian wheat cultivars	6x
PI447382	Asian wheat cultivars	6x
PI531174	Asian wheat cultivars	6x
PI376840	Asian wheat cultivars	6x
PI531179	Asian wheat cultivars	6x
PI322238	Asian wheat cultivars	6x
PI384028	Asian wheat cultivars	6x
PI322250	Asian wheat cultivars	6x
PI390920	Asian wheat cultivars	6x
PI322264	Asian wheat cultivars	6x
PI462142	Asian wheat cultivars	6x
PI639487	Asian wheat cultivars	6x
PI611477	Asian wheat cultivars	6x
PI611603	Asian wheat cultivars	6x
PI615321	Asian wheat cultivars	6x
PI615323	Asian wheat cultivars	6x
PI615327	Asian wheat cultivars	6x
PI639460	Asian wheat cultivars	6x
Bronze	USA wheat cultivars	6x
Nell	USA wheat cultivars	6x
Winoka	USA wheat cultivars	6x
Endurance	USA wheat cultivars	6x
Agate	USA wheat cultivars	6x
Centerfield	USA wheat cultivars	6x
Centurk78	USA wheat cultivars	6x
Colt	USA wheat cultivars	6x
Scout66	USA wheat cultivars	6x
OK05303	USA wheat cultivars	6x
OK05312	USA wheat cultivars	6x
Centura	USA wheat cultivars	6x
OK05134	USA wheat cultivars	6x
OK05526	USA wheat cultivars	6x
OK05830	USA wheat cultivars	6x
OK04507	USA wheat cultivars	6x
Pronghorn	USA wheat cultivars	6x
Hallam	USA wheat cultivars	6x
Rose	USA wheat cultivars	6x
Dawn	USA wheat cultivars	6x
OK05511	USA wheat cultivars	6x
Crimson	USA wheat cultivars	6x
Tandem	USA wheat cultivars	6x
Guymon	USA wheat cultivars	6x
OK05711W	USA wheat cultivars	6x
OK02405	USA wheat cultivars	6x
OK05723W	USA wheat cultivars	6x
OK05122	USA wheat cultivars	6x
SD05118	USA wheat cultivars	6x
SD05W018	USA wheat cultivars	6x
OK04505	USA wheat cultivars	6x
OK04525	USA wheat cultivars	6x
OK04415	USA wheat cultivars	6x
OK04111	USA wheat cultivars	6x
Turkey	USA wheat cultivars	6x
Century	USA wheat cultivars	6x
Custer	USA wheat cultivars	6x
Cheyenne	USA wheat cultivars	6x
Wendy	USA wheat cultivars	6x
Harding	USA wheat cultivars	6x
Chisholm	USA wheat cultivars	6x
OK06336	USA wheat cultivars	6x
Darrell	USA wheat cultivars	6x
Gent	USA wheat cultivars	6x
OK06210	USA wheat cultivars	6x
OK06319	USA wheat cultivars	6x
Kharkof	USA wheat cultivars	6x
Culver	USA wheat cultivars	6x
Antelope	USA wheat cultivars	6x
Buckskin	USA wheat cultivars	6x
Niobrara	USA wheat cultivars	6x
Deliver	USA wheat cultivars	6x
OKBullet	USA wheat cultivars	6x
Intrada	USA wheat cultivars	6x
OK101	USA wheat cultivars	6x
Warrior	USA wheat cultivars	6x
Harry	USA wheat cultivars	6x
Vista	USA wheat cultivars	6x
Jerry	USA wheat cultivars	6x
Goodstreak	USA wheat cultivars	6x
Arlin	USA wheat cultivars	6x
Tam107.R7	USA wheat cultivars	6x
Gage	USA wheat cultivars	6x
Windstar	USA wheat cultivars	6x
NE99495	USA wheat cultivars	6x
Rawhide	USA wheat cultivars	6x
TAM105	USA wheat cultivars	6x
Redland	USA wheat cultivars	6x
Bennett	USA wheat cultivars	6x
SD00111.9	USA wheat cultivars	6x
SD01058	USA wheat cultivars	6x
SD01237	USA wheat cultivars	6x
Wahoo	USA wheat cultivars	6x
Wesley	USA wheat cultivars	6x
Alice	USA wheat cultivars	6x
Arapahoe	USA wheat cultivars	6x
Nekota	USA wheat cultivars	6x
Homestead	USA wheat cultivars	6x
OK05204	USA wheat cultivars	6x
Infinity	USA wheat cultivars	6x
OK06114	USA wheat cultivars	6x
Siouxland	USA wheat cultivars	6x
TAM105.1	USA wheat cultivars	6x
Lancer	USA wheat cultivars	6x
Duster	USA wheat cultivars	6x
Wichita	USA wheat cultivars	6x
OK06318	USA wheat cultivars	6x
NH03614	USA wheat cultivars	6x
SD05W012	USA wheat cultivars	6x
OK02522W	USA wheat cultivars	6x
OK03305	USA wheat cultivars	6x
OK03522	USA wheat cultivars	6x
Arrowsmith	USA wheat cultivars	6x
NE01643	USA wheat cultivars	6x
NE01604	USA wheat cultivars	6x
SUNVALE	Australian wheat cultivars	6x
CASCADES	Australian wheat cultivars	6x
BANKS	Australian wheat cultivars	6x
SUNELG	Australian wheat cultivars	6x
EGA BOUNTY	Australian wheat cultivars	6x
SUNLIN	Australian wheat cultivars	6x
TASMAN	Australian wheat cultivars	6x
MITRE	Australian wheat cultivars	6x
PETRIE	Australian wheat cultivars	6x
CADOUX	Australian wheat cultivars	6x
MAROMBI	Australian wheat cultivars	6x
OXLEY	Australian wheat cultivars	6x
BUMPER	Australian wheat cultivars	6x
ARRINO	Australian wheat cultivars	6x
BULLARING	Australian wheat cultivars	6x
EGA WYLIE	Australian wheat cultivars	6x
EGA BONNIE ROCK	Australian wheat cultivars	6x
EGA CASTLE ROCK	Australian wheat cultivars	6x
WEEBILL	Australian wheat cultivars	6x
KLASIC	Australian wheat cultivars	6x
BOLAC	Australian wheat cultivars	6x
STRZLECKI	Australian wheat cultivars	6x
MOLINEUX	Australian wheat cultivars	6x
VENTURA	Australian wheat cultivars	6x
ENDURE	Australian wheat cultivars	6x
CARNAMAH	Australian wheat cultivars	6x
BOWIE	Australian wheat cultivars	6x
CRUSADER	Australian wheat cultivars	6x
ELLISON	Australian wheat cultivars	6x
ANGUS	Australian wheat cultivars	6x
AC DOMAIN	Australian wheat cultivars	6x
CORRELL	Australian wheat cultivars	6x
ERADU	Australian wheat cultivars	6x
ESPADA	Australian wheat cultivars	6x
YENDA	Australian wheat cultivars	6x
FORTUNE	Australian wheat cultivars	6x
PELSART	Australian wheat cultivars	6x
KRICHAUFF	Australian wheat cultivars	6x
LANG	Australian wheat cultivars	6x
EGA EAGLE ROCK	Australian wheat cultivars	6x
MACE	Australian wheat cultivars	6x
BORLAUG	Australian wheat cultivars	6x
EGA STAMPEDE	Australian wheat cultivars	6x
EGA BURKE	Australian wheat cultivars	6x
VULCAN	Australian wheat cultivars	6x
JANZ	Australian wheat cultivars	6x
HYDEN	Australian wheat cultivars	6x
ARNHEM	Australian wheat cultivars	6x
TAMMARIN ROCK	Australian wheat cultivars	6x
SUNSTATE	Australian wheat cultivars	6x
TINCURRIN	Australian wheat cultivars	6x
DIAMONDBIRD	Australian wheat cultivars	6x
WORRAKATTA	Australian wheat cultivars	6x
TAMMIN	Australian wheat cultivars	6x
BARHAM	Australian wheat cultivars	6x
YOUNG	Australian wheat cultivars	6x
HARTOG	Australian wheat cultivars	6x
BROOKTON	Australian wheat cultivars	6x
SUNBRI	Australian wheat cultivars	6x
SENTINEL	Australian wheat cultivars	6x
WILGOYNE	Australian wheat cultivars	6x
RUBRIC	Australian wheat cultivars	6x
GOROKE	Australian wheat cultivars	6x
COLUMBUS	Australian wheat cultivars	6x
MACHETE	Australian wheat cultivars	6x
GAMENYA	Australian wheat cultivars	6x
GILES	Australian wheat cultivars	6x
ROSELLA	Australian wheat cultivars	6x
BATAVIA	Australian wheat cultivars	6x
HALBERD	Australian wheat cultivars	6x
CUNNINGHAM	Australian wheat cultivars	6x
GBA SAPPHIRE	Australian wheat cultivars	6x
CARINYA	Australian wheat cultivars	6x
SUNECA	Australian wheat cultivars	6x
GALA	Australian wheat cultivars	6x
ANNUELLO	Australian wheat cultivars	6x
EGA WILLS	Australian wheat cultivars	6x
EGA KIDMAN	Australian wheat cultivars	6x
SUNZELL	Australian wheat cultivars	6x
AXE	Australian wheat cultivars	6x
COOK	Australian wheat cultivars	6x
GLENLEA	Australian wheat cultivars	6x
LEICHHARDT	Australian wheat cultivars	6x
SCHOMBURG	Australian wheat cultivars	6x
GLUYAS EARLY	Australian wheat cultivars	6x
SUNBROOK	Australian wheat cultivars	6x
SERI 82	Australian wheat cultivars	6x
EGA HUME	Australian wheat cultivars	6x
REES	Australian wheat cultivars	6x
CATALINA	Australian wheat cultivars	6x
CALINGIRI	Australian wheat cultivars	6x
STRZELECKI	Australian wheat cultivars	6x
AC SNOWBIRD	Australian wheat cultivars	6x
MCKENZIE	Australian wheat cultivars	6x
NAVOJOA	Australian wheat cultivars	6x
BURRION	Australian wheat cultivars	6x
GLADIUS	Australian wheat cultivars	6x
DRYSDALE	Australian wheat cultivars	6x
EGA 2248	Australian wheat cultivars	6x
KING ROCK	Australian wheat cultivars	6x
KUNJIN	Australian wheat cultivars	6x
REEVES	Australian wheat cultivars	6x
WEDIN	Australian wheat cultivars	6x
YANDANOOKA	Australian wheat cultivars	6x
BEAUFORT	Australian wheat cultivars	6x
BINNU	Australian wheat cultivars	6x
DIRK	Australian wheat cultivars	6x
EGA HUNTER	Australian wheat cultivars	6x
FANG	Australian wheat cultivars	6x
FRAME	Australian wheat cultivars	6x
H46	Australian wheat cultivars	6x
KELLALAC	Australian wheat cultivars	6x
MERINDA	Australian wheat cultivars	6x
OLYMPIC	Australian wheat cultivars	6x
PUGSLEY	Australian wheat cultivars	6x
STYLET	Australian wheat cultivars	6x
WEDGETAIL	Australian wheat cultivars	6x
BERKUT	Australian wheat cultivars	6x
SOKOLL	Australian wheat cultivars	6x
VOROBEY	Australian wheat cultivars	6x
BIRCH	Australian wheat cultivars	6x
CHEYENNE	Australian wheat cultivars	6x
CLEOPATRA	Australian wheat cultivars	6x
COURTOT	Australian wheat cultivars	6x
CANBROOK	Australian wheat cultivars	6x
EGRET	Australian wheat cultivars	6x
GENARO	Australian wheat cultivars	6x
GUTHA	Australian wheat cultivars	6x
MULGARA	Australian wheat cultivars	6x
SCOUT	Australian wheat cultivars	6x
SKUA	Australian wheat cultivars	6x
SPITFIRE	Australian wheat cultivars	6x
TRIDENT	Australian wheat cultivars	6x
VEERYS	Australian wheat cultivars	6x
AGT SCYTHE	Australian wheat cultivars	6x
AROONA	Australian wheat cultivars	6x
BLADE	Australian wheat cultivars	6x
CAMM	Australian wheat cultivars	6x
CHAMPTAL	Australian wheat cultivars	6x
CUNDERDIN	Australian wheat cultivars	6x
DERRIMUT	Australian wheat cultivars	6x
EGA BLANCO	Australian wheat cultivars	6x
GBA RUBY	Australian wheat cultivars	6x
KITE	Australian wheat cultivars	6x
KULIN	Australian wheat cultivars	6x
MILLEWA	Australian wheat cultivars	6x
NYABING	Australian wheat cultivars	6x
PERENJORI	Australian wheat cultivars	6x
SPEAR	Australian wheat cultivars	6x
STRETTON	Australian wheat cultivars	6x
TENNANT	Australian wheat cultivars	6x
THORNBILL	Australian wheat cultivars	6x
CARAZINHO	Australian wheat cultivars	6x
FRONTIERA	Australian wheat cultivars	6x
CHUAN_MAI_18 (CM18)	Australian wheat cultivars	6x
ERNIE	Australian wheat cultivars	6x
KAUZ	Australian wheat cultivars	6x
SUNDOR	Australian wheat cultivars	6x
AVOCET	Australian wheat cultivars	6x
DUCULA-4	Australian wheat cultivars	6x
RAC655	Australian wheat cultivars	6x
BRAEWOOD	Australian wheat cultivars	6x
AMERY	Australian wheat cultivars	6x
KALANNIE	Australian wheat cultivars	6x
KENNEDY	Australian wheat cultivars	6x
AC SUPERB	Australian wheat cultivars	6x
WYALKATCHEM_HE	Australian wheat cultivars	6x
RAC1262A	Australian wheat cultivars	6x
EXCALIBUR	Australian wheat cultivars	6x
H45	Australian wheat cultivars	6x
THATCHER	Australian wheat cultivars	6x
WYUNA	Australian wheat cultivars	6x
ZEBU	Australian wheat cultivars	6x
WYLAH	Australian wheat cultivars	6x
EGA_WEDGETAIL	Australian wheat cultivars	6x
EGA_EAGLEHAWK	Australian wheat cultivars	6x
EGA_GREGORY	Australian wheat cultivars	6x
GUARDIAN	Australian wheat cultivars	6x
CURRAWONG	Australian wheat cultivars	6x
EGA_JAEGER	Australian wheat cultivars	6x
LINCOLN	Australian wheat cultivars	6x
PEAKE	Australian wheat cultivars	6x
